# Supplementary material for: A Comprehensive Evaluation of the Genetic Relatedness of Listeria monocytogenes Serotype 4b Variant Strains
Source: Front Public Health. 2017 Sep 13;5:241. doi: 10.3389/fpubh.2017.00241 (PMC5601410; doi:10.3389/fpubh.2017.00241)
Supplement: Table S1 — Strains used in this phylogenetic comparison. The file contains accession numbers, strain identifiers, geographic source, and isolation date, where available, serotype and SNP pipeline clade association. [file Table_1.XLSX]

## Sheet: Suppl. Table 1
Accession	Strain IDs	Biosample	Pipeline Group	Sample Name	Cluster	New ID	source	Serotype	collected	Location	Strain Source*	Assembly Ascension
SRR1043173	PNUSAL000441	SAMN02429381	1	SRX387262	Cluster 3	Cl3C1	patient; blood (70-79)	4bV	2013-11-01	USA		MTDK00000000
SRR1206159	CFSAN002349	SAMN01939119	1c	SRX501969	~Cluster 3	CL3bf1	spinach	4bV	2011-07-01	CA
SRR1393979	PNUSAL000730; LS1064	SAMN02854695	1	SRX597299	SF	SFC1	patient; blood (70-79)	4bV	2014-05-01	USA
SRR1534987	PNUSAL000870; LS1066	SAMN02950476	1a	SRX668391	SF	SFC3	Patient; blood (80-89)	4bV	2014-07-01	USA
SRR1553739	MOD1_LS982	SAMN02991375	1a	SRX683001	SF	SFf3	yellow nectarine	4bV	2014-07-01	CA		MTFM00000000
SRR1553750	MOD1_LS988	SAMN02990450	1a	SRX683012	SF	SFf6	yellow nectarine	4bV	2014-07-01	CA
SRR1553756	MOD1_LS996	SAMN02991383	1a	SRX683018	SF	SFf12	white peach	4bV	2014-07-01	CA
SRR1553764	MOD1_LS990	SAMN02991379	1a	SRX683026	SF	SFf8	white peach	4bV	2014-07-01	CA
SRR1553773	MOD1_LS1006	SAMN02990455	1a	SRX683035	SF	SFf20	white peach	4bV	2014-07-01	CA		MTFL00000000
SRR1553774	MOD1_LS1011	SAMN02991394	1a	SRX683036	SF	SFf23	white peach	4bV	2014-07-01	CA		MTFK00000000
SRR1553779	MOD1_LS979	SAMN02990445	1a	SRX683041	SF	SFf2	white nectarine	4bV	2014-07-01	CA		MTDJ00000000
SRR1553788	MOD1_LS997	SAMN02991384	1a	SRX683050	SF	SFf13	white peach	4bV	2014-07-01	CA
SRR1553792	MOD1_LS1003	SAMN02991389	1a	SRX683054	SF	SFf18	white peach	4bV	2014-07-01	CA		MTFJ00000000
SRR1553797	MOD1_LS991	SAMN02990451	1a	SRX683059	SF	SFf9	white peach	4bV	2014-07-01	CA		MTDI00000000
SRR1553798	MOD1_LS999	SAMN02990453	1a	SRX683060	SF	SFf15	white peach	4bV	2014-07-01	CA		MTDH00000000
SRR1553804	MOD1_LS998	SAMN02991385	1a	SRX683067	SF	SFf14	white peach	4bV	2014-07-01	CA		MTFP00000000
SRR1553816	MOD1_LS995	SAMN02991382	1a	SRX683079	SF	SFf11	white peach	4bV	2014-07-01	CA		MTFO00000000
SRR1553820	MOD1_LS992	SAMN02990452	1a	SRX683084	SF	SFf10	white peach	4bV	2014-07-01	CA		MTDM00000000
SRR1553821	MOD1_LS1010	SAMN02990456	1a	SRX683085	SF	SFf22	white peach	4bV	2014-07-01	CA		MTFN00000000
SRR1553840	MOD1_LS1002	SAMN02991388	1a	SRX683187	SF	SFf17	white peach	4bV	2014-07-01	CA		MTDE00000000
SRR1553851	MOD1_LS1008	SAMN02991392	1a	SRX683198	SF	SFf21	yellow nectarine	4bV	2014-07-01	CA		MTFF00000000
SRR1553855	MOD1_LS978	SAMN02990444	1a	SRX683202	SF	SFf1	white nectarine	4bV	2014-07-01	CA		MTDF00000000
SRR1553856	MOD1_LS989	SAMN02991378	1a	SRX683203	SF	SFf7	white peach	4bV	2014-07-01	CA		MTFG00000000
SRR1553866	MOD1_LS984	SAMN02990447	1a	SRX683213	SF	SFf4	yellow nectarine	4bV	2014-07-01	CA		MTDG00000000
SRR1553867	MOD1_LS1005	SAMN02991390	1a	SRX683214	SF	SFf19	white peach	4bV	2014-07-01	CA		MTFH00000000
SRR1553882	MOD1_LS985	SAMN02991377	1a	SRX683229	SF	SFf5	yellow nectarine	4bV	2014-07-01	CA		MTFI00000000
SRR1553907	MOD1_LS1000	SAMN02991386	1a	SRX683250	SF	SFf16	white peach	4bV	2014-07-01	CA
SRR1554256	FDA00008144	SAMN02953501	1a	SRX683539	SF		nectarine	4bV	2014	CA
SRR1554259	FDA00008143	SAMN02953500	1a	SRX683543	SF		nectarine	4bV	2014	CA
SRR1556288	CFSAN023463	SAMN03002783	1a	SRX685369	SF		peaches	4bV	2014-07-01	CA
SRR1556289	CFSAN023466	SAMN03002786	1a	SRX685370	SF		peaches	4bV	2014-07-01	CA
SRR1556290	CFSAN023468	SAMN03002788	1a	SRX685371	SF		peaches	4bV	2014-07-01	CA
SRR1556291	CFSAN023469	SAMN03002789	1a	SRX685372	SF		peaches	4bV	2014-07-01	CA
SRR1556293	CFSAN023465	SAMN03002785	1a	SRX685374	SF		peaches	4bV	2014-07-01	CA
SRR1556294	CFSAN023464	SAMN03002784	1a	SRX685376	SF		peaches	4bV	2014-07-01	CA
SRR1556295	CFSAN023471	SAMN03002791	1a	SRX685377	SF		peaches	4bV	2014-07-01	CA
SRR1556296	CFSAN023467	SAMN03002787	1a	SRX685378	SF		peaches	4bV	2014-07-01	CA
SRR1556297	CFSAN023470	SAMN03002790	1a	SRX685379	SF		peaches	4bV	2014-07-01	CA
SRR1562157	PNUSAL000957 ; LS1067	SAMN03013698	1	SRX690468	SF	SFc4	Patient; blood	4bV	2014-07-01	USA
SRR1571515	FDA00008263/CFSAN024089	SAMN03019582	1a	SRX697749	Sf		environmental	4bV	2014-08-01	CA
SRR1571519	FDA00008251	SAMN03019570	1a	SRX697754	SF		environmental	4bV	2014-08-01	CA
SRR1571539	FDA00008256	SAMN03019575	1a	SRX697775	SF		environmental	4bV	2014-08-01	CA
SRR1575072	PNUSAL000972	SAMN03067780	1	SRX700875	~Cluster 3	Cl3aC2	patient; blood (70-79)	4bV	2014-08-01	USA		MTDO00000000
SRR1575082	PNUSAL000982	SAMN03067789	1c	SRX700885	~Cluster 3	Cl3aC3	Patient; CSF (0-4)	4bV	2014-08-01	USA		MTDP00000000
SRR1597487	PNUSAL001024; LS1065	SAMN03093481	1a	SRX720691	SF	SFc2	patient; blood (70-79)	4bV	2014-08-01	USA
SRR1597501	PNUSAL001040	SAMN03093497	1	SRX720705	Apple		Patient; blood (60-69)	4bV	2014-09-01	USA
SRR1695792	PNUSAL001131	SAMN03253337	1b	SRX798504	Apple		clinical/host-associated?	4bV		USA		MTDL00000000
SRR1695796	PNUSAL001135; LS1019	SAMN03253341	1b	SRX798508	Apple	AppC1	Patient; CSF (5-9)	4bV	2014-10-01	USA
SRR1695809	PNUSAL001151; LS1020	SAMN03253354	1b	SRX798522	Apple	AppC2	Patient; blood (60-69)	4bV	2014-10-01	USA		MTDQ00000000
SRR1695811	PNUSAL001153	SAMN03253356	1b	SRX798524			Patient; blood (5-9)	4bV	2014-10-01	USA
SRR1695812	PNUSAL001154	SAMN03253357	1b	SRX798525	Apple		Patient; blood (30-39)	4bV	2014-10-01	USA
SRR1695823	PNUSAL001166; LS1024	SAMN03253369	1b	SRX798537	Apple	AppC4	Patient; placenta (20-29)	4bV	2014-11-01	USA
SRR1695839	PNUSAL001185	SAMN03253385	1b	SRX798553	Apple		Patient; ascites fluid (40-49)	4bV	2014-11-01	USA
SRR1695840	PNUSAL001186; LS1029	SAMN03253386	1b	SRX798554	Apple	AppC8	Patient; blood	4bV	2014-11-01	USA		MTDU00000000
SRR1695848	PNUSAL001195; LS1031	SAMN03253395	1b	SRX798562	Apple	AppC10	Patient; blood (80-89)	4bV	2014-11-01	USA		MTDW00000000
SRR1745438	PNUSAL001196	SAMN03275454	1b	SRX833344	Apple		patient; blood (70-79)	4bV	2014-11-01	USA
SRR1745445	PNUSAL001204	SAMN03275461	1b	SRX833351	Apple		Patient; sputum (0-4)	4bV	2014-11-01	USA
SRR1745449	PNUSAL001208	SAMN03275464	1b	SRX833355	Apple		clinical/host-associated?	4bV		USA
SRR1745457	PNUSAL001218	SAMN03275471	1b	SRX833363	Apple		clinical/host-associated?	4bV		USA
SRR1745460	PNUSAL001221	SAMN03275474	1b	SRX833366	Apple		Patient; blood (0-4)	4bV	2014-11-01	USA
SRR1745482	PNUSAL001251	SAMN03275494	1b	SRX833388			clinical/host-associated?	4bV		USA
SRR1745488	PNUSAL001258	SAMN03275500	1b	SRX833394	Apple		Patient; blood (50-59)	4bV	2014-12-01	USA
SRR1746769	PNUSAL001169	SAMN03252945	1b	SRX834396	Apple		Patient; CSF, NOS (10-19)	4bV	2014-11-01	USA
SRR1746770	PNUSAL001237	SAMN03265632	1b	SRX834397	Apple		Patient; blood (80-89)	4bV	2014-11-01	USA
SRR1763839	FDA00008716	SAMN03278639	1b	SRX845992	Apple	Appf6	granny smith apples	4bV	2015-01-01	MO
SRR1763846	FDA00008713	SAMN03278636	1b	SRX845999	Apple	Appf3	granny smith apples	4bV	2015-01-01	MO
SRR1765790	15MN00009	SAMN03287038	1b	SRX847322	Apple		apple	4bV	2015-01-01	MN
SRR1767752	FDA00008554/CFSAN026903	SAMN03218402	1c	SRX849033	Cluster 3	Cl3f1	cheese	4bV	2014-10-01	CA		MTJE00000000
SRR1767759	FDA00008550/CFSAN026899	SAMN03218398	1c	SRX849040	Cluster 3	Cl3f2	cheese	4bV	2014-10-01	CA		MTJF00000000
SRR1767782	FDA00008553/CFSAN026902	SAMN03218401	1c	SRX849063	Cluster 3	Cl3f3	cheese	4bV	2014-10-01	CA		MTJG00000000
SRR1767799	FDA00008674	SAMN03275241	1b	SRX849081	Apple		swab	4bV	2015-01-01	CA
SRR1767800	FDA00008675	SAMN03275242	1b	SRX849082	Apple		swab	4bV	2015-01-01	CA
SRR1767818	FDA00008552/CFSAN026901	SAMN03218400	1c	SRX849100	Cluster 3	Cl3f4	cheese	4bV	2014-10-01	CA		MTJH00000000
SRR1767827	FDA00008555/CFSAN026904	SAMN03218403	1c	SRX849109	Cluster 3	Cl3f5	cheese	4bV	2014-10-01	CA		MTJI00000000
SRR1767835	FDA00008551/CFSAN026900	SAMN03218399	1c	SRX849117	Cluster 3	Cl3f6	cheese	4bV	2014-10-01	CA		MTJJ00000000
SRR1770490	FDA00008724	SAMN03287227	1b	SRX851034	Apple		apple	4bV	2015-01-01	NE
SRR1770491	FDA00008725	SAMN03287228	1b	SRX851035	Apple		apple	4bV	2015-01-01	NE
SRR1770492	FDA00008735	SAMN03287238	1b	SRX851041	Apple		apple	4bV	2015-01-01	NE
SRR1770496	FDA00008736	SAMN03287239	1b	SRX851045	Apple		apple	4bV	2015-01-01	NE
SRR1770499	FDA00008729	SAMN03287232	1b	SRX851048	Apple		apple	4bV	2015-01-01	NE
SRR1770504	FDA00008722	SAMN03287225	1b	SRX851053	Apple		apple	4bV	2015-01-01	NE
SRR1770507	FDA00008721	SAMN03287224	1b	SRX851056	Apple		apple	4bV	2015-01-01	NE
SRR1770510	FDA00008728	SAMN03287231	1b	SRX851059	Apple		apple	4bV	2015-01-01	NE
SRR1770514	FDA00008731	SAMN03287234	1b	SRX851080	Apple		apple	4bV	2015-01-01	NE
SRR1770516	FDA00008734	SAMN03287237	1b	SRX851082	Apple		apple	4bV	2015-01-01	NE
SRR1779500	PNUSAL001315	SAMN03317057	1	SRX858949			patient; blood (70-79)	4bV	2014-12-01	USA
SRR1783158	FDA00008759/CFSAN029489	SAMN03299419	1c	SRX862198	Cluster 3	Cl3f7	cheese	4bV	2014-12-01	CA		MTJK00000000
SRR1783164	FDA00008761/CFSAN029491	SAMN03299421	1c	SRX862204	Cluster 3	Cl3f8	cheese	4bV	2014-12-01	CA
SRR1783170	FDA00008758/CFSAN029488	SAMN03299418	1c	SRX862210	Cluster 3	Cl3f9	cheese	4bV	2014-12-01	CA
SRR1783208	FDA00008760/CFSAN029490	SAMN03299420	1c	SRX862242	Cluster 3	Cl3f10	cheese	4bV	2014-12-01	CA
SRR1805362	NRRL B-33590	SAMN03277690	1	SRX878323			human	4bV	2003-02-01	GA
SRR1812877	FDA00008830	SAMN03344542	1b	SRX885409	Apple		caramel apple	4bV	2015-02-01	USA
SRR1818112	CFSAN003417; NRRL B-33015	SAMN03354299	1	SRX890088			Monkey; placenta	4bV
SRR1946945	FDA00008859	SAMN03421081	1a	SRX973563	SF		open fruit peach	4bV	2014	USA
SRR1988185	PNUSAL001348; TESTWGLISTERIA0003303	SAMN03565593	1	SRX1005551			clinical/host-associated?	4bV		USA
SRR1996277	PNUSAL001411/WGLISTERIA0003685	SAMN03567988	1	SRX1009227	Cluster 3	Cl3C2	Patient; blood (70-79)	4bV	2015-02-01	USA
SRR2040647	PNUSAL001430	SAMN03604078	1	SRX1038989			patient; CSF, NOS (70-79)	4bV	2015-04-01	USA
SRR2049090	PNUSAL001452; WGLISTERIA0003809	SAMN03760825	1b	SRX1047198			patient (70-79)	4bV	2015-04-01	USA
SRR2049108	PNUSAL001067; WGLMO0002711	SAMN03760843	1	SRX1047216		Cl3aC4	clinical/host-associated?	4bV		USA
SRR2051132	PNUSAL001230; WGLMO0003054	SAMN03761715	1b	SRX1048588			clinical/host-associated?	4bV		USA
SRR2086095	PNUSAL001532; WGLISTERIA0004148	SAMN03838769	1	SRX1080194			Patient; blood (80-89)	4bV	2015-06-01	USA
SRR2153778	WGLISTERIA0004318		1	SRX1140831				4bV
SRR2153786	WGLISTERIA0004402		1d	SRX1140839				4bV
SRR2154030	PNUSAL001598	SAMN03976210	1d	SRX1141080	Cluster 4	Cl3_4C3	Patient; hip (60-69)	4bV	2015-07-01	USA
SRR2154033	PNUSAL001602	SAMN03976214	1	SRX1141083	Cluster 3	Cl3C4	Patient; blood	4bV	2015-06-01	USA
SRR2225331	PNUSAL001652	SAMN04025317	1c	SRX1176702	~Cluster 3	Cl3C5	clinical/host-associated?	4bV		USA
SRR2482364	CDPHFDLB-F14M01297.C1	SAMN03462161	1a	SRX1272725	SF		nectarine	4bV	2014-07-01	CA
SRR2482365	CDPHFDLB-F14M01297.C3	SAMN03462163	1a	SRX1272726	SF		nectarine	4bV	2014-07-01	CA
SRR2485319	PNUSAL001751	SAMN04102322	1d	SRX1274283	Cluster 4	Cl3_4C6	clinical/host-associated?	4bV		USA
SRR2564618	PNUSAL001765	SAMN04147145	1	SRX1307071		Cl3aC5	Patient, CSF (60-69)	4bV	2015-09-01	USA
SRR2584373	PNUSAL001766	SAMN04156588	1	SRX1317070			Patient, CSF (50-59)	4bV	2015-09-01	USA
SRR2724145	CDPHFDLB-F14M01770.86-2	SAMN03462191	1b	SRX1354105	Apple		environmental	4bV	2014-12-01	CA
SRR2724146	CDPHFDLB-F14M01770.86-3	SAMN03462192	1b	SRX1354106	Apple		environmental	4bV	2014-12-01	CA
SRR2724147	CDPHFDLB-F14M01770.86-4	SAMN03462193	1b	SRX1354107	Apple		environmental	4bV	2014-12-01	CA
SRR2914365	PNUSAL000113	SAMN02317151	1	SRX1429044		Cl3aC6	patient; blood (70-79)	4bV	2013-07-01	USA
SRR2914415	PNUSAL001831	SAMN04263438	1d	SRX1429083	Cluster 4	Cl4C9	patient; blood (70-79)	4bV	2015-10-01	USA
SRR2914416	PNUSAL001833	SAMN04263439	1d	SRX1429084	Cluster 4	Cl4C4	clinical/host-associated?	4bV		USA
SRR2918065	PNUSAL001851	SAMN04271333	1	SRX1433617			Patient, blood (90-99)	4bV	2015-10-01	USA
SRR2954295	PNUSAL001827	SAMN04287730	1d	SRX1446835	Cluster 4	Cl4C7	Patient, blood (60-69)	4bV	2015-10-01	USA
SRR2954311	PNUSAL001885	SAMN04287743	1d	SRX1446853	Cluster 4	Cl4C6	Patient, blood (70-79)	4bV	2015-11-01	USA
SRR2994383	PNUSAL001933	SAMN04335660	1	SRX1480993			Patient, blood (80-89)	4bV	2015-11-01	USA
SRR3037442	PNUSAL001895	SAMN04358348	1	SRX1494087			Patient, blood (70-79)	4bV	2015-11-01	USA
SRR3055281	FDA00009738/CFSAN043366	SAMN04362095	1c	SRX1502222	Cluster 3	Cl3f11	environmental swab	4bV	2014	CA
SRR3055286	FDA00009739/CFSAN043367	SAMN04362096	1c	SRX1502227	Cluster 3	Cl3f12	environmental swab	4bV	2014	CA
SRR3055297	CFSAN043368	SAMN04362097	1c	SRX1502238	Cluster 3	Cl3f13	environmental swab	4bV	2014	CA
SRR3055302	FDA00009741/CFSAN043369	SAMN04362098	1c	SRX1502243	Cluster 3	Cl3f14	environmental swab	4bV	2014	CA
SRR3055312	FDA00009737/CFSAN043365	SAMN04362094	1c	SRX1502253	Cluster 3	Cl3f15	environmental swab	4bV	2014	CA
SRR3062677	PNUSAL001937	SAMN04372563	1d	SRX1506854	Cluster 4	Cl4C5	Patient, blood (20-29)	4bV	2015-12-01	USA
SRR3062678	PNUSAL001968	SAMN04372341	1d	SRX1506855	Cluster 4	Cl4C8	Patient, blood (80-89)	4bV	2015-12-01	USA
SRR3067414	PNUSAL001960	SAMN04377803	1	SRX1508988			Patient, blood	4bV	2015-12-01	USA
SRR3096926	PNUSAL001986	SAMN04396072	1d	SRX1527163	Cluster 4	CL4C2	Patient, blood (70-79)	4bV	2015-10-01	USA
SRR3096930	PNUSAL001993	SAMN04395680	1d	SRX1527168	Cluster 4	CL4C3	Patient, placenta (30-39)	4bV	2015-12-01	USA
SRR3102198	PNUSAL001922	SAMN04414044	1d	SRX1531212	Cluster 4	Cl4f1	bagged lettuce	4bV	2015-11-01	OH
SRR3103858	PNUSAL001994	SAMN04417753	1d	SRX1532455	Cluster 4	Cl4C1	Patient, blood (50-59)	4bV	2015-12-01	USA
SRR3115274	PNUSAL002017	SAMN04437789	1d	SRX1543218			Patient, blood (60-69)	4bV	2016-01-01	USA
SRR3137004	PNUSAL002006	SAMN04450672	1c	SRX1555564			clinical/host-associated?	4bV		USA
SRR3137005	PNUSAL002001	SAMN04450674	1d	SRX1555565			Patient, blood (50-59)	4bV	2015-12-01	USA
SRR3137009	PNUSAL002011	SAMN04450691	1d	SRX1555569			Patient, CSF (40-49)	4bV	2015-12-01	USA
SRR3139469		SAMN04452893	1	SRX1557467			clinical/host-associated?	4bV
SRR3147943	PNUSAL002018	SAMN04461772	1d	SRX1563416			Patient, blood (50-59)	4bV	2016-01-01	USA
SRR3171855	PNUSAL000810	SAMN04495880	1d	SRX1587098			Patient, CSF (70-79)	4bV	2016-02-01	USA
SRR3171856	PNUSAL000829	SAMN04495898	1d	SRX1587099			Patient, blood (70-79)	4bV	2016-01-01	USA
SRR3176164	PNUSAL002040	SAMN04497767	1d	SRX1590540			Patient, blood (70-79)	4bV	2016-01-01	USA
SRR3178063	PNUSAL002038	SAMN04498719	1d	SRX1592489			Patient, blood (70-79)	4bV	2016-01-01	USA
SRR3181801	PNUSAL002055	SAMN04506159	1d	SRX1596151			bagged lettuce	4bV	2016-02-01	USA
SRR3199548	PNUSAL002046	SAMN04528797	1d	SRX1609409			clinical/host-associated?	4bV		USA
SRR974868	PNUSAL000137	SAMN02351391	1a	SRX347338			Patient; blood (60-69)	4bV	2013-08-01	USA
SRR988741	PNUSAL000194	SAMN02358134	1c	SRX352505	Cluster 3	Cl3C7	clinical/host-associated?	4bV		USA
SRR1394001	PNUSAL000744	SAMN02854694	1	SRX597308			Patient; blood (40-49)	4bV	2014-05-01	USA
SRR1562108	PNUSAL000904	SAMN03013659	1c	SRX690417	~Cluster 3	Cl3aC1	Patient; blood (80-89)	4bV	2014-07-01	USA			MTDN00000000
SRR946029	PNUSAL000059	SAMN02265481	1	SRX330155			patient; blood (70-79)	4bV	2013-06-01	USA
SRR1030270	PNUSAL000372	SAMN02400181	1	SRX377918			Patient; stool (70-79)	4bV		USA
SRR2724076	CFSAN030948; CDPHFDLB-F14M01770.86-1	SAMN03462190	1b	SRX1354040	Apple		environmental swab	4bV	2014-12-01	CA
SRR2724067	CFSAN039513; CDPHFDLB-F15M03122-2	SAMN04148337	1	SRX1354031	Apple		environmental swab	4bV	2015-09-01	CA
SRR2724066	CFSAN039512; CDPHFDLB-F15M03122-1	SAMN04148336	1	SRX1354030	Apple		environmental swab	4bV	2015-09-01	CA
SRR1556285	CFSAN023458	SAMN03002778	1a	SRX685366	SF		nectarine	4bV	2014-07-01	CA
SRR1027085	PNUSAL000347	SAMN02400157	3	SRX374764			clinical/host-associated?	4bV		USA
SRR1665132	FDA00008601	SAMN03203181	3	SRX770063			langostinos iqf- squat lobster, which is neither a true lobster nor a prawn. Squat lobsters are more closely related to porcelain and hermit crabs.	4bV	2014-11-01	Chile
n/a	LS642	SAMN02415231	7		Australia	Aus1	clinical	4bV		Australia
SRR1818054	CFSAN003439; NRRL B-57598	SAMN02419876	7	SRX890031			Environmental; sidewalk/floor urban-downtown	4bV	2002-06-01	NY
SRR2914409	PNUSAL001800	SAMN04263431	7	SRX1429077			Patient, blood (100-109)	4bV	2015-09-01	USA
SRR3067413	PNUSAL001959	SAMN04377802	7	SRX1508987			clinical/host-associated?	4bV		USA
SRR3096925	PNUSAL001985	SAMN04396071		SRX1527162			clinical/host-associated?	4bV		USA
n/a	LS643	SAMN02415232	4		Australia	Aus2	clinical	4bV		Australia
n/a	LS644	SAMN02415233	4		Australia	Aus3	clinical	4bV		Australia
n/a	LS645	SAMN02415234	4		Australia	Aus4	clinical	4bV		Australia
SRR1520061	PNUSAL000809	SAMN02924361	6	SRX657256			clinical/host-associated?	4bV		USA
SRR1520062		SAMN02924362	6	SRX657257				4bV
SRR1597499	PNUSAL001038	SAMN03093495		SRX720703			Patient; blood (50-59)	4bV	2014-09-01	USA
SRR1001047	PNUSAL000221	SAMN02361175	2e	SRX358802			Patient; blood/CSF same patterns (50-59)	4bV	2013-08-01	USA
SRR2153777	WGLISTERIA0004229	SAMN03976098	2e	SRX1140830				4bV
SRR2154027	PNUSAL001595	SAMN03976204	2e	SRX1141077			Patient; blood (90-99)	4bV	2015-06-01	USA
SRR1016568	PNUSAL000229	SAMN02383842		SRX367667			Patient; CSF (70-79)	4bV	2013-09-01	USA
SRR1998957	15MN00077	SAMN03418494		SRX1011000			collard greens	4bV	2014-09-01	MI
SRR1039805	PNUSAL000431	SAMN02422962	2d	SRX384612			Patient; blood (40-49)	4bV	2013-10-01	USA
SRR1112139	PNUSAL000483	SAMN02582704	2d	SRX429192			Patient; blood (50-59)	4bV	2013-10-01	USA
SRR1520083	PNUSAL000832	SAMN02924376	2d	SRX657278			Patient; blood (50-59)	4bV	2014-06-01	USA
SRR1597484	PNUSAL001021	SAMN03093478	2d	SRX720688			patient; blood (70-79)	4bV	2014-08-01	USA
SRR3102199	PNUSAL001927	SAMN04414046	2d	SRX1531213			honey smoked turkey breast lunch meat	4bV	2015-11-01	OH
SRR1619196	PNUSAL001051	SAMN03093508	2d	SRX738681			patient; blood (70-79)	4bV	2014-08-01	USA
SRR1695817	PNUSAL001160	SAMN03253363	2d	SRX798531			patient; blood (70-79)	4bV	2014-11-01	USA
SRR1745480	PNUSAL001249	SAMN03275492	2d	SRX833386			Patient; blood (80-89)	4bV	2014-12-01	USA
SRR2727689	PNUSAL001732	SAMN04195145	2d	SRX1355423			Patient, tissue (20-29)	4bV	2015-09-01	USA
SRR2914364	PNUSAL001852	SAMN04240349	2d	SRX1429043			Patient, blood	4bV	2015-10-01	USA
SRR3037426	PNUSAL001926	SAMN04351222	2d	SRX1494062			Turkey breast lunch meat	4bV	2015-11-01	USA
SRR3037438	PNUSAL001907	SAMN04351218	2d	SRX1494075			Patient, CSF (30-39)	4bV	2015-11-01	USA
SRR1695802	PNUSAL001141	SAMN03253347	2c	SRX798514			patient; blood (70-79)	4bV		USA
SRR2049025	PNUSAL001213	SAMN03255936	2c	SRX1047126			Patient; blood (60-69)	4bV	2014-11-01	USA
SRR2062907	PNUSAL001327; WGLISTERIA0003977	SAMN03775256	2c	SRX1058735			clinical/host-associated?	4bV		USA
SRR2062909	PNUSAL001495; WGLISTERIA0003980	SAMN03775258	2c	SRX1058737			clinical/host-associated?	4bV		USA
SRR2414922	PNUSAL001726	SAMN04088254	2c	SRX1247771			Patient, blood (80-89)	4bV	2015-08-01	USA
SRR2485318	PNUSAL001750	SAMN04102321	2c	SRX1274282			Patient, blood (60-69)	4bV	2015-08-01	USA
SRR2564596	PNUSAL001754	SAMN04147126	2c	SRX1307048			Patient, blood (50-59)	4bV	2015-09-01	USA
SRR1001049	PNUSAL000222	SAMN02361176	2b	SRX358804			patient; blood (70-79)	4bV	2013-08-01	USA
SRR1520087	PNUSAL000836	SAMN02924380	2b	SRX657282			Patient; blood (80-89)	4bV	2014-06-01	USA
SRR1562137	PNUSAL000935	SAMN03013705	2b	SRX690448			Patient; blood (60-69)	4bV	2014-07-01	USA
SRR2064174	PNUSAL001490; WGLISTERIA0003946	SAMN03776710	2b	SRX1059699			patient; blood (70-79)	4bV		USA
SRR2219506	PNUSAL001592	SAMN03952471	2b	SRX1174974			Patient; blood (60-69)	4bV	2015-07-01	USA
SRR2341944	PNUSAL001695	SAMN04045687	2b	SRX1220760			Patient; CSF (70-79)	4bV	2015-08-01	USA
SRR2401873	PNUSAL001510	SAMN04075769	2b	SRX1244347			Patient, blood (0-4)	4bV	2015-08-01	USA
SRR2414921	PNUSAL001725	SAMN04088253	2b	SRX1247770			Patient, CSF (40-49)	4bV	2015-08-01	USA
SRR2914433	PNUSAL001855	SAMN04263454	2b	SRX1429100			clinical/host-associated?	4bV		USA
SRR972402	PNUSAL000095	SAMN02347434	2b	SRX346627			clinical/host-associated?	4bV		USA
SRR988731	PNUSAL000183	SAMN02358125	2b	SRX352495			Patient; blood (50-59)	4bV	2013-08-01	USA
SRR1030272	PNUSAL000374	SAMN02400183	2b	SRX377920			Patient; blood (60-69)	4bV	2013-10-01	USA
SRR1393991	PNUSAL000739	SAMN02854689	2b	SRX597303			clinical/host-associated?	4bV		USA
n/a	LS542	SAMN02415235	2a		External	Ext	environmental	4bV	2014-06-01	USA
SRR1016572	PNUSAL000235	SAMN02383846	2a	SRX367671			clinical/host-associated?	4bV		USA
SRR1027069	PNUSAL000325	SAMN02400142	2a	SRX374748			Patient; blood (80-89)	4bV	2013-10-01	USA
SRR1027078	PNUSAL000340	SAMN02400151	2a	SRX374757			Patient; hepatic aspirate (50-59)	4bV	2013-09-01	USA
SRR1033761	PNUSAL000333	SAMN02413351	2a	SRX380362			Patient; blood (60-69)	4bV	2013-09-01	USA
SRR1043169	PNUSAL000437	SAMN02429377	2a	SRX387258			Patient; synovial fluid (70-79)	4bV	2013-11-01	USA
SRR1055849	PNUSAL000457	SAMN02463175	2a	SRX396714			Patient; CSF (80-89)	4bV	2013-11-01	USA
SRR1112129	PNUSAL000479	SAMN02582701	2a	SRX429185			Patient; amniotic fluid (30-39)	4bV	2013-03-01	USA
SRR1201368	PNUSAL000613	SAMN02693864	2a	SRX498254			Patient; CSF (60-69)	4bV	2014-02-01	USA
SRR1201374	PNUSAL000621	SAMN02693870	2a	SRX498260			clinical/host-associated?	4bV		USA
SRR1520066	PNUSAL000815	SAMN02924366	2a	SRX657261			Patient (0-4)	4bV	2014-06-01	USA
SRR1534959	PNUSAL000842	SAMN02950448	2a	SRX668363			Patient; blood (60-69)	4bV	2014-06-01	USA
SRR1534970	PNUSAL000853	SAMN02950459	2a	SRX668374			Patient; blood (50-59)	4bV	2014-06-01	USA
SRR1534976	PNUSAL000859	SAMN04504931	2a	SRX668380			Patient, blood (70-79)	4bV	2016-01-01	USA
SRR1534982	PNUSAL000865	SAMN02950471	2a	SRX668386			patient; blood (70-79)	4bV		USA
SRR1534986	PNUSAL000869	SAMN02950475	2a	SRX668390			Patient; blood (60-69)	4bV	2014-06-01	USA
SRR1562126	PNUSAL000924	SAMN03013679	2a	SRX690436			Patient; blood (60-69)	4bV	2014-07-01	USA
SRR1562153	PNUSAL000953	SAMN03013658	2a	SRX690464			Patient; blood (80-89)	4bV	2011-10-01	USA
SRR1562154	PNUSAL000954	SAMN03013673	2a	SRX690465			Patient; blood (40-49)	4bV	2014-06-01	USA
SRR1562156	PNUSAL000956	SAMN03013697	2a	SRX690467			patient; blood (70-79)	4bV		USA
SRR1575068	PNUSAL000968	SAMN03067776	2a	SRX700871			patient; blood (70-79)	4bV	2014-08-01	USA
SRR1575078	PNUSAL000978	SAMN03067785	2a	SRX700881			Patient; blood (80-89)	4bV	2014-08-01	USA
SRR1575089	PNUSAL000988	SAMN03067797	2a	SRX700891			clinical/host-associated?	4bV		USA
SRR1575912	FDA00008248/CFSAN023957	SAMN03015673	2a	SRX701635	Spr		mung bean sprouts	4bV	2014-08-01	IL
SRR1575961	FDA00008247	SAMN03015672	2a	SRX701668	Spr		sprout irrigation water	4bV	2014-08-01	IL
SRR1597500	PNUSAL001039	SAMN03093496	2a	SRX720704			Patient; blood (60-69)	4bV	2014-08-01	USA
SRR1609697	FDA00008245	SAMN03015670	2a	SRX730350	Spr		mung bean sprouts	4bV	2014-08-01	IL
SRR1619207	PNUSAL001063	SAMN03115011	2a	SRX738694			Patient; blood (60-69)	4bV	2014-08-01	USA
SRR1633485	FDA00008455	SAMN03104757	2a	SRX745407	Spr		environmental	4bV	2014-08-01	IL
SRR1633486	FDA00008456	SAMN03104758	2a	SRX745408	Spr		environmental	4bV	2014-08-01	IL
SRR1633502	FDA00008439	SAMN03104741	2a	SRX745433	Spr		environmental	4bV	2014-08-01	IL
SRR1633507	FDA00008441	SAMN03104743	2a	SRX745438	Spr		environmental	4bV	2014-08-01	IL
SRR1633508	FDA00008454	SAMN03104756	2a	SRX745439	Spr		environmental	4bV	2014-08-01	IL
SRR1633509	FDA00008457	SAMN03104759	2a	SRX745440	Spr		environmental	4bV	2014-08-01	IL
SRR1633510	FDA00008459	SAMN03104761	2a	SRX745441	Spr		environmental	4bV	2014-08-01	IL
SRR1633519	FDA00008444	SAMN03104746	2a	SRX745450	Spr		environmental	4bV	2014-08-01	IL
SRR1633525	FDA00008449	SAMN03104751	2a	SRX745456	Spr		environmental	4bV	2014-08-01	IL
SRR1633530	FDA00008436	SAMN03104738	2a	SRX745461	Spr		environmental	4bV	2014-08-01	IL
SRR1633531	FDA00008437	SAMN03104739	2a	SRX745462	Spr		environmental	4bV	2014-08-01	IL
SRR1633532	FDA00008450	SAMN03104752	2a	SRX745463	Spr		environmental	4bV	2014-08-01	IL
SRR1633537	FDA00008445	SAMN03104747	2a	SRX745468	Spr		environmental	4bV	2014-08-01	IL
SRR1633538	FDA00008448	SAMN03104750	2a	SRX745469	Spr		environmental	4bV	2014-08-01	IL
SRR1633545	FDA00008438	SAMN03104740	2a	SRX745476	Spr		environmental	4bV	2014-08-01	IL
SRR1633550	FDA00008435	SAMN03104737	2a	SRX745481	Spr		environmental	4bV	2014-08-01	IL
SRR1633551	FDA00008443	SAMN03104745	2a	SRX745482	Spr		environmental	4bV	2014-08-01	IL
SRR1633552	FDA00008452	SAMN03104754	2a	SRX745483	Spr		environmental	4bV	2014-08-01	IL
SRR1633850	FDA00008447	SAMN03104749	2a	SRX745780	Spr		environmental	4bV	2014-08-01	IL
SRR1633851	FDA00008451	SAMN03104753	2a	SRX745781	Spr		environmental	4bV	2014-08-01	IL
SRR1633865	FDA00008440	SAMN03104742	2a	SRX745795	Spr		environmental	4bV	2014-08-01	IL
SRR1633872	FDA00008442	SAMN03104744	2a	SRX745802	Spr		environmental	4bV	2014-08-01	IL
SRR1633873	FDA00008453	SAMN03104755	2a	SRX745803	Spr		environmental	4bV	2014-08-01	IL
SRR1633877	FDA00008458	SAMN03104760	2a	SRX745807	Spr		environmental	4bV	2014-08-01	IL
SRR1638863	FDA00008524	SAMN03144824	2a	SRX750112	Spr		environmental	4bV	2014-08-01	IL
SRR1638887	FDA00008525	SAMN03144825	2a	SRX750125	Spr		environmental	4bV	2014-07-01	IL
SRR1638893	FDA00008527	SAMN03144827	2a	SRX750129	Spr		environmental	4bV	2014-07-01	IL
SRR1638894	FDA00008528	SAMN03144828	2a	SRX750130	Spr		environmental	4bV	2014-07-01	IL
SRR1638896	FDA00008529	SAMN03144829	2a	SRX750132	Spr		environmental	4bV	2014-07-01	IL
SRR1638897	FDA00008530	SAMN03144830	2a	SRX750133	Spr		environmental	4bV	2014-07-01	IL
SRR1638898	FDA00008532	SAMN03144832	2a	SRX750134	Spr		environmental	4bV	2014-07-01	IL
SRR1638902	FDA00008526	SAMN03144826	2a	SRX750138	Spr		environmental	4bV	2014-07-01	IL
SRR1638903	FDA00008531	SAMN03144831	2a	SRX750139	Spr		environmental	4bV	2014-07-01	IL
SRR1656968	FDA00008595	SAMN03195945	2a	SRX763441	Spr		environmental	4bV	2014-10-01	IL
SRR1657588	PNUSAL001026	SAMN03166084	2a	SRX764242			Patient; blood (80-89)	4bV	2014-08-01	USA
SRR1657590	PNUSAL001080	SAMN03115026	2a	SRX764244			Patient; blood (50-59)	4bV	2014-09-01	USA
SRR1657595	PNUSAL001082	SAMN03115028	2a	SRX764249			patient; blood (70-79)	4bV	2014-09-01	USA
SRR1695838	PNUSAL001184	SAMN03253384	2a	SRX798552			clinical/host-associated?	4bV		USA
SRR1779439	PNUSAL001297	SAMN03317045	2a	SRX858888			Patient; CSF (0-4)	4bV	2014-11-01	USA
SRR1791271	FDA00008434	SAMN03104736	2a	SRX867008	Spr		environmental	4bV	2014-08-01	IL
SRR1799926	FDA00008246	SAMN03015671	2a	SRX874005	Spr		mung bean sprouts	4bV	2014-08-01	IL
SRR1818013	CFSAN003447; NRRL B-33597	SAMN03354307	2a	SRX889990			Patient; blood	4bV	2003-12-01	CT
SRR1849362	CFSAN029611	SAMN03354373	2a	SRX905540			environmental: food-contact surface	4bV	2015	IL
SRR1849363	CFSAN029612	SAMN03354374	2a	SRX905541			environmental: food-contact surface	4bV	2015	IL
SRR1849409	CFSAN029616	SAMN03354378	2a	SRX905590			environmental: non-food-contact surface	4bV	2015	IL
SRR1988262	PNUSAL001362; TESTWGLISTERIA0003316	SAMN03565606	2a	SRX1005585			clinical/host-associated?	4bV		USA
SRR1996278	PNUSAL001412; WGLISTERIA0003687	SAMN03567989	2a	SRX1009228			Patient; blood (60-69)	4bV	2015-03-01	USA
SRR1996284	PNUSAL001420; WGLISTERIA0003740	SAMN03567995	2a	SRX1009234			Patient; blood (50-59)	4bV	2015-04-01	USA
SRR2005904	WAPHL-LIS-A00037	SAMN03497678	2a	SRX1015986			unpasteurized dairy product	4bV	2015-04-01	WA
SRR2040690	PNUSAL001286	SAMN03744003	2a	SRX1039044			clinical/host-associated?	4bV		USA
SRR2047258	PNUSAL001426; WGLISTERIA0003756	SAMN03755202	2a	SRX1045542			patient; placenta (30-39)	4bV	2015-04-01	USA
SRR2064175	PNUSAL001493; WGLISTERIA0003982	SAMN03776711	2a	SRX1059700			Patient; blood (90-99)	4bV	2015-05-01	USA
SRR2064178	PNUSAL001498 ; WGLISTERIA0004020	SAMN03776715	2a	SRX1059703			Patient; blood (50-59)	4bV	2015-05-01	USA
SRR2072674	PNUSAL001522	SAMN03784861	2a	SRX1067767			Patient; CSF (40-49)	4bV		USA
SRR2133155	PNUSAL001559; WGLISTERIA0004196	SAMN03897589	2a	SRX1123520			Patient; rectal swab (50-59)	4bV		USA
SRR2167829	PNUSAL001626	SAMN03996626	2a	SRX1153776			Patient (60-69)	4bV	2015-07-01	USA
SRR2192185	PNUSAL001682	SAMN04013200	2a	SRX1167229			patient; blood (70-79)	4bV	2015-08-01	USA
SRR2221098	PNUSAL001672	SAMN04021736	2a	SRX1175687			Patient (30-39)	4bV	2015-07-01	USA
SRR2225452	PNUSAL001654	SAMN04025321	2a	SRX1176773			patient; blood (70-79)	4bV	2015-07-01	USA
SRR2342040	PNUSAL001706	SAMN04045276	2a	SRX1220811			Patient; blood (80-89)	4bV	2015-08-01	USA
SRR2485309	PNUSAL001731	SAMN04102282	2a	SRX1274273			Patient, amniotic fluid (20-29)	4bV	2015-08-01	USA
SRR2485310	PNUSAL001741	SAMN04102283	2a	SRX1274274			Patient; blood (80-89)	4bV	2015-08-01	USA
SRR2485321	PNUSAL001753	SAMN04102324	2a	SRX1274285				4bV		USA
SRR2562274	FSIS1503332	SAMN04147032	2a	SRX1306513			environmental: non-food-contact surface	4bV	2015	IL
SRR2562277	FSIS1503330	SAMN04147030	2a	SRX1306516			environmental: non-food-contact surface	4bV	2015	IL
SRR2562281	FSIS1503333	SAMN04147033	2a	SRX1306520			environmental: non-food-contact surface	4bV	2015	IL
SRR2562282	FSIS1503331	SAMN04147031	2a	SRX1306521			environmental: non-food-contact surface	4bV	2015	IL
SRR2564606	PNUSAL001776	SAMN04147140	2a	SRX1307058			Patient, blood (50-59)	4bV	2015-09-01	USA
SRR2584377	PNUSAL001784	SAMN04146689	2a	SRX1317073			Patient, blood	4bV	2015-09-01	USA
SRR2646866	PNUSAL001797	SAMN04166273	2a	SRX1334738			Patient, blood (70-79)	4bV	2015-08-01	USA
SRR2727729	PNUSAL001636	SAMN04195157	2a	SRX1355442			Patient, blood (60-69)	4bV	2015-09-01	USA
SRR2728262	FDA00006743	SAMN02922997	2a	SRX1355610			walnuts	4bV	2014-05-01	MO
SRR2914414	PNUSAL001829	SAMN04263437	2a	SRX1429082			Patient, blood (60-69)	4bV	2015-09-01	USA
SRR2914431	PNUSAL001853	SAMN04263452	2a	SRX1429098			Patient, blood (30-39)	4bV	2015-10-01	USA
SRR2953197	PNUSAL001871	SAMN04279581	2a	SRX1445852			Patient, CSF (40-49)	4bV	2015-11-01	USA
SRR2968992	PNUSAL001702	SAMN04018933	2a	SRX1458368			Patient; blood (70-79)	4bV	2015-08-01	USA
SRR2994382	PNUSAL001932	SAMN04335659	2a	SRX1480992			Patient, CSF (70-79)	4bV	2015-11-01	USA
SRR3096931	PNUSAL001996	SAMN04388368	2a	SRX1527169			Patient, CSF (70-79)	4bV	2015-12-01	USA
SRR3137008	PNUSAL002009	SAMN04450690	2a	SRX1555568			Patient, blood (60-69)	4bV	2015-11-01	USA
SRR3176155	PNUSAL002042	SAMN04497762	2a	SRX1590531			Patient, blood (80-89)	4bV	2015-12-01	USA
SRR3199554	PNUSAL002048	SAMN04528802	2a	SRX1609423			Patient, blood (0-4)	4bV	2016-01-01	USA
SRR945148	PNUSAL000016	SAMN02265447	2a	SRX329101			patient; blood (70-79)	4bV	2013-03-01	USA
SRR945149	PNUSAL000017	SAMN02265448	2a	SRX329102			patient; blood (70-79)	4bV	2013-04-01	USA
SRR945180	PNUSAL000051	SAMN02265462	2a	SRX329129			patient; blood (70-79)	4bV	2013-06-01	USA
SRR972399	PNUSAL000097	SAMN02347436	2a	SRX346629			clinical/host-associated?	4bV		USA
SRR974889	PNUSAL000168	SAMN02351422	2a	SRX347359			Patient; blood (80-89)	4bV	2013-08-01	USA
SRR1016588	PNUSAL000252	SAMN02383862	2a	SRX367687			patient; blood (70-79)	4bV	2013-09-01	USA
SRR1304632	PNUSAL000706	SAMN02808711	2a	SRX556583			Patient; blood (0-4)	4bV	2014-04-01	USA
SRR1619205	PNUSAL001061	SAMN03115009	2a	SRX738692			Patient; blood	4bV	2014-09-01	USA
SRR1016607	PNUSAL000317	SAMN02383893	5b	SRX367706			clinical/host-associated?	4bV		USA
SRR1112237	PNUSAL000529	SAMN02582720	5b	SRX429255			Patient; urine (80-89)	4bV	2013-12-01	USA
SRR1217488	PNUSAL000634	SAMN02719463	5a	SRX511300			Patient; blood (80-89)	4bV	2014-03-01	USA
SRR1378354	CFSAN012231	SAMN02850686	5a	SRX590024			curly parsley	4bV	2014-03-01	CA
SRR1451263	PNUSAL000727	SAMN02847824	5a	SRX621666			clinical/host-associated?	4bV		USA
SRR1451265	PNUSAL000729	SAMN02847826	5a	SRX621668			clinical/host-associated?	4bV		USA
SRR1509598	CFSAN012232	SAMN02850687	5a	SRX648367			curly parsley	4bV	2014-03-01	CA
SRR1657616	PNUSAL001106	SAMN03165801	5a	SRX764261			Patient; blood (80-89)	4bV	2014-10-01	USA
SRR2049026	PNUSAL001226	SAMN03265499	5a	SRX1047127			patient; stool (30-39) stool	4bV	2014-11-01	USA
SRR2154039	PNUSAL001630	SAMN03976226	5b	SRX1141089			Patient; blood (40-49)	4bV	2015-07-01	USA
SRR974867	PNUSAL000136	SAMN02351390	5a	SRX347337			patient; CSF (20-29)	4bV	2013-07-01	USA
SRR988740	PNUSAL000193	SAMN02358133	5b	SRX352504			Patient; blood (0-4)	4bV	2013-08-01	USA
	Misc 305	SAMN06240061	2b			LS1083	soil and surface debris, untreated	4bV	2014-02-01	OH	Jeff LeJeune/Michael Kauffman
	Misc 308	SAMN06240058	2b			LS1086	soil and surface debris, untreated	4bV	2014-03-01	OH	Jeff LeJeune/Michael Kauffman
	2001-7R	SAMN06240117	2d			LS1242	clinical	4bV	2001	NC	Sofia Kathariou
	2001-8R	SAMN06240116	2d			LS1243	clinical	4bV	2001	NC	Sofia Kathariou
	18-2a	SAMN06240115	2d			LS1244	environmental	4bV	2003	NC	Sofia Kathariou
	128b-1	SAMN06240114	2d			LS1245	environmental	4bV	2004	NC	Sofia Kathariou
	J2255	SAMN06240113	1			LS1246	clinical	4bV	2003	GA	Sofia Kathariou
	363b-1	SAMN06240112	2d			LS1247	environmental	4bV	2005	NC	Sofia Kathariou
	491a-5	SAMN06240111	2d			LS1248	environmental	4bV	2006	NC	Sofia Kathariou
	J3026	SAMN06240110	2a			LS1249	clinical	4bV	2004	CT	Sofia Kathariou
	J3053	SAMN06240109	2b			LS1250	clinical	4bV	2004	MI	Sofia Kathariou
	J3139	SAMN06240108	1			LS1251	clinical	4bV	2004	WI	Sofia Kathariou
	J3195	SAMN06240107	2c			LS1252	clinical	4bV	2004	OH	Sofia Kathariou
	2006-296	SAMN06240106	2d			LS1253	clinical	4bV	2006	NC	Sofia Kathariou
	2007-454	SAMN06240105	2d			LS1254	clinical	4bV	2007	NC	Sofia Kathariou
	2007-618	SAMN06240104	2a			LS1255	clinical	4bV	2007	NC	Sofia Kathariou
	2007-0904	SAMN06240103	1			LS1256	clinical	4bV	2007	NC	Sofia Kathariou
	J3913	SAMN06240102	1			LS1257	clinical	4bV	2006	IN	Sofia Kathariou
	J4016	SAMN06240101	1			LS1258	clinical	4bV	2006	SC	Sofia Kathariou
	2008-894	SAMN06240100	2d			LS1259	clinical	4bV	2008	NC	Sofia Kathariou
	J4458	SAMN06240099	2a			LS1260	clinical	4bV	2007	MN	Sofia Kathariou
	J4490	SAMN06240098	2c			LS1261	clinical	4bV	2007	SC	Sofia Kathariou
	J4500	SAMN06240097	1			LS1262	clinical	4bV	2007	NE	Sofia Kathariou
	J4953	SAMN06240096	2b			LS1263	clinical	4bV	2008	OH	Sofia Kathariou
	J5000	SAMN06240095	1			LS1264	clinical	4bV	2008	VA	Sofia Kathariou
SRR2134936	PNUSAL001558; WGLISTERIA0004230	SAMN03897597		SRX1124889			clinical/host-associated?	4bV		USA	EDLB-CDC
SRR1553740	LS993	SAMN02991380	Excluded	SRX683002	SF		peach	4bV	2014-07-01	CA
SRR1553791	LS994	SAMN02991381	Excluded	SRX683053	SF		peach	4bV	2014-07-01	CA
SRR1553826	LS1004	SAMN02990454	Excluded	SRX683090	SF		peach	4bV	2014-07-01	CA
SRR1553827	LS1009	SAMN02991393	Excluded	SRX683091	Sf		peach	4bV	2014-07-01	CA
SRR1553906	LS980	SAMN02990446	Excluded	SRX683249	SF		nectarine	4bV	2014-07-01	CA
SRR1566225	MOD1_LS1001	SAMN02991387	Excluded	SRX693170	SF		peach	4bV	2014-07-01	CA
SRR1695814	PNUSAL001157	SAMN03253360	8	SRX798527	Apple	AppC3	Patient, blood	4b	2014-10-01	USA
SRR1695831	PNUSAL001177	SAMN03253377	8	SRX798545	Apple	AppC5	Patient, CSF (30-39)	4b	2014-11-01	USA		MTDR00000000
SRR1695834	PNUSAL001180	SAMN03253380	8	SRX798548	Apple	AppC6	Patient, CSF (5-9)	4b		USA		MTDS00000000
SRR1695836	PNUSAL001182	SAMN03253382	8	SRX798550	Apple	AppC7	Patient, blood (30-39)	4b	2014-11-01	USA		MTDT00000000
SRR1695842	PNUSAL001188	SAMN03253388	8	SRX798556	Apple	AppC9	clinical	4b				MTDV00000000
SRR5167604	LS411	SAMN06216090	8	SRX2484530	4b	411	cheese	4b		USA
SRR1763858	FDA00008711	SAMN03278634	8	SRX846011	Apple	Appf1	granny smith apples	4b	2015-01-01	MO
SRR1763864	FDA00008712	SAMN03278635	8	SRX846017	Apple	Appf2	granny smith apples	4b	2015-01-01	MO
SRR1763811	FDA00008714	SAMN03278637	8	SRX845963	Apple	Appf4	granny smith apples	4b	2015-01-01	MO
SRR1763833	FDA00008715	SAMN03278638	8	SRX845986	Apple	Appf5	granny smith apples	4b	2015-01-01	MO
SRR3096919	PNUSAL001981	SAMN04396067	8	SRX1527158			clinical/host-associated?	4b		USA
SRR1767801	FDA00008676	SAMN03275243	8	SRX849083	Apple		swab	4b	2015-01-01	CA
SRR1767823	FDA00008670	SAMN03275237	8	SRX849105	Apple		swab	4b	2015-01-01	CA
SRR1767828	FDA00008672	SAMN03275239	8	SRX849110	Apple		swab	4b	2015-01-01	CA
SRR1770498	FDA00008723	SAMN03287226	8	SRX851047	Apple		apple	4b	2015-01-01	NE
SRR1770500	FDA00008730	SAMN03287233	8	SRX851049	Apple		apple	4b	2015-01-01	NE
SRR1770505	FDA00008733	SAMN03287236	8	SRX851054	Apple		apple	4b	2015-01-01	NE
SRR1770508	FDA00008726	SAMN03287229	8	SRX851057	Apple		apple	4b	2015-01-01	NE
SRR1770509	FDA00008727	SAMN03287230	8	SRX851058	Apple		apple	4b	2015-01-01	NE
SRR1770515	FDA00008732	SAMN03287235	8	SRX851081	Apple		apple	4b	2015-01-01	NE
