# Supplementary material for: A Comprehensive Evaluation of the Genetic Relatedness of Listeria monocytogenes Serotype 4b Variant Strains
Source: Front Public Health. 2017 Sep 13;5:241. doi: 10.3389/fpubh.2017.00241 (PMC5601410; doi:10.3389/fpubh.2017.00241)
Supplement: Table S2 — The SNP differences matrix generated in the SNP pipeline analysis for all strains evaluated in this study. The table is color coded so that differences less than 10 SNPs are highlighted green, differences of 10–500 are highlighted yellow, differences of 500–4,500 and differences greater than 8,000 are highlighted in blue. Clusters associated with ECI and the 4bV clades are highlighted via borders within the table. [file Table_2.XLSX]

## Sheet: Suppl Table 2
	Appf1	Appf2	Appf4	SRR1767801	SRR1770500	SRR1770515	SRR1770498	SRR1770508	Appf5	SRR1767828	SRR1767823	SRR1770509	AppC3	AppC6	AppC5	AppC9	AppC7	SRR1770505	411	SRR3096919	SRR1027085	SRR1665132	SRR1378354	SRR1509598	SRR2049026	SRR974867	SRR1451265	SRR1451263	SRR1657616	SRR1217488	SRR2154039	SRR1112237	SRR1016607	SRR988740	LS1262	SRR2040647	SRR1779500	SRR1818112	SRR3139469	SRR3037442	SRR1805362	LS1246	LS1256	SRR2724066	SRR2724067	SRR2584373	SRR2918065	SRR2994383	SFc4
Appf1	0	14	14	19	19	20	25	40	21	23	26	26	28	29	30	34	36	31	163	183	8929	8973	8967	9160	9104	9098	9118	9066	9082	9101	9165	9057	9149	9055	9496	9496	9736	9730	9731	9733	9732	9724	9732	9737	9737	9737	9737	9740	9739
Appf2	14	0	9	20	33	46	37	53	24	34	29	38	33	34	38	54	46	43	177	178	8908	8959	8976	9166	9105	9105	9122	9075	9082	9116	9166	9058	9147	9069	9485	9483	9729	9723	9724	9726	9725	9716	9725	9729	9730	9730	9730	9733	9732
Appf4	14	9	0	19	24	33	26	44	20	22	37	27	28	31	31	42	37	37	174	183	8909	8959	8956	9129	9079	9065	9087	9050	9060	9072	9143	9043	9131	9033	9464	9462	9719	9713	9714	9716	9715	9709	9715	9720	9720	9719	9719	9722	9722
SRR1767801	19	20	19	0	21	29	21	38	21	20	28	24	30	25	34	43	26	24	168	174	8874	8923	8924	9105	9053	9037	9055	9021	9033	9046	9114	9011	9099	9018	9445	9444	9687	9681	9682	9684	9682	9669	9683	9688	9688	9688	9688	9691	9690
SRR1770500	19	33	24	21	0	20	16	18	48	26	32	19	29	43	44	41	33	33	175	189	8894	8946	8964	9137	9092	9069	9089	9039	9065	9076	9142	9053	9136	9050	9438	9439	9681	9675	9676	9678	9677	9671	9677	9682	9683	9683	9683	9686	9684
SRR1770515	20	46	33	29	20	0	19	20	43	28	28	31	37	40	45	36	29	25	179	190	8878	8927	8962	9141	9080	9069	9081	9052	9057	9079	9142	9027	9126	9050	9435	9434	9659	9653	9654	9656	9653	9649	9655	9660	9661	9660	9660	9663	9662
SRR1770498	25	37	26	21	16	19	0	24	43	22	30	25	21	29	34	27	20	23	172	171	8914	8964	8970	9152	9111	9076	9090	9051	9073	9085	9152	9058	9137	9049	9452	9450	9699	9693	9694	9696	9693	9685	9695	9700	9701	9700	9700	9703	9702
SRR1770508	40	53	44	38	18	20	24	0	60	31	48	28	35	42	48	41	28	21	184	190	8887	8932	8942	9127	9073	9053	9075	9036	9049	9064	9136	9033	9118	9032	9427	9426	9663	9657	9658	9660	9657	9652	9659	9664	9665	9664	9664	9667	9666
Appf5	21	24	20	21	48	43	43	60	0	41	22	34	49	47	48	59	60	55	180	181	8937	8980	8957	9137	9088	9072	9098	9053	9065	9067	9134	9057	9133	9047	9466	9467	9734	9727	9729	9731	9730	9724	9730	9734	9734	9734	9734	9737	9736
SRR1767828	23	34	22	20	26	28	22	31	41	0	32	17	24	31	33	38	25	23	168	180	8887	8947	8930	9111	9068	9043	9066	9025	9037	9051	9117	9026	9106	9026	9462	9460	9716	9710	9711	9713	9711	9693	9712	9716	9717	9718	9718	9721	9719
SRR1767823	26	29	37	28	32	28	30	48	22	32	0	31	35	39	48	51	40	41	189	181	8950	8981	8981	9174	9115	9098	9130	9072	9090	9116	9162	9063	9156	9067	9459	9458	9682	9676	9677	9679	9678	9665	9678	9683	9684	9683	9683	9686	9685
SRR1770509	26	38	27	24	19	31	25	28	34	17	31	0	28	42	38	36	27	29	185	177	8887	8931	8944	9120	9065	9048	9061	9030	9033	9054	9131	9035	9114	9021	9442	9443	9662	9656	9657	9659	9656	9646	9658	9662	9663	9663	9663	9666	9665
AppC3	28	33	28	30	29	37	21	35	49	24	35	28	0	9	8	12	10	23	181	156	8810	8868	8895	9073	9020	9012	9021	8990	8999	9024	9082	8985	9070	8989	9303	9302	9542	9536	9537	9539	9538	9525	9538	9542	9543	9542	9542	9545	9545
AppC6	29	34	31	25	43	40	29	42	47	31	39	42	9	0	3	16	12	40	167	166	8827	8883	8907	9076	9024	9019	9033	8996	9004	9026	9091	8994	9079	9003	9328	9330	9582	9576	9577	9579	9578	9572	9578	9583	9583	9583	9583	9586	9585
AppC5	30	38	31	34	44	45	34	48	48	33	48	38	8	3	0	17	16	39	169	168	8840	8900	8918	9093	9037	9029	9043	9011	9019	9042	9104	9003	9088	9006	9342	9341	9594	9588	9589	9591	9589	9580	9590	9594	9595	9595	9595	9598	9597
AppC9	34	54	42	43	41	36	27	41	59	38	51	36	12	16	17	0	14	35	180	163	8841	8896	8917	9096	9047	9035	9054	9017	9028	9038	9103	9009	9098	9013	9352	9351	9600	9594	9595	9597	9594	9589	9596	9601	9601	9601	9601	9604	9603
AppC7	36	46	37	26	33	29	20	28	60	25	40	27	10	12	16	14	0	24	164	156	8821	8874	8884	9057	9012	8997	9008	8971	8986	9008	9061	8975	9057	8975	9337	9337	9587	9580	9581	9583	9581	9573	9582	9586	9587	9587	9587	9590	9589
SRR1770505	31	43	37	24	33	25	23	21	55	23	41	29	23	40	39	35	24	0	172	180	8897	8942	8968	9149	9092	9082	9091	9059	9066	9091	9153	9049	9137	9057	9452	9449	9688	9682	9683	9685	9682	9673	9684	9688	9689	9689	9689	9692	9691
411	163	177	174	168	175	179	172	184	180	168	189	185	181	167	169	180	164	172	0	178	8883	8943	8940	9114	9064	9054	9065	9031	9045	9068	9124	9030	9113	9036	9430	9429	9671	9665	9667	9668	9666	9659	9667	9671	9672	9672	9672	9675	9674
SRR3096919	183	178	183	174	189	190	171	190	181	180	181	177	156	166	168	163	156	180	178	0	8844	8895	8920	9093	9040	9030	9050	9017	9021	9039	9101	9011	9089	9008	9260	9258	9504	9498	9501	9501	9499	9496	9500	9505	9505	9505	9505	9508	9507
SRR1027085	8929	8908	8909	8874	8894	8878	8914	8887	8937	8887	8950	8887	8810	8827	8840	8841	8821	8897	8883	8844	0	117	9344	9567	9556	9491	9510	9456	9462	9472	9522	9368	9498	9429	8008	8015	8321	8313	8316	8316	8314	8316	8315	8320	8320	8319	8319	8322	8321
SRR1665132	8973	8959	8959	8923	8946	8927	8964	8932	8980	8947	8981	8931	8868	8883	8900	8896	8874	8942	8943	8895	117	0	9361	9581	9566	9506	9541	9488	9486	9480	9537	9397	9516	9469	8110	8121	8435	8428	8431	8431	8428	8430	8430	8435	8436	8435	8435	8438	8436
SRR1378354	8967	8976	8956	8924	8964	8962	8970	8942	8957	8930	8981	8944	8895	8907	8918	8917	8884	8968	8940	8920	9344	9361	0	29	75	97	104	113	116	124	506	508	510	555	10088	10088	10336	10328	10330	10332	10330	10328	10331	10334	10334	10334	10334	10337	10336
SRR1509598	9160	9166	9129	9105	9137	9141	9152	9127	9137	9111	9174	9120	9073	9076	9093	9096	9057	9149	9114	9093	9567	9581	29	0	87	90	116	117	119	119	496	503	506	559	10339	10336	10602	10595	10596	10598	10596	10582	10597	10601	10601	10603	10603	10606	10603
SRR2049026	9104	9105	9079	9053	9092	9080	9111	9073	9088	9068	9115	9065	9020	9024	9037	9047	9012	9092	9064	9040	9556	9566	75	87	0	107	112	116	120	129	524	526	541	583	10299	10297	10568	10561	10563	10564	10563	10552	10563	10567	10568	10567	10567	10568	10569
SRR974867	9098	9105	9065	9037	9069	9069	9076	9053	9072	9043	9098	9048	9012	9019	9029	9035	8997	9082	9054	9030	9491	9506	97	90	107	0	85	79	103	106	535	503	497	557	10221	10217	10469	10462	10465	10465	10464	10453	10464	10469	10469	10470	10470	10472	10470
SRR1451265	9118	9122	9087	9055	9089	9081	9090	9075	9098	9066	9130	9061	9021	9033	9043	9054	9008	9091	9065	9050	9510	9541	104	116	112	85	0	15	113	119	544	514	515	558	10220	10215	10498	10491	10494	10494	10491	10478	10493	10498	10499	10499	10499	10500	10499
SRR1451263	9066	9075	9050	9021	9039	9052	9051	9036	9053	9025	9072	9030	8990	8996	9011	9017	8971	9059	9031	9017	9456	9488	113	117	116	79	15	0	109	115	540	511	521	549	10170	10166	10418	10411	10414	10414	10411	10399	10413	10418	10419	10419	10419	10420	10419
SRR1657616	9082	9082	9060	9033	9065	9057	9073	9049	9065	9037	9090	9033	8999	9004	9019	9028	8986	9066	9045	9021	9462	9486	116	119	120	103	113	109	0	70	519	490	491	545	10193	10188	10430	10423	10426	10426	10424	10419	10425	10430	10430	10430	10430	10430	10431
SRR1217488	9101	9116	9072	9046	9076	9079	9085	9064	9067	9051	9116	9054	9024	9026	9042	9038	9008	9091	9068	9039	9472	9480	124	119	129	106	119	115	70	0	527	497	508	546	10205	10203	10452	10445	10448	10448	10446	10440	10447	10450	10451	10453	10453	10454	10453
SRR2154039	9165	9166	9143	9114	9142	9142	9152	9136	9134	9117	9162	9131	9082	9091	9104	9103	9061	9153	9124	9101	9522	9537	506	496	524	535	544	540	519	527	0	155	132	174	10307	10306	10554	10547	10548	10550	10549	10547	10549	10554	10554	10553	10553	10556	10556
SRR1112237	9057	9058	9043	9011	9053	9027	9058	9033	9057	9026	9063	9035	8985	8994	9003	9009	8975	9049	9030	9011	9368	9397	508	503	526	503	514	511	490	497	155	0	128	175	10066	10061	10290	10283	10286	10286	10284	10278	10285	10290	10290	10291	10291	10292	10291
SRR1016607	9149	9147	9131	9099	9136	9126	9137	9118	9133	9106	9156	9114	9070	9079	9088	9098	9057	9137	9113	9089	9498	9516	510	506	541	497	515	521	491	508	132	128	0	162	10211	10210	10471	10464	10467	10467	10465	10461	10466	10471	10471	10472	10472	10473	10472
SRR988740	9055	9069	9033	9018	9050	9050	9049	9032	9047	9026	9067	9021	8989	9003	9006	9013	8975	9057	9036	9008	9429	9469	555	559	583	557	558	549	545	546	174	175	162	0	10110	10107	10340	10335	10338	10338	10336	10330	10337	10342	10342	10341	10341	10343	10343
LS1262	9496	9485	9464	9445	9438	9435	9452	9427	9466	9462	9459	9442	9303	9328	9342	9352	9337	9452	9430	9260	8008	8110	10088	10339	10299	10221	10220	10170	10193	10205	10307	10066	10211	10110	0	14	94	97	98	98	98	100	99	105	106	106	106	109	106
SRR2040647	9496	9483	9462	9444	9439	9434	9450	9426	9467	9460	9458	9443	9302	9330	9341	9351	9337	9449	9429	9258	8015	8121	10088	10336	10297	10217	10215	10166	10188	10203	10306	10061	10210	10107	14	0	86	87	88	88	88	89	89	95	96	96	96	99	96
SRR1779500	9736	9729	9719	9687	9681	9659	9699	9663	9734	9716	9682	9662	9542	9582	9594	9600	9587	9688	9671	9504	8321	8435	10336	10602	10568	10469	10498	10418	10430	10452	10554	10290	10471	10340	94	86	0	33	30	30	30	32	31	41	42	42	42	45	42
SRR1818112	9730	9723	9713	9681	9675	9653	9693	9657	9727	9710	9676	9656	9536	9576	9588	9594	9580	9682	9665	9498	8313	8428	10328	10595	10561	10462	10491	10411	10423	10445	10547	10283	10464	10335	97	87	33	0	25	25	27	29	28	24	25	25	25	28	25
SRR3139469	9731	9724	9714	9682	9676	9654	9694	9658	9729	9711	9677	9657	9537	9577	9589	9595	9581	9683	9667	9501	8316	8431	10330	10596	10563	10465	10494	10414	10426	10448	10548	10286	10467	10338	98	88	30	25	0	0	24	26	25	33	34	34	34	37	34
SRR3037442	9733	9726	9716	9684	9678	9656	9696	9660	9731	9713	9679	9659	9539	9579	9591	9597	9583	9685	9668	9501	8316	8431	10332	10598	10564	10465	10494	10414	10426	10448	10550	10286	10467	10338	98	88	30	25	0	0	24	26	25	33	34	34	34	37	34
SRR1805362	9732	9725	9715	9682	9677	9653	9693	9657	9730	9711	9678	9656	9538	9578	9589	9594	9581	9682	9666	9499	8314	8428	10330	10596	10563	10464	10491	10411	10424	10446	10549	10284	10465	10336	98	88	30	27	24	24	0	2	25	35	36	36	36	39	36
LS1246	9724	9716	9709	9669	9671	9649	9685	9652	9724	9693	9665	9646	9525	9572	9580	9589	9573	9673	9659	9496	8316	8430	10328	10582	10552	10453	10478	10399	10419	10440	10547	10278	10461	10330	100	89	32	29	26	26	2	0	27	36	36	38	38	41	38
LS1256	9732	9725	9715	9683	9677	9655	9695	9659	9730	9712	9678	9658	9538	9578	9590	9596	9582	9684	9667	9500	8315	8430	10331	10597	10563	10464	10493	10413	10425	10447	10549	10285	10466	10337	99	89	31	28	25	25	25	27	0	36	37	37	37	40	37
SRR2724066	9737	9729	9720	9688	9682	9660	9700	9664	9734	9716	9683	9662	9542	9583	9594	9601	9586	9688	9671	9505	8320	8435	10334	10601	10567	10469	10498	10418	10430	10450	10554	10290	10471	10342	105	95	41	24	33	33	35	36	36	0	0	25	25	28	33
SRR2724067	9737	9730	9720	9688	9683	9661	9701	9665	9734	9717	9684	9663	9543	9583	9595	9601	9587	9689	9672	9505	8320	8436	10334	10601	10568	10469	10499	10419	10430	10451	10554	10290	10471	10342	106	96	42	25	34	34	36	36	37	0	0	26	26	29	34
SRR2584373	9737	9730	9719	9688	9683	9660	9700	9664	9734	9718	9683	9663	9542	9583	9595	9601	9587	9689	9672	9505	8319	8435	10334	10603	10567	10470	10499	10419	10430	10453	10553	10291	10472	10341	106	96	42	25	34	34	36	38	37	25	26	0	0	3	34
SRR2918065	9737	9730	9719	9688	9683	9660	9700	9664	9734	9718	9683	9663	9542	9583	9595	9601	9587	9689	9672	9505	8319	8435	10334	10603	10567	10470	10499	10419	10430	10453	10553	10291	10472	10341	106	96	42	25	34	34	36	38	37	25	26	0	0	3	34
SRR2994383	9740	9733	9722	9691	9686	9663	9703	9667	9737	9721	9686	9666	9545	9586	9598	9604	9590	9692	9675	9508	8322	8438	10337	10606	10568	10472	10500	10420	10430	10454	10556	10292	10473	10343	109	99	45	28	37	37	39	41	40	28	29	3	3	0	37
SFc4	9739	9732	9722	9690	9684	9662	9702	9666	9736	9719	9685	9665	9545	9585	9597	9603	9589	9691	9674	9507	8321	8436	10336	10603	10569	10470	10499	10419	10431	10453	10556	10291	10472	10343	106	96	42	25	34	34	36	38	37	33	34	34	34	37	0
Cl3C2	9514	9510	9483	9467	9461	9456	9474	9448	9486	9483	9477	9464	9330	9352	9366	9374	9358	9475	9450	9279	8044	8161	10146	10398	10366	10274	10268	10219	10238	10254	10361	10109	10254	10150	107	97	89	82	83	83	83	85	78	90	91	91	91	94	91
LS1257	9739	9732	9723	9690	9684	9662	9702	9666	9738	9719	9685	9665	9545	9585	9598	9603	9589	9691	9674	9507	8323	8438	10337	10603	10570	10471	10499	10419	10431	10453	10556	10292	10473	10344	107	97	39	36	33	33	33	35	28	44	45	45	45	48	45
Cl3f1	9740	9733	9724	9691	9686	9663	9702	9667	9739	9721	9687	9666	9547	9587	9599	9603	9591	9692	9676	9509	8324	8438	10339	10605	10571	10473	10500	10420	10432	10456	10558	10294	10475	10345	109	99	41	38	35	35	35	37	30	46	47	47	47	50	47
Cl3f3	9741	9735	9725	9693	9687	9664	9705	9669	9740	9721	9687	9667	9547	9588	9599	9605	9591	9694	9677	9509	8325	8440	10339	10606	10572	10473	10502	10421	10434	10456	10558	10294	10475	10346	109	99	41	38	35	35	35	37	30	46	47	47	47	50	47
Cl3f4	9741	9734	9725	9692	9686	9664	9704	9668	9740	9721	9687	9667	9547	9587	9600	9605	9591	9693	9676	9509	8325	8440	10340	10606	10573	10474	10502	10422	10434	10456	10559	10295	10476	10347	109	99	41	38	35	35	35	37	30	46	47	47	47	50	47
Cl3f10	9741	9734	9725	9692	9686	9664	9704	9668	9740	9721	9687	9667	9547	9587	9600	9605	9591	9693	9676	9509	8325	8440	10340	10606	10573	10474	10502	10422	10434	10456	10559	10295	10476	10347	109	99	41	38	35	35	35	37	30	46	47	47	47	50	47
Cl3f13	9742	9735	9725	9693	9687	9665	9705	9669	9740	9722	9688	9668	9548	9588	9600	9606	9592	9694	9677	9510	8325	8440	10340	10607	10573	10474	10503	10423	10435	10457	10559	10295	10476	10347	109	99	41	38	35	35	35	37	30	46	47	47	47	50	47
Cl3C7	9742	9735	9725	9693	9687	9665	9705	9669	9740	9722	9688	9668	9548	9588	9600	9606	9592	9694	9677	9510	8325	8440	10340	10607	10573	10474	10503	10423	10435	10457	10559	10295	10476	10347	109	99	41	38	35	35	35	37	30	46	47	47	47	50	47
Cl3f6	9741	9735	9726	9693	9687	9664	9705	9669	9741	9721	9687	9667	9547	9588	9600	9605	9591	9694	9677	9509	8326	8441	10341	10607	10574	10475	10503	10422	10435	10457	10560	10296	10477	10348	110	100	42	39	36	36	36	38	31	47	48	48	48	51	48
Cl3f7	9743	9736	9726	9694	9688	9666	9706	9670	9741	9723	9689	9669	9549	9589	9601	9607	9593	9695	9678	9511	8326	8441	10341	10608	10574	10475	10504	10424	10436	10458	10560	10296	10477	10348	110	100	42	39	36	36	36	38	31	47	48	48	48	51	48
Cl3f15	9743	9736	9726	9694	9688	9666	9706	9670	9741	9723	9689	9669	9549	9589	9601	9607	9593	9695	9678	9511	8326	8441	10341	10608	10574	10475	10504	10424	10436	10458	10560	10296	10477	10348	110	100	42	39	36	36	36	38	31	47	48	48	48	51	48
Cl3f5	9744	9737	9727	9695	9689	9667	9707	9671	9742	9724	9690	9670	9550	9590	9602	9608	9594	9696	9679	9512	8327	8442	10342	10609	10575	10476	10505	10425	10437	10459	10561	10297	10478	10349	111	101	43	40	37	37	37	39	32	48	49	49	49	52	49
Cl3f12	9742	9736	9727	9694	9688	9665	9706	9670	9742	9722	9688	9668	9548	9589	9601	9606	9592	9695	9678	9510	8327	8442	10342	10608	10575	10476	10504	10423	10436	10458	10561	10297	10478	10349	111	101	43	40	37	37	37	39	32	48	49	49	49	52	49
Cl3f8	9743	9736	9727	9694	9688	9666	9706	9670	9742	9723	9689	9669	9549	9589	9602	9607	9593	9695	9678	9511	8327	8442	10342	10608	10575	10476	10504	10424	10436	10458	10561	10297	10478	10349	111	101	43	40	37	37	37	39	32	48	49	49	49	52	49
Cl3f11	9743	9736	9727	9694	9688	9666	9707	9670	9742	9723	9689	9669	9549	9589	9602	9607	9593	9696	9678	9511	8328	8443	10343	10609	10576	10477	10505	10425	10437	10459	10562	10298	10479	10350	112	102	44	41	38	38	38	40	33	49	50	50	50	53	50
Cl3f9	9744	9737	9728	9695	9689	9667	9707	9671	9743	9724	9690	9670	9550	9590	9603	9608	9594	9696	9679	9512	8328	8443	10343	10609	10576	10477	10505	10425	10437	10459	10562	10298	10479	10350	112	102	44	41	38	38	38	40	33	49	50	50	50	53	50
Cl3f14	9744	9737	9727	9695	9689	9667	9708	9671	9742	9724	9690	9670	9550	9590	9602	9608	9594	9697	9679	9512	8328	8443	10343	10610	10576	10477	10506	10426	10438	10460	10562	10298	10479	10350	112	102	44	41	38	38	38	40	33	49	50	50	50	53	50
Cl3f2	9739	9731	9724	9687	9685	9659	9699	9664	9738	9717	9683	9663	9546	9586	9598	9600	9588	9690	9673	9507	8323	8437	10335	10601	10570	10473	10497	10418	10430	10453	10556	10292	10472	10343	113	103	45	42	39	39	38	41	34	50	51	51	51	54	51
SRR3137004	9746	9739	9729	9697	9691	9669	9709	9673	9744	9726	9692	9672	9552	9592	9604	9610	9596	9698	9681	9514	8329	8444	10344	10611	10577	10478	10507	10427	10439	10461	10563	10299	10480	10351	114	104	46	43	40	40	40	42	35	51	52	52	52	55	52
Cl3C5	9740	9733	9724	9690	9686	9663	9704	9668	9739	9720	9687	9667	9548	9587	9600	9606	9591	9694	9676	9510	8325	8438	10338	10605	10573	10475	10503	10423	10433	10456	10559	10296	10475	10346	112	102	44	41	38	38	38	40	33	49	50	50	50	53	50
Cl3aC1	9744	9737	9727	9695	9689	9667	9707	9671	9742	9724	9690	9670	9550	9590	9602	9608	9594	9696	9679	9513	8327	8442	10342	10609	10575	10476	10505	10425	10437	10459	10561	10297	10478	10349	113	103	45	42	39	39	39	41	34	50	51	51	51	54	51
Cl3aC3	9742	9736	9727	9694	9688	9665	9706	9671	9742	9722	9688	9668	9548	9589	9601	9606	9592	9695	9678	9510	8327	8442	10342	10608	10575	10476	10504	10423	10436	10458	10561	10297	10478	10349	114	104	46	43	40	40	40	42	35	51	52	52	52	55	52
Cl3aC2	9740	9733	9723	9691	9685	9663	9703	9668	9738	9720	9686	9666	9546	9586	9598	9605	9590	9692	9675	9508	8324	8439	10338	10605	10571	10472	10501	10421	10433	10455	10557	10293	10474	10345	108	98	40	37	34	34	34	36	29	45	46	46	46	49	46
Cl4C1	9743	9736	9727	9694	9689	9667	9706	9671	9741	9723	9688	9670	9551	9590	9601	9607	9593	9695	9679	9513	8329	8441	10338	10607	10575	10476	10507	10426	10435	10458	10558	10296	10476	10347	114	104	46	43	40	40	40	42	35	51	52	52	52	55	52
Cl4C5	9745	9738	9728	9695	9690	9667	9708	9672	9743	9724	9690	9670	9550	9591	9604	9609	9595	9696	9681	9513	8329	8444	10343	10609	10577	10478	10507	10426	10438	10460	10562	10299	10480	10351	114	104	46	43	40	40	40	42	35	51	52	52	52	55	52
Cl4C7	9746	9739	9730	9697	9691	9669	9709	9673	9745	9726	9692	9672	9552	9592	9605	9610	9596	9698	9681	9514	8330	8445	10344	10610	10577	10478	10507	10426	10438	10460	10563	10299	10480	10351	114	104	46	43	40	40	40	42	35	51	52	52	52	55	52
CL4C2	9746	9739	9730	9697	9691	9669	9709	9673	9745	9726	9692	9672	9552	9592	9605	9610	9596	9698	9681	9514	8330	8445	10344	10610	10577	10478	10507	10426	10438	10460	10563	10299	10480	10351	114	104	46	43	40	40	40	42	35	51	52	52	52	55	52
Cl4C9	9747	9740	9730	9698	9692	9670	9710	9674	9745	9727	9693	9673	9553	9593	9605	9611	9597	9699	9682	9515	8330	8445	10344	10611	10577	10478	10508	10427	10439	10461	10563	10299	10480	10351	114	104	46	43	40	40	40	42	35	51	52	52	52	55	52
Cl4f1	9747	9740	9730	9698	9692	9670	9710	9674	9745	9727	9693	9673	9552	9592	9605	9611	9597	9699	9682	9515	8330	8444	10343	10611	10577	10478	10508	10427	10438	10460	10562	10299	10479	10350	114	104	46	43	40	40	40	42	35	51	52	52	52	55	52
SRR3147943	9747	9740	9730	9698	9692	9670	9710	9674	9745	9727	9693	9673	9553	9593	9605	9611	9597	9699	9682	9515	8330	8445	10344	10611	10577	10478	10508	10427	10439	10461	10563	10299	10480	10351	114	104	46	43	40	40	40	42	35	51	52	52	52	55	52
SRR3181801	9745	9738	9730	9696	9690	9668	9708	9672	9744	9725	9691	9671	9552	9592	9604	9609	9595	9697	9681	9514	8330	8445	10343	10609	10578	10478	10507	10426	10437	10459	10562	10298	10480	10351	115	105	47	44	41	41	41	42	36	52	53	53	53	56	53
Cl4C8	9743	9736	9729	9695	9688	9665	9708	9669	9742	9722	9689	9667	9551	9591	9603	9607	9594	9697	9680	9512	8330	8445	10339	10607	10576	10478	10505	10425	10437	10458	10562	10299	10478	10350	115	105	47	44	41	41	41	42	36	52	53	53	53	56	53
SRR3115274	9746	9739	9730	9696	9691	9669	9709	9673	9745	9726	9692	9672	9552	9592	9605	9610	9596	9698	9681	9515	8331	8444	10341	10608	10576	10478	10508	10427	10437	10459	10561	10299	10478	10351	115	105	47	44	41	41	41	43	36	52	53	53	53	56	53
SRR3176164	9746	9740	9731	9698	9692	9669	9710	9674	9746	9726	9692	9672	9552	9593	9605	9610	9596	9699	9682	9514	8331	8446	10345	10611	10578	10479	10508	10426	10439	10461	10564	10300	10481	10352	115	105	47	44	41	41	41	43	36	52	53	53	53	56	53
Cl3_4C6	9747	9740	9731	9698	9692	9670	9710	9674	9746	9727	9693	9673	9553	9593	9606	9611	9597	9699	9682	9515	8331	8446	10345	10611	10578	10479	10508	10427	10439	10461	10564	10300	10481	10352	115	105	47	44	41	41	41	43	36	52	53	53	53	56	53
SRR3137005	9747	9740	9731	9698	9692	9670	9710	9674	9746	9727	9693	9673	9553	9593	9606	9611	9597	9699	9682	9515	8331	8446	10345	10611	10578	10479	10508	10427	10439	10461	10564	10300	10481	10352	115	105	47	44	41	41	41	43	36	52	53	53	53	56	53
SRR3137009	9747	9740	9730	9698	9692	9670	9710	9674	9745	9727	9693	9673	9553	9593	9605	9611	9597	9699	9682	9516	8331	8446	10345	10611	10577	10478	10508	10427	10440	10461	10564	10300	10480	10351	115	105	47	44	41	41	41	43	36	52	53	53	53	56	53
SRR3178063	9747	9740	9731	9698	9692	9670	9710	9674	9746	9727	9693	9673	9553	9593	9606	9611	9597	9699	9682	9515	8331	8446	10345	10611	10578	10479	10508	10427	10439	10461	10564	10300	10481	10352	115	105	47	44	41	41	41	43	36	52	53	53	53	56	53
SRR3199548	9747	9740	9731	9698	9692	9670	9710	9674	9746	9727	9693	9673	9553	9593	9606	9611	9597	9699	9682	9515	8331	8446	10345	10611	10578	10479	10508	10427	10439	10461	10564	10300	10481	10352	115	105	47	44	41	41	41	43	36	52	53	53	53	56	53
SRR3171856	9746	9740	9730	9696	9692	9668	9708	9674	9746	9725	9691	9671	9551	9593	9604	9609	9595	9699	9681	9514	8331	8447	10343	10607	10577	10478	10506	10423	10438	10461	10563	10298	10479	10352	116	106	48	45	42	42	42	43	37	53	54	54	54	57	54
Cl4C6	9747	9740	9731	9698	9692	9670	9710	9674	9746	9727	9693	9673	9553	9593	9606	9611	9597	9699	9682	9515	8331	8447	10345	10611	10579	10479	10508	10427	10439	10461	10564	10300	10482	10353	116	106	48	45	42	42	42	43	37	53	54	54	54	57	54
CL4C3	9740	9733	9724	9691	9685	9663	9703	9667	9739	9719	9686	9666	9546	9586	9599	9604	9590	9692	9675	9509	8328	8442	10330	10594	10562	10462	10492	10411	10423	10444	10548	10286	10465	10336	116	106	48	44	42	42	42	44	37	52	53	53	53	56	53
SRR3171855	9748	9741	9731	9699	9693	9670	9711	9675	9746	9728	9693	9674	9555	9594	9606	9613	9598	9701	9683	9516	8330	8445	10344	10611	10577	10479	10509	10428	10440	10462	10564	10300	10480	10351	116	106	48	45	42	42	42	44	37	53	54	54	54	57	54
Cl4C4	9749	9742	9732	9700	9694	9672	9712	9676	9747	9729	9695	9675	9555	9595	9607	9613	9599	9701	9684	9517	8332	8447	10346	10613	10579	10480	10510	10429	10441	10463	10565	10301	10482	10353	116	106	48	45	42	42	42	44	37	53	54	54	54	57	54
SRR2153786	9743	9736	9727	9694	9688	9666	9706	9670	9743	9723	9689	9669	9550	9591	9602	9607	9594	9695	9684	9517	8333	8448	10348	10613	10580	10481	10510	10429	10441	10463	10566	10302	10483	10354	118	108	50	47	44	44	44	46	39	55	56	56	56	59	56
Cl3_4C3	9743	9736	9727	9694	9688	9666	9706	9670	9743	9723	9689	9669	9550	9591	9602	9607	9594	9695	9684	9517	8333	8448	10348	10613	10580	10481	10510	10429	10441	10463	10566	10302	10483	10354	118	108	50	47	44	44	44	46	39	55	56	56	56	59	56
CL3bf1	9744	9736	9729	9694	9690	9668	9706	9672	9743	9725	9691	9670	9550	9590	9603	9607	9594	9697	9680	9513	8330	8445	10342	10608	10575	10477	10505	10425	10437	10460	10562	10299	10481	10350	114	104	46	43	40	40	40	42	35	51	52	52	52	55	52
Cl3aC4	9741	9734	9723	9692	9686	9664	9703	9669	9740	9721	9687	9667	9546	9587	9599	9606	9590	9693	9675	9508	8325	8440	10333	10593	10560	10460	10490	10410	10423	10445	10546	10284	10462	10333	111	101	43	40	37	37	37	39	32	48	49	49	49	52	49
Cl3C1	9745	9738	9728	9696	9690	9668	9708	9672	9743	9725	9691	9671	9551	9591	9603	9609	9595	9697	9680	9513	8328	8442	10342	10609	10576	10477	10507	10427	10437	10459	10561	10297	10478	10349	113	103	45	42	39	39	39	41	34	50	51	51	51	54	51
Cl3aC6	9748	9741	9731	9699	9692	9670	9711	9675	9746	9728	9694	9674	9554	9594	9607	9611	9597	9700	9682	9516	8332	8447	10346	10612	10579	10480	10508	10428	10440	10462	10565	10300	10482	10353	116	106	48	45	42	42	42	44	37	53	54	54	54	57	54
Cl3aC5	9742	9742	9730	9697	9690	9664	9710	9675	9746	9727	9694	9668	9548	9588	9600	9619	9596	9697	9678	9511	8331	8446	10339	10606	10581	10473	10508	10425	10434	10455	10558	10299	10476	10350	111	101	56	53	50	50	50	50	45	61	62	62	62	65	62
AppC10	9741	9734	9724	9692	9686	9664	9704	9668	9739	9721	9687	9667	9547	9587	9599	9605	9591	9693	9676	9509	8324	8439	10340	10606	10573	10473	10502	10422	10435	10457	10558	10294	10475	10346	109	99	41	38	35	35	35	37	30	46	47	47	47	50	47
SRR1695792	9742	9735	9725	9693	9687	9665	9705	9669	9740	9722	9688	9668	9548	9588	9600	9606	9592	9694	9677	9510	8325	8440	10341	10607	10573	10474	10503	10423	10435	10457	10559	10295	10476	10347	109	99	41	38	35	35	35	37	30	46	47	47	47	50	47
SRR1695811	9742	9735	9725	9693	9687	9665	9705	9669	9740	9722	9688	9668	9548	9588	9600	9606	9592	9694	9677	9510	8325	8440	10341	10607	10573	10474	10503	10423	10435	10457	10559	10295	10476	10347	109	99	41	38	35	35	35	37	30	46	47	47	47	50	47
SRR1745438	9742	9735	9725	9693	9687	9665	9705	9669	9740	9722	9688	9668	9548	9588	9600	9606	9592	9694	9677	9510	8325	8440	10341	10607	10573	10474	10503	10423	10435	10457	10559	10295	10476	10347	109	99	41	38	35	35	35	37	30	46	47	47	47	50	47
SRR1770504	9742	9735	9725	9693	9687	9665	9705	9669	9740	9722	9688	9668	9548	9588	9600	9606	9592	9694	9677	9510	8325	8440	10341	10607	10573	10474	10503	10423	10435	10457	10559	10295	10476	10347	109	99	41	38	35	35	35	37	30	46	47	47	47	50	47
SRR1695839	9735	9728	9718	9686	9680	9658	9698	9662	9733	9715	9681	9661	9541	9581	9593	9599	9585	9687	9667	9501	8323	8438	10340	10606	10572	10473	10502	10422	10434	10456	10558	10294	10475	10346	110	100	42	39	36	36	36	38	31	47	48	48	48	51	48
SRR1746770	9740	9732	9724	9689	9685	9659	9700	9665	9737	9717	9685	9663	9547	9586	9597	9603	9588	9690	9673	9507	8323	8436	10337	10600	10572	10470	10499	10419	10434	10455	10557	10291	10470	10343	110	100	42	39	36	36	36	37	31	47	48	48	48	51	48
Appf3	9743	9736	9726	9694	9688	9666	9706	9670	9741	9723	9689	9669	9549	9589	9601	9607	9593	9695	9678	9511	8326	8441	10342	10608	10574	10475	10504	10424	10436	10458	10560	10296	10477	10348	110	100	42	39	36	36	36	38	31	47	48	48	48	51	48
Appf6	9743	9736	9725	9693	9688	9665	9706	9670	9740	9722	9688	9668	9548	9589	9601	9607	9593	9694	9678	9510	8325	8440	10342	10608	10574	10475	10504	10424	10436	10458	10560	10296	10477	10348	110	100	42	39	36	36	36	38	31	47	48	48	48	51	48
SRR1695812	9743	9736	9726	9694	9688	9666	9706	9670	9741	9723	9689	9669	9549	9589	9601	9607	9593	9695	9678	9511	8326	8441	10342	10608	10574	10475	10504	10424	10436	10458	10560	10296	10477	10348	110	100	42	39	36	36	36	38	31	47	48	48	48	51	48
AppC4	9743	9736	9726	9694	9688	9666	9706	9670	9741	9723	9689	9669	9549	9589	9601	9607	9593	9695	9678	9511	8326	8441	10342	10608	10574	10475	10504	10424	10436	10458	10560	10296	10477	10348	110	100	42	39	36	36	36	38	31	47	48	48	48	51	48
AppC8	9743	9736	9726	9694	9688	9666	9706	9670	9741	9723	9689	9669	9549	9589	9601	9607	9593	9695	9678	9511	8326	8441	10342	10608	10574	10475	10504	10424	10436	10458	10560	10296	10477	10348	110	100	42	39	36	36	36	38	31	47	48	48	48	51	48
SRR1745449	9743	9736	9726	9694	9688	9666	9706	9670	9741	9723	9689	9669	9549	9589	9601	9607	9593	9695	9678	9511	8326	8441	10342	10608	10574	10475	10504	10424	10436	10458	10560	10296	10477	10348	110	100	42	39	36	36	36	38	31	47	48	48	48	51	48
SRR1745457	9743	9736	9726	9694	9688	9666	9706	9670	9741	9723	9689	9669	9549	9589	9601	9607	9593	9695	9678	9511	8326	8441	10342	10608	10574	10475	10504	10424	10436	10458	10560	10296	10477	10348	110	100	42	39	36	36	36	38	31	47	48	48	48	51	48
SRR1745482	9743	9736	9726	9694	9688	9666	9706	9670	9741	9723	9689	9669	9549	9589	9601	9607	9593	9695	9678	9511	8326	8441	10342	10608	10574	10475	10504	10424	10436	10458	10560	10296	10477	10348	110	100	42	39	36	36	36	38	31	47	48	48	48	51	48
SRR1745488	9743	9736	9726	9694	9688	9666	9706	9670	9741	9723	9689	9669	9549	9589	9601	9607	9593	9695	9678	9511	8326	8441	10342	10608	10574	10475	10504	10424	10436	10458	10560	10296	10477	10348	110	100	42	39	36	36	36	38	31	47	48	48	48	51	48
SRR1765790	9743	9736	9726	9694	9688	9666	9706	9670	9741	9723	9689	9669	9549	9589	9601	9607	9593	9695	9678	9511	8326	8441	10342	10608	10574	10475	10504	10424	10436	10458	10560	10296	10477	10348	110	100	42	39	36	36	36	38	31	47	48	48	48	51	48
SRR1767800	9743	9736	9726	9694	9688	9666	9706	9670	9741	9723	9689	9669	9549	9589	9601	9607	9593	9695	9678	9511	8326	8441	10342	10608	10574	10475	10504	10424	10436	10458	10560	10296	10477	10348	110	100	42	39	36	36	36	38	31	47	48	48	48	51	48
SRR1770490	9743	9736	9726	9694	9688	9666	9706	9670	9741	9723	9689	9669	9549	9589	9601	9607	9593	9695	9678	9511	8326	8441	10342	10608	10574	10475	10504	10424	10436	10458	10560	10296	10477	10348	110	100	42	39	36	36	36	38	31	47	48	48	48	51	48
SRR1770496	9743	9736	9726	9694	9688	9666	9706	9670	9741	9723	9689	9669	9549	9589	9601	9607	9593	9695	9678	9511	8326	8441	10342	10608	10574	10475	10504	10424	10436	10458	10560	10296	10477	10348	110	100	42	39	36	36	36	38	31	47	48	48	48	51	48
SRR1770499	9743	9736	9726	9694	9688	9666	9706	9670	9741	9723	9689	9669	9549	9589	9601	9607	9593	9695	9678	9511	8326	8441	10342	10608	10574	10475	10504	10424	10436	10458	10560	10296	10477	10348	110	100	42	39	36	36	36	38	31	47	48	48	48	51	48
SRR1770507	9743	9736	9726	9694	9688	9666	9706	9670	9741	9723	9689	9669	9549	9589	9601	9607	9593	9695	9678	9511	8326	8441	10342	10608	10574	10475	10504	10424	10436	10458	10560	10296	10477	10348	110	100	42	39	36	36	36	38	31	47	48	48	48	51	48
SRR1770514	9743	9736	9726	9693	9688	9666	9706	9670	9741	9723	9689	9669	9549	9589	9601	9607	9593	9695	9678	9511	8326	8441	10341	10607	10574	10475	10504	10424	10436	10458	10560	10296	10476	10348	110	100	42	39	36	36	36	38	31	47	48	48	48	51	48
SRR1812877	9743	9736	9726	9694	9688	9666	9706	9670	9741	9723	9689	9669	9549	9589	9601	9607	9593	9695	9678	9511	8326	8441	10342	10608	10574	10475	10504	10424	10436	10458	10560	10296	10477	10348	110	100	42	39	36	36	36	38	31	47	48	48	48	51	48
SRR2049090	9743	9736	9726	9694	9688	9666	9706	9670	9741	9723	9689	9669	9549	9589	9601	9607	9593	9695	9678	9511	8326	8441	10342	10608	10574	10475	10504	10424	10436	10458	10560	10296	10477	10348	110	100	42	39	36	36	36	38	31	47	48	48	48	51	48
SRR2051132	9743	9736	9726	9694	9688	9666	9706	9670	9741	9723	9689	9669	9549	9589	9601	9607	9593	9695	9678	9511	8326	8441	10342	10608	10574	10475	10504	10424	10436	10458	10560	10296	10477	10348	110	100	42	39	36	36	36	38	31	47	48	48	48	51	48
SRR2724076	9743	9736	9726	9694	9688	9666	9706	9670	9741	9723	9689	9669	9549	9589	9601	9607	9593	9695	9678	9511	8326	8441	10342	10608	10574	10475	10504	10424	10436	10458	10560	10296	10477	10348	110	100	42	39	36	36	36	38	31	47	48	48	48	51	48
SRR2724145	9743	9736	9726	9694	9688	9666	9706	9670	9741	9723	9689	9669	9549	9589	9601	9607	9593	9695	9678	9511	8326	8441	10342	10608	10574	10475	10504	10424	10436	10458	10560	10296	10477	10348	110	100	42	39	36	36	36	38	31	47	48	48	48	51	48
SRR2724146	9743	9736	9726	9694	9688	9666	9706	9670	9741	9723	9689	9669	9549	9589	9601	9607	9593	9695	9678	9511	8326	8441	10342	10608	10574	10475	10504	10424	10436	10458	10560	10296	10477	10348	110	100	42	39	36	36	36	38	31	47	48	48	48	51	48
SRR2724147	9740	9733	9723	9691	9685	9663	9703	9667	9738	9720	9686	9666	9546	9586	9598	9604	9590	9692	9675	9508	8326	8441	10342	10608	10575	10475	10504	10424	10437	10459	10560	10296	10477	10348	111	101	43	40	37	37	37	39	32	48	49	49	49	52	49
AppC1	9744	9737	9727	9695	9689	9667	9707	9671	9742	9724	9690	9670	9550	9590	9602	9608	9594	9696	9679	9512	8327	8442	10343	10609	10575	10476	10505	10425	10437	10459	10561	10297	10478	10349	111	101	43	40	37	37	37	39	32	48	49	49	49	52	49
SRR1767799	9744	9737	9727	9695	9689	9667	9707	9671	9742	9724	9690	9670	9550	9590	9602	9608	9594	9696	9679	9512	8327	8442	10343	10609	10575	10476	10505	10425	10437	10459	10561	10297	10478	10349	111	101	43	40	37	37	37	39	32	48	49	49	49	52	49
SRR1770492	9744	9737	9727	9695	9689	9667	9707	9671	9742	9724	9690	9670	9550	9590	9602	9608	9594	9696	9679	9512	8327	8442	10343	10609	10575	10476	10505	10425	10437	10459	10561	10297	10478	10349	111	101	43	40	37	37	37	39	32	48	49	49	49	52	49
SRR1770510	9744	9737	9727	9695	9689	9667	9707	9671	9742	9724	9690	9670	9550	9590	9602	9608	9594	9696	9679	9512	8327	8442	10343	10609	10575	10476	10505	10425	10437	10459	10561	10297	10478	10349	111	101	43	40	37	37	37	39	32	48	49	49	49	52	49
SRR1770516	9744	9737	9727	9695	9689	9667	9707	9671	9742	9724	9690	9670	9550	9590	9602	9608	9594	9696	9679	9512	8327	8442	10343	10609	10575	10476	10505	10425	10437	10459	10561	10297	10478	10349	111	101	43	40	37	37	37	39	32	48	49	49	49	52	49
SRR1746769	9742	9734	9726	9692	9687	9663	9703	9667	9740	9720	9687	9666	9548	9587	9601	9606	9591	9693	9676	9510	8328	8442	10344	10607	10575	10475	10503	10423	10437	10459	10562	10298	10478	10349	112	102	44	41	38	38	38	40	33	49	50	50	50	53	50
SRR1745445	9744	9737	9727	9695	9690	9667	9707	9671	9742	9724	9691	9671	9550	9590	9602	9608	9594	9697	9679	9512	8328	8443	10343	10609	10575	10476	10505	10425	10437	10459	10561	10297	10478	10349	112	102	44	41	38	38	38	40	33	49	50	50	50	53	50
AppC2	9745	9738	9728	9696	9690	9668	9708	9672	9743	9725	9691	9671	9551	9591	9603	9609	9595	9697	9680	9513	8328	8443	10343	10609	10575	10476	10505	10425	10437	10459	10561	10297	10478	10349	112	102	44	41	38	38	38	40	33	49	50	50	50	53	50
SRR1745460	9745	9738	9728	9696	9690	9668	9708	9672	9743	9725	9691	9671	9551	9591	9603	9609	9595	9697	9680	9513	8328	8443	10344	10610	10576	10477	10506	10426	10438	10460	10562	10298	10479	10350	112	102	44	41	38	38	38	40	33	49	50	50	50	53	50
SRR1770491	9745	9738	9728	9696	9690	9668	9708	9672	9743	9725	9691	9671	9551	9591	9603	9609	9595	9697	9680	9513	8328	8443	10344	10610	10576	10477	10506	10426	10438	10460	10562	10298	10479	10350	112	102	44	41	38	38	38	40	33	49	50	50	50	53	50
SRR946029	9743	9736	9726	9694	9688	9666	9706	9670	9741	9723	9689	9669	9549	9589	9601	9607	9593	9695	9678	9511	8326	8441	10342	10608	10574	10475	10504	10424	10436	10458	10560	10296	10477	10348	109	99	42	39	36	36	36	38	31	47	48	48	48	51	48
SRR3067414	9739	9732	9722	9690	9684	9662	9702	9666	9737	9719	9685	9665	9545	9585	9597	9603	9589	9691	9674	9507	8322	8437	10338	10604	10570	10471	10500	10420	10432	10454	10556	10293	10473	10344	107	97	39	36	33	33	33	35	32	44	45	45	45	48	45
LS1251	9743	9736	9726	9694	9689	9666	9706	9670	9741	9723	9689	9669	9549	9589	9601	9607	9593	9696	9678	9511	8327	8442	10342	10608	10574	10475	10504	10424	10436	10458	10560	10296	10477	10348	111	101	43	40	37	37	37	39	36	48	49	49	49	52	49
LS1264	9742	9735	9725	9693	9687	9665	9705	9669	9739	9722	9688	9668	9548	9588	9600	9606	9592	9694	9677	9510	8325	8440	10340	10607	10573	10474	10503	10423	10435	10457	10559	10295	10476	10347	108	99	45	28	37	37	39	41	40	36	37	37	37	40	35
LS1258	9741	9735	9726	9691	9688	9663	9703	9668	9739	9720	9689	9666	9550	9589	9599	9604	9591	9692	9676	9511	8323	8437	10337	10608	10572	10475	10501	10423	10433	10457	10562	10296	10477	10348	121	111	53	50	47	47	44	49	42	58	59	59	59	62	59
SFf6	9742	9736	9726	9693	9687	9663	9703	9668	9739	9721	9688	9666	9548	9588	9599	9604	9591	9692	9677	9509	8324	8437	10339	10606	10574	10475	10502	10423	10435	10456	10560	10293	10474	10345	117	107	53	36	45	45	44	49	48	36	37	37	37	40	45
SFf21	9742	9736	9726	9693	9687	9663	9703	9668	9739	9721	9688	9666	9548	9588	9599	9604	9591	9692	9677	9509	8324	8437	10339	10606	10574	10475	10502	10423	10435	10456	10560	10293	10474	10345	117	107	53	36	45	45	44	49	48	36	37	37	37	40	45
SFf4	9742	9736	9726	9693	9687	9663	9703	9668	9739	9721	9688	9666	9548	9588	9599	9604	9591	9692	9677	9509	8324	8437	10339	10606	10574	10475	10502	10423	10435	10456	10560	10293	10474	10345	117	107	53	36	45	45	44	49	48	36	37	37	37	40	45
SFC3	9742	9736	9726	9693	9687	9663	9703	9668	9739	9721	9688	9666	9548	9588	9599	9604	9591	9692	9677	9509	8324	8437	10339	10606	10574	10475	10502	10423	10435	10456	10560	10293	10474	10345	117	107	53	36	45	45	44	49	48	36	37	37	37	40	45
SRR1554256	9742	9736	9726	9693	9687	9663	9703	9668	9739	9721	9688	9666	9548	9588	9599	9604	9591	9692	9677	9509	8324	8437	10339	10606	10574	10475	10502	10423	10435	10456	10560	10293	10474	10345	117	107	53	36	45	45	44	49	48	36	37	37	37	40	45
SRR1556290	9742	9736	9725	9693	9687	9663	9703	9668	9739	9721	9688	9666	9548	9588	9599	9604	9591	9692	9677	9509	8324	8437	10338	10605	10573	10474	10501	10422	10434	10455	10559	10292	10473	10344	117	107	53	36	45	45	44	49	48	36	37	37	37	40	45
SRR1556285	9738	9732	9722	9689	9686	9660	9700	9666	9735	9717	9685	9664	9546	9585	9596	9601	9589	9690	9674	9506	8324	8436	10337	10595	10563	10465	10492	10414	10424	10446	10550	10283	10465	10334	118	108	54	37	46	46	45	50	49	37	38	38	38	41	46
SFf3	9743	9737	9727	9694	9688	9664	9704	9669	9740	9722	9689	9667	9549	9589	9600	9605	9592	9693	9678	9510	8325	8438	10340	10607	10575	10476	10503	10424	10436	10457	10561	10294	10475	10346	118	108	54	37	46	46	45	50	49	37	38	38	38	41	46
SRR1556288	9743	9737	9727	9694	9688	9664	9704	9669	9740	9722	9689	9667	9549	9589	9600	9605	9592	9693	9678	9510	8325	8438	10340	10607	10575	10476	10503	10424	10436	10457	10561	10294	10475	10346	118	108	54	37	46	46	45	50	49	37	38	38	38	41	46
SRR1556291	9743	9737	9727	9694	9688	9664	9704	9669	9740	9722	9689	9667	9549	9589	9600	9605	9592	9693	9678	9510	8325	8438	10340	10607	10575	10476	10503	10424	10436	10457	10561	10294	10475	10346	118	108	54	37	46	46	45	50	49	37	38	38	38	41	46
SRR974868	9744	9738	9728	9695	9689	9665	9705	9670	9741	9723	9690	9668	9550	9590	9601	9606	9593	9694	9679	9511	8326	8439	10341	10608	10576	10477	10504	10425	10437	10458	10562	10295	10476	10347	119	109	55	38	47	47	46	51	50	38	39	39	39	42	47
SFf10	9744	9739	9729	9696	9689	9666	9706	9671	9742	9723	9691	9669	9550	9590	9601	9606	9594	9694	9679	9511	8327	8440	10342	10608	10577	10478	10505	10426	10438	10459	10563	10295	10477	10348	120	110	56	39	48	48	47	52	51	39	40	40	40	43	48
SFf12	9745	9739	9729	9696	9690	9666	9706	9671	9742	9724	9691	9669	9551	9591	9602	9607	9594	9695	9680	9512	8327	8440	10342	10609	10577	10478	10505	10426	10438	10459	10563	10296	10477	10348	120	110	56	39	48	48	47	52	51	39	40	40	40	43	48
SFf18	9745	9739	9729	9696	9690	9666	9706	9671	9742	9724	9691	9669	9551	9591	9602	9607	9594	9695	9680	9512	8327	8440	10342	10609	10577	10478	10505	10426	10438	10459	10563	10296	10477	10348	120	110	56	39	48	48	47	52	51	39	40	40	40	43	48
SFf20	9745	9739	9729	9696	9690	9666	9706	9671	9742	9724	9691	9669	9551	9591	9602	9607	9594	9695	9680	9512	8327	8440	10342	10609	10577	10478	10505	10426	10438	10459	10563	10296	10477	10348	120	110	56	39	48	48	47	52	51	39	40	40	40	43	48
SFf22	9745	9738	9728	9694	9689	9666	9705	9671	9742	9723	9690	9668	9551	9591	9602	9606	9593	9695	9679	9512	8327	8439	10341	10609	10577	10478	10504	10425	10437	10459	10563	10295	10477	10346	120	109	56	39	48	48	47	52	51	39	40	40	40	43	48
SFf7	9745	9739	9729	9696	9690	9666	9705	9671	9742	9724	9691	9668	9551	9591	9602	9606	9594	9695	9680	9512	8327	8440	10341	10608	10576	10478	10504	10425	10438	10459	10562	10296	10476	10347	120	110	56	39	48	48	47	52	51	39	40	40	40	43	48
SFf13	9746	9740	9730	9697	9691	9667	9707	9672	9743	9725	9692	9670	9552	9592	9603	9608	9595	9696	9681	9513	8328	8441	10343	10610	10578	10479	10506	10427	10439	10460	10564	10297	10478	10349	121	111	57	40	49	49	48	53	52	40	41	41	41	44	49
SFf23	9746	9740	9730	9697	9691	9667	9707	9671	9743	9725	9692	9669	9551	9591	9603	9608	9595	9696	9681	9513	8328	8441	10343	10610	10578	10479	10506	10427	10439	10460	10564	10297	10478	10349	121	111	57	40	49	49	48	53	52	40	41	41	41	44	49
SFf9	9746	9740	9730	9697	9691	9667	9707	9672	9743	9725	9692	9670	9552	9592	9603	9608	9595	9696	9681	9513	8328	8441	10343	10610	10578	10479	10506	10427	10439	10460	10564	10297	10478	10349	121	111	57	40	49	49	48	53	52	40	41	41	41	44	49
SFf14	9746	9740	9730	9697	9691	9667	9707	9672	9743	9725	9692	9670	9552	9592	9603	9608	9595	9696	9681	9513	8328	8441	10343	10610	10578	10479	10506	10427	10439	10460	10564	10297	10478	10349	121	111	57	40	49	49	48	53	52	40	41	41	41	44	49
SRR1554259	9746	9740	9730	9697	9691	9667	9707	9672	9743	9725	9692	9670	9552	9592	9603	9608	9595	9696	9681	9513	8328	8441	10344	10611	10579	10480	10507	10428	10440	10461	10565	10298	10479	10350	122	112	58	41	50	50	49	54	53	41	42	42	42	45	50
SRR1556293	9747	9741	9731	9698	9692	9668	9708	9673	9744	9726	9693	9671	9553	9593	9604	9609	9596	9697	9682	9514	8329	8442	10344	10611	10579	10480	10507	10428	10440	10461	10565	10298	10479	10350	122	112	58	41	50	50	49	54	53	41	42	42	42	45	50
SRR1556294	9747	9741	9731	9698	9692	9668	9708	9673	9744	9726	9693	9671	9553	9593	9604	9609	9596	9697	9682	9514	8329	8442	10344	10611	10579	10480	10507	10428	10440	10461	10565	10298	10479	10350	122	112	58	41	50	50	49	54	53	41	42	42	42	45	50
SRR1556295	9747	9741	9731	9698	9692	9668	9708	9673	9744	9726	9693	9671	9553	9593	9604	9609	9596	9697	9682	9514	8329	8442	10344	10611	10579	10480	10507	10428	10440	10461	10565	10298	10479	10350	122	112	58	41	50	50	49	54	53	41	42	42	42	45	50
SRR1556297	9747	9741	9731	9698	9692	9668	9708	9673	9744	9726	9693	9671	9553	9593	9604	9609	9596	9697	9682	9514	8329	8442	10344	10611	10579	10480	10507	10428	10440	10461	10565	10298	10479	10350	122	112	58	41	50	50	49	54	53	41	42	42	42	45	50
SRR1571539	9747	9741	9731	9698	9692	9668	9708	9673	9744	9726	9693	9671	9553	9593	9604	9609	9596	9697	9682	9514	8329	8442	10344	10611	10579	10480	10507	10428	10440	10461	10565	10298	10479	10350	122	112	58	41	50	50	49	54	53	41	42	42	42	45	50
SRR1946945	9747	9741	9731	9698	9692	9668	9708	9673	9744	9726	9693	9671	9553	9593	9604	9609	9596	9697	9682	9514	8329	8442	10344	10611	10579	10480	10507	10428	10440	10461	10565	10298	10479	10350	122	112	58	41	50	50	49	54	53	41	42	42	42	45	50
SRR2482364	9747	9741	9731	9698	9692	9668	9708	9673	9744	9726	9693	9671	9553	9593	9604	9609	9596	9697	9682	9514	8329	8442	10344	10611	10579	10480	10507	10428	10440	10461	10565	10298	10479	10350	122	112	58	41	50	50	49	54	53	41	42	42	42	45	50
SRR2482365	9747	9741	9731	9698	9692	9668	9708	9673	9744	9726	9693	9671	9553	9593	9604	9609	9596	9697	9682	9514	8329	8442	10344	10611	10579	10480	10507	10428	10440	10461	10565	10298	10479	10350	122	112	58	41	50	50	49	54	53	41	42	42	42	45	50
SFf5	9748	9742	9732	9699	9693	9668	9709	9674	9745	9727	9693	9672	9553	9594	9604	9610	9596	9698	9682	9515	8330	8443	10345	10611	10579	10480	10507	10428	10440	10462	10566	10298	10480	10351	123	113	59	42	51	51	50	55	54	42	43	43	43	46	51
SRR1571515	9748	9742	9732	9699	9693	9669	9709	9674	9745	9727	9694	9672	9554	9594	9605	9610	9597	9698	9683	9515	8330	8443	10345	10612	10580	10481	10508	10429	10441	10462	10566	10299	10480	10351	123	113	59	42	51	51	50	55	54	42	43	43	43	46	51
SFf16	9751	9744	9735	9702	9696	9674	9714	9679	9748	9731	9698	9677	9557	9597	9609	9615	9601	9703	9686	9519	8335	8450	10348	10615	10581	10482	10511	10431	10443	10465	10567	10303	10484	10355	119	109	55	38	47	47	49	51	50	38	39	39	39	42	47
SFf8	9751	9744	9735	9702	9696	9674	9714	9679	9748	9731	9698	9677	9557	9597	9609	9615	9601	9703	9686	9519	8335	8450	10348	10615	10581	10482	10511	10431	10443	10465	10567	10303	10484	10355	119	109	55	38	47	47	49	51	50	38	39	39	39	42	47
SFf19	9751	9744	9735	9702	9696	9674	9714	9679	9748	9731	9698	9677	9557	9597	9609	9615	9601	9703	9686	9519	8335	8450	10348	10615	10581	10482	10511	10431	10443	10465	10567	10303	10484	10355	119	109	55	38	47	47	49	51	50	38	39	39	39	42	47
SFf2	9751	9744	9735	9702	9696	9674	9714	9679	9748	9731	9698	9677	9557	9597	9609	9615	9601	9703	9686	9519	8335	8450	10348	10615	10581	10482	10511	10431	10443	10465	10567	10303	10484	10355	119	109	55	38	47	47	49	51	50	38	39	39	39	42	47
SFf11	9751	9744	9735	9702	9696	9674	9714	9679	9748	9731	9698	9677	9557	9597	9609	9615	9601	9703	9686	9519	8335	8450	10348	10615	10581	10482	10511	10431	10443	10465	10567	10303	10484	10355	119	109	55	38	47	47	49	51	50	38	39	39	39	42	47
SFf15	9751	9744	9735	9702	9696	9674	9714	9679	9748	9731	9698	9677	9557	9597	9609	9615	9601	9703	9686	9519	8335	8450	10348	10615	10581	10482	10511	10431	10443	10465	10567	10303	10484	10355	119	109	55	38	47	47	49	51	50	38	39	39	39	42	47
SFc2	9751	9744	9735	9702	9696	9674	9714	9679	9748	9731	9698	9677	9557	9597	9609	9615	9601	9703	9686	9519	8335	8450	10348	10615	10581	10482	10511	10431	10443	10465	10567	10303	10484	10355	119	109	55	38	47	47	49	51	50	38	39	39	39	42	47
SRR1556289	9749	9743	9735	9701	9695	9671	9713	9677	9746	9730	9698	9676	9557	9596	9609	9614	9600	9703	9684	9519	8334	8449	10347	10615	10580	10482	10510	10430	10443	10464	10567	10302	10484	10354	120	110	56	39	48	48	50	52	51	39	40	40	40	43	48
SFf17	9752	9745	9736	9703	9697	9675	9715	9680	9749	9732	9699	9678	9558	9598	9610	9616	9602	9704	9687	9520	8336	8451	10349	10616	10582	10483	10512	10432	10444	10466	10568	10304	10485	10356	120	110	56	39	48	48	50	52	51	39	40	40	40	43	48
SFf1	9752	9745	9736	9703	9697	9675	9715	9680	9749	9732	9699	9678	9558	9598	9610	9616	9602	9704	9687	9520	8336	8451	10349	10616	10582	10483	10512	10432	10444	10466	10568	10304	10485	10356	120	110	56	39	48	48	50	52	51	39	40	40	40	43	48
SRR1556296	9752	9744	9735	9702	9696	9675	9714	9678	9749	9730	9699	9676	9558	9598	9610	9616	9602	9703	9687	9520	8336	8451	10347	10614	10582	10482	10510	10431	10443	10464	10568	10304	10484	10355	120	110	56	39	48	48	50	52	51	39	40	40	40	43	48
SRR1571519	9752	9745	9736	9703	9697	9675	9715	9680	9749	9732	9699	9678	9558	9598	9610	9616	9602	9704	9687	9520	8336	8451	10349	10616	10582	10483	10512	10432	10444	10466	10568	10304	10485	10356	120	110	56	39	48	48	50	52	51	39	40	40	40	43	48
SRR1988185	9753	9746	9737	9704	9698	9676	9716	9680	9750	9733	9699	9679	9560	9600	9611	9617	9603	9705	9689	9522	8337	8451	10351	10619	10585	10487	10515	10435	10446	10468	10570	10306	10487	10358	122	112	58	41	50	50	52	54	53	49	50	50	50	53	50
SRR2086095	9755	9748	9738	9706	9701	9678	9718	9682	9751	9735	9701	9681	9561	9601	9613	9619	9605	9707	9690	9523	8338	8453	10353	10620	10586	10487	10516	10436	10448	10470	10572	10308	10489	10360	123	113	59	42	51	51	53	55	54	50	51	51	51	54	49
SFC1	9751	9743	9733	9701	9696	9673	9715	9676	9750	9730	9697	9678	9557	9597	9609	9615	9601	9704	9687	9519	8338	8452	10352	10620	10584	10486	10514	10434	10447	10470	10571	10307	10487	10358	134	124	66	63	60	60	60	62	59	71	72	72	72	75	72
SRR1030270	9751	9744	9735	9702	9696	9674	9714	9676	9750	9731	9697	9677	9557	9597	9610	9615	9601	9703	9686	9519	8337	8452	10348	10616	10581	10483	10511	10431	10443	10466	10568	10304	10484	10356	135	125	67	64	61	61	61	63	60	72	73	73	73	76	73
SRR2153778	9761	9753	9744	9710	9708	9684	9721	9688	9759	9741	9707	9687	9567	9607	9619	9625	9613	9712	9706	9541	8357	8471	10363	10629	10595	10501	10528	10450	10462	10483	10584	10316	10500	10375	147	137	79	76	72	73	73	72	68	84	85	85	85	88	85
Cl3C4	9761	9753	9744	9710	9708	9684	9721	9688	9759	9741	9707	9687	9567	9607	9619	9625	9613	9712	9706	9541	8357	8471	10363	10629	10595	10501	10528	10450	10462	10483	10584	10316	10500	10375	147	137	79	76	72	73	73	72	68	84	85	85	85	88	85
SRR1394001	9751	9744	9734	9702	9696	9674	9715	9681	9749	9731	9700	9677	9557	9597	9609	9616	9601	9703	9679	9512	8333	8448	10349	10615	10581	10482	10510	10431	10442	10464	10567	10304	10484	10355	154	144	86	83	80	80	80	82	79	91	92	92	92	95	92
SRR1597501	9691	9679	9668	9638	9636	9614	9651	9621	9683	9666	9638	9614	9496	9533	9545	9551	9540	9645	9622	9456	8265	8389	10289	10556	10523	10424	10449	10371	10385	10408	10510	10255	10423	10307	108	99	98	95	92	92	92	94	87	103	104	104	104	107	104
SRR974889	9659	9677	9634	9610	9650	9642	9656	9694	9660	9632	9692	9631	9574	9585	9589	9597	9574	9647	9633	9575	9006	9028	9762	9886	9907	9869	9901	9880	9860	9857	9903	9858	9919	9885	9279	9279	9485	9483	9482	9482	9481	9476	9481	9491	9492	9492	9492	9493	9493
SRR1016572	9891	9904	9870	9835	9898	9874	9906	9940	9893	9864	9933	9858	9798	9816	9818	9836	9812	9894	9866	9823	9262	9285	9923	10043	10055	10034	10067	10052	10026	10033	10063	10009	10079	10063	9614	9616	9853	9851	9848	9850	9848	9837	9849	9860	9861	9861	9861	9862	9861
SRR972399	9848	9868	9827	9792	9850	9831	9866	9893	9848	9820	9892	9816	9758	9778	9774	9795	9774	9850	9821	9787	9239	9262	9906	10024	10035	10008	10032	10019	9997	10000	10044	9984	10053	10038	9588	9591	9820	9818	9816	9817	9814	9811	9816	9827	9827	9827	9827	9828	9828
SRR1033761	9864	9877	9850	9814	9872	9851	9883	9918	9868	9841	9914	9832	9785	9804	9799	9816	9798	9874	9845	9816	9213	9229	9951	10066	10085	10057	10081	10069	10039	10051	10092	10032	10101	10079	9572	9575	9798	9796	9794	9795	9792	9787	9794	9805	9805	9806	9806	9807	9806
SRR1695838	9881	9892	9865	9831	9886	9874	9898	9930	9882	9855	9937	9846	9785	9803	9802	9821	9803	9888	9857	9817	9244	9266	9945	10065	10087	10056	10083	10063	10045	10047	10087	10026	10101	10075	9630	9633	9859	9857	9854	9856	9853	9846	9855	9866	9866	9867	9867	9868	9867
SRR1534986	9895	9915	9883	9850	9908	9879	9928	9955	9909	9876	9938	9873	9817	9840	9837	9851	9836	9911	9877	9853	9274	9284	9947	10062	10076	10055	10082	10060	10050	10052	10090	10024	10098	10067	9628	9631	9870	9868	9865	9867	9864	9864	9866	9877	9877	9877	9877	9878	9878
SRR1657590	9899	9916	9876	9845	9895	9897	9934	9939	9889	9865	9950	9868	9798	9815	9812	9841	9809	9905	9877	9829	9278	9278	9946	10078	10077	10075	10103	10089	10062	10069	10084	10050	10111	10085	9717	9719	9939	9937	9935	9936	9934	9928	9935	9945	9946	9946	9946	9947	9947
SRR1112129	9879	9890	9870	9836	9891	9865	9905	9934	9885	9856	9925	9853	9793	9819	9815	9833	9813	9894	9864	9825	9243	9253	9956	10085	10094	10081	10096	10081	10051	10069	10107	10036	10112	10079	9541	9544	9790	9788	9786	9787	9784	9782	9786	9797	9797	9798	9798	9799	9798
SRR3176155	9895	9919	9889	9850	9913	9889	9929	9959	9901	9875	9940	9877	9820	9841	9833	9854	9832	9917	9874	9834	9266	9283	9953	10070	10090	10061	10082	10062	10053	10047	10091	10038	10104	10079	9625	9628	9871	9869	9867	9868	9865	9865	9867	9878	9878	9879	9879	9880	9879
SRR1818013	9917	9939	9903	9858	9921	9899	9954	9960	9913	9881	9968	9890	9827	9845	9844	9865	9846	9929	9886	9857	9326	9324	9952	10082	10092	10081	10115	10094	10080	10075	10101	10057	10127	10098	9769	9770	10012	10010	10009	10009	10008	10001	10008	10019	10019	10020	10020	10021	10020
SRR2225452	9921	9934	9898	9868	9928	9914	9948	9969	9911	9881	9969	9896	9833	9848	9849	9873	9846	9936	9891	9854	9316	9319	9943	10068	10073	10067	10101	10087	10061	10063	10080	10038	10105	10082	9719	9722	9971	9969	9968	9968	9968	9953	9967	9977	9978	9977	9977	9978	9979
SRR2040690	9961	9981	9935	9899	9965	9940	9990	10006	9966	9938	9991	9924	9871	9889	9888	9907	9887	9962	9925	9895	9346	9349	9986	10110	10117	10102	10130	10114	10101	10105	10123	10069	10142	10125	9764	9766	10002	10000	9998	9999	9996	9984	9998	10008	10008	10009	10009	10010	10010
SRR2727729	9839	9854	9831	9789	9852	9822	9860	9891	9846	9814	9873	9810	9754	9775	9777	9792	9771	9843	9817	9788	9248	9263	9877	9991	10006	9983	10008	9997	9978	9981	10017	9963	10037	9998	9557	9558	9800	9798	9795	9797	9795	9792	9796	9807	9807	9807	9807	9808	9808
SRR1779439	9837	9855	9820	9784	9839	9816	9861	9889	9843	9809	9886	9805	9753	9769	9770	9790	9763	9851	9814	9781	9235	9241	9898	10027	10032	10011	10034	10018	10000	10001	10044	9988	10058	10022	9537	9540	9781	9779	9776	9778	9777	9772	9777	9787	9788	9789	9789	9790	9789
SRR2485321	9781	9795	9774	9735	9795	9779	9807	9840	9784	9759	9823	9758	9706	9720	9723	9739	9711	9802	9768	9726	9177	9189	9843	9953	9973	9944	9967	9954	9941	9935	9972	9928	9999	9971	9468	9469	9699	9697	9694	9696	9694	9689	9695	9706	9706	9707	9707	9708	9707
SRR1534970	9826	9846	9805	9767	9822	9815	9838	9866	9818	9790	9875	9789	9730	9748	9750	9774	9749	9836	9801	9769	9279	9297	9907	10025	10031	10013	10036	10023	10005	10005	10046	9989	10062	10035	9583	9585	9818	9816	9813	9815	9812	9807	9814	9825	9825	9826	9826	9827	9826
SRR1534976	9870	9885	9856	9816	9877	9855	9890	9922	9883	9851	9913	9830	9780	9801	9800	9820	9798	9875	9847	9821	9271	9294	9917	10048	10049	10030	10051	10034	10011	10027	10066	10003	10075	10046	9595	9597	9835	9833	9831	9832	9830	9825	9831	9842	9842	9842	9842	9843	9843
SRR945180	9858	9874	9834	9798	9856	9839	9871	9902	9863	9828	9902	9817	9760	9781	9779	9802	9783	9863	9830	9804	9276	9291	9914	10033	10041	10022	10050	10030	10011	10015	10058	9996	10068	10043	9602	9605	9845	9843	9840	9842	9839	9836	9841	9852	9852	9852	9852	9853	9853
SRR1016588	9821	9842	9801	9771	9818	9816	9836	9869	9819	9791	9876	9790	9738	9749	9753	9769	9742	9838	9803	9767	9224	9244	9883	10002	10014	9984	10006	9990	9973	9979	10016	9959	10033	10005	9562	9565	9792	9790	9788	9789	9786	9779	9788	9799	9799	9800	9800	9801	9800
SRR2646866	9801	9821	9777	9746	9801	9789	9815	9845	9791	9770	9843	9763	9708	9723	9728	9741	9727	9808	9771	9735	9242	9266	9880	10001	10015	9989	10014	9996	9975	9979	10021	9971	10040	10013	9535	9536	9779	9777	9774	9776	9775	9768	9773	9786	9786	9786	9786	9787	9787
SRR3137008	9782	9814	9784	9741	9800	9783	9814	9844	9797	9769	9827	9767	9711	9734	9734	9746	9731	9808	9777	9740	9230	9243	9889	10005	10016	9990	10013	9998	9985	9978	10025	9974	10038	10013	9516	9517	9749	9747	9744	9746	9743	9741	9745	9756	9756	9757	9757	9758	9757
SRR1996278	9870	9890	9855	9822	9881	9856	9891	9923	9875	9847	9911	9839	9785	9802	9802	9818	9800	9879	9845	9812	9262	9289	9949	10063	10078	10045	10070	10059	10032	10037	10087	10017	10097	10066	9590	9593	9823	9821	9819	9820	9817	9814	9819	9830	9830	9830	9830	9831	9832
SRR2485310	9792	9819	9782	9738	9803	9771	9815	9849	9790	9766	9836	9767	9715	9728	9732	9750	9731	9811	9771	9735	9212	9231	9838	9971	9978	9957	9986	9972	9958	9947	9982	9942	10006	9972	9497	9502	9771	9769	9766	9768	9765	9762	9767	9778	9778	9778	9778	9779	9779
SRR1055849	9876	9886	9856	9825	9883	9851	9900	9931	9887	9850	9924	9839	9786	9805	9802	9828	9804	9880	9852	9823	9260	9269	9938	10054	10057	10038	10056	10051	10020	10032	10082	10020	10094	10057	9591	9594	9829	9827	9824	9826	9824	9818	9825	9836	9836	9836	9836	9837	9837
SRR2564606	9822	9845	9816	9775	9838	9821	9849	9880	9826	9803	9867	9797	9744	9760	9763	9782	9762	9844	9814	9778	9249	9265	9893	10015	10021	9992	10027	10004	9988	9981	10028	9974	10048	10031	9567	9569	9824	9822	9819	9821	9819	9815	9820	9831	9831	9832	9832	9833	9832
SRR1562154	9841	9860	9828	9795	9848	9839	9862	9891	9858	9823	9884	9817	9759	9780	9779	9799	9772	9856	9832	9803	9246	9267	9895	10028	10038	10017	10043	10027	10007	10015	10045	9995	10068	10040	9584	9586	9801	9799	9796	9798	9796	9788	9797	9808	9808	9808	9808	9809	9809
SRR1562156	9816	9836	9797	9761	9819	9803	9833	9861	9821	9791	9864	9779	9720	9741	9738	9755	9741	9822	9791	9762	9257	9274	9893	10023	10031	10020	10031	10026	9999	10010	10044	9986	10061	10028	9551	9552	9780	9778	9776	9777	9775	9771	9776	9787	9787	9787	9787	9788	9788
SRR1575068	9823	9849	9803	9769	9823	9808	9840	9853	9829	9796	9859	9791	9726	9745	9748	9765	9754	9832	9782	9757	9235	9257	9891	10019	10023	10009	10027	10013	9993	9999	10036	9983	10051	10030	9544	9545	9779	9777	9775	9776	9774	9771	9775	9786	9786	9786	9786	9787	9787
SRR1597500	9880	9899	9866	9823	9878	9868	9892	9921	9879	9850	9937	9836	9782	9802	9801	9822	9803	9884	9856	9824	9294	9309	9937	10051	10062	10038	10061	10050	10026	10031	10071	10012	10084	10069	9613	9615	9847	9845	9842	9844	9842	9836	9843	9854	9854	9854	9854	9855	9855
SRR2064175	9796	9824	9785	9751	9816	9793	9824	9849	9801	9777	9837	9772	9719	9723	9737	9757	9735	9817	9784	9738	9238	9259	9889	10024	10036	10005	10036	10018	10001	9992	10038	9980	10053	10028	9490	9492	9730	9728	9725	9727	9725	9721	9726	9737	9737	9737	9737	9738	9738
SRR2047258	9831	9855	9826	9789	9845	9833	9862	9896	9839	9817	9873	9813	9752	9769	9769	9796	9776	9853	9822	9782	9257	9277	9912	10035	10044	10015	10043	10028	10006	10001	10051	9989	10066	10043	9526	9528	9768	9766	9764	9765	9763	9760	9764	9775	9775	9775	9775	9776	9776
SRR945149	9838	9852	9829	9792	9847	9833	9861	9890	9841	9820	9874	9809	9747	9762	9766	9791	9770	9847	9816	9782	9256	9276	9901	10039	10047	10027	10053	10038	10011	10021	10048	9996	10076	10046	9535	9537	9764	9762	9759	9761	9759	9752	9760	9771	9771	9771	9771	9772	9772
SRR1520066	9857	9867	9843	9811	9869	9850	9875	9905	9860	9837	9903	9828	9772	9783	9790	9812	9788	9871	9840	9803	9266	9291	9929	10054	10060	10038	10059	10047	10026	10031	10068	10007	10079	10062	9563	9565	9807	9805	9804	9804	9802	9796	9803	9814	9814	9814	9814	9815	9815
SRR945148	9771	9794	9763	9720	9784	9748	9778	9812	9779	9742	9811	9742	9686	9700	9700	9721	9703	9776	9752	9722	9210	9228	9859	9994	10008	9986	10005	9989	9974	9972	10014	9954	10031	10008	9458	9464	9699	9697	9694	9696	9693	9690	9695	9705	9706	9706	9706	9707	9707
SRR1633850	9899	9922	9880	9845	9908	9894	9937	9939	9896	9863	9947	9864	9801	9809	9818	9842	9818	9901	9883	9850	9346	9346	9979	10112	10110	10100	10116	10113	10080	10083	10126	10063	10136	10119	9730	9732	9940	9938	9936	9937	9935	9926	9936	9946	9946	9946	9946	9947	9948
SRR1633550	9946	9969	9926	9886	9955	9929	9987	9988	9936	9907	9995	9910	9850	9860	9863	9890	9867	9961	9928	9899	9374	9369	10002	10129	10133	10114	10133	10135	10098	10107	10147	10083	10162	10139	9797	9800	10037	10035	10034	10034	10032	10028	10033	10043	10043	10043	10043	10044	10045
SRR1799926	9950	9967	9926	9891	9958	9940	9990	9992	9940	9917	9994	9911	9850	9863	9866	9892	9871	9956	9929	9898	9386	9378	10002	10132	10129	10126	10146	10137	10112	10120	10145	10091	10167	10146	9799	9801	10027	10025	10024	10024	10022	10015	10023	10034	10034	10033	10033	10034	10035
SRR1609697	9967	9981	9942	9902	9972	9948	10001	10008	9954	9928	10010	9923	9863	9877	9875	9907	9882	9967	9945	9913	9400	9396	10012	10138	10131	10132	10152	10140	10125	10124	10155	10096	10172	10153	9805	9807	10052	10050	10049	10049	10047	10036	10048	10059	10059	10059	10059	10060	10060
SRR1633873	9934	9958	9918	9874	9947	9928	9972	9969	9926	9897	9976	9899	9844	9859	9857	9887	9864	9940	9917	9892	9366	9357	9999	10125	10122	10113	10136	10128	10097	10101	10148	10078	10156	10132	9748	9750	10002	10000	9999	9999	9997	9996	9998	10008	10008	10008	10008	10009	10010
SRR1638887	9950	9969	9926	9888	9958	9931	9987	9988	9943	9920	9993	9913	9855	9868	9867	9897	9873	9958	9928	9904	9384	9379	10021	10149	10141	10136	10163	10150	10129	10134	10166	10100	10182	10151	9791	9794	10022	10020	10019	10019	10017	10005	10018	10027	10027	10028	10028	10029	10030
SRR1633508	9940	9964	9919	9878	9946	9926	9975	9976	9928	9895	9989	9905	9838	9855	9852	9885	9860	9947	9924	9892	9377	9365	10004	10132	10138	10117	10141	10134	10111	10113	10152	10085	10166	10139	9799	9800	10031	10029	10028	10028	10025	10020	10027	10037	10037	10037	10037	10038	10039
SRR1638897	9940	9959	9917	9876	9947	9934	9974	9978	9932	9908	9990	9903	9847	9858	9856	9890	9865	9952	9923	9893	9401	9397	10014	10145	10147	10140	10167	10158	10132	10137	10163	10098	10180	10159	9799	9802	10035	10033	10032	10032	10030	10015	10031	10041	10041	10042	10042	10043	10043
SRR1575961	9948	9968	9922	9889	9958	9932	9988	9982	9936	9909	9994	9907	9850	9858	9861	9893	9869	9956	9930	9901	9370	9362	9984	10122	10122	10112	10132	10127	10094	10101	10138	10083	10157	10131	9803	9805	10043	10041	10040	10040	10038	10034	10039	10049	10049	10049	10049	10050	10051
SRR1633486	9857	9886	9845	9805	9875	9854	9885	9897	9849	9825	9909	9831	9769	9780	9781	9814	9788	9872	9844	9817	9321	9317	9943	10080	10070	10074	10085	10088	10054	10065	10088	10038	10110	10100	9686	9686	9903	9901	9900	9900	9899	9892	9899	9909	9909	9909	9909	9910	9911
SRR1633509	9913	9933	9886	9848	9925	9896	9929	9947	9896	9870	9954	9876	9812	9824	9826	9855	9834	9919	9889	9855	9337	9330	9960	10077	10085	10071	10095	10089	10058	10071	10101	10037	10119	10094	9743	9745	9981	9979	9978	9978	9977	9968	9977	9987	9987	9988	9988	9989	9989
SRR1656968	9971	9987	9947	9902	9979	9949	10007	10005	9967	9930	10009	9924	9870	9883	9883	9916	9890	9972	9947	9926	9399	9400	10012	10137	10128	10127	10149	10137	10120	10124	10151	10104	10169	10155	9816	9818	10063	10061	10059	10060	10058	10050	10059	10070	10070	10069	10069	10070	10071
SRR1633507	9965	10001	9946	9908	9970	9956	10002	10007	9962	9929	10011	9935	9874	9889	9883	9913	9881	9980	9950	9922	9378	9371	10027	10166	10155	10149	10165	10159	10132	10142	10170	10109	10193	10164	9817	9820	10042	10040	10039	10039	10037	10025	10038	10049	10050	10049	10049	10050	10050
SRR1633531	9995	10005	9966	9929	10000	9966	10024	10028	9981	9962	10025	9948	9893	9910	9911	9936	9915	9995	9969	9946	9412	9406	10027	10151	10138	10144	10168	10159	10136	10138	10168	10100	10181	10158	9807	9809	10079	10077	10076	10076	10074	10070	10075	10086	10086	10086	10086	10087	10087
SRR1633510	9934	9963	9917	9881	9949	9926	9968	9981	9930	9899	9981	9906	9846	9858	9862	9886	9863	9950	9923	9891	9381	9382	9983	10112	10114	10100	10134	10111	10097	10098	10130	10072	10147	10127	9710	9711	9967	9965	9964	9964	9963	9961	9963	9974	9974	9973	9973	9974	9975
SRR1633865	9932	9954	9915	9881	9950	9910	9976	9979	9919	9900	9978	9901	9836	9850	9852	9883	9855	9944	9919	9884	9370	9359	10002	10142	10149	10138	10166	10150	10119	10125	10147	10098	10180	10154	9772	9776	10003	10001	9999	10000	9998	9990	9999	10010	10010	10009	10009	10010	10011
SRR1791271	9929	9945	9913	9882	9948	9926	9974	9979	9934	9904	9972	9908	9845	9859	9862	9886	9865	9947	9914	9891	9362	9355	10014	10139	10138	10135	10150	10143	10115	10128	10158	10098	10174	10149	9753	9755	9992	9990	9989	9989	9987	9984	9988	9997	9997	9998	9998	9999	10000
SRR1638903	9963	9979	9939	9898	9973	9945	10000	10004	9954	9926	10007	9916	9860	9875	9879	9906	9881	9961	9943	9913	9404	9405	10031	10155	10147	10154	10168	10166	10134	10141	10168	10121	10194	10180	9794	9796	10042	10040	10038	10039	10038	10028	10038	10049	10050	10048	10048	10049	10050
SRR1638896	9954	9973	9946	9909	9973	9954	10003	10001	9966	9938	10000	9934	9869	9887	9887	9914	9890	9973	9947	9919	9386	9379	10030	10162	10165	10158	10173	10167	10140	10149	10179	10115	10199	10174	9785	9788	10022	10020	10017	10019	10016	10009	10018	10029	10029	10029	10029	10030	10030
SRR1633525	9914	9946	9917	9874	9942	9915	9970	9974	9915	9901	9958	9905	9844	9850	9857	9886	9857	9949	9920	9881	9350	9345	9979	10123	10119	10113	10136	10129	10101	10101	10119	10076	10151	10131	9759	9760	10000	9998	9997	9997	9995	9981	9996	10007	10008	10006	10006	10007	10008
SRR1633502	9957	9980	9941	9897	9969	9942	9993	10002	9950	9930	9997	9926	9870	9885	9890	9909	9891	9965	9943	9915	9382	9377	10003	10134	10135	10132	10160	10143	10117	10119	10150	10095	10174	10153	9772	9777	10049	10047	10046	10046	10044	10039	10045	10053	10053	10055	10055	10056	10057
SRR1633552	9932	9948	9915	9875	9946	9920	9967	9967	9914	9895	9983	9891	9834	9847	9847	9878	9854	9934	9917	9882	9350	9332	9971	10108	10096	10099	10115	10109	10082	10090	10117	10068	10143	10118	9738	9739	9972	9970	9969	9969	9967	9955	9968	9978	9979	9979	9979	9980	9980
SRR1633551	9948	9968	9931	9884	9958	9935	9984	9986	9942	9919	9996	9911	9859	9868	9871	9897	9876	9957	9932	9910	9397	9394	10014	10139	10153	10133	10160	10151	10124	10127	10155	10087	10171	10152	9794	9797	10037	10035	10034	10034	10034	10022	10033	10042	10042	10045	10045	10046	10045
SRR1638863	9962	9970	9937	9903	9968	9948	9993	10000	9954	9929	10000	9921	9864	9878	9881	9902	9884	9966	9938	9901	9371	9366	10016	10142	10140	10134	10158	10146	10118	10130	10157	10096	10173	10149	9789	9792	10015	10011	10012	10012	10010	10000	10011	10018	10019	10020	10020	10021	10021
SRR1633538	9966	9981	9937	9901	9969	9938	9999	10004	9962	9925	10007	9916	9857	9873	9875	9903	9877	9963	9939	9910	9397	9396	9990	10127	10126	10114	10143	10129	10102	10106	10140	10083	10157	10129	9773	9775	10038	10036	10035	10035	10034	10022	10034	10043	10043	10044	10044	10045	10046
SRR1638902	9966	9987	9945	9902	9975	9943	10001	10005	9958	9935	10011	9932	9874	9882	9887	9916	9891	9979	9946	9919	9370	9366	9997	10125	10120	10116	10149	10133	10107	10113	10142	10080	10162	10133	9794	9796	10038	10036	10035	10035	10033	10020	10034	10044	10044	10044	10044	10045	10046
SRR1638893	9924	9942	9900	9861	9925	9912	9966	9965	9925	9893	9967	9893	9830	9844	9843	9869	9850	9932	9889	9865	9357	9358	9988	10121	10120	10108	10134	10120	10095	10104	10132	10079	10147	10131	9766	9768	10000	9996	9997	9997	9995	9990	9996	10004	10004	10004	10004	10005	10006
SRR1575912	9953	9969	9930	9891	9963	9943	9994	9997	9953	9921	9998	9918	9857	9872	9869	9897	9876	9959	9935	9902	9377	9368	10007	10133	10130	10127	10146	10139	10109	10122	10152	10098	10171	10153	9789	9791	10029	10027	10026	10026	10023	10018	10025	10036	10037	10036	10036	10037	10037
SRR1638894	9975	9983	9949	9910	9983	9953	10011	10010	9971	9940	10010	9934	9877	9890	9891	9918	9896	9977	9955	9925	9366	9355	10009	10131	10128	10130	10144	10139	10102	10120	10151	10086	10165	10148	9763	9766	10012	10010	10009	10009	10007	10000	10008	10019	10019	10019	10019	10020	10020
SRR1633872	9907	9933	9890	9852	9922	9899	9949	9948	9899	9870	9955	9878	9812	9826	9831	9859	9833	9922	9894	9863	9347	9336	9985	10111	10110	10105	10127	10123	10083	10095	10125	10071	10151	10124	9753	9755	9988	9986	9985	9985	9983	9979	9984	9994	9995	9994	9994	9995	9996
SRR1633519	9937	9960	9909	9873	9946	9912	9969	9972	9927	9896	9981	9892	9835	9849	9851	9878	9858	9938	9920	9890	9360	9353	10007	10129	10132	10121	10133	10129	10104	10115	10145	10077	10163	10134	9768	9771	10007	10005	10002	10004	10001	9997	10003	10013	10014	10014	10014	10015	10015
SRR1633545	9945	9965	9932	9893	9965	9929	9988	9989	9938	9916	9984	9914	9852	9866	9867	9899	9873	9957	9926	9905	9362	9355	10003	10132	10114	10122	10140	10128	10105	10113	10149	10090	10172	10143	9803	9805	10050	10048	10047	10047	10044	10040	10046	10056	10056	10057	10057	10058	10058
SRR1633851	9959	9970	9932	9894	9965	9943	9995	9992	9951	9919	9998	9913	9853	9870	9866	9900	9875	9952	9934	9905	9369	9361	10014	10143	10134	10131	10150	10146	10114	10121	10159	10093	10173	10151	9773	9776	10013	10011	10010	10010	10008	10001	10009	10019	10019	10020	10020	10021	10021
SRR1633530	9962	9987	9944	9905	9974	9952	10002	10008	9958	9934	10014	9929	9882	9893	9899	9920	9902	9978	9948	9925	9374	9371	10006	10145	10135	10131	10162	10143	10119	10121	10148	10094	10178	10152	9755	9758	10024	10022	10020	10021	10019	10011	10020	10030	10031	10030	10030	10031	10032
SRR1638898	9961	9976	9934	9899	9970	9939	9998	9995	9952	9927	10000	9917	9862	9872	9877	9899	9878	9963	9939	9906	9384	9371	10017	10143	10142	10135	10162	10150	10123	10128	10164	10099	10186	10163	9806	9809	10041	10039	10036	10038	10037	10026	10037	10048	10048	10049	10049	10050	10049
SRR1633532	9914	9941	9898	9856	9927	9908	9957	9962	9904	9893	9959	9886	9831	9840	9841	9867	9843	9931	9905	9868	9372	9371	9987	10122	10118	10115	10143	10129	10111	10102	10127	10082	10159	10135	9751	9752	9999	9997	9995	9996	9994	9985	9995	10006	10007	10005	10005	10006	10007
SRR1633877	9923	9941	9895	9868	9935	9908	9950	9960	9914	9894	9963	9888	9836	9845	9854	9866	9855	9926	9904	9872	9378	9376	10000	10126	10119	10123	10148	10135	10105	10114	10141	10081	10156	10141	9735	9737	9968	9966	9963	9965	9962	9956	9964	9975	9976	9974	9974	9975	9976
SRR1633537	9947	9971	9943	9897	9976	9937	9997	9998	9951	9934	9982	9934	9877	9887	9892	9916	9896	9972	9940	9914	9363	9369	10003	10142	10135	10124	10159	10135	10114	10107	10151	10108	10169	10144	9742	9745	10009	10007	10006	10006	10004	9995	10005	10016	10017	10015	10015	10016	10017
SRR1849363	9910	9934	9890	9850	9925	9896	9940	9948	9902	9869	9958	9870	9812	9831	9828	9849	9831	9918	9891	9868	9376	9364	9974	10105	10109	10099	10132	10114	10098	10098	10131	10070	10145	10118	9771	9772	10001	9999	9997	9998	9998	9995	9997	10007	10007	10008	10008	10009	10009
SRR1849362	9923	9961	9912	9872	9938	9920	9964	9964	9927	9897	9974	9892	9836	9852	9854	9878	9853	9936	9906	9884	9393	9391	9986	10135	10135	10116	10161	10130	10118	10114	10140	10091	10166	10124	9766	9766	10003	10001	9999	10000	9998	9981	9999	10009	10010	10009	10009	10010	10011
SRR1633485	9888	9923	9870	9835	9899	9878	9917	9936	9884	9861	9929	9862	9798	9826	9816	9845	9809	9904	9886	9834	9322	9314	9955	10080	10091	10076	10112	10090	10078	10072	10087	10052	10123	10083	9706	9707	9947	9945	9942	9944	9943	9928	9943	9951	9952	9954	9954	9955	9955
SRR1849409	9923	9959	9909	9867	9936	9913	9953	9958	9918	9886	9958	9890	9829	9851	9848	9873	9848	9936	9909	9877	9367	9356	9994	10130	10126	10117	10144	10126	10112	10105	10148	10099	10166	10130	9793	9793	10015	10013	10011	10012	10011	10006	10011	10021	10021	10021	10021	10022	10023
LS1260	9927	9945	9904	9860	9928	9906	9963	9968	9917	9887	9975	9885	9825	9839	9839	9871	9845	9936	9897	9869	9367	9365	9969	10098	10098	10097	10116	10107	10086	10093	10109	10061	10137	10114	9788	9790	10030	10028	10027	10027	10026	10019	10026	10036	10037	10036	10036	10037	10038
LS1249	9933	9946	9906	9868	9928	9910	9964	9974	9920	9896	9976	9885	9834	9849	9852	9871	9849	9934	9897	9871	9374	9381	9973	10097	10098	10096	10119	10105	10091	10093	10114	10060	10136	10112	9784	9785	10019	10017	10015	10016	10015	10001	10013	10026	10026	10027	10027	10028	10027
SRR2562282	9902	9921	9887	9857	9910	9899	9941	9956	9911	9881	9952	9873	9813	9828	9826	9855	9835	9921	9893	9857	9309	9313	9976	10100	10096	10081	10102	10094	10064	10068	10116	10054	10131	10110	9646	9649	9874	9872	9871	9871	9868	9860	9870	9881	9882	9881	9881	9882	9882
SRR2562274	9914	9933	9895	9864	9914	9908	9937	9959	9917	9886	9962	9877	9817	9831	9830	9858	9837	9924	9896	9856	9323	9333	9973	10103	10095	10076	10097	10090	10061	10066	10114	10056	10130	10104	9672	9676	9896	9894	9893	9893	9890	9881	9892	9903	9904	9903	9903	9904	9904
SRR2562277	9883	9906	9867	9837	9890	9878	9908	9932	9880	9860	9934	9849	9794	9809	9810	9827	9817	9903	9871	9837	9314	9332	9953	10082	10078	10064	10084	10079	10053	10051	10094	10040	10115	10085	9650	9653	9883	9881	9880	9880	9877	9870	9879	9890	9891	9891	9891	9892	9891
SRR2562281	9908	9928	9892	9863	9915	9898	9931	9957	9907	9889	9960	9876	9817	9832	9834	9857	9842	9921	9894	9861	9280	9307	9967	10097	10090	10074	10093	10087	10050	10063	10117	10048	10119	10099	9627	9630	9849	9847	9845	9846	9843	9828	9845	9856	9857	9857	9857	9858	9857
SRR1657595	9944	9957	9915	9881	9940	9931	9979	9983	9933	9906	9986	9900	9849	9862	9859	9885	9861	9948	9911	9878	9358	9356	9986	10111	10110	10111	10128	10126	10097	10110	10131	10080	10150	10127	9784	9786	10015	10013	10011	10012	10011	10001	10011	10021	10021	10022	10022	10023	10023
SRR2584377	9896	9920	9880	9833	9893	9877	9925	9937	9892	9852	9937	9861	9797	9821	9814	9844	9819	9897	9867	9843	9330	9328	9936	10060	10062	10051	10082	10062	10049	10050	10081	10034	10095	10059	9738	9740	9974	9972	9970	9971	9971	9961	9970	9980	9980	9981	9981	9982	9982
SRR3096931	9880	9911	9862	9822	9891	9872	9921	9927	9872	9856	9928	9852	9800	9818	9819	9838	9819	9895	9865	9825	9351	9343	9946	10087	10085	10073	10109	10082	10067	10058	10095	10074	10129	10086	9706	9708	9942	9940	9939	9939	9937	9932	9938	9949	9949	9948	9948	9949	9950
SRR2953197	9852	9882	9848	9812	9871	9854	9900	9908	9861	9832	9901	9830	9778	9791	9797	9815	9797	9881	9842	9810	9315	9313	9912	10057	10050	10045	10087	10064	10051	10038	10074	10035	10095	10071	9695	9700	9952	9950	9949	9949	9947	9935	9948	9959	9960	9959	9959	9960	9960
SRR2968992	9915	9953	9902	9857	9923	9904	9955	9963	9912	9886	9951	9886	9831	9853	9850	9875	9850	9927	9896	9864	9348	9345	9940	10088	10078	10072	10106	10084	10068	10058	10087	10065	10121	10091	9758	9759	10019	10017	10016	10016	10015	10002	10015	10025	10025	10025	10025	10026	10027
SRR2072674	9835	9853	9818	9778	9832	9832	9844	9872	9827	9798	9869	9802	9742	9756	9758	9790	9757	9839	9811	9781	9253	9261	9890	10011	9991	9989	10014	10001	9982	9978	10019	9976	10038	10013	9573	9574	9816	9814	9813	9813	9813	9803	9812	9823	9823	9822	9822	9823	9824
SRR2221098	9901	9928	9886	9839	9896	9890	9928	9941	9893	9866	9951	9873	9811	9824	9828	9850	9819	9913	9876	9843	9329	9334	9942	10069	10077	10071	10099	10084	10064	10060	10084	10044	10117	10092	9749	9750	10000	9998	9997	9997	9996	9982	9996	10006	10006	10007	10007	10008	10008
SRR2005904	9923	9942	9901	9862	9926	9902	9955	9960	9911	9884	9960	9885	9828	9841	9846	9868	9848	9928	9894	9865	9364	9359	9951	10079	10074	10083	10115	10090	10074	10071	10092	10065	10124	10105	9756	9758	10014	10012	10009	10011	10010	10002	10010	10020	10021	10021	10021	10023	10022
SRR1534959	9863	9879	9847	9800	9860	9839	9876	9901	9856	9829	9899	9812	9763	9784	9779	9796	9775	9864	9821	9779	9293	9312	9952	10087	10091	10055	10081	10062	10044	10042	10108	10036	10112	10079	9592	9594	9828	9826	9824	9825	9822	9821	9824	9835	9835	9836	9836	9837	9837
SRR1562126	9783	9804	9761	9726	9784	9776	9796	9817	9781	9752	9819	9746	9695	9703	9711	9731	9711	9791	9748	9711	9227	9243	9881	9997	10007	9991	10013	10006	9991	9977	10020	9971	10043	10008	9511	9514	9743	9741	9738	9740	9737	9730	9739	9750	9750	9751	9751	9752	9751
LS1255	9893	9923	9877	9841	9895	9881	9933	9928	9889	9867	9948	9856	9802	9818	9822	9841	9823	9902	9873	9843	9349	9338	9933	10070	10076	10057	10095	10073	10057	10049	10079	10044	10108	10086	9712	9714	9977	9975	9972	9974	9973	9963	9973	9984	9984	9983	9983	9984	9985
SRR2064178	9757	9784	9746	9715	9766	9744	9778	9809	9758	9743	9793	9737	9689	9701	9704	9713	9695	9788	9752	9703	9214	9234	9877	10003	10012	9987	10008	9997	9983	9977	10010	9963	10030	10003	9449	9453	9692	9690	9688	9689	9689	9678	9688	9696	9696	9700	9700	9701	9700
SRR2914414	9867	9888	9852	9814	9873	9855	9883	9914	9868	9840	9908	9837	9777	9795	9798	9822	9799	9877	9840	9810	9271	9291	9933	10048	10059	10041	10055	10048	10032	10030	10062	10023	10094	10066	9573	9575	9820	9818	9817	9817	9814	9809	9816	9827	9827	9828	9828	9829	9828
SRR2192185	9776	9808	9777	9733	9799	9774	9808	9841	9795	9764	9826	9760	9703	9720	9722	9743	9723	9805	9773	9735	9185	9207	9850	9970	9977	9954	9990	9970	9948	9942	9983	9944	10011	9976	9465	9466	9729	9727	9725	9726	9725	9716	9725	9736	9736	9737	9737	9738	9737
SRR1575089	9853	9873	9845	9796	9858	9841	9871	9899	9849	9827	9895	9816	9764	9782	9783	9805	9783	9864	9827	9794	9261	9275	9899	10031	10035	10010	10040	10019	10004	9993	10047	9990	10060	10038	9588	9589	9831	9829	9828	9828	9825	9822	9827	9838	9838	9838	9838	9839	9839
SRR1575078	9824	9854	9806	9778	9828	9827	9845	9870	9828	9802	9880	9797	9743	9760	9766	9772	9753	9839	9809	9771	9207	9224	9893	10038	10038	10019	10036	10021	10009	10010	10043	10003	10072	10031	9575	9574	9803	9801	9799	9800	9798	9792	9799	9810	9810	9810	9810	9811	9811
SRR2728262	9939	9954	9917	9878	9936	9930	9971	9981	9931	9897	9988	9906	9842	9856	9859	9880	9862	9936	9902	9876	9350	9342	9988	10108	10112	10100	10112	10107	10081	10095	10124	10070	10146	10120	9780	9783	10007	10005	10003	10004	10004	9997	10003	10013	10013	10014	10014	10015	10015
SRR1996284	9839	9857	9817	9790	9843	9824	9853	9884	9839	9815	9884	9798	9739	9765	9765	9786	9764	9846	9817	9780	9254	9275	9900	10024	10025	10005	10032	10015	9993	9999	10039	9977	10057	10030	9568	9571	9804	9801	9798	9800	9797	9789	9799	9810	9810	9810	9810	9811	9811
SRR1027069	9826	9846	9812	9781	9839	9819	9848	9886	9839	9809	9866	9803	9752	9764	9768	9782	9766	9853	9812	9777	9262	9290	9925	10043	10057	10032	10054	10036	10021	10022	10064	10002	10080	10042	9532	9535	9770	9768	9765	9767	9764	9761	9766	9777	9777	9778	9778	9779	9778
SRR1201374	9853	9869	9835	9797	9855	9842	9867	9901	9860	9829	9897	9816	9759	9778	9779	9799	9782	9855	9829	9800	9288	9304	9920	10047	10056	10031	10060	10037	10017	10025	10069	10004	10082	10056	9598	9601	9838	9836	9833	9835	9832	9827	9834	9845	9845	9846	9846	9847	9846
SRR1027078	9853	9870	9831	9789	9848	9833	9874	9889	9852	9817	9895	9809	9751	9772	9774	9795	9777	9851	9814	9793	9261	9285	9937	10065	10070	10054	10067	10060	10030	10043	10085	10031	10099	10068	9583	9585	9803	9801	9798	9800	9798	9793	9799	9810	9810	9810	9810	9811	9811
SRR2485309	9766	9775	9752	9714	9776	9751	9787	9815	9769	9741	9806	9736	9677	9697	9697	9718	9697	9777	9741	9706	9176	9199	9855	9975	9986	9966	9986	9971	9955	9957	9998	9939	10013	9981	9478	9481	9701	9699	9696	9698	9695	9691	9695	9708	9708	9708	9708	9709	9709
SRR2133155	9782	9806	9778	9742	9802	9778	9816	9841	9792	9763	9830	9759	9701	9722	9723	9743	9722	9809	9771	9728	9213	9228	9873	9999	10000	9983	10007	9999	9972	9968	10014	9965	10035	10000	9510	9509	9746	9744	9741	9743	9740	9736	9742	9753	9753	9753	9753	9754	9754
SRR3199554	9843	9860	9839	9789	9848	9831	9864	9895	9846	9818	9885	9812	9752	9772	9769	9794	9775	9851	9818	9789	9267	9280	9919	10042	10045	10026	10056	10031	10018	10022	10060	10000	10079	10046	9549	9551	9787	9785	9783	9784	9782	9779	9783	9794	9794	9795	9795	9796	9795
SRR1534982	9866	9877	9853	9818	9874	9861	9892	9918	9874	9842	9909	9829	9773	9793	9788	9814	9794	9881	9848	9815	9277	9298	9940	10055	10060	10036	10057	10046	10022	10025	10079	10015	10088	10052	9591	9594	9835	9833	9831	9832	9829	9823	9831	9842	9842	9843	9843	9844	9843
SRR1201368	9875	9889	9853	9817	9871	9855	9880	9914	9872	9839	9924	9829	9782	9797	9796	9823	9794	9882	9849	9824	9265	9286	9944	10059	10067	10039	10059	10049	10032	10037	10082	10017	10093	10060	9606	9609	9843	9841	9838	9840	9837	9829	9839	9850	9850	9850	9850	9851	9851
SRR2994382	9848	9858	9831	9795	9843	9841	9859	9894	9853	9827	9893	9810	9758	9781	9778	9801	9773	9860	9830	9798	9283	9297	9951	10069	10070	10058	10069	10054	10033	10047	10081	10023	10098	10076	9575	9577	9817	9815	9814	9814	9812	9810	9813	9824	9824	9824	9824	9825	9825
SRR1988262	9859	9879	9850	9810	9872	9853	9889	9912	9873	9848	9908	9832	9771	9789	9791	9810	9795	9872	9840	9806	9286	9319	9943	10074	10069	10058	10079	10065	10040	10052	10101	10025	10102	10080	9602	9605	9832	9830	9829	9829	9826	9822	9828	9838	9838	9840	9840	9841	9840
SRR1304632	9939	9956	9906	9881	9937	9925	9976	9982	9920	9899	9985	9903	9850	9855	9868	9880	9861	9948	9908	9872	9351	9350	9966	10105	10108	10099	10131	10109	10093	10088	10101	10080	10145	10109	9778	9779	10044	10042	10041	10041	10039	10030	10040	10051	10052	10050	10050	10051	10052
SRR1619205	9863	9876	9840	9791	9854	9843	9862	9893	9863	9825	9897	9812	9757	9780	9785	9803	9776	9853	9820	9789	9263	9302	9909	10035	10037	10023	10055	10032	10017	10017	10063	10005	10074	10045	9546	9548	9784	9782	9779	9781	9778	9773	9780	9791	9791	9792	9792	9793	9792
SRR1043169	9878	9895	9864	9830	9883	9868	9902	9933	9883	9852	9924	9845	9784	9804	9804	9828	9805	9891	9859	9825	9274	9288	9948	10064	10063	10059	10067	10060	10040	10046	10085	10028	10095	10075	9584	9594	9844	9846	9844	9845	9842	9841	9844	9855	9855	9856	9856	9857	9856
Ext	9789	9803	9776	9750	9799	9779	9816	9840	9802	9775	9820	9759	9713	9727	9731	9745	9727	9806	9778	9724	9182	9191	9881	10004	10004	9974	9994	9972	9964	9965	10017	9959	10023	10004	9472	9472	9660	9653	9654	9656	9653	9649	9655	9662	9662	9663	9663	9664	9663
SRR1562153	9775	9798	9757	9718	9778	9763	9787	9817	9774	9746	9823	9736	9687	9705	9712	9726	9700	9788	9754	9718	9215	9235	9901	10037	10033	10024	10031	10019	10012	10009	10036	10013	10075	10040	9512	9514	9761	9759	9756	9758	9755	9747	9757	9768	9768	9768	9768	9769	9769
SRR2167829	9858	9869	9839	9801	9860	9831	9877	9905	9871	9832	9907	9816	9749	9767	9766	9789	9771	9861	9834	9783	9251	9293	9910	10045	10046	10017	10040	10012	9986	10008	10064	9981	10058	10029	9573	9576	9804	9801	9799	9801	9798	9796	9800	9810	9810	9810	9810	9811	9811
SRR1619207	9865	9901	9860	9819	9879	9860	9888	9919	9870	9844	9911	9844	9787	9811	9814	9826	9809	9883	9856	9810	9298	9317	9905	10040	10046	10024	10048	10036	10020	10015	10053	9997	10071	10041	9588	9588	9875	9873	9871	9872	9870	9862	9871	9882	9882	9882	9882	9883	9883
SRR2914431	9780	9808	9773	9739	9795	9782	9801	9828	9798	9766	9830	9757	9702	9724	9719	9733	9716	9794	9767	9733	9135	9151	9842	9982	9980	9965	9987	9974	9951	9962	9993	9962	10023	9987	9507	9506	9769	9767	9765	9766	9764	9761	9765	9776	9776	9776	9776	9777	9777
SRR1657588	9886	9922	9867	9825	9887	9873	9923	9934	9880	9858	9925	9861	9804	9827	9825	9844	9816	9896	9866	9834	9343	9342	9937	10086	10081	10064	10103	10076	10062	10056	10087	10061	10115	10067	9738	9739	9999	9997	9996	9996	9996	9987	9995	10006	10006	10005	10005	10006	10007
SRR2342040	9831	9872	9815	9774	9846	9820	9876	9870	9827	9809	9860	9812	9754	9769	9772	9784	9763	9844	9799	9758	9314	9322	9904	10048	10057	10037	10075	10051	10047	10028	10055	10025	10087	10043	9617	9619	9929	9927	9924	9926	9926	9911	9925	9935	9935	9935	9935	9936	9937
SRR1695802	9876	9909	9870	9834	9893	9870	9919	9938	9880	9861	9925	9853	9794	9809	9812	9833	9816	9901	9869	9822	9314	9322	9872	9990	9999	9972	9996	9977	9963	9937	10027	9974	10047	10011	9640	9641	9872	9870	9867	9869	9866	9861	9868	9879	9879	9879	9879	9877	9880
SRR2414922	9819	9848	9812	9777	9826	9806	9835	9863	9841	9798	9860	9802	9738	9761	9762	9776	9749	9839	9799	9765	9256	9270	9804	9927	9933	9910	9932	9920	9894	9887	9971	9913	9983	9939	9531	9532	9759	9757	9754	9756	9756	9746	9755	9766	9766	9766	9766	9764	9767
SRR2564596	9922	9948	9916	9878	9937	9914	9950	9979	9935	9905	9969	9896	9845	9862	9860	9881	9856	9940	9910	9879	9321	9350	9862	9980	9989	9966	9993	9973	9955	9937	10021	9965	10043	10002	9665	9667	9918	9916	9913	9915	9913	9906	9914	9925	9925	9926	9926	9924	9926
SRR2062907	9883	9903	9860	9833	9885	9867	9890	9921	9879	9853	9931	9839	9787	9799	9805	9819	9803	9888	9857	9820	9308	9324	9838	9959	9979	9947	9969	9949	9938	9920	10006	9935	10016	9975	9605	9607	9842	9840	9837	9839	9839	9832	9838	9848	9848	9849	9849	9847	9850
SRR2062909	9910	9927	9884	9851	9902	9880	9913	9944	9903	9874	9947	9861	9803	9820	9820	9845	9826	9905	9877	9837	9352	9374	9878	10009	10013	9992	10006	9997	9979	9963	10052	9983	10063	10032	9636	9637	9867	9865	9862	9864	9861	9855	9863	9874	9874	9875	9875	9873	9875
LS1261	10007	10023	9983	9943	10008	9983	10039	10047	9991	9971	10047	9960	9905	9918	9924	9946	9924	10009	9973	9943	9441	9438	9935	10068	10073	10069	10087	10070	10047	10045	10108	10053	10129	10098	9868	9870	10110	10108	10106	10107	10105	10095	10106	10117	10117	10118	10118	10116	10118
SRR2485318	9866	9896	9859	9823	9887	9857	9894	9915	9875	9856	9894	9850	9799	9808	9814	9836	9810	9884	9851	9808	9317	9335	9849	9972	9980	9959	9980	9959	9945	9929	10005	9963	10019	9995	9590	9590	9828	9826	9823	9825	9822	9818	9824	9835	9835	9834	9834	9832	9836
SRR2049025	10010	10034	9993	9952	10012	9998	10045	10055	10004	9977	10059	9979	9917	9928	9931	9956	9929	10024	9983	9951	9444	9440	9943	10073	10070	10071	10089	10077	10062	10049	10105	10053	10135	10105	9883	9884	10127	10125	10122	10124	10123	10108	10123	10133	10134	10134	10134	10132	10135
LS1252	9959	9985	9944	9906	9963	9949	10001	10000	9949	9924	10010	9928	9867	9878	9882	9906	9884	9975	9938	9902	9391	9378	9924	10066	10051	10047	10065	10047	10035	10018	10094	10053	10123	10077	9802	9802	10039	10037	10036	10036	10033	10028	10035	10045	10046	10046	10046	10044	10047
LS1253	9660	9667	9638	9593	9657	9636	9677	9661	9632	9617	9692	9618	9572	9585	9587	9602	9592	9664	9629	9611	9552	9542	9963	10063	10072	10064	10091	10073	10062	10061	10090	10043	10107	10086	9734	9736	9979	9977	9975	9976	9976	9972	9975	9985	9985	9985	9985	9986	9987
LS1259	9686	9695	9667	9628	9694	9667	9711	9690	9652	9645	9723	9646	9591	9603	9604	9622	9610	9691	9674	9642	9580	9573	9999	10099	10103	10092	10114	10107	10092	10089	10124	10061	10136	10121	9766	9767	10009	10007	10004	10006	10005	9999	10005	10015	10015	10017	10017	10018	10017
LS1243	9646	9659	9623	9579	9645	9623	9661	9635	9616	9610	9647	9613	9557	9568	9572	9584	9568	9645	9608	9570	9538	9541	9956	10060	10081	10052	10096	10067	10059	10044	10084	10058	10108	10087	9666	9666	9923	9921	9920	9920	9919	9920	9919	9929	9929	9929	9929	9930	9931
SRR1520083	9610	9619	9599	9560	9610	9593	9629	9617	9599	9582	9642	9574	9532	9540	9545	9551	9544	9621	9589	9563	9465	9484	9946	10044	10049	10018	10046	10037	10018	10013	10064	10009	10071	10059	9598	9600	9826	9824	9823	9823	9820	9816	9822	9833	9833	9834	9834	9835	9834
LS1254	9657	9669	9634	9596	9651	9634	9675	9654	9637	9621	9688	9619	9561	9577	9579	9587	9582	9648	9627	9596	9542	9535	9959	10070	10070	10058	10084	10065	10051	10052	10091	10049	10101	10073	9717	9717	9966	9964	9961	9963	9960	9955	9962	9972	9972	9974	9974	9975	9974
LS1242	9646	9657	9629	9586	9641	9620	9663	9636	9617	9600	9675	9603	9557	9564	9570	9585	9577	9647	9616	9591	9518	9516	9968	10081	10079	10064	10085	10067	10061	10054	10093	10044	10114	10077	9657	9659	9930	9928	9925	9927	9925	9920	9926	9936	9936	9937	9937	9938	9938
SRR3102199	9679	9688	9654	9614	9677	9656	9692	9680	9649	9638	9725	9653	9586	9600	9601	9614	9604	9681	9657	9640	9551	9548	9980	10081	10082	10075	10104	10084	10069	10071	10104	10049	10124	10106	9697	9700	9954	9952	9951	9951	9951	9948	9950	9960	9960	9960	9960	9961	9962
SRR3037426	9546	9548	9535	9505	9554	9541	9568	9558	9529	9529	9579	9529	9472	9474	9485	9493	9482	9560	9532	9498	9430	9447	9916	10022	10027	10009	10035	10019	9999	10001	10034	9998	10060	10036	9493	9493	9728	9726	9724	9725	9724	9718	9724	9735	9735	9735	9735	9736	9736
SRR3037438	9592	9599	9568	9532	9587	9570	9598	9589	9570	9557	9634	9556	9499	9514	9516	9522	9508	9586	9571	9544	9463	9481	9952	10062	10066	10041	10063	10055	10023	10035	10080	10030	10094	10064	9589	9590	9820	9818	9815	9817	9814	9809	9816	9827	9827	9826	9826	9827	9828
SRR1597484	9596	9610	9581	9540	9601	9580	9617	9609	9578	9572	9629	9567	9511	9525	9532	9541	9531	9608	9574	9535	9455	9477	9918	10025	10033	10011	10032	10024	10002	10000	10042	10000	10057	10037	9572	9574	9820	9818	9816	9817	9814	9808	9816	9827	9827	9829	9829	9830	9828
LS1247	9684	9696	9656	9618	9686	9666	9701	9687	9658	9642	9711	9645	9585	9600	9598	9618	9596	9683	9669	9636	9549	9552	10004	10108	10110	10094	10115	10108	10091	10090	10125	10070	10139	10114	9787	9788	10002	10000	9999	9999	9998	9996	9998	10008	10008	10008	10008	10009	10010
SRR1695817	9539	9552	9537	9499	9558	9540	9574	9560	9529	9523	9575	9516	9468	9477	9485	9495	9482	9566	9534	9494	9425	9440	9915	10023	10036	10010	10039	10023	10006	10001	10038	9994	10062	10039	9518	9520	9758	9756	9753	9755	9753	9746	9754	9764	9764	9766	9766	9767	9766
LS1248	9689	9693	9665	9622	9691	9676	9705	9685	9664	9654	9724	9643	9593	9606	9606	9618	9605	9692	9672	9641	9563	9565	9982	10094	10091	10086	10116	10098	10083	10082	10110	10063	10129	10100	9779	9781	10023	10020	10019	10019	10017	10006	10018	10029	10029	10028	10028	10029	10030
LS1244	9688	9708	9677	9635	9705	9687	9718	9707	9659	9662	9723	9664	9612	9621	9623	9637	9617	9710	9688	9647	9564	9554	9987	10106	10104	10091	10125	10103	10089	10084	10112	10069	10142	10108	9777	9778	10023	10021	10020	10020	10019	10009	10019	10029	10029	10031	10031	10032	10031
LS1245	9646	9664	9631	9586	9660	9638	9667	9646	9623	9625	9663	9619	9567	9582	9581	9593	9576	9653	9628	9592	9552	9555	9968	10099	10096	10081	10117	10086	10076	10067	10103	10077	10126	10096	9705	9706	9958	9956	9954	9955	9954	9937	9954	9965	9965	9964	9964	9965	9966
SRR2914364	9725	9728	9707	9659	9733	9698	9747	9724	9695	9689	9757	9684	9632	9642	9643	9660	9648	9725	9706	9680	9578	9575	9993	10103	10099	10099	10124	10108	10088	10091	10122	10080	10144	10126	9791	9792	10053	10051	10050	10050	10047	10042	10049	10060	10060	10059	10059	10060	10061
SRR1619196	9589	9604	9571	9529	9588	9584	9607	9597	9567	9559	9625	9552	9502	9517	9521	9538	9520	9599	9568	9533	9464	9483	9926	10031	10036	10012	10043	10033	10007	10000	10047	10000	10062	10037	9594	9596	9834	9832	9830	9831	9828	9823	9830	9841	9841	9842	9842	9843	9842
SRR1039805	9616	9632	9597	9556	9614	9592	9629	9629	9591	9583	9646	9581	9533	9552	9554	9563	9550	9622	9599	9558	9499	9514	9986	10094	10105	10091	10112	10097	10083	10077	10109	10071	10135	10108	9597	9599	9869	9867	9865	9866	9863	9858	9865	9876	9876	9876	9876	9877	9877
SRR1745480	9607	9630	9603	9566	9621	9603	9639	9632	9602	9588	9641	9588	9538	9557	9561	9564	9555	9624	9601	9564	9452	9475	9956	10065	10079	10063	10077	10064	10053	10049	10078	10032	10106	10070	9591	9592	9863	9861	9859	9860	9858	9852	9859	9870	9870	9870	9870	9871	9871
SRR2727689	9645	9651	9637	9591	9652	9633	9666	9657	9629	9622	9673	9613	9567	9581	9587	9598	9582	9656	9634	9589	9498	9514	9982	10085	10095	10091	10100	10090	10077	10075	10097	10061	10125	10102	9606	9608	9891	9889	9886	9888	9885	9884	9887	9898	9898	9898	9898	9899	9899
SRR1112139	9602	9612	9599	9557	9619	9586	9630	9625	9597	9595	9631	9584	9539	9548	9558	9567	9552	9615	9598	9560	9421	9434	9953	10055	10068	10060	10080	10058	10049	10045	10075	10036	10098	10070	9492	9494	9780	9778	9775	9777	9775	9768	9776	9787	9787	9787	9787	9788	9788
SRR1998957	9851	9868	9829	9784	9851	9838	9858	9856	9819	9814	9879	9831	9772	9777	9782	9790	9768	9854	9824	9778	9300	9302	9828	9965	9984	9951	9985	9972	9948	9941	9945	9898	9952	9933	9465	9466	9747	9745	9744	9744	9742	9734	9743	9752	9752	9754	9754	9755	9755
SRR1016568	9794	9792	9767	9730	9786	9766	9798	9792	9765	9752	9822	9751	9675	9689	9690	9700	9695	9786	9752	9698	9374	9431	9851	9986	9995	9958	9984	9966	9954	9959	10000	9914	9989	9967	9318	9320	9565	9563	9562	9562	9559	9552	9561	9572	9572	9573	9573	9574	9573
SRR2414921	9837	9860	9817	9784	9826	9831	9837	9872	9852	9805	9849	9803	9751	9774	9770	9776	9752	9847	9801	9759	9328	9354	10085	10233	10224	10208	10240	10210	10190	10213	10202	10153	10213	10159	9676	9675	9879	9873	9874	9876	9873	9869	9875	9880	9880	9881	9881	9882	9881
SRR2064174	9881	9920	9882	9843	9886	9899	9896	9948	9917	9873	9914	9861	9807	9834	9834	9837	9813	9909	9883	9832	9352	9396	10110	10261	10250	10234	10271	10236	10219	10239	10226	10184	10248	10191	9694	9692	9879	9873	9876	9876	9874	9864	9875	9879	9879	9881	9881	9882	9881
LS1263	9986	10015	9974	9930	9980	9985	10015	10038	10008	9968	10011	9965	9903	9931	9924	9930	9907	9997	9970	9927	9496	9512	10199	10350	10325	10330	10351	10326	10318	10329	10306	10272	10324	10290	9904	9898	10104	10097	10101	10101	10099	10084	10100	10102	10103	10104	10104	10105	10105
SRR2914433	9872	9900	9867	9837	9877	9879	9884	9935	9905	9863	9887	9854	9790	9824	9818	9828	9807	9891	9859	9814	9363	9398	10107	10249	10236	10224	10266	10222	10211	10224	10216	10170	10231	10178	9704	9702	9904	9896	9899	9901	9898	9896	9900	9902	9902	9903	9903	9904	9904
SRR988731	9869	9892	9854	9822	9870	9877	9871	9927	9893	9847	9894	9844	9786	9813	9810	9816	9793	9888	9852	9806	9348	9390	10100	10244	10227	10220	10254	10222	10212	10228	10206	10171	10225	10173	9662	9660	9858	9850	9855	9855	9852	9845	9854	9857	9857	9858	9858	9859	9858
LS1250	9989	10015	9969	9932	9986	9990	10016	10043	10005	9965	10014	9966	9901	9922	9924	9935	9904	10002	9971	9927	9497	9507	10201	10345	10330	10339	10370	10339	10332	10340	10305	10270	10324	10290	9954	9946	10135	10128	10132	10132	10129	10115	10131	10134	10134	10136	10136	10137	10136
SRR1562137	9955	9975	9945	9911	9953	9949	9960	10013	9988	9946	9976	9926	9874	9907	9902	9914	9882	9972	9944	9899	9389	9424	10147	10283	10273	10266	10296	10272	10249	10266	10249	10211	10270	10227	9751	9746	9942	9935	9938	9939	9936	9931	9938	9942	9942	9943	9943	9944	9943
LS1086	9894	9918	9877	9840	9892	9879	9904	9938	9912	9863	9911	9880	9807	9836	9829	9839	9815	9909	9868	9833	9360	9363	10094	10229	10212	10203	10222	10202	10190	10207	10202	10147	10202	10161	9696	9690	9878	9871	9875	9875	9875	9872	9874	9877	9877	9878	9878	9880	9879
SRR1030272	9943	9966	9922	9887	9929	9938	9947	9992	9960	9917	9969	9910	9851	9881	9873	9889	9854	9946	9922	9881	9423	9455	10139	10284	10272	10249	10282	10248	10234	10249	10247	10194	10259	10203	9779	9775	9963	9956	9958	9960	9958	9950	9959	9963	9963	9963	9963	9963	9964
SRR1001049	9929	9956	9910	9878	9912	9928	9927	9978	9945	9906	9957	9896	9841	9871	9868	9867	9845	9932	9914	9863	9354	9395	10139	10285	10267	10253	10289	10253	10234	10250	10254	10197	10261	10196	9694	9690	9877	9870	9872	9874	9872	9864	9873	9877	9877	9878	9878	9879	9878
SRR972402	9952	9977	9947	9913	9952	9958	9970	10015	9981	9941	9978	9936	9873	9901	9898	9910	9881	9971	9945	9905	9407	9444	10152	10294	10282	10271	10304	10274	10258	10271	10255	10218	10280	10225	9750	9746	9941	9933	9936	9938	9935	9930	9937	9940	9940	9941	9941	9942	9941
LS1083	9977	10002	9956	9919	9964	9976	10003	10022	9998	9951	10012	9960	9896	9919	9913	9928	9894	9984	9953	9928	9466	9467	10194	10345	10322	10318	10340	10316	10294	10329	10299	10257	10328	10264	9856	9853	10030	10023	10027	10027	10027	10018	10026	10029	10030	10030	10030	10031	10031
SRR2341944	9947	9973	9936	9904	9944	9945	9958	10014	9974	9930	9977	9925	9852	9878	9877	9883	9860	9967	9935	9875	9389	9424	10153	10294	10281	10260	10286	10246	10247	10256	10252	10207	10268	10215	9732	9725	9905	9898	9900	9902	9900	9894	9901	9905	9905	9905	9905	9906	9906
SRR1393991	9938	9961	9930	9893	9940	9943	9948	10000	9964	9923	9967	9916	9861	9887	9883	9892	9864	9957	9928	9891	9401	9440	10156	10309	10288	10273	10306	10266	10256	10277	10264	10225	10286	10231	9753	9750	9957	9949	9954	9954	9951	9948	9953	9956	9956	9957	9957	9958	9957
SRR2219506	9912	9938	9888	9857	9904	9909	9936	9960	9917	9883	9933	9883	9828	9850	9852	9859	9836	9923	9893	9847	9466	9490	10159	10304	10292	10287	10318	10281	10277	10292	10261	10234	10289	10247	9846	9838	10054	10048	10049	10051	10050	10034	10050	10054	10054	10054	10054	10055	10056
SRR2401873	9959	9984	9939	9907	9957	9965	9988	10005	9972	9939	9978	9933	9876	9900	9899	9903	9879	9975	9936	9896	9473	9488	10221	10377	10357	10348	10383	10355	10339	10353	10328	10291	10341	10301	9889	9889	10095	10087	10092	10092	10091	10080	10091	10093	10094	10093	10093	10094	10095
SRR1520087	9920	9939	9911	9892	9927	9935	9940	9989	9944	9911	9952	9908	9844	9868	9863	9880	9857	9947	9917	9877	9463	9495	10177	10337	10310	10294	10335	10305	10295	10296	10302	10247	10295	10245	9881	9880	10073	10065	10068	10070	10067	10062	10069	10072	10072	10073	10073	10074	10073
SRR1001047	10203	10231	10193	10157	10213	10186	10225	10223	10188	10174	10245	10179	10113	10135	10129	10146	10139	10213	10185	10147	9483	9515	10408	10548	10552	10522	10536	10523	10519	10498	10581	10507	10604	10548	9763	9765	10054	10054	10050	10051	10048	10038	10050	10059	10060	10061	10061	10062	10062
SRR2153777	10144	10172	10137	10107	10158	10127	10160	10155	10132	10121	10166	10127	10072	10083	10089	10093	10077	10161	10115	10078	9448	9478	10374	10518	10529	10501	10511	10499	10487	10480	10552	10485	10575	10520	9648	9650	9912	9912	9908	9909	9906	9896	9908	9917	9918	9919	9919	9920	9920
SRR2154027	10144	10172	10137	10107	10158	10127	10160	10155	10132	10121	10166	10127	10072	10083	10089	10093	10077	10161	10115	10078	9448	9478	10374	10518	10529	10501	10511	10499	10487	10480	10552	10485	10575	10520	9648	9650	9912	9912	9908	9909	9906	9896	9908	9917	9918	9919	9919	9920	9920
Aus2	10225	10225	10223	10190	10222	10199	10242	10206	10245	10213	10221	10184	10139	10159	10155	10158	10139	10261	10177	10125	9188	9248	9999	10149	10129	10103	10130	10096	10091	10097	10178	10088	10164	10132	9656	9659	9789	9788	9785	9785	9783	9779	9784	9795	9796	9795	9795	9796	9796
Aus3	10240	10238	10236	10202	10246	10215	10261	10221	10262	10234	10240	10200	10152	10167	10169	10173	10155	10278	10186	10133	9176	9243	10012	10163	10144	10100	10140	10090	10102	10099	10192	10086	10164	10129	9644	9645	9782	9782	9779	9779	9776	9771	9778	9789	9790	9789	9789	9790	9790
Aus4	10254	10249	10251	10216	10257	10230	10267	10231	10279	10246	10256	10217	10170	10190	10190	10188	10173	10292	10201	10148	9214	9269	10024	10173	10161	10126	10155	10112	10114	10123	10202	10097	10178	10153	9686	9686	9822	9820	9818	9818	9816	9810	9817	9827	9828	9828	9828	9829	9828
SRR1597499	10223	10206	10197	10160	10197	10165	10196	10180	10214	10180	10213	10160	10130	10136	10156	10151	10128	10187	10181	10132	8178	8167	9778	9939	9944	9895	9929	9874	9892	9891	9893	9825	9910	9849	9943	9949	10261	10252	10255	10255	10253	10252	10254	10259	10259	10260	10260	10261	10260
SRR1520062	10387	10367	10368	10336	10382	10339	10358	10331	10381	10357	10372	10332	10296	10315	10330	10329	10305	10370	10334	10285	9308	9347	9697	9802	9813	9758	9781	9729	9738	9726	9725	9624	9714	9638	9435	9435	9670	9663	9667	9667	9665	9668	9666	9671	9672	9672	9672	9673	9673
SRR1520061	10394	10377	10368	10331	10380	10333	10355	10328	10379	10356	10377	10328	10292	10310	10327	10326	10300	10369	10333	10285	9282	9318	9685	9793	9800	9745	9769	9712	9719	9708	9712	9617	9697	9636	9456	9454	9693	9685	9690	9690	9688	9691	9689	9693	9694	9694	9694	9695	9695
SRR2914409	9972	9945	9957	9929	9968	9947	9960	9968	9967	9954	9969	9930	9891	9903	9902	9916	9898	9965	9943	9892	10020	10092	9931	10091	10077	10052	10097	10049	10039	10043	10114	10003	10094	10046	9572	9574	9757	9754	9753	9753	9750	9747	9752	9761	9761	9761	9761	9764	9761
SRR1818054	10005	9975	9988	9970	10018	9991	10009	10014	10012	9996	10018	9983	9918	9932	9934	9946	9925	10010	9987	9928	10075	10141	9963	10142	10115	10101	10141	10090	10086	10096	10162	10046	10142	10103	9699	9701	9899	9896	9895	9895	9892	9890	9894	9901	9901	9902	9902	9905	9903
SRR3067413	9986	9960	9969	9944	9980	9964	9977	9984	9984	9978	9987	9948	9909	9917	9921	9931	9910	9984	9958	9915	10024	10095	9975	10163	10124	10087	10134	10079	10071	10079	10167	10051	10139	10096	9625	9628	9837	9835	9834	9834	9832	9831	9833	9840	9840	9842	9842	9845	9842
Aus1	9914	9880	9885	9860	9910	9885	9904	9904	9897	9890	9922	9871	9809	9813	9816	9831	9812	9911	9887	9809	10319	10389	10127	10300	10286	10230	10281	10231	10218	10225	10283	10151	10255	10190	9723	9727	9903	9901	9900	9900	9898	9885	9899	9907	9908	9908	9908	9911	9908
SRR3096925	9846	9837	9853	9820	9842	9808	9842	9827	9849	9842	9847	9820	9763	9762	9777	9783	9775	9826	9807	9750	9555	9635	10136	10386	10389	10340	10360	10286	10296	10318	10337	10202	10340	10276	9298	9296	9557	9546	9553	9553	9552	9543	9552	9555	9556	9555	9555	9556	9556
SRR2134936	12809	12817	12826	12790	12827	12809	12823	12832	12809	12800	12845	12818	12717	12726	12723	12745	12735	12825	12793	12724	12476	12509	12389	12543	12517	12508	12516	12496	12477	12480	12556	12432	12533	12425	12581	12580	12592	12588	12590	12589	12587	12586	12588	12595	12596	12594	12593	12596	12595
[truncated: 332 more columns]
