# Supplementary material for: A Comprehensive Evaluation of the Genetic Relatedness of Listeria monocytogenes Serotype 4b Variant Strains
Source: Front Public Health. 2017 Sep 13;5:241. doi: 10.3389/fpubh.2017.00241 (PMC5601410; doi:10.3389/fpubh.2017.00241)
Supplement: Table S3 — The SNPs noted in the lmo0733–lmo0739 region when aligning the region from lineage I, II, and III/IV strains, including reference strains (Table 1) and other strains as noted in Table S1 in Supplementary Material. Strains were compared and grouped based on their alignments (data not shown) to select a representative. Each new group represents a single base change from at least one other strain. Row 1 indicates the number of strains represented by the respective column. Row 2 indicates the sequence used as the representative in the alignment. aIndicates the percent of the strains containing the predominant (>50%) lineage I nucleotide at the evaluated location; bIndicates the percent of 4bV strains matching the lineage I predominant nucleotide or, if there is no lineage I nucleotide, the percent of the 4bV strains containing the predominant nucleotide observed in 4bV strains; cIndicates the percent of lineage II strains matching the lineage I strains or 4bV strains if there is no lineage I base. *Indicates predominant nucleotide when <90%. [file Table_3.XLSX]

## Sheet: Suppl Table 3
1	1	1	1	1	1	1	1	1	2	3	34	5	17		142	146	5	13	4	2	11	2	3	5	3	2	5	2	1	1	1	1	1	1	1	1	1	1	1	1	1	1		2	2	8	9	2	3
SRR3102197	HCC23	SLCC2376	LS207	N1011A	LS425	SLCC2540	ATCC19117	07PF0776	CLIP80459	H7858	HPB2262	L312	LL195	% Majority Nucleotide	LS1256	LS1086	LS1064	LS995	LS1242	SRR1016568	SRR1534986	SRR2062907	LS643	SRR2154039	SRR2914409	SRR3055302	SRR974867	SRR1520061	MOD1 LS1003	SRR1562153	SRR1575078	SRR1597499	SRR1619196	SRR974889	LS642	SRR988740	SRR2134936	SRR1665132	SRR1562126	SRR1378354	SRR1027085	SRR1304632	% Majority Nucleotide	08-5578	LS18	L2626	f6854	LS148	LS257
C	C	C	T	T	T	T	T	T	T	T	T	T	T	0.971014	T	T	T	T	T	T	T	T	T	T	T	T	T	T	T	T	T	T	T	T	T	T	C	T	T	T	T	T	0.99723	C	C	C	C	C	C
C	C	C	C	C	C	C	C	C	C	C	C	C	C	1	C	C	C	C	C	C	C	C	C	C	C	C	C	C	C	C	C	C	C	C	C	C	T	C	C	C	C	C	0.99723	T	T	T	T	T	T
C	C	C	C	C	C	C	C	C	C	C	C	C	C	1	T	C	T	T	C	C	C	C	C	C	C	T	C	C	T	C	C	C	C	C	C	C	C	C	C	C	C	C	0.548476	C	C	C	C	C	C
A	A	A	G	G	G	G	G	G	G	G	G	G	G	0.971014	G	G	G	G	G	G	G	G	G	G	G	G	G	G	G	G	G	G	G	G	G	G	A	G	G	G	G	G	0.99723	A	A	A	A	A	A
C	C	C	C	C	C	C	C	C	C	C	C	C	C	1	C	C	C	C	C	C	C	C	C	C	C	C	C	C	C	C	C	C	C	C	C	C	T	C	C	C	C	C	0.99723	T	T	T	T	T	T
C	C	C	C	C	C	C	C	C	C	C	C	C	C	1	C	C	C	C	C	C	C	C	C	C	C	C	C	C	C	C	C	C	C	C	C	C	T	C	C	C	C	C	0.99723	T	T	T	T	T	T
A	A	A	A	A	A	A	A	A	A	A	A	A	A	1	A	A	A	A	A	A	A	A	A	A	A	A	A	A	A	A	A	A	A	A	A	A	T	A	A	A	A	A	0.99723	T	T	T	T	T	T
G	G	G	A	G	G	A	G	A	A	G	G	A	A	0.857143	G	A	G	G	A	A	A	A	G	A	G	G	A	G	G	A	A	A	A	A	G	A	G	A	A	A	A	A	0.484765	G	G	G	G	G	G
A	G	A	G	G	G	A	G	A	A	G	G	A	G	0.623188	G	A	G	G	A	A	A	A	G	A	G	G	A	G	G	A	A	A	A	A	G	A	G	A	A	A	A	A	0.484765	G	G	G	G	G	G
A	T	T	T	T	T	A	T	A	A	T	T	A	T	0.637681	T	A	T	T	A	A	A	A	T	A	T	T	A	T	T	A	A	A	A	A	T	A	T	A	A	A	A	A	0.484765	T	T	T	T	T	T
A	G	G	A	G	G	A	G	A	A	G	G	A	A	0.608696	G	A	G	G	A	A	A	A	G	A	G	G	A	G	G	A	A	A	A	A	G	A	G	A	A	A	A	A	0.484765	G	G	G	G	G	G
A	A	A	A	T	T	A	T	A	A	T	T	A	A	0.57971	T	A	T	T	A	A	A	A	T	A	T	T	A	T	T	A	A	A	A	A	T	A	T	A	A	A	A	A	0.484765	T	T	T	T	T	T
G	G	G	G	T	T	G	T	G	G	T	T	G	G	0.57971	T	G	T	T	G	G	G	G	T	G	T	T	G	T	T	G	G	G	G	G	T	G	G	G	G	G	G	G	0.481994	G	G	G	G	G	G
A	A	A	A	C	A	A	A	A	A	C	A	A	A	0.942029	C	C	C	C	C	C	C	C	C	A	C	C	A	C	C	C	C	A	C	C	C	A	A	A	C	A	A	C	0.0443213	A	A	A	A	A	A
A	A	A	A	G	A	A	A	A	A	G	A	A	A	0.942029	G	G	G	G	G	G	G	G	G	A	G	G	A	G	G	G	G	A	G	G	G	A	A	A	G	A	A	G	0.0443213	A	A	A	A	A	A
A	A	A	A	G	G	A	G	A	A	G	G	A	A	0.565217	A	A	A	A	A	A	A	A	G	A	G	A	A	G	A	A	A	A	A	A	G	A	A	A	A	A	A	A	0.0304709	A	A	A	A	A	A
T	T	T	T	T	T	T	T	T	T	T	T	T	T	1	T	T	T	T	T	T	T	T	T	T	T	T	T	T	T	T	T	T	T	T	T	T	C	T	T	T	T	T	1	C	C	C	C	C	C
A	A	A	G	A	A	G	A	G	G	A	A	G	G	0.608696	G	G	G	G	G	G	G	G	G	G	G	G	G	G	G	G	G	G	G	G	G	G	A	G	G	G	G	G	0.00831025	A	A	A	A	A	A
T	T	T	T	G	G	T	G	T	T	G	G	T	T	0.57971	T	T	T	T	T	T	T	T	T	T	T	T	T	T	T	T	T	T	T	T	T	T	T	T	T	T	T	T	0.99446	T	T	T	T	T	T
C	C	C	T	C	C	T	C	T	T	C	C	T	T	0.608696	T	T	T	T	T	T	T	T	T	T	T	T	T	T	T	T	T	T	T	T	T	T	G	T	T	T	T	T	0.99169	G	G	G	G	G	G
T	T	T	T	G	G	T	G	T	T	G	G	T	T	0.57971	T	T	T	T	T	T	T	T	T	T	T	T	T	T	T	T	T	T	T	T	T	T	T	T	T	T	T	T	0.99446	T	T	T	T	T	T
-	-	-	G	A	G	A	A	G	G	A	A	G	G	0.57971	G	G	G	G	G	G	G	G	G	G	G	G	G	G	G	G	G	G	G	G	G	G	G	G	G	G	G	G	0.99446	G	G	G	G	G	G
-	-	-	G	A	G	A	A	G	G	A	A	G	G	0.57971	G	G	G	G	G	G	G	G	G	G	G	G	G	G	G	G	G	G	G	G	G	G	G	G	G	G	G	G	0.99446	G	G	G	G	G	G
-	-	-	T	T	T	T	T	T	T	T	T	T	T	0.931034	C	C	C	C	C	C	C	C	C	C	C	C	C	C	C	C	C	C	C	C	C	C	C	C	C	C	C	C	0.00554017	C	C	C	C	C	C
-	-	-	-	-	-	-	-	-	-	-	-	-	-	na	A	A	A	A	A	A	A	A	A	A	A	A	A	A	A	A	A	A	A	A	A	A	G	A	A	A	A	A	0.99169	G	G	G	G	G	G
-	-	-	-	-	-	-	-	-	-	-	-	-	-	na	T	A	T	T	A	A	A	A	T	T	T	T	T	T	T	A	A	T	A	A	T	T	T	T	A	T	T	A	0.520776	T	T	T	T	T	T
-	-	-	-	-	-	-	-	-	-	-	-	-	-	na	A	A	A	A	A	A	A	A	A	A	A	A	A	A	A	A	A	A	A	A	A	A	G	A	A	A	A	A	0.99169	G	G	G	G	G	G
-	-	-	-	-	-	-	-	-	-	-	-	-	-	na	G	G	G	G	G	G	G	G	G	G	G	G	G	G	G	G	G	G	G	G	G	G	A	G	G	G	G	G	0.99169	A	A	A	A	A	A
-	-	-	-	-	-	-	-	-	-	-	-	-	-	na	C	C	C	C	C	C	C	C	C	C	C	C	C	C	C	C	C	C	C	C	C	C	T	C	C	C	C	C	0.99446	T	T	T	T	T	T
-	-	-	-	-	-	-	-	-	-	-	-	-	-	na	C	C	C	C	C	C	C	C	C	C	C	C	C	C	C	C	C	C	C	C	C	C	T	C	C	C	C	C	0.99169	T	T	T	T	T	T
-	-	-	-	-	-	-	-	-	-	-	-	-	-	na	C	C	C	C	C	C	C	C	C	C	C	C	C	C	C	C	C	C	C	C	C	C	T	C	C	C	C	C	0.99169	T	T	T	T	T	T
-	-	-	-	-	-	-	-	-	-	-	-	-	-	na	G	G	G	G	G	G	G	G	G	G	G	G	G	G	G	G	G	G	G	G	G	G	A	G	G	G	G	G	0.99446	A	A	A	A	A	A
-	-	-	-	-	-	-	-	-	-	-	-	-	-	na	G	G	G	G	G	G	G	G	G	G	G	G	G	G	G	G	G	G	G	G	G	G	A	G	G	G	G	G	0.99169	A	A	A	A	A	A
-	-	-	-	-	-	-	-	-	-	-	-	-	-	na	A	A	A	A	A	A	A	A	A	A	A	A	A	A	A	A	A	A	A	A	A	A	G	A	A	A	A	A	0.99169	G	G	G	G	G	G
-	-	-	-	-	-	-	-	-	-	-	-	-	-	na	G	G	G	G	G	G	G	G	G	G	G	G	G	G	G	G	G	G	G	G	G	G	A	G	G	G	G	G	0.99169	A	A	A	A	A	T
-	-	-	-	-	-	-	-	-	-	-	-	-	-	na	T	T	T	T	T	T	T	T	T	T	T	T	T	T	T	T	T	T	T	T	T	T	A	T	T	T	T	T	0.99169	A	A	A	A	A	A
-	-	-	-	-	-	-	-	-	-	-	-	-	-	na	T	T	T	T	T	T	T	T	T	T	T	T	T	T	T	T	T	T	T	T	T	T	C	T	T	T	T	T	0.99169	C	C	C	C	C	C
-	-	-	-	-	-	-	-	-	-	-	-	-	-	na	T	T	T	T	T	T	T	T	T	T	T	T	T	T	T	T	T	T	T	T	T	T	C	T	T	T	T	T	0.99446	C	C	C	C	C	C
-	-	-	-	-	-	-	-	-	-	-	-	-	-	na	C	C	C	C	C	C	C	C	C	C	C	C	C	C	C	C	C	C	C	C	C	C	T	C	C	C	C	C	0.99446	T	T	T	T	T	T
-	-	-	-	-	-	-	-	-	-	-	-	-	-	na	A	A	A	A	A	A	A	A	A	A	A	A	A	A	A	A	A	A	A	A	A	A	G	A	A	A	A	A	0.99169	G	G	G	G	G	G
-	-	-	-	-	-	-	-	-	-	-	-	-	-	na	C	C	C	C	C	C	C	C	C	C	C	C	C	C	C	C	C	C	C	C	C	C	T	C	C	C	C	C	0.99169	T	T	T	T	T	T
-	-	-	-	-	-	-	-	-	-	-	-	-	-	na	A	G	A	A	G	G	G	G	G	G	G	A	G	G	A	G	G	G	G	G	G	G	G	G	G	G	G	G	0.548476	G	G	G	G	G	G
-	-	-	-	-	-	-	-	-	-	-	-	-	-	na	A	A	A	A	A	A	A	A	A	A	A	A	A	A	A	A	A	A	A	A	A	A	A	A	A	A	A	A	0.99446	G	G	G	G	G	G
-	-	-	-	-	-	-	-	-	-	-	-	-	-	na	A	A	A	A	A	A	A	A	A	A	A	A	A	A	A	A	A	A	A	A	A	A	A	A	A	A	A	A	0.99446	G	G	G	G	G	G
-	-	-	-	-	-	-	-	-	-	-	-	-	-	na	G	G	G	G	G	G	G	G	G	G	G	G	G	G	G	G	G	G	G	G	G	G	G	G	G	G	G	G	0.99446	A	A	A	A	A	A
-	-	-	-	-	-	-	-	-	-	-	-	-	-	na	A	A	A	A	A	A	A	A	A	A	A	A	A	A	A	A	A	A	A	A	A	A	A	A	A	A	A	A	0.99446	G	G	A	A	G	A
-	-	-	-	-	-	-	-	-	-	-	-	-	-	na	A	A	A	A	A	A	A	A	A	A	A	A	A	A	A	A	A	A	A	A	A	A	A	A	A	A	A	A	0.99446	C	C	C	C	C	C
-	-	-	-	-	-	-	-	-	-	-	-	-	-	na	G	G	G	G	G	G	G	G	G	G	G	G	G	G	G	G	G	G	G	G	G	G	G	G	G	G	G	G	0.99446	A	A	A	A	A	A
-	-	-	-	-	-	-	-	-	-	-	-	-	-	na	G	G	G	G	G	G	G	G	G	G	G	G	G	G	G	G	G	G	G	G	G	G	G	G	G	G	G	G	0.99446	G	G	G	A	G	G
-	-	-	-	-	-	-	-	-	-	-	-	-	-	na	T	T	T	T	T	T	T	T	T	T	T	T	T	T	T	T	T	T	T	T	T	T	T	T	T	T	T	T	0.99446	A	A	A	A	A	A
-	-	-	-	-	-	-	-	-	-	-	-	-	-	na	G	G	G	G	G	G	G	G	G	G	G	G	G	G	G	G	G	G	G	G	G	G	G	G	G	G	G	G	0.99446	A	A	A	A	A	A
-	-	-	-	-	-	-	-	-	-	-	-	-	-	na	G	G	G	G	G	G	G	G	G	G	G	G	G	G	G	G	G	G	G	G	G	G	G	G	G	G	G	G	0.99446	G	G	G	C	G	G
-	-	-	T	T	T	T	T	T	T	T	T	T	T	0.931034	G	G	G	G	G	G	G	G	G	G	G	G	G	G	G	G	G	G	G	G	G	G	G	G	G	G	G	G	0.00554017	G	G	G	G	G	G
-	-	-	C	C	C	C	C	C	C	C	C	C	C	0.931034	A	A	A	A	A	A	A	A	A	A	A	A	A	A	A	A	A	A	A	A	A	A	A	A	A	A	A	A	0.00554017	A	A	A	A	A	A
-	-	-	C	C	C	T	C	C	C	C	C	C	C	0.931034	A	A	A	A	A	A	A	A	A	A	A	A	A	A	A	A	A	A	A	A	A	A	C	A	A	A	A	A	0.00831025	C	C	C	C	C	C
-	-	-	C	C	C	C	C	C	C	C	C	C	C	0.931034	T	T	T	T	T	T	T	T	T	T	T	T	T	T	T	T	T	T	T	T	T	T	T	T	T	T	T	T	0.00554017	T	T	T	T	T	T
-	-	-	C	C	C	C	C	C	C	C	C	C	C	0.931034	A	A	A	A	A	A	A	A	A	A	A	A	A	A	A	A	A	A	A	A	A	A	T	A	A	A	A	A	0.00831025	T	T	T	T	T	T
-	-	-	A	A	A	A	A	A	A	A	A	A	A	0.931034	G	G	G	G	G	G	G	G	G	G	G	G	G	G	G	G	G	G	G	G	G	G	G	G	G	G	G	G	0.00554017	G	G	G	G	G	G
-	-	-	A	A	A	A	A	A	A	A	A	A	A	0.931034	G	G	G	G	G	G	G	G	G	G	G	G	G	G	G	G	G	G	G	G	G	G	G	G	G	G	G	G	0.00554017	G	G	G	G	G	G
-	-	-	T	T	T	T	T	T	T	T	T	T	T	0.931034	G	G	G	G	G	G	G	G	G	G	G	G	G	G	G	G	G	G	G	G	G	G	G	G	G	G	G	G	0.00554017	G	G	G	G	G	G
-	-	-	T	T	T	T	T	T	T	T	T	T	T	0.931034	C	C	C	C	C	C	C	C	C	C	C	C	C	C	C	C	C	C	C	C	C	C	C	C	C	C	C	C	0.00554017	C	C	C	C	C	C
-	-	-	C	C	C	C	C	C	C	C	C	C	C	0.931034	A	A	A	A	A	A	A	A	A	A	A	A	A	A	A	A	A	A	A	A	A	A	A	A	A	A	A	A	0.00554017	A	A	A	A	A	A
-	-	-	A	A	A	A	A	A	A	A	A	A	A	0.931034	T	T	T	T	T	T	T	T	T	T	T	T	T	T	T	T	T	T	T	T	T	T	T	T	T	T	T	T	0.00554017	T	T	T	T	T	T
-	-	-	A	A	A	A	A	A	A	A	A	A	A	0.931034	T	T	T	T	T	T	T	T	T	T	T	T	T	T	T	T	T	T	T	T	T	T	T	T	T	T	T	T	0.00554017	T	T	T	T	T	T
-	-	-	C	C	C	C	C	C	C	C	C	C	C	0.931034	T	T	T	T	T	T	T	T	T	T	T	T	T	T	T	T	T	T	T	T	T	T	T	T	T	T	T	T	0.00554017	T	T	T	T	T	T
-	-	-	T	T	T	T	T	T	T	T	T	T	T	0.931034	G	G	G	G	G	G	G	G	G	G	G	G	G	G	G	G	G	G	G	G	G	G	G	G	G	G	G	G	0.00554017	G	G	G	G	G	G
-	-	-	A	A	A	A	A	A	A	A	A	A	A	0.931034	T	T	T	T	T	T	T	T	T	T	T	T	T	T	T	T	T	T	T	T	T	T	T	T	T	T	T	T	0.00554017	T	T	T	T	T	T
-	-	-	C	T	C	T	T	T	T	T	T	T	C	0.931034	C	C	C	C	C	C	C	C	C	C	C	C	C	C	C	C	C	C	C	C	C	C	C	C	C	C	C	C	0.00554017	C	C	C	C	C	C
-	-	-	T	T	T	T	T	T	T	T	T	T	T	0.931034	A	A	A	A	A	A	A	A	A	A	A	A	A	A	A	A	A	A	A	A	A	A	A	A	A	A	A	A	0.00554017	A	A	A	A	A	A
-	-	-	A	A	A	A	A	A	A	A	A	A	A	0.931034	G	G	G	G	G	G	G	G	G	G	G	G	G	G	G	G	G	G	G	G	G	G	G	G	G	G	G	G	0.00554017	G	G	G	G	G	G
-	-	-	G	G	G	G	G	G	G	G	G	G	G	0.931034	C	C	C	C	C	C	C	C	C	C	C	C	C	C	C	C	C	C	C	C	C	C	C	C	C	C	C	C	0.00554017	C	C	C	C	C	C
-	-	-	A	A	A	A	A	A	A	A	A	A	A	0.931034	C	C	C	C	C	C	C	C	C	C	C	C	C	C	C	C	C	C	C	C	C	C	C	C	C	C	C	C	0.00554017	C	C	C	C	C	C
-	-	-	A	A	A	A	A	A	A	A	A	A	A	0.931034	G	G	G	G	G	G	G	G	G	G	G	G	G	G	G	G	G	G	G	G	G	G	G	G	G	G	G	G	0.00554017	G	G	G	G	G	G
-	-	-	T	T	T	T	T	T	T	T	T	T	T	0.931034	C	C	C	C	C	C	C	C	C	C	C	C	C	C	C	C	C	C	C	C	C	C	C	C	C	C	C	C	0.00554017	C	C	C	C	C	C
-	-	-	T	T	T	T	T	T	T	T	T	T	T	0.931034	C	C	C	C	C	C	C	C	C	C	C	C	C	C	C	C	C	C	C	C	C	C	C	C	C	C	C	C	0.00554017	C	C	C	C	C	C
-	-	-	C	C	C	C	C	C	C	C	C	C	C	0.931034	A	A	A	A	A	A	A	A	A	A	A	A	A	A	A	A	A	A	A	A	A	A	A	A	A	A	A	A	0.00554017	A	A	A	A	A	A
-	-	-	A	A	A	A	A	A	A	A	A	A	A	0.931034	G	G	G	G	G	G	G	G	G	G	G	G	G	G	G	G	G	G	G	G	G	G	G	G	G	G	G	G	0.00554017	G	G	G	G	G	G
-	-	-	G	G	G	G	G	G	G	G	G	G	G	0.931034	T	T	T	T	T	T	T	T	T	T	T	T	T	T	T	T	T	T	T	T	T	T	T	T	T	T	T	T	0.00554017	T	T	T	T	T	T
-	-	-	T	T	T	T	T	T	T	T	T	T	T	0.931034	A	A	A	A	A	A	A	A	A	A	A	A	A	A	A	A	A	A	A	A	A	A	T	A	A	A	A	A	0.00554017	T	T	T	T	T	T
G	G	G	G	G	G	G	G	G	G	G	G	G	G	1	G	G	G	G	G	G	G	G	G	G	G	G	G	G	G	G	G	G	G	G	G	G	A	G	G	-	G	G	0.99723	A	A	G	A	A	A
A	A	A	C	C	C	C	C	C	C	C	C	C	C	0.971014	C	C	C	C	C	C	C	C	A	A	A	C	A	A	C	C	C	C	C	C	A	A	A	A	C	-	A	C	0.933518	A	A	A	C	A	A
C	C	C	C	C	C	C	C	C	C	C	C	C	C	1	C	C	C	C	C	C	C	C	C	C	C	C	C	C	C	C	C	C	C	C	C	C	T	C	C	-	C	C	0.99446	T	T	T	T	T	T
C	C	C	C	C	C	C	C	C	C	C	C	C	C	1	C	C	C	C	C	C	C	C	C	C	C	C	C	C	C	C	C	C	C	C	C	C	C	C	C	-	C	C	0.99723	C	C	C	T	T	C
G	G	G	G	G	G	G	G	G	G	G	G	G	G	1	G	G	G	G	G	G	G	G	A	A	A	G	A	A	G	G	G	G	G	G	A	A	A	G	G	-	G	G	0.939058	A	A	A	G	G	A
C	C	C	C	C	C	C	C	C	C	C	C	C	C	1	C	C	C	C	C	C	C	C	T	T	T	C	T	T	C	C	C	C	C	C	T	T	C	C	C	-	C	C	0.941828	C	C	C	T	T	C
C	C	C	C	C	C	C	C	C	C	C	C	C	C	1	C	C	C	C	C	C	C	C	T	T	T	C	T	T	C	C	C	C	C	C	T	T	C	C	C	-	C	C	0.941828	C	C	C	T	T	C
G	G	G	G	G	G	G	G	G	G	G	G	G	G	1	G	G	G	G	G	G	G	G	A	A	A	G	A	A	G	G	G	G	G	G	A	A	G	G	G	-	G	G	0.941828	G	G	G	A	A	G
G	G	G	T	T	T	T	T	T	T	T	T	T	T	0.971014	T	T	T	T	T	T	T	T	G	G	G	T	G	G	T	T	T	T	T	T	G	G	T	T	T	-	T	T	0.941828	G	G	G	G	G	G
G	G	G	A	A	A	A	A	A	A	A	A	A	A	0.971014	A	A	A	A	A	A	A	A	G	G	G	A	G	G	A	A	A	A	A	A	G	G	A	A	A	-	A	A	0.941828	G	G	G	G	G	G
G	G	G	A	A	A	A	A	A	A	A	A	A	A	0.971014	A	A	A	A	A	A	A	A	G	G	G	A	G	G	A	A	A	A	A	A	G	G	A	A	A	-	A	A	0.941828	G	G	G	G	G	G
C	C	C	T	T	T	T	T	T	T	T	T	T	T	0.971014	T	T	T	T	T	T	T	T	C	C	C	T	C	C	T	T	T	T	T	T	C	C	T	T	T	-	T	T	0.941828	T	T	T	C	C	T
G	G	G	A	A	A	A	A	A	A	A	A	A	A	0.971014	A	A	A	A	A	A	A	A	G	G	G	A	G	G	A	A	A	A	A	A	G	G	A	A	A	-	A	A	0.941828	A	A	A	G	G	A
T	T	T	C	C	C	C	C	C	C	C	C	C	C	0.971014	C	C	C	C	C	C	C	C	T	T	T	C	T	T	C	C	C	C	C	C	T	T	C	C	C	-	C	C	0.941828	C	C	C	T	T	C
C	C	C	T	T	T	T	T	T	T	T	T	T	T	0.971014	T	T	T	T	T	T	T	T	C	C	C	T	C	C	T	T	T	T	T	T	C	C	T	T	T	-	T	T	0.941828	T	T	T	C	C	T
G	G	G	G	G	G	G	G	G	G	G	G	G	G	1	G	G	G	G	G	G	G	G	G	G	G	G	G	G	G	G	G	G	G	G	G	G	G	G	G	-	G	G	0.99723	G	G	G	C	C	G
G	G	G	T	T	T	T	T	T	T	T	T	T	T	0.971014	T	T	T	T	T	T	T	T	G	G	G	T	G	G	T	T	T	T	T	T	G	G	T	T	T	-	T	T	0.941828	T	T	T	A	A	T
G	G	G	C	C	C	C	C	C	C	C	C	C	C	0.971014	C	C	C	C	C	C	C	C	G	G	G	C	G	G	C	C	C	C	C	C	G	G	C	C	C	-	C	C	0.941828	C	C	C	T	T	C
C	C	C	T	T	T	T	T	T	T	T	T	T	T	0.971014	T	T	T	T	T	T	T	T	C	C	C	T	C	C	T	T	T	T	T	T	C	C	T	T	T	-	T	T	0.941828	T	T	T	C	C	T
G	G	G	T	T	T	T	T	T	T	T	T	T	T	0.971014	T	T	T	T	T	T	T	T	G	G	G	T	G	G	T	T	T	T	T	T	G	G	T	T	T	-	T	T	0.941828	G	G	G	G	G	G
T	T	T	A	A	A	A	A	A	A	A	A	A	A	0.971014	A	A	A	A	A	A	A	A	T	T	T	A	T	T	A	A	A	A	A	A	T	T	A	A	A	-	A	A	0.941828	T	T	T	T	T	T
T	T	T	C	C	C	C	C	C	C	C	C	C	C	0.971014	C	C	C	C	C	C	C	C	T	T	T	C	T	T	C	C	C	C	C	C	T	T	C	C	C	-	C	C	0.941828	T	T	T	T	T	T
G	G	G	A	A	A	A	A	A	A	A	A	A	A	0.971014	A	A	A	A	A	A	A	A	G	G	G	A	G	G	A	A	A	A	A	A	G	G	A	A	A	-	A	A	0.941828	G	G	G	G	G	G
G	G	G	A	A	A	A	A	A	A	A	A	A	A	0.971014	A	A	A	A	A	A	A	A	G	G	G	A	G	G	A	A	A	A	A	A	G	G	A	A	A	-	A	A	0.941828	G	G	G	G	G	G
A	A	A	G	G	G	G	G	G	G	G	G	G	G	0.971014	G	G	G	G	G	G	G	G	A	A	A	G	A	A	G	G	G	G	G	G	A	A	G	G	G	-	G	G	0.941828	A	A	A	A	A	A
C	C	C	A	A	A	A	A	A	A	A	A	A	A	0.971014	A	A	A	A	A	A	A	A	C	C	C	A	C	C	A	A	A	A	A	A	C	C	A	A	A	-	A	A	0.941828	T	T	T	C	C	T
C	C	C	T	T	T	T	T	T	T	T	T	T	T	0.971014	T	T	T	T	T	T	T	T	C	C	C	T	C	C	T	T	T	T	T	T	C	C	T	T	T	-	T	T	0.941828	C	C	C	C	C	C
C	C	C	T	T	T	T	T	T	T	T	T	T	T	0.971014	T	T	T	T	T	T	T	T	C	C	C	T	C	C	T	T	T	T	T	T	C	C	T	T	T	-	T	T	0.941828	C	C	C	C	C	C
A	A	A	G	G	G	G	G	G	G	G	G	G	G	0.971014	G	G	G	G	G	G	G	G	A	A	A	G	A	A	G	G	G	G	G	G	A	A	G	G	G	-	G	G	0.941828	A	A	A	A	A	A
A	A	A	A	A	A	A	A	A	A	A	A	A	A	1	A	A	A	A	A	A	A	A	A	A	A	A	A	A	A	A	A	A	A	A	A	A	A	A	A	-	A	A	0.99723	C	C	C	C	C	C
G	G	G	A	A	A	A	A	A	A	A	A	A	A	0.971014	A	A	A	A	A	A	A	A	G	G	G	A	G	G	A	A	A	A	A	A	G	G	A	A	A	-	A	A	0.941828	G	G	G	G	G	G
C	C	C	C	C	C	C	C	C	C	C	C	C	C	1	C	C	C	C	C	C	C	C	C	C	C	C	C	C	C	C	C	C	C	C	C	C	C	C	C	-	C	C	0.99723	T	T	T	C	C	T
A	A	A	A	T	A	A	A	A	A	A	A	A	A	0.985507	T	T	T	T	T	T	T	T	A	A	A	T	A	A	T	T	T	A	T	T	A	A	A	A	T	-	A	T	0.0720222	A	A	A	A	A	A
T	T	T	T	T	T	T	T	T	T	T	T	T	T	1	T	T	T	T	T	T	T	T	T	T	T	T	T	T	T	T	T	T	T	T	T	T	T	T	T	-	T	T	0.99723	G	G	G	G	G	G
A	A	A	G	G	G	G	G	G	G	G	G	G	G	0.971014	G	G	G	G	G	G	G	G	A	A	A	G	A	A	G	G	G	G	G	G	A	A	G	G	G	-	G	G	0.941828	A	A	A	A	A	A
C	C	C	T	T	T	T	T	T	T	T	T	T	T	0.971014	T	T	T	T	T	T	T	T	C	C	C	T	C	C	T	T	T	T	T	T	C	C	T	T	T	-	T	T	0.941828	T	T	T	C	C	T
C	C	C	C	C	C	C	C	C	C	C	C	C	C	1	C	C	C	C	C	C	C	C	C	C	C	C	C	C	C	C	C	C	C	C	C	C	C	C	C	-	C	C	0.99723	A	A	A	A	A	A
G	G	G	A	A	A	A	A	A	A	A	A	A	A	0.971014	A	A	A	A	A	A	A	A	G	G	G	A	G	G	A	A	A	A	A	A	G	G	A	A	A	-	A	A	0.941828	G	G	G	G	G	G
C	C	C	T	T	T	T	T	T	T	T	T	T	T	0.971014	T	T	T	T	T	T	T	T	C	C	C	T	C	C	T	T	T	T	T	T	C	C	T	T	T	-	T	T	0.941828	C	C	C	C	C	C
T	T	T	G	G	G	G	G	G	G	G	G	G	G	0.971014	G	G	G	G	G	G	G	G	T	T	T	G	T	T	G	G	G	G	G	G	T	T	G	G	G	-	G	G	0.941828	T	T	T	T	T	T
A	A	A	C	C	C	C	C	C	C	C	C	C	C	0.971014	C	C	C	C	C	C	C	C	A	A	A	C	A	A	C	C	C	C	C	C	A	A	C	C	C	-	C	C	0.941828	C	C	C	C	C	C
A	A	A	A	A	A	A	A	A	A	A	A	A	A	1	A	A	A	A	A	A	A	A	A	A	A	A	A	A	A	A	A	A	A	A	A	A	A	A	A	-	A	A	0.99723	A	G	A	A	A	G
T	T	T	T	T	T	T	T	T	T	T	T	T	T	1	T	T	T	T	T	T	T	T	T	T	T	T	T	T	T	T	T	T	T	T	T	T	T	T	T	-	T	T	0.99723	A	A	A	A	A	A
T	T	T	C	C	C	C	C	C	C	C	C	C	C	0.971014	C	C	C	C	C	C	C	C	T	T	T	C	T	T	C	C	C	C	C	C	T	T	C	C	C	-	C	C	0.941828	A	A	A	A	A	A
T	T	T	G	G	G	G	G	G	G	G	G	G	G	0.971014	G	G	G	G	G	G	G	G	T	T	T	G	T	T	G	G	G	G	G	G	T	T	G	G	G	-	G	G	0.941828	T	T	T	T	T	T
[truncated: 23 more columns]
