# Supplementary material for: A Comprehensive Evaluation of the Genetic Relatedness of Listeria monocytogenes Serotype 4b Variant Strains
Source: Front Public Health. 2017 Sep 13;5:241. doi: 10.3389/fpubh.2017.00241 (PMC5601410; doi:10.3389/fpubh.2017.00241)
Supplement: Table S4 — The genomic comparisons via RAST of five reference strains evaluated to identify other regions suggesting divergence from the 4b strain. Contig refers to the contig number in the assembly that contains the gene while gene refers to the overall locus number assigned to the ORF. % Identities between the protein sequences with either the 1/2a or the 4b strain as the reference, as noted in the column header. aThree 1/2a loci present in all three 4bV strains but not in the 4b strain; bTwo 1/2a loci matching to the same 4bV loci with no orthologs in 4b; c1/2a loci associated with the 6.3 kb island transferred to 4bV strains; alternate, indicates that the loci match differed when using the 4b strain as the reference in the RAST comparison instead of the 1/2a strain. [file Table_4.XLSX]

## Sheet: Suppl. Table 4
Functional Annotation	1/2a Reference		4bV Clade 1				4bV Clade 2				4bV Clade 5				4b
	Contig	Gene	Contig	Gene	% Identity to 1/2a	% Identity to 4b	Contig	Gene	% Identity to 1/2a	% Identity to 4b	Contig	Gene	% Identity to 1/2a	% Identity to 4b	Contig	Gene	% Identity to 1/2a
hypothetical protein	1	81			0		3	465	89.36		10	2620	89.36				0
lipoprotein	1	82	3	240	67.93	68.48	3	464	98.37	100	10	2621	98.37	100	6	1097	98.37
hypothetical protein	1	83	10	592	95.15		3	463	95.96				0				0
hypothetical protein	2	121			0		7	1263	92.22		10	2653	93.33				0
hypothetical protein	2	122			0	0			0	0	4	1708	98.26	100	6	1263	98.25
hypothetical protein	2	123	19	2776	26.32	26.32	6	1174	26.32	26.32	4	1707	96.49	100	6	1264	96.49
hypothetical protein	2	125	14	1005	100		4	554	100				0				0
putative secreted protein	2	126	14	1007	66.67	69.75	4	556	66.67	69.75	4	1704	77.78	100	6	1267	77.78
putative secreted protein	2	127	14	1007	67.31	69.75	4	556	67.31	69.75	4	1704	82.69	100	6	1267	82.69
putative secreted protein	2	128	14	1007	94.96	69.75	4	556	94.96	69.75	4	1704	72.27	100	6	1267	72.27
hypothetical protein	3	144	16	2482	46.94	45.83	19	2811	97.87	100	1	76	97.87	100	1	78	97.87
hypothetical protein	3	145			0	0	19	2812	96.75	100	1	75	96.75	100	1	77	96.75
hypothetical protein	3	146			0	0	19	2813	97.09	100	1	74	97.09	100	1	76	97.09
Putative peptidoglycan bound protein (LPXTG motif) Lmo0159 homolog	3	154	18	2708	93.94	98.39	19	2821	93.71	0	1	66	93.71	0	1	68	91.94
hypothetical protein	5	195	8	576	95		3	444	95		10	2639	95				0
hypothetical protein	8	201	18	2718	89.57				0				0				0
Fructokinase	8	237	14	1308	36.49	36.14	4	842	36.49	36.14	1	115	97.67	100	1	118	97.67
hypothetical protein	8	263			0		7	1255	76.47		10	2645	76.47				0
hypothetical protein	8	270	11	965	62.5	100	11	1348	99.59	62.5	1	158	99.59	62.5	1	199	62.5
hypothetical protein	8	271	11	945	76.42		11	1345	68.84		1	155	68.84				0
hypothetical protein	8	272	11	944	96.58				0				0				0
hypothetical protein	8	273	11	943	100				0				0				0
hypothetical protein	8	274	11	942	82.3				0				0				0
Synthetic lethal KAR3-like protein	8	275	11	941	98.08		11	1344	98.08		1	154	98.08				0
hypothetical protein	8	276	11	945	59.3		11	1345	57		1	155	57				0
FtsK/SpoIIIE family protein, putative secretion system component EssC/YukA	8	285	11	936	82.41	78.24	11	1352	80.59	77.83	1	162	80.59	77.83	1	212	77.16
hypothetical protein	8	398	11	819	91.06	100	11	1469	91.06	100			0	0	1	328	91.06
hypothetical secreted protein	8	402	11	810	66.67	100	11	1474	100	78.12	1	282	100	78.12	1	338	66.67
PTS system, cellobiose-specific IIC component	8	507	11	711	99.56	100	11	1609	39.87	40.3	1	382	99.56	100	1	445	99.56
hypothetical protein	8	508	11	710	100	100			0	0	1	383	100	100	1	446	100
hypothetical protein	8	525			0		7	1263	90.32		10	2653	91.94				0
internalin H	9	641			0		1	11	82.61				0				0
Phage integrase/Site Specific Recombinase (XerD)	9	758	15	2376	25.21	23.59	16	1920	93.6	33.01	9	2375	25.21	23.59	8	2106	30.79
Phage antirepressor protein / Antirepressor [Bacteriophage A118]	9	770			0		16	1925	92.64				0				0
Protein gp43 [Bacteriophage A118]	9	771			0		16	1926	87.36				0				0
Phage protein	9	772			0		16	1927	88.46				0				0
Protein gp45 [Bacteriophage A118]	9	773			0		16	1928	96.77				0				0
Protein gp51 [Bacteriophage A118]	9	778			0	0	16	1937	56.93	72.64			0	0	8	2118	55.28
Hypothetical protein, Lmo2313 homolog [Bacteriophage A118]	9	780			0	0	16	1940	52.67	93.28			0	0	8	2120	54.73
Hypothetical protein, Lmo2307 homolog [Bacteriophage A118]	9	786			0		16	1952	95				0				0
Hypothetical protein, Lmo2306 homolog [Bacteriophage A118]	9	787			0		16	1953	98.84				0				0
Hypothetical protein, Lmo2305 homolog [Bacteriophage A118]	9	788			0		16	1954	96.06				0				0
Phage protein	9	789			0		16	1955	100				0				0
Protein gp65 [Bacteriophage A118]	9	790			0		16	1956	100				0				0
LmaC, associated with virulence in Listeria	9	791	18	2748	37.86	100	16	1957	92.36	100	1	105	37.86	100	1	108	37.86
Protein gp13 [Bacteriophage A118]	9	805			0		16	1971	53.75				0				0
hypothetical protein	9	817			0		16	1987	79.22				0				0
hypothetical protein	9	818	1	72	96.83	100			0	0	7	2143	96.83	100	9	2705	96.83
hypothetical protein	9	841			0	0	1	149	95.68	100	7	2167	95.68	100	9	2729	95.68
hypothetical protein	9	842	1	44	78.31	77.78	1	150	97.88	100	7	2168	98.41	99.47	9	2730	97.88
hypothetical protein	9	881	1	12	95.19	100			0	0	7	2203	83.65	85.58	9	2762	95.19
PTS system IIA 2 domain protein	10	1039	14	1160	97.93	100	11	1496	23.57	alternate	4	1551	97.93	99.85	6	1420	97.93
PTS system, fructose-specific IIA component	10	1040	14	1161	94.67	98.67	5	911	33.56	34.04	4	1550	96	100	6	1421	96
PTS system, fructose-specific IIC component	10	1041	14	1162	100	100	7	1283	40.36	40.36	4	1549	100	100	6	1422	100
PTS system, fructose-specific IIB component	10	1042	14	1163	100	100	5	911	55.32	55.32	4	1548	100	100	6	1423	100
hypothetical protein	10	1043	14	1164	98.82	100			0	0	4	1547	98.82	100	6	1424	98.82
Internalin-like protein (LPXTG motif) Lmo0732 homolog	10	1144	14	1269	74.34	99.84	4	810	74.18	99.84	4	1444	74.18	99.84	6	1529	74.34
Transcriptional regulator of D-allose utilization, LacI family	10	1146	14	1271	100	alternate	4	812	99.7	alternate	4	1442	100	alternate	5	691	30.79
D-allulose-6-phosphate 3-epimerase (EC 5.1.3.-), row_id 846	10	1147	14	1272	99.55	alternate	4	813	99.55	alternate	4	1441	99.55	alternate	7	1585	41.15
D-allose-6-phosphate isomerase (EC 5.3.1.-)	10	1148	14	1273	100	alternate	4	814	100	alternate	4	1440	100	alternate	1	491	50
Lmo0737 protein	10	1149	14	1274	99.68		4	815	99.68		4	1439	99.35				0
PTS system, D-allose-specific IIB component (EC 2.7.1.69) / PTS system, D-allose-specific IIC component (EC 2.7.1.69) / PTS system, D-allose-specific IIA component (EC 2.7.1.69)	10	1150	14	1275	99.35	alternate	4	816	99.35	alternate	4	1438	99.35	alternate	1	254	48.35
6-phospho-beta-glucosidase (EC 3.2.1.86)	10	1151	14	1276	99.34	alternate	4	817	99.34	alternate	4	1437	99.34	alternate	6	1046	43.15
hypothetical protein	10	1163	14	1283	92.59				0				0				0
hypothetical protein	10	1177	14	1297	98.15	alternate	17	2669	54.26	99.77	9	2324	54.01		5	710	54.01
putative alpha-1,6-mannanase	10	1181	14	1301	97.95				0				0				0
hypothetical protein	10	1183	14	1303	98.4	79.2	4	837	78	99.6	4	1417	78.4	100	6	1550	78.4
hypothetical protein	10	1227	14	1344	63.48				0				0				0
hypothetical protein	10	1489	14	1611	95.83	100	16	1756	95.83	100			0	0	8	1943	95.83
hypothetical protein	10	1535			0		16	1806	95.12				0				0
hypothetical protein	10	1541			0				0		4	1060	92.48				0
hypothetical protein	10	1543	14	1666	97.92	95.83	16	1813	97.92	95.83	4	1058	89.58	87.5	8	1999	95.83
hypothetical protein	10	1906			0	0	16	2250	91.78	100			0	0	8	2427	91.78
hypothetical protein	12	2204	17	2588	100		5	935	100		6	1964	100				0
LSU ribosomal protein L32p	12	2408	7	468	100	100	4	566	57.41	57.41	6	1759	100	100	5	750	100
hypothetical protein	12	2472			0		17	2638	90.91				0				0
hypothetical protein	13	2676	4	337	94.66	74.05	1	217	94.66	74.05	11	2822	94.66	74.05	12	2922	77.86
Mobile element protein	14	2687	14	1003	97.87	100	4	734	45.65	45.65	9	2311	97.87	100	6	1260	97.87
Putative peptidoglycan bound protein (LPXTG motif) Lmo0463 homolog	14	2688			0	0			0	0	4	1712	93.55	95.08	5	724	94.74
hypothetical protein	14	2690	12	1000	100	100			0	0	3	502	99.19	98.39	6	1257	99.19
hypothetical protein	14	2768	16	2482	100	45.83	18	2766	100	100	1	76	45.83	100	1	78	45.83
hypothetical protein	14	2769	16	2484	95.18				0				0				0
hypothetical protein	14	2772	16	2485	89.86				0				0				0
Ferrous iron transport peroxidase EfeB	14	2783			0				0		10	2684	97.39				0
Ferrous iron transport periplasmic protein EfeO, contains peptidase-M75 domain and (frequently) cupredoxin-like domain	14	2784			0				0		10	2683	96.37				0
Ferrous iron transport permease EfeU	14	2785			0				0		10	2682	93.51				0
Twin-arginine translocation protein TatAd	14	2788			0				0		10	2678	98.31				0
Twin-arginine translocation protein TatCd	14	2789			0				0		10	2677	96.24				0
Inorganic pyrophosphatase	14	2813			0		7	1264	94.31		10	2654	94.31				0
