# Supplementary material for: A Comprehensive Evaluation of the Genetic Relatedness of Listeria monocytogenes Serotype 4b Variant Strains
Source: Front Public Health. 2017 Sep 13;5:241. doi: 10.3389/fpubh.2017.00241 (PMC5601410; doi:10.3389/fpubh.2017.00241)
Supplement: Data Sheet S1 — The SNP alignment FASTA file generated using the CFSAN SNP Pipeline tool. *Indicates files previously available but not currently available. [file Data_Sheet_1.FASTA]

>Appf1
CACGCGGCACTTGTCCCAGAAGCCACTCCATCCCGCTGCGTCTGCACGAAAGACAAGACGGGACTTGCACTCTCAATAATTCTAACATAGCTATGAATATTTTAAACAAGTGTTACCGAAGGACGATGAGCGCCTGTCTTACGGGACTTACGAAACCGAGGGCACCCGTGTTACTCAACAACTACACTCATCGACCAGTCGTATCCCTTTCCATTTTGGATTCAGCGTCACATTAAAGTTAGTTAGGCCCGTCGATACTGCCATCGTAGCACCAACGGGGAGACTCGGAAAAGAGTCATCTGAAGTCCATACCCCTAATACTACCGTGTGCTGCGTCAAGTCGACGCAGGTCTGTGTCAACTGATCGACAGATACTTAGTTCCTCGCTAGTATGCCTTTTAGATCCGGGATAAAAAATGTTGCCTTCGCACTGATTGGTGTTGGCCTGCACACATGCGAGCGGATTTTAAGCAAAAAACCGCAACTGAATTTAGCGAACGGGGTCTGCTTACGGACCTATAAGGAAGGTTGTCTCCTATTAAGACGCGTGATCACCGCTAACTCCTCTCCAGACGGCAATAGGTGTCGGCCGATATCGGGGTGTAGCTCCCGGGTGGAGTTACAGCAAACGCTGCGTGACT----------------------------------------------------------------------------------------------------------------------TC----------------------------------------------AGCAAACCCTACCACCCAGTGT--GTGGTACTAACACAGAT----------------------------------------------------------------------TGGTCTGAGTCTGACACGTGGAGAACTCGTACGCAGTCTGTCCTAAGGAAAAAAGCATCTCCGTTCTAGGCTTGAACTGATGATATATCTCAGAATGATCCGTTTCTACCCATCATAACCTTCGTTAAACCTACTTATGAAGAGACGGTGATGTCTAAAGGCCATCACGATCAGGTAGTGCGAGACAGAGCCTGCAAGAGGAACACCTACAGTAACACCAGCGTTACAACCTACGCACGCCCGGCGGGCATTCCCAGCAGCGTAGAAGCTGATCGCGGCTTTCTTTGACGTACGCAATCCGGAGGGGCGGACACTCTCGTTTGATCACGAGTTCACTTTGACTAACAGTCTTCT-TATCGTGGTTTAGAAGAGCAACCTTAAGCGTCCGTTGCGCGTAGAACCAGTCCTGATGGAGC--------CTGTATGACACGCG--------AATGGAAAT-TTTTAGGTGTGCGGTTGGGTGTAGGAGTTCAAGGGGTAATGACACGAGGAGACTCTTGTCTAGTCAT------------CCGTAAGATACTGTCTGTCTCTGCGTCGAGATCCACACTTCAAGCGTGTTAGGTCCCCTCTTAATTACATGACTCATATTGCCTGGATTCGGTTGGCAAGCCCGGTGTAACGCGAACCGAACCCCCGCTAGTTGCGGCTACTTCTGTGTGGTAAACGGTTTGAAAGACATATGGGTGGTCAATCCGGCGACTGGTAGAGGGCGGGCCAAATAAAGTTTGATAACATAGACTTCCTATACCACTTGGGCTAAGGCCTATAGCTAGTGCCTTATCCGGACACATCACCAGATACAAGCAAATAATGCGAGAGAGATTCTCTAACCTCCTTGCCCAATAGCAACCGTCAGACGTGACCTATTTCGGAAGTGTGGCGACGTAGCCGGC-GTG-ATACCACACTGGGCACATTACGAGTGACAAGAACGATGAATCAGAGTGGAATAAGTTTTAGAGAGTAGTCCGATCAACGAGCGTAGCTAGGAGGTTAAGTAGATGGAGTCCAAAGTTAAAGAATTCGTTCTGGCCACTGTGTCTAGCATAACCGGGTCAGCTTTCCGCACAGCTTCTCACCTCGTCCTGGACAAAAGAGCGTGCGTCCCACTTGGCCTTAAAGCTTACCTCTCGTCCGCATCCACTATTCTCACGATTATACCACGCACGCATGGGTAAAGCTTGCGCTTTGAATAGGTCGGTGTGTGGCAGGCGTCTCGTATACGAAAAAATTTACCCTTTTACAGCGACCAGATGTACTGAAGCACACGGGTTAAAGAATGCTTAGGAGAGGCGCCTGGCACAAAGAGGGGATTAGAATCCCACCCCAGGTTGGGCCCATTTGTAGAGTACGCAGAACAGGGAAGTACCTAATAGACAAGGTACGCATGAATAAAGGAATGTCGCGTAAACGCACAGAATGTGGCTCACGAACACAAGACGCGGCTGGCTGCTCGTGCTACAGCACCTATGCTTGCCCCCCCGCTACACCTCGCTCGTGCGTGGTCGGGATGTAACGCGCAACGATCAGTCGTAGGCCGTACGGCGTACGCTTCTTTCATTTTCATCGACGTAGCCCCAGCAGAGCCG-CCGAACCAGCATCTGAGAAATACCTTTGAACGAAATGAAATACACTGATATGCTAGAATCATAGGACACGAGGTGAAGAATATTACAGACATTGAATCTTCGCGAAGACCGCAAATACTTAGTATTATTAGAGTGGGCAGTCAACGTTTCCACCGAAGTAAAGCCTAGAGCGTAAAGTCCCAGGCCGCTCCGGAGAAATTACAAATAAAGAGCAACTAGTGTCCGCACGTTTTTGGTCCAACTTCTGCATACCATTGATTGAACGGAATGCTGCCGGCATGTACAGGTTTACCGATAGCAGTTCAGGAGGCAGATTTAGGACATAGGGATCAAGTTACGTAGCCTGACCTTCCCGTCTAGGTACCGAGTCTAGGAGGGCAAGGACGCGTGATATCCGCTGATGCAATCCCAGCATATGGTTTCAAAACTTCTCTATTTCATGTGTTTCCCCCTCGCTAAAACTCCCAGACATAGTGCTTTAGCGTCCTTTATCTTTTTGGCCCACTTCTGTGTTTCCTAGCTCACTTTAAGATTGTATACGCAAGAACGAGGTTTAGACCTCTCGCAAAACTGTGGAATCAAATCAAACCTAAATGCTACCGAAACAGCGCGCAACGGTTTGGATTTGCTCAGCTTAAGAACGATGGATAGGAAGCTATTTTCGGCAAGCCCTAAACGTCACTAAGTCCTGCAATATACCATACGCACGACGGCAGTTACCCCCAAATTTCTGCTATCATTTACCGCTGAGCGGCAGTCAGTGGGCGTACGACTAGAAAATGAACTTAGGTTCTACCGTGAACTCCCGTAGAACTTAGCAAAATTGCCTGCATAGACGCACCCAAGGGTTTAACCGGAATGCGTGTGAAAGCCCTAAGGGCCTATCGTGGACGACGCGCGATTCCAGTAGTGCCTGTCGATCTCATTTCGACGTAGTGACTTAATCTTTGTGAAAGGTCTAGCAAACAAGAAACCCACGGTTATATCTCAAGTCCAGGGGGAATGACACGGTGTAGGCATGACGGCTCCCCGCGGTTCATAACGGAAGCAGCCACGCGGAGCCGCCTCCCTGGCGAACTAATTGTCTGTCTTCTTGACATTAACAAATCCCTTCTGCTCACTATGAGACCGCGACTTAATAGGGTGGAGAGGGTTCACAAGTTAAGGGAATAAGATGGGGCTTGTACCTGGCGCACCCGCACGCAGGTGGGGAGGACCTCTTAAACTACTAACACTCAGGGGGAATATTCCGTGAGACAAAGACCATACGCACAGCGGGCTGTTTAATGTAGCCAAACGGCAAAGATACGTTACCTAAGAAGAAGGGAAGTAGAGGATTGAACTTAATCATATTGTCTTTGAACTGGTAACGAATCTTGTATCTCACAGTCTCCCCGGTCTTTGCATACGAAGGAGACGGGGGTCTAGACAGCAGGACTCTGGATCGGCGCACACAAATAGCCTATGACGGCGGAGGAAGAAGATCGGCCCTAATGGGACCC-AGTTTAC-----------------------------------------------------------------------------------------------------------------------------------------------------------------------------------------------------------TCTTTG--------------------------------------------------------------------------------------T----TACAATACAATCGTAGTACTTGTAACAATATACTTAGGGGTACAAGACTCAACGCATATGCTGAAAGCTAGGGTGGGTG--------------------------------------------------------------------------------GT---------------------TCCAAATAATCTATCGCGATAGCAAAGAACCTGAGCGCTACCCTCTGGAGCGAGAGGAAGGGGCAAAGGAAGAGTACAGTACTACAGGGAGATTTGCGCGCTTTCACCCCTCATCAAGATGCATTTGCGTTCACCAGTAGAACCCACCTCTGGATCCATACCCCGGTGGAAGGGACAGCGTGAATGATACATTTGGAGTCGCAAGTACAGTCGCCGATCTGTGCCTCGTGGAAAGGACGGAGAAAGAACGTGGAAGCAATTGAGAGTATGGCTACTACACTGGCGAACGTGAAAGAGTACTCTTTTTGCAAACCGCTAGTCTTTGTGGT-AGTT-------------------TTATTAGAATCATTTGTGTGCAGTGAGATGCCGAATGTTGGTTCGATGTATGAACGTGTGGGAGTAGTAAAATTTAGATATCTGACGCGAATAGTAGCCAGGACAGACTAGGACTACACCCGGTCGGCGGCTCGAGTAACGGCCCTTATCATAAGCCCAAGCATATCGGAAACAGTTTTTGGTTCTTTGTGTCGAAGCTTACACGATGCCTCCAATACACCGCCAGGGGGCGTCTTCTACAAGGCCTGGCCGACATTAAAAGGATCAATAATAGTGCCAAAGTTTCCTTTTTGTATAGTCGGGAGGG----GCCTCCAGACAAGTCTCACGAGGAATCTCATTAAGA--ATACGAAGTCTCGCGCCGGTGGTGACTGAATCAAGGCCAGGCCGGGACAGAGCCATTTGGGACTCCACTTCACTTAAACCTCTAGCGCCACATGCTCAACGGGCGGTATTCCATCAAGGTTCGGTGCCAGAGAGGTTCCGTCTTCGAATCATACATAAGCAGCGCGGGCCTCCATGAATGTTTAGTGTGCGGTTGGAAACGGGAGTTCCAAAGTCGGGGGGCTAATGACACGAGGAGACTCTTGTCTAGT---GACTTTAGTGCAATGTTGGGGGCGTAAATTACAGGGCTAGAAAATGACAGCGCGCCAGTGTAGGCGGACGACGGAAAGCCATCACTAGTCAAATTAGGTAAACGCGGTAGTTGCGTTAGATAGTGAGGGGGTGATTAATTCTGGTTCACACAGACTTACCCTTTTGACTGACCGGCTCTAAGACAGTGTGTGGGTAGGTATATTGTCTGGCTATGACTAAGTTCCTTGCAATTGGGCCGGTTCAGAGAAATAGGACTGCGCAAGACCAAATTATGCGACACTGACAGAGTCTGGCGGTACTTAGCACAGTAAATTGTGAGCATGATCATAGGGACGCGAAGATCCTCATCCGCCCTGCGGTTCACATTCCAAGTAGATAGCGCTCCCACGCTTCAAGGTTTTGTAGCATCGCAGAGGCTAGATCAGTGCGCCACCGGATCTTGTATTCCAACGCAGGGGACTAGATCTCGCTCTACGCTTAACAAGCTTGAGCAGAGGTTCGAGCGTCCTTTCCAGGGTCCACGGCGGTTCAGGAATTCGGTTGCGACCCAAAGAGATGTTCCCATAGCGAGCGTGTGCTTGAAACCTCGTGTGTCTGAAATCGGCGTGATACGACCCTCTCCGGGGGAATGGCCTACTAACTTACGAGTTCCCGCCCTTGCCTCATTCGTTTCTTCAGTCACGCACTTTATACTGGAGGCCGTAGGGCATCCGTAACACCGTACACTGTGCTAAATCCTCGCACCGAATCAGGCTGGTTGATTCGACGGGCATACCGAGCCGCCGTCCCCGCTTTTAAGTGGCCTCTGATAATAACTTCCTCCGTTCCACTATCGGGGGTAAATCATCAAACCGGTAGTCATAACTTATGCCACGCGCCTTAGCAAAAGACTCAACAGTAGAGGCCTGG--ACCGGCATCACTCTCCGGAGAATGATTGGGCCCACTGACGCTAAACAACCCCCAAAGCAGCGGAGCTTCAATCGAGTACACGTCCTTTTGAGTTCACAGAGCCAATCCCATTTAGCGACGGCGCGTGTATCCTCAGCGGCCGCCTGTCGCTGGCTCCACGCATTTACCCGTTCATAAAAATCATACAGGGACTAGCAAGAGTAAAATCCAATAAAAGAAAAGTCATGCACCCGCATTCGCAGCGACCGCGATTACTGTTTGCATCTGCCGGACGACGGGCCAGGCCGGCCCCGCTCCGGCTTTTAACGCCGAGGTTCCATGTCCAGAACAAATGTGGACTACGCCCCGGTGCCGTGGAGTGGGTCTGGAAAGGGATTTCATCGATGCGTAGTAATAGCAGTAGTCTGTCGATCGTGTATCCAGCATTTGCGGTACGCTAACCCCGCTACCGCGTGCATACTTAGGGGGGTAGTGCATGTTCGAATTTACATGGTTCTGATTAGAGATCATACTCAACCTAAAACAGTGCCTAGGTGACGTTCAACTTGCTAAGTATTCCATTCTTGCTCTCAATAACACTGTCGAGCACAGATGCAAAATCCGTAATACGTTTGTTCCCTCCTTCTTATCACTGTTGGAAGTTTAGATTACCTGGGCCCGTCATAAACTTCTTATTCTTGACTTACAATAAACAGGTCTTCTGAGCGCCCTCGCTAACTACTGCCTGCGCATCGTTCGACGGGCATCCCGTACCTATTCGTCAATGCATGGCACCTCCTCCGCGTTCAACGTTGAAGATTTACGTCTGGTGGATGACTTTTTCCTTCAACCCTCCATTTTCGGCCTACTTCTTTACACCGGACTCCTCTCCTCCCCGAGCCCTGCAGTACCCTGGACTGGTGCCAGAGCGGTACACCATGGTCAACAGTTTGAGACCTGATGGGTTGACTTCCAGTG-AGCCCAAGAACGCTTTGCAACATATTTCTTGCTGAGTCTTCCACTTTGGGCCCGACCTGTGGACCAAACTCCCGCAAGTGACGGAACATCCGCGCGAAGACGTTGACTAGGCGCCAGCGATAGGCGGGGCAGGCCCAGATTGAATGGGAACCTCAAGACAGTTCTACGTTTTCTGACCGGACGTACTGTAATTACTAGTTACGTCTAGAATACAGAAATATTCTATCCATATAGTAGGAGTAACAAGGCCCCCCAACTTCGAGACCATAGATTCAAAATAGATCTCATTAGGCCCGTAAAGCGAGTGACCTACTATACTCAGGCACACTCAATGCGGCAAGCCGCGGAGCACGTAACCAGCAGAGGTCATCGAATCTATCATTTCGGCGCATTTGTTTGTAGGTTCCCGGTTGACCACGCCG-CG-AT-G---T-TACAC--AA-ACGACCTCCAGGC--TGTTTGTAAACCGCCGCATCGCGGGACCCTGTGAATTCTATCATTGCAGGTAAGGCGGATGTATGGACCGAAGTTGCGGCTCAATGGGATAACATTAGCGCAAGAAAACGCATCTACTCCCTATTGAAGGGTCGCTATAGGAGGTC----------------AAAAAATATAGTAACT--AGGCGGTGAGCCTTGTTCAGACGT-ATACCTTCCGGCACGTTGCGTTTCAGGCCGATCGAAAGCCTCTCCTTGGAGTAACGAGCCACGTCTTGCGAGAGCCCAGAGTA-GTATCTCA-GTCTCACCA--AGAGAGTAGAATAATCGGTTGTAGGTATGGGCCCTTCTTCAGCGGCGTACCTCTCGGGTCCATCGCTAAGACTACCCTTTGGGGAGCAGTGCAACGGGATCTACTGCAGTTGAAATGCCGCCGGCCCCACTATAGGGTAAAATAGGGT---ACAGATAAAGACACTTGCATCGGCTATTTGCGCGCGACATTCAGAATGTCAACACCGGTTGTTCCTTTGGACTGCAAGGTGCGTTGTCTCTTTTATCCAGTCCAGTACGTTGCCCTGAAATCCAACTCTCACAGTCTACCCGGGAGGATATCAAGATTCTGGAGTGCATTATATCGATTGGGGCCGGCATGCATTAAGTGGCGCCAGAACCAGGCGTCTCCGATTACTCGGTACGAGCCAGACACGAGGCAGAATCGTTATGAGGCCGACTACGTCCTCTCCCTCTTAATAAAACGCCTTATATGCTTTCGTCAAAGCTGAAGTATTTGAACCCGGTCGAGGTGTCCCGGATAGTTGTTGCCACTGCTGCTTACCCAGAAAAGGAGGGGCATGGAAGTTCTATGTCGTTGCGTAAAAAAGCGATTACCCCCGATGACCTTGATGGCCAACCCTACGTGTGTGGACAAGGGTTGGACCGGAAGGGTAGGAGCACAAGGCTTGCGAGTATGGGGGAGGGAGCACGCAGAGGGTGCGTGGAGGTACCGGGGGCACGTGCGTTTACGGACGTAAGTATGGCCTCGGATTGGCCACTGATGCTGAGTATTGCGGTTCGTATTCGGTTTGTTAGTGTGTTTTTGCCCTTCAAAATCTTGGCAAAAATTTAGGCGTGCCGAATATGCACCTACACTCTAATTGCTAAAGATGCTAGCTATCAGTGTATCTGGACCCCGGCGGGTTCTATCTTCAAAGCTACGACGTCGTACCCCCCCTAGGGGAAACCAGGTTAGAACAAAAGCCGCAAACCCACACGCTCCGCATATAGACTTCGCGACGGAGTATGAGGAACGAACACTTCCCGATCCGGGGGGGTCACCCCGGTAGCCTTAGAAGATCAACGCACCTACTATGCCGGGCCACAGGTCTCGGGCGGATGTTATGAAATGTACATACCATCCCTATCAGTAACTTGATCCTAGGACTTACGTTAAATACAGATGAGTGCAAAATACTGAGGCGTGGGTACCATACCCTCGTGGGGGGCCTGTGGCCTGGAGGGCGCTGGAGTTTGAGTCGCATAGTCTGGGGCCAGCTGGCCTGCCACAACCCCCAAGACAGTCGCGATGACCGGTATGGTACTCGCTTCTTTAAGAAGCCTTTGACGCCACGGCCCGCCTGCCTGGGGCAGTAGTTACTCCGATGCGGGTCAATATAGCAGGAACCGCTGCGTCAATGGCAGCTCCACTTCGGGGGATGCGATATCCTGAAGACGCTACCAGCATGAAATGGGAGTCGTTCTAGCTCCACGATTTTAGCGTTCACCGGACCCTCAGGGGAACCGTGCATAAACCCGGTCGTGCCGGAGTGCACAATCATGAACCAGTCGGCGTTGGCCAGTATTTCAGTGAACTGGTCTGATGTCCTTATCCATGTGGTTAAGTATGGGGCTACCGGTGTTCATGGATTACATGTAAGCAGTGAGAGTTATAGCATATGCCTCCCCCTAGTTACTACATGAGATATGCAACTCAACGCTGACCAGTTTTTGGAAGTATGAATTATCCCTCGCACGGAGACGCTAAGGAAACTTTACAAATATACGTCAACTGGGCACTCACAGAACAGCCGCCGATCTTAGTTGCAGCTGCGTTTGGCTATTAACTGGATCGATTTTTAGTCCTTCACGTGCTAAACGGGCCGGGGGGAATACACGGGATAGCAAGATAGTTTAGATATTGGGATCCTCACGGGCTATTCATGTCTTATCTACAGCTTAATGGAGATTGACATGGTACTGAGAGTGCTTTCAATGAGAAGAGACTGCCCGCGCATCTATCGCACGTAACACTTCGACTATAAGGGCGGGATTGAGACTGTACCATTAGTGTAGTACGATTCTAGATCGTCTTCGAATATATCAACGGGTACCGCCTTGTCACCAGACGATCCTCGAAACAAGTACGAGTTCTCCTAACAATAGTCATAGCCACTCGCCTTTTTATTTCTCTTTGTCTGGTATGTGTAGGTCACGTGAGCGGTGGAGTAGATTCAATAACAACGCTCTGGCTTCCGTTACGTGGCTAAGGCATACGATGTCCCGTCTCGCTTAATTCCGAATAAAAGGGTTGTACACGACAACTCCAAGGTCCGTACTAGAAACTATGCATGGGGGTTACAGGACGCGGGTTCTTGGTCAAAATAATGTACACTACAGCGTGTTCTCAAATTGTAATTCGGAGGTGGTAATAATTGTTCCTGAAAACCAAGTGAGTCGCTGCTTCATACCATCGGTACCTCTTTTTAGCGGTTCAGCGCT---TTCACTCGTTTTGTCGGACGTCCGCAAATTGTTCGATGTGGGGGGAGAAATGCAGTTTATCTCGGGGTCAGTAGACTGGCGTCCTTAAGTATTCTCCGGCGGAGGGAGTCTTGCGCGAGCCGGGATCGCGGCTCTTCACCGTGTCATGCAGTCGCGTGCGACTGGCACGACTAATAAACGGACTGAGCCTAGGAAATAACTCGTGAGTGGGGATAGGATGATAATACAGTGTAGATGTCGTAAGCTTTGGTTGCGGACCGCGCGAGACGCAATCGATGTGCCAAGCGCATCGCGAATACGCAGACGGTGGGAGAAATTGGTTGTGGAGTGCATGGGTACGAAGCATCGTCAGCGCGAGAGGACGATCGCTGCGTATCACACTCGTGGTCAATGGCGGCCCTGGCCTTACGCGCCGTGGCCAATTGGATCACATTACGTGCCGTGCATACTGCTACAGGACCTTCCGTTCTACTTCATTAGCAGATTGATCCAATGACTCTCTCCGGAAAAGTACCCAGGTTACCGTCGGATCACGCATCTATCGTTTTCACCTTTCTAGCTTACCCCCCGGTACTCAATCGGTACTTACGAACGACGATCTGGTAGATACCAACAGGGCACACTCCGCGGTTGTATTGGAGTTGGTGGGTGCCTCTAACTACCGCCCAGCCCCCCCCCCCAAGCGACACGCATCCTACCACAACGCTACCGCGGGGACCTAGGCCCGCTTTAGAAACCCGCCCCTCATCCACAAAACTTGGGTACCCCGTTTCGCCGGGGACCGAAGGCCTGTCCCCCCTCCAGGTTCTTATTATCTGCGCTTTCTGGACCCTGTTCCCAGAATTCCTACTCTTCGCACCACCCGATAGTTCCTGCGATTATTGGGGATCGCAGTCGGATACTCAACCGGTCATATCCGGGGAGAGAATATCAAGGTTCTGTATTAAGTCGACACGTGGTTCCGCCAAGGTAAGCAAATGTGGT--------------------------------------CCCAATGTCAACTATAGAATTCAGTCACGCCGTAATACTATTCCTGCTACAAGATTGAAGTATGGCCTCGACGGGTACGCAA-CGGAACGTTTCCGATACGCCCTCATGGCTGGAATGGATGCACACGCCGTACCCGTGTTCTTAGTAGATCGCAGGGAATTCTCACTGTCTCAGAACGCGTAAGTGGTGAAGAGAGCCCACTAGTCCCGGGGCGGCCTGTGGCATTTTGACGTGTACCATCCGAGTTGTCACTAATTCATATGTCGTTACGTGGGGATGTTACAGGGCGAATCCGCAGGTCCTACTCAGAATCTGCGTTCAAGGAAGGACAGTCTGAACCACGC--------------------------------------GAATCAAGGAAGTTTTGCCAGCACCCGCGGAAAGGCGATCTCCCGTACACTGATGAGTCCGGTACGGTGGGCAACTGCCGAAGCAAAGGGTCAGATAAAGGGGTCACTCAGCCGGTTCTTTAACACGGCCTGTAAATCCAAACCGCACGAGTCAGTCTGTCTCAGTGGGGGTGGTTTTCTGACAATATCACCCGAATTCCCACTCACGAACTTCTTAGACGCTTAGGAAGACAGTGCGTTGTAATAAGCGTTCTCCATAAAATTCCACCCGGAAAAACCGCTCAAAAGACAGTGGATCTCTTGGTCTTCGAAAGTAAACAATAATAACTTACAGTTTGAGAGCCATCTTGAAACGGCAACGATAGAAGCACCGTCAGGGCTCCAAGCGGTCAGGGTCAAGGACAGGTTTCTCTCGGGTGCCTTCAAATGCTAGTACGAACATCATTCTCCGAGACGTCTACAGCTACGCGCATCAATACTACTACGTACGTCTGGACAC------------------------------CCAGGGGAGAACGCCAACCGGCGGTCCCCCGACACGCCAATTGAAGTGTAAATTCAGTTGTAGGTACTCGATACACTCTCACATGTGGTGAGTTATCGAATTGGCGCAACTGATAAAACGGTTACCCGCCTAACGCTACTCGATGGTGTATAGCGCAGCGTAGTGACCCTGCCGTGACCGAGTGCTTAGGCTCTGGATTTGTTAATCCGACTCTGCTTCTACACAGCGTGCTCGGGGTATGGGATCGGGGATTATTGCCCCGTGGAGTTCTTTGCTAAGATAGTGCCCTGTGCTTGAGGCCGATTTCCTGTAGCTTTATGCACCACATTCAGCACACGGAAATAGTATCCATGTCACTATTTAACGATAGATGTGCTCAAGACGCGCCGGGGAGTTCGACTTACCCCGACTGAACTACGGTACTGTTTGCGTTATTAGCCCATGCCTAGTGAGCTAGGCGCGCGGGTCCCAGGGAGGTACTAGAAAACCTCTGTACGCCGGTGGCCAGAGATCTTTCATCCTGGATACCGACACCTCTCACCGCAGATTCGCTCCTACCAGGGACATTCCCTGCTTCCCCGCCGTTTAGCATTCGTACCTTTATCTCCTACGGCGTCGGTTCTCTCATTGGAAATGTCAAATGACGGCTACAGGCAAAGCTTTCCTCGTGAACTGAGGTATCATCGACTCCCGCATGAATCTTTTCAGGTCTACCATTTTCAGGAGGTACGTTGCTCCCTAAAGTCATTTCTGAGCGAATCCTCTTGAATACCATATCCGTAACAGGAACGCGGTACCCGCTGCAGCCAAAGAGCTCGGCAACCCTGCAAGACCGCAGGATTTCTTCCAATATGCAAACCGAGTATGATAGTTATGACCGACTTTTCGATGTGACGAAAGCATTTGTTCGCATGTTTCAAACCAAGGATGAGGAGCCGTAGGTCGCCAGTGACCTGTGGCGGAGTCCAAGTCAGTGCTTACCGATCACGCGTTATCGCCATCCGATCGCTCTACTGTATAGCGAATGTCGGGAACTAGGACCCCCACCAGCTACAGGTATGTCGTAGAGAACGGGTCCGAGTGCGTGTATCATGTGCCACGCCCGCTCGGACCCCTCCACACTACGTAAGCACTACAGATGGTTGTGCCAATGCTATTTTTTACTAGGGTTTTTGTAGGTGTCAGGGGCTGACATGCCAACTAACATACGATCAGGTACAACCATCTGAATTAGCATCCTTCCCGTCTCGGGCCGGACCTGCGCCACCTTGCCAAAGCCACGAAGATTACTCTGTACTGCTATATAAGAGGATTTCAAATAAGGGGGTGTCCCCTCAAATCGATAACCGCCTAAGGATCGACATTTTTTATGACACCACTCTACTGCTATAACTTGTCAGCACGGCGCGCTCTAATATAGATGAATCAACCTTTGGTATTTTTCCTAACGTGCACCCTCTCGATACACTCAATCGTCGCCACCGCAAAACGTGTATTCCGCCATGACCTACATGGGGCAGCTAGTCGGGACCCATGCCCCAGAACGACATAGAGACTCCCCCTCCGATAGAGCCAGCTTGATAATACCCTTTATCTTTCGGTGACTAACCAATCCTTCGCGCTTTTCCACTCGGAGGATCAGCCACGGTGCCGAGCGGACTGTTGGGGTAAAGAGCCACTTCCACCATGTCACGATACTGCTAATACGGATGTGGGATTAAGAGTTAGCACTTGACACGGCCGAGCTGCACCGGTACTGTGAACCGTTAACTACGGAAAATCCGGCCCGACCGGGTCACTATGGAGGCACCAGCAGTATATGTAGAACAGCCACGATTCAGCCACAGCTGGTAGCATCTGCGTTTTCACATTTTGAGCATAGGACCGTTGGTATTCGATTTACTAACTCTAGTTTGTTGTCGTCCGTGGCGTCTTGACAGGCGGTGGTATCTTAAATTCAGTGAGGAAAGCTACCAAAAGTAAACAGAGGGGAGACTCGGGGTTGGGCAACCCGTGAGCGGGGGTGTAAGCACCATGAATGCACACACAGTAGGGGGCATATGGTGGTTAATGCCCCGGACCAACAGGTGGTTCGTGGCCGCTTACAGTAAGTGCGACTCGAACTGGCTGAACTCATATACTTTCACCATTCACGCAAGGCAGGGATCAGGATGACGACCCCATCGGGTGGTCGATTACTTGCCGAACAGGGTGTCTCATCAATAAGTTTGTTTGACATGGGATATGATCTCTCAACGCTCCCCAATGAAGGATAGGCAGTCTCGTAATTCCCACGCTTTCAGAATAGCAAAAATGGCCACATCGTCACCTTTGCTAGCTCGAGCCCTACATATCTACTCACCGCCGGAGCTGCAGTTGTGGACGAGAAAGGGCGCTGGGGGAGTGCGGCACTGCAAGGGGGACACGGTTGCTGCACTGGGAATCAGCATGTGTAATAAACTCTCAAAGTATTGTTAGTGAGCGGTAAGTAAAGTGTTGGATAAGACAGCAGATTACGCGGCCCACTGCCCACACCCCGGCGATAGGGCTCCCGCACACAATCCGCTGACGCCCGTATTTACGTGAGTTTTTCACTTTTGTCACTGGTTTACTTACAAGAAGTCGACATCCCATGAAATCCTTGTTTTCGTACGCTATATCTATTCAGTTATCGCTAACTGTTTTTACCCCGGTTGAAGTTATCGAGAGCCCGGCGATCCAGAGGAAAACCTTTCCCCCGGGGTATACAAGATTCCCCCATATGAGGACGCGGGTATCGTGATTACCTTAAGTCTGTGAGCAGCCCCCTGATAAACGCAGGCCTTTAGTACAACAACGGCCTCCCGCAATTAGGGCCCTGACAGCTCACTCGTCTTAGCTAGGGCATGGGACGCCTGTTATACGGAATCACTTCCCTGTATTTGAGCTTTACTAGCCCTACCTTTCTGCGAGGACAGGCCGCGGAGAAGTGTTTGGTTGGACTTCGTATAGAATACTAAGGTCTGAAGAGCGTAATCGTTAATTAAACAGGCCGTCATTATGAAAGCGCTGGGCCACTATCTTGTCTGTGTTTCTCGAAATGGCAAGGAAATTTAAGTACATCTCAGGCTGAATATGATACGCACCTCCGCATGTTCTTGTAGTCATCTCCGATATGCGCATGTGCTAGATCAAGTGGAATAAGTCCAATTATTATTAAGAGAACCCTACACTGTATAATAGGGCTAATAGGAGATATTAGAGACCGGTGCCGCAGTACCTCGGTGCACGGGGCCGGTAAGCGAAAGTGTGGTCATATGAATAAATAAGATGCCCCTAGTACGTACATCGACGCCAGTAACGACTGGTTGCTAAAGCATTAGAACTAGTAAAGTAGAATACGTAAGTCGGGATTGTTAACAGAGGAGTAACATTTGGTGTTACTAGCACATGGGATGCGTTGCACCTTGATTGCGCCGTCCAATAGGCATCCAACTTGCATCATAACTCTTGGCAAGGGGGCGAAGTGCGCGAACCGAGGTGCCAGTTAGGAGAATGTCCGTTAATTGGTAAGAGCTGGATGGATGTCAGTCACAAAGAGCAATGCGTTTGATCGTTAAATTTCAGCGTGGAGTAGCAGCACTAAAAACCTGCTGATCTCTAAGCATCGTGACCCACACGTATAGCATACGGACCAAAATCGTTCTATCTAGATGCGAGCCGTCTGCGTCCGCATAAGGTAAGAAACGGAAAGGAACCCTTGACACGTGATAAGGAGTTGATCCGCTCAATAAATCGGGGAAGTTTCTATTATCGGGTGAATCGAGAAGAGGGTCACATCTAAAACATCCAAGAAAAGTGACAACGTCACGTTAAGGTTTTTCTCTCTTTGTTCCAAAAGGGACAGTCGAGGGCATTTGCTGCACATTGAGACATTGATAAGTCGTGTGAGGGCAAGATTTATAGTAGGCGAAACACCAAGACGATTCAGGCCTCCGGCCATAACCTAAGTACTGTGAGGACTTTT-GACCTATTGATCAGTGTCTAAACGAGTGCAGCGTGACCACTTTGGTTTAATTTGAGAGCGTGACAGCATAAGATGAAGGGGAATCTAAGAGGTGATAATGAATCTGGCGGCCGCTGTTTACAAGACCTAGAGTGGGGATAATTGGAAAAGGTTATTGCATAATGTGCTCGATGTCGCGCGTTCGGCACACAGTCCTTACCTCCAATGCAACAGGCCGCAGATGCAAAAGTATCCGCCCCTGGTCGCGCCAGGCCCACGACCTCCGAGTTGTTGCAATGAATCGCCGTAGTGTTAGACCTAATATTAAAAAACGTAAAGTCCTTCTACGGCTGTGCCTTAACATCCAAACCTATTCTTCAACTTCCCGGTGAGAACCGATAGATCTCCCATTTGCTTTTACTACAAACCAAAAAGCGCTCACGCGCGATCTTTTCCCTTCACGGCGTAACACAACTCTCAATGCAGTCTATCACAAAAACACTATGAAAGCGTTCCAGCGAAATTTTCAAACCCAGGCAGGCGCAGCACGTAGGACGTCTTTGGCATGCAAAACGTTAGGGGCCATGCGTCCGGTGACAACCCTCGTGTCTATCTAACACAGATTAAAGAGCACTGGAAACACCTCGAACCAAACAGCCGGTCCAATATGGAAACGAAAAGCGGACTTGCCCGGGATAAACAGAATCCCCTAAGGTTCATCGGCCCACGAGCGAATTGCTGTAGCGAGGGGTGGCATTTGACGCCGTAGATTGAACATCACGCATAGATTTGGAGGTATCCCTACGATATATGTTTGCCCGCAGCGCCGCCTGTGATCGAGATCGATATTCCCAAGGACCCGAGCGGCTATTTAATGAAACCTTCAAAGGTGACTGGTTTCTCGTCTTTGGACCACGGTGACATCGAGCGTAGTCCACATTCGATAGAGGCGATCTTGTCTCTACACGTCCCAAGCGTTTCTTAGCGTCCTTTCCCAAATCTCTACAACGACCCCAACTAACCACACCACTTTTCATGTGTCACCGACCCGGTCTTTCTAACTAATTAGTTTTCCATCCACAGTTCCTTCCATCAAACTGTGGTGGTTGATCTGTTT--ACGTCACGTTTCCCAATGCTTTATAAACGCTCGTAGCCGGTGGTCTGCTTTAGCAGCTGGGTCCATAGATGCCAAACTCTTTGGCTAACAGATGGGAATCGGACGGACTCCACAATCCCATTCACTTACATGACATGGACTAAACGCGCAAGAAGACCGCCCTCAGTTTCTGCAGAGCTAAATGCAAGCACGAGAGAGTTGGCTCGTACCGTGATCTGTATAAGGACCATATTCTTTCGAAACTATTTGGAGAGATCCCGGAGAAAAACACCAGTGTTTTAGCTGCTCAAGGAGGACTCCGGCTCGGACTAGCCCGTTCCTAGCCCTCCCAACCGGGTCTAGGCTGTCTGCGCCCTGTAGCGGGGCCGCAGAGCAATCCCAGTCCTTGGGGACAACCATCGGTCGCCTTTTTATCAGGCGACCACTCTAACAATTGATTTGCGTGCGCCCTACAGAATCCTCAACGCCCGCGCCTATGCCGATGGACCTGCGCTTGGGGTAAATTCTCCTACTGGCTCATGAGACCACGTGTGAGAGCTTTTCGAACGTAGAGTGAACAGCTATGTGTTACCTGATTCTCCTGATGAAACCCACGCGAGTTGAGTGCGAATTGCCGGCAAATGGTCTTCCAAAGTATCGGATCGAGACGTCAAGTGAGCCGGACGAGGCTAAGATCCGGTGACGCCCGGAAGCATTCAGTCACCCCTTAGCGAACGTCCTACTACAGATCCGTGAACTTATTCTCTGTCGGTTACACTAGGCTGATATAAAAGGCTGCGTGCACGACGAAAATAGTACCGAATCAACCACAAAGCAGGCTAATCGCAACCTTCATCTTGACGGACAACACAATCGCACCTACGTCGACTCTTCGCCGCATTGAATGCAAGGGTGGATACTTTCGTGCCGGATCATACCAGTGGGGTTGAGCGCTAACGCGATTGCAAAGAAACGTGTACCTTCGGAAACTACCTAATAGATTTTCTGTACCCCGGCCTCAAAACCTCTATCGGCACTGCGCTGCTGTGGAGCGCTCATGTAATAACATCGTAGCTAGAGTACCTCCAACGCTACATGATTTTGCGACTGTATTTTAGCGCCTACCGGCGTGTTAGCATCAGACAACACCAGCCGTACTAAATATTCCCTTTCACCTTCTGACTCGTTGATGTGGCAGACCAAATAACCCAGGGACTACTCTTACACCACCTATATATAATAGTATTTGGCATTCACATTTTTTGGCAGAACGATTGTGCTCGTGATGAGGCACGGCTACCAAGTGGATAGCAATCCGTGAGTCTAGCCGCTTGTGCAATGGGGGCCCCATGGTCAAAGTTATATTCAAGAATCCGCTTCTTTCGGGTATTCTAAAACCGCGGCCTTACACTAACCGAAAGGACCGTACGTGCGGCCGTCCTTTATCCCAATGACATTCGTAGCACGATCTATCTCGGAACCGGTCGTAGGTTTATGCCCGGATCATGGTTTAACCTGACCCTATGTGCGCCTTGACAGCCCTATTGTGGCGCACTACTAGGAGTGAGCATCGTCAACCGGTGTGGCGGTCAACGTAACTCAAATGTAGAGTATAGAGACGCGAGACAGGTTGGGTCGAGCGCAGTTATAATGGATCGATATAATAGAGTCAACCTTGTAATAATTCACCACGCGTTAAGTATTACAGGTGCTCGTCTGCTCCCGAGAGTAGAAGTCTTAAGTTTATCACAACGGACTAGTGTGACATGAAGAAGAATCGCCGGTTCGTTCAGCCGGAGGCCCTCCCTGAGCTGGCAAATCTATAAAAGTAATTGATCCTGTACCTGTGTGGCGGCGTCTTATAATGCATCGTATACGCAATGATATCTCCTCATTGCAACAATAACAAGCAATATCCGCGCACCCGCGGCTCAGAAGCCATCGGGGACGAACATATAGGGGTGATTGCGAATCGTGCGCGAGCGGGTCTCCACAGCCGTATTAAAACAGCCGCTGAAGTTCTGGGCCATGAGTCCGGCGCGACAACGTAGCCTAACCGTGTACTGAAATTGTTTCTGGTCTGCGCGGACACTGCGTCTAATCCATCAGGTGCAACCACAGCACGTCGTTCACTCTGCAACCATCGTCCTAAACCGAAAGAACTGGAGCTCGTCTGGAAACTGAGTTAGCGGATGGTACCGATCCGGCGCAAAGTACCCACCTGGGCCTTAAGGGTCCTGGAAAGCGTGGGGAGAAAAAAGCACCAATGGCTAATTGTGTTGCTATAAATACATGCAGAAAAATTCGCGCCTGGAACGAGGACGACCTATGGGTCATGTTATTCAATTGTCACAACTTCTATTCTCTGGGTACTCGTCAATATGAATGTGAAACATACACTTGAAGCGGGGGATGAAGCACTTCTCCGAGCGCAACTCAGCCAGAGACGCGAGAGGGGGTCCCGTAGGTACCCGTACTAGGACTATATTTTTGAGACTCTCTATTGCAGATACTATTTTGCTCGGCAGGTGAGTCTACTGGGTTAGGGCCGTCCGGCCCGCTACTCCTGACAGAACGCGGCCTACTTCAACGTCGGGATCTTAGGGTCGCAGTCGGAACTTATAGCGTCAAGTTCCTGCACATATAATATCCTACACACCCTCCAATCTGAAGTCAGCGCCAGGATTTTGTCTGCGGTTAGGCCAAAGCGGAGACCTTTTAAGGGATACACCTCACCAGCGATGAGGGTTCTACTTCAAAATTTGTAGCACGGATGGCAAAGTCTGATGCTGTGGATGGTCGCGATGCAATATTGTAATGACGGTGTTTAATCTTATTTGCCCTTAATATCGACCTCATTACTCTAGGCGGATCCGCCATCTCTTCTTAAGTGGCCCTAATTTTCCACGGCCGCCATACTGTTTTTAACTACTTTCAGTGAAGTTCTCGGTGTGGGGTAGACGTTTTAGCTCTGAACAGAAAATACTGTTACTGAATCCTTACACTCGCGAGGTGGAGGTGTGTGGATGATGAAGGTCGATTTACAATAAGGTCCAGTTTCCCGTGGGGGGCTCTAAGGGTCTCCACTGACCCAATATTCACTTGGCCGACTAACGTACACCGGGGCCCGGTTTCCCGCACCTCGACGCACGGCCGCTCCGCGTCTTTCCGCCCTCAGGGACTGTCTTCGTCGATTTGTTAGACACGCATTTTTTTTCCCGTAATCCCATTGCGAGTGTGGGGGTCCGATGAACAGAAGATTTGGATCACCAATCGTTACCTCTCCACTGCACCAAGAGACGATAGCTTAATTTAGTCGAGACACTCCTCTATTGCACGAATCTAGGCACTTCCCTAAACACGTGTGTAGCTCCGAACGCTCGCCGCTTAACTGTTCTTCCGCCGTACTCAAATCTCACCCCATTTCATCACCTTCGTAACCCTTTACCTTCTCTCTACGGGCCGGCGCTAAAAGTAGGCAAAACCTAGAGGCAGCTAGAATCCGAAGGTCCTGGGAAGTGGTTTTCGAATGGCAAAAAGTGCACACTAAGCAGATTGCGAGCAGATCGCAAGCACACGTAAGATATGGACGAGTTGGCCGGGGATCTTGTCCCCTGGGTATTGGAGGGTACGGCACATTCGACCAGAGGTTTCCTCCCGACGACGTGAGGATGAGCGGGAACGAAAGAGCATCGCACTGCACGCGATATCGATTGAGTTTTAGCTATGTTTCGCGGGGGTGGAAGTAGATCGAATGGAAGGATAGCTATAGCGCAAGAGTGTGGCACACAAAGCTGAGCCGTCAACCGCGGGACTTTCTATTTACTGAGGGAGCGCTAACTTATGCAGCTCATCTGTCTCCCTGGCATCTCTTCTAGCCCCCTCCTGTTCTCTCATCTCAAGTGCCAGCCAGTTGTCATCGATGGGACTTCGTCCGCACTAGACGTGATTGCCCCAGCGTACTTACAACCGAAAGGATTACGATTCGGAGGTTCAATAAGTGTTATTATGGCCCGGCTCCTTCTCTACCATCCGACGCGGTATCGGAATAGGGGCTGATAGTACAGGGGTATTGAAATTGGCTGCCGTAAAGCAAGATGCCAACCTGCGTTGGCGGCTCCAAATGCTAACTGTAAGGACTTAGGATGGGGTTCGACAGCCTAACTGGGCCGCATTTGTGACACTATCTTTGTTATGCGTGGCCGTGAACGCACTATAGATACCATCTTTCACCAGTTAACACGCGCCTCAGTCAATGCTATCAATCGAAAGCAAGATGCCACTATTGTGCTAGTCTCTGCCCCCGCCTGCGTTCTGCGCCCGCCAATGATCACCGGCCTGCGATTCTGACAACAAACTAAAATAGACCCTCTCCCTTTTTCGCAGACAGACTGAGCCCACAGGGTACATTTAGTTAAGGAGTATTACAGACATGATGTTGCCTATCGCGTATCTCGACTGCGTAAGGGATACTAGACTGGTGCCTACACTATTCTACAACCGTCCCCTCTTTGAGGAGGCTATACGGGTCCCTGTAGCGTTTTGGTAATTACCGTTATCTGCCGTCCATGAAGCCTGCCGCTGTATTGTCTTTCTATCAATTCCGAATATATTTTCGTTCTGTCGGTAACGGAAGAAGAAGGACTCATTGTAAATGTATACCAAGATGAAAGCATAGTGGCCAGAACGACTCCGTGCGTATGGGTCGAGTCGCGGGGCGTAGGCACTATAGGGACAACCCCTACCTCTGCCGGCCCATACAAGTTCTCGACGGAGCTTGGGAGATCGTCGCCAGCATTCTGCTGTATGCTTTGGCCACGTTATCCTGACTCCCCTACGCCCCAAGAATAAAGGACTACCGGTTTTTTGGTTACGCTCTTGCAGGCGTTTAACCTAAATACCCATACATGCTGATTCCGGAGGCATACGCGCATACACTGACGGTTCGTCATGCCGGGGGTTGCTATAGCGAGTACTGGAAATTAAAGACATCCCACGCCGCGAAGGGCTTCCGTGTTGATATATGAACGACATACGAAGGCGGTATGTGATTGTTGAGACAAAATTATATGGGGGGTGGCAGAGCCGCCACAAGTTGTTGTAAACATTAGTCTCAGTGTACCGGGGGCTTGGATACCGTATCCCTGGGCCCGAAATGGGGTCTCAGGAGTTCCATGGCATCTGCGCCAGCCTGTTGTCAAGAGTAACGGCGGAGCATGCCTACACGGCGAGGGACTTTGCACCTCCCGTACGATACCTGCACCGTGGCACACCCAGCAATAGAATTCAAACGAATCCGAAAAGCGCTCGGGTGTATACCCGTACCGGAGGAAATTCCAGTAAAAGAGAT-ACACTCATATCGTGGACGGAAGAATTTGTGATATCTACTGAAGCCCCGACTATTGTCGCGAGGACATGGTCTAACCGAGGGAAGCGTGCTGAAAAAGCACGCAGGAAATGCCTTTCGGCCGTCCACGGGAGTGGGTGATGCGTAGTAGCTGGGTGGGGTTGGATTGAAGCGCCGGAGCTGCATTCGACGG-G--A-AA-GTAGGCGAGGAA-GG-ACGG-AGGAC-A--AAA---GAAAA----A--AAAAAG-AAAAG-AA-A----AA-G-AGG--AA-GAGAAGG-AGAAAGGA-AAAGAACAAGCAAGAACACGGAGAAAAGCTCCCCCGCTTAGGGGAGAGGCAAGAGGGGGCAGATGTGTCGTCCGCGTGACTGTCTATCGAGGAGGACCGCTTTGTCTATGTCGAATGTGAGTCCTGGGGGCCCCTTGCTCCAAGGTTTATCTAGTAGACTCGGCTCAACGGAGCAGGAAGCACTAAGTTGCCAAGGCGCGAGCGTGCAAGCTAGGCGCGCCCTTCTGGAGTGGTGATCGGCAGGTGGTAGCGACTGCTGCCTTGTCAGCGCTGAGCTAAGTTTCGAACCTTACGCGGCTTACACCCCCGTCCTGGGGCTACGATTGGCGAGTTCAATTTTAGCGGGTGCATAATCGCTCTATTTCGCTACTGCTGAAGCGGAAATCAAGCCAGTGTGGGGAGTCTGGGGTAAAAGTGTCCACTGAGTCGTTACCGGCAATCGCTCAGGTTTATGTGTCAGCCTGACCAGCGATCCAGCAAGGGGCAAGTTTTGCGATCACACACGGTAAGTTGAATATTGGTTTATCTTATCAGTGCCTAATTATGGCGAGCAAATGCCTCATAGACTCAAACGGACACTCGTACACTGAACCAAAGACTCGCCATCTCCAAGATGCCTTGTGACATTTAGACCGGCTACTCGCACCGCGTCATTTCTAATGGAGAGTTTCTCCTATCCGCGTGGGAACTGGGCATGAACGACCAGGACTTAGGTCAGGGGAGAAGTCACTGAATGGTGTCACGCGGTGGCTGCCAGTCCCATCGTGACTTGCGAACAGGGCCACGATGATTTCCCGCTATCTCTGGAAAACATTCCCGAGCGGCCGTTCTCGTGACTATGGACTCTGCTTCTTCTCAAGAGATTCGATGCCGTGTAGAGCAAGTTGGGGATGAGAAGTCTGTGCGAGACTGCAGTGTACTTACTAGTCGCTGGAAGTAGTGGATCCCTTGGAAGACGCTTAATGAAGAGGTGTTATTGCCTCCCCATTTGATCTCTTACTGTACGCCGTCCTACCGATTCAGACTCTCCGTAAGAGAGAATCGCCGTGAGTTAGTGGTGGATTAACCCTACGGCCATTCGGTTTCTAAGACCCCGTTAAAGCAGTCACAGCTGGAGAGTACGGTTCCAGATGGAGTACTCTGGGCCCCTTGTAAATCTACCATGGCGGACGGTCGCTAAGCTTGTGGAGAAGCCAGCTTAGTGCTGAATCATCAGTGTACTTTCCCCTTGGGTGATCCGGTGCGACATGGTCTGGATCGTTCATGACGCAAGCGTCTTCAGCATAAGTATTGAAGATACGGGACAAGTGGGCGCACCGCTCAAGCGACGCACTGTTCACCAAACGGGCATCGAAGCCCACCCTATATGCCTATGACATATAGCTCTACATTGCTTCCTTCAAGGCGTTTGCAAACACAACTCCCAGTACACGTTATATCGCAGTAACATTTTGCCAGCACACTTTACTTAACGCACGTTTAACACCGAGAATTATATCCACCAAACTAATAATCGAGCACCGTTGTAGCGGCGCCGCAATCCGGTAAAGAGCAAAAGGTAGTTTCAGCCATTGTCCCCGATCCTTCATGCTCATTTTGGCATCTCCCACGGTTCAATTTTTTTGCTACTTTCCGACACACTGTCAACCAAACGTAACGCCACACGCCCTCCCCTCTAAC-GGATAGCGGTCTCAGGTCCACCAGCACTAAACTCTCGGCGTATCATTGTATTTCAGCTTTTCTCCTCCTTGCCTGGTCTCTGCAATGCACGTCTGGTAGTCCGGCCTTTGAATTGTCCCAAATTAAACGGACTTTCATTCTCCCCCCGCCTCTGGGTCCATGGGTAACCTGTGTCGAGAGATAAATGACGCGTTTCATTCTTCCGGGACAGGCGGTGGTGTTATCCAGCCACGTTTGGCGCAGTGTTCTGTTCCGGCTGCACCTGCGGGTTTGTCACATGACAACGTAGAAACTCCACCGAATTAGCTAGGCTTAACACCTGGGGTCTTCGTGATCGAGTATAAATGAAGCCATCACCGCTCCAGAAGGGTGACCGATATAAATACTTCGAGCTATCTGGTATGAGGAAAACGCGCGGGAGGGCCTGCCATTCACAGCGACCGGTGGAACACCAATAACGCGAACGCGCGTGGCCGAAGCACGACTGTTGGGTCGGGTGGCATTTAATTAGTCAAATACGTGGATCTACAGCATACTGAAAAACGGTTCTAGTTCCTCCATTAAAAATGAGGGGTCTAATCGGAGGTCTCACAGGGTACAGTGCTAGAAATCAGAAAACACGCCCCGACAAGACATGGTCCGGCCTGTCTAGAGCCCCACCCACCTATCGTTACGCAACTGGGTTTTTCAACTATCTCGATCTGAGCGAAGGCCCCCCGCCGCATGTAATTGTACATTTTGTTAATTGGCGCTC---T--ACTA-AACCGATTAATGCCATTTCCTGTACTGGTGCAGATGAAGCACCTACCCGGGCGTTCA-AAACACTCACGTTACTCCAAGGCAGAGGTCTAGTCGCGTCCGTGGCTTAACGGTCCGATTCCTT-TTTTGACAA--GCCTAG-C-GTATATCATTAGGGTC-TCCTTCCTGAAAGATATACCTG-AGAGCTTGGATTTGGCCCTGTAACGAC-----------------------------------------TCAGA---------------GACTTTCGCACGTGAATTTTCTCACTAA---CA-GTGCCGCGTG-CG-ACGG-CGCATGCGGCGGTTTCTTCTTGCTTATCGTGCCGCCGGAACAACTCTTGAGCGTGTTTAAGAGTGTTCATTCGCGCCTCTGAAACGCAAGAGTGAAATAGGGTCTATCCTTCTCTCGTGTTCTTGCGCGTATTCCGTGGCGAAGCATGCTACTTCT-GGGAAGTCCGGTAATCTGT----------TAGATTGCTACCACTGCTCTC---A--A--GC-TTTTACCTGCAACATCGAATAGAATTCCAGGGTCCCCGCGATGCGGCCGGTTTTACTCTACTTACAAATGCGCGGAGCGG--ATTTAGGA--AATTGCCGTT---G-T-TT-T-AA-GCTAG-ATATCAACTAAAAGGGTCATCCTTGCATCCGGAAGGTATTCATGTCGACGTAGCTGTAGACTAAGAGCTTTTAATGCCCCAGTATCTTCGGAAGCAGTCCGAGTAGCATTCGTTGCGTGCTACTCCGCGGACTTCGCGCTACTCTTGGTG--AGG---CGGATGGCCGGTTTGATCGT-TTACCGT---GTGTTAACATCTTCGGCGACATGCGCGATCAAGAAAGCTACAACAACATGCATCTAGGAGGTGTGGTGCCGCCACTACAAGGTGATTTCGAGCTGAGACGCAGGGCTTCGGCGATGCATCCCCCCGCGGGTTGATGATTATATATCCACTGTGAGACCTCTCTTATCTCAAGACTAACATATT-CGGCCCGCCGATCAAATGACAGTCATTGGCTCTAAAAGGGCTGCTGGGAGAGGGTGGGTAGCGGTACCAATGTTTCGTGGAGAGCGTAGAACTCGAGTGCGCTACCAGCCAATCGTCACATTGGGTACGGACCGGCATAATTTTTTCCATTGGTCCACATGACGCCATAGTGCTCGCATAGAAATCTTCAAGGTCGTCTTGATCCTATATCGCTGGGGAACCTATGTCCGACGAGAGAGCATCGGGCGCAGTTAGGTGCATACATACTCTCTCGAGTAGTGAAGGGGGGTCGGATCTATCTTCACGCCAAGGTTAGTTCCAGTAGAAAGACACATTTTTTCCTTGTCCTCGCGTCGCCACTCGGATTTATGGCGCCGAAACCTCGACGAGTCTCGTCCCAATGTGAAAAAGGACCGACATATGAGACAAAAGCGGAAGGTTACGGTGATGAACACTCGCCCGAGGGACCGAGGGAGAGTAATAGCCAAGCGATTCATTAAATCGGACCACAGC-CGCTCTATGGATTTCGGGGCCAGCTTTAGTGAAACTCGTTGACGACAGCGGACGCCTACAGGTTAGGCTACGATACGCCCAGGACTAATAACTAGGTCTGTGATTCCGCTTAAAGGTGCGGCATAAATTGTACTTAGAGAGGTAGAGCCTCCTGATCAGTTTCTGAAATAAACTCTTCCTGCGGGCTCCCTGGTCGCATCTCCAGGATCAGATTTCACCTTATAGGTACTGAGTTCTCTACGCCGGAGCTACGCGGGGGCGTAGGTCGGCCGCGCCGTAGACAGTCATCAGCGCCTGTGAACTGGTAACGGCAGACGTATATTTGAATGTTTCGGCCTCTCCCCACAGGCGCCGGCATACTTCAATTTCAGCCGGACTTATCGGTGCTCGGGTGAGAACAGCCTTCACTGCCGAGTCAACCCAAGAAGAAAATCACCACTATCAACTTGGGCGCCGGTTGGCTCATTAAGCGGGCACGCAGGCACCCGGGTATTCCACCGCGTCTTCGATGGCTGCTTTAAACCTTGCCCATGGGCAGGTCCACTTCTGGATATTTTGGCGCCTAGATGGCCGCGTCTCAAGATCCCGTCGAGTTGGGCTACAGCTATGAGACCCGACTGCGCACCGTTTGGGGAGTATGAGATATAAGACAAAACTACTCCGATTCCGCGCTATAGCTTCCGACAAATACGTATGCTAAGACTAGCGAAGGAAATAGTAGCTAAAGCGACTATCACGGTCGAAGTGTATTATAAAGTTCACTGCACTTGTGGCGTGTTCTACCTCGGCACGTGGAAATCAATGTAACACGACAGCGACCTACTTGCCGCATTAAAGTGGTGTAATTGAAAGCTCACGCTATCGCTTCTGTACTCACTGCTCTTTCTCTACTCTATCGGCCGGTGCGACTGTTGGCGACGCATGGTTTTTGACGACCTCCTGAGGCATCTTTGGGGCCTTTCCTTAGGAAGGCGTTAGTGGGCTTCGATTTTCAGCTTGCGCGGTAGATCGGTATAGGGCTGGGGATAGTCTACCAATAGCAAATGTGGGCCGTACCTGTACTGTTTCATTCCCACATCTGGAACTTTCCTGAAGTAATCTTCCCCATGATCGCGTCAGCCGGGACCTCTCCAATTTGCCCCCCGGACGAGACACCGGAATAAAAGTCGAACACAGCGATCATGAGTCATAAGAACTAAAATCGCGTGTAGTGGTTACGTATAGAAGACCATTCGTGCAGATATCGAAATTATACTCCACTTAAACGGTTATTTTGAGTACGGTATCGGCCGGATACTTTCATCGTAGATGGACATTACACATGAACATTGGGTTCTCCACGTCATCGGCCTCAATGATAAAACAGTTGAATCCATTCGTGGTGAATTTTGACTGATTAGCGGCGGTCTCTGCACCGCTAAGCGCCTAGTACCCCAGAGGGACCTTCTCGCTGTACTATGGAACCATTAATTGATAGCGACACCGCGTGAGTGGCAAGCCCAAGCAGGGACGACTTTCGCAACTCTCAGTGTGTGTAGAAATCCCTACCCACTACAGCAAACCAAGAGGAGAAATGCGTAATTGTGAAGACGGCGAGGCCACTTGTCACCGAGCCTCGGCGGCCCAGTCTTAAAACGGCCTTTCACCAGGTATCCTCTGCCACCCATCAAATCGAGCCGCAGCCTGAATCACAACCTGTTGCACACTACTTTCTATTGACAGACATTAGAATAATGTAAGGGGAACGTCTACTTTCCCGTCATACCCATCGCGGGTGAGAGCTTTCGACATGTTCGACATTGATCAGGTGATGCGTAGGTTCCAGCCGGGGACAGTCCAGGTTCTAGGAATCTATCCTACGTTGGGCTGGCCTCAGCAAAAAAACTTACGACGGACGAGGGATGTCGGGCCAACACTAGCCCAATGGAATCGAAAGTAGTACTCGCGACAATAAACCCACTGCGCAGGTTATGAGTGTACTTAAACAGGGCCTTCTATCTAATGTAGAATTGAGTACCCAGGGGGTAGTGCCAACTGGACTTATTCAATGTCAATAACACCG--GACAAGAAATGCTACGGAAGTGGAGGATTGCAGATCTCAGGTGCGAGCAGAAAGGCTGTAAACTATGAGTGCGCCTTAGGAATCCTACAATCAACTACCGTTTCCCTTTACTAAATTTTACCGACG-CAGCCATGTGGAGCTCTGAGACAGAGTGAGCAGATTTGGAAAAAAGCGCGTGTTGATCAAAAAACAAAAGCTCGATCTTATTCCCTATGGAGTCTGATTACACAATTAACTGTTCTATAGCTACAGTAACCGCTTTGATGTTACGCGGGTCAGTCTTCTCTTTGTTCCGTTAATGTTGTAGTGGTCGTGCCAGACAAATCAGCCACTAGTATGTGAGAATTATAAAGCGCCACCCGTTGAA---GGAT--AGAGGGAGTAATAGCCAATCCGTGACACACGTGCAAATTCTCGGGAGCCGCAGGCAGGCGCGCCGGAGGTTACACTGGTGCTAATCGCAGTATTCGTGCATTTTTGCCACTTGCTCTTAAACTCGGTGTGATGTTCGGTATGGGCGGGAGTGGGTCTTGCAGGTGCACCTGATGAGGAATGCTAACGAAATGTTCCAGCACACTTCCAAGAGACACAAGCCGGCTGACCATTTGCACCAGCTATACGTAGTTCAG-TCATT---------------------------------------ACGGGTGACCACCTCTCGTTGAGTGTCCTTAGAATACCAATTTTCCTAAATTTGCATTTTACACT-T-TTTATTTAGCTTGGCGGTCTTCTACCACCCGTCGTCT--AACACCT-TCGAG-GGCCACCAACGAGGAGTATGCCTGTCGCTCTTACCCCGTGGACTGCCAGACGAAGTTTCAGGAGGGCCGGACCCTTCCTCCAGTCACGGCAGTTGTTTTCCCCTATTGGCGTGGAAATCCATATATCTGTGCACCTGAGCAAGATAGTTTTTTGTCCGTGGAGTCCTTCACGTCTTACCTCACACAAACTCCCTACTGTTAGACCTTCTTACTAGCCGGTCCAGATAGCGTCGATAATTCAATCTTTCTAGCCAAAATAGTATGCTTCGTGTCCCTACAACACTGCTCCTTATCTTTTACCTTATTCGCCCCTTGCACTGTGCCAAGGAGGTTGTGCATGAATGAGACTATTGGCTACGTCTGGCGGGGGCGAGCGCTGAGAGGTTGCGGTAACCCCACTCACCCCGCGTCGAGGCTCAGGTGCTCCCCGAACAACGTAGAAGTGGCCGTTCGCCCCGGGGCGAAGTTATACAGTATATGAGACGGGTCATTAGTTATACAGAAGCCGCAGCCTCAGATAATGGGGCAATTCGTGCCTACCCCTAACGTATTAACACTCCGCCCTTCGTACTGCCAAAACAGCGGATTTGGTAACGTTATAGTAATCCGTCTTCACACCTCGACTCCCGTTCCTGTTTAGCCCGCATGAGCGCGCGTAGGCTTACAGCGCCTCGGCCTTGGGACT---TAAAGAGAACAGCCGGAAGACTATGAACTGGCGTGTACTAGGTCGGTCCCGTCTTAAGAGTTTAAGCAGGCAGTGTTGGTAAATGATTTAACATAGGCTTTGCTACAGGAAGCCCGCGTAGGAAGGTTGTCACCTCGAGTCTATCGCCCACGATTTCCGTTGTCGTCTACTTCCCTGGTTGTGGTCCACGGCACTGGCTCCGGCCGCCAACGGTACGCGGAAGGACTTAATCCGGATCGGGTGAGCCAAGGATCGGCGTAAGGGCATGCCCGGTCTATATTAATCGAGGTGGATGAAGGATGAGTAAACCATTGGGAGGAAGCTTGTGGCAGCCTGGGGACTCGTGGGGTTCGGTCGTCTCCCCAGCTGCCAAATAAGGGCGCACTGTCGCGTATTGCCGCCAGTATGACTGCTCACAGTGGCTAAATACGGCTCAGACAACATTTCGTTTCATGCTTATGGTCGGACAGCGATGAGTTGAAGAACATCTCGCGGTGGCCAGTACGGGAACCGCGAGGGTTAATGAATAGAATGTACACGTATGGCTAAGCAGGCGCAGATGTGTCTAGCATTACTCCCCATAGTGCTGCAAGCGTGATTGTTCGGGATTGGGATGCGCCAACACGTGGCACCCTTACATAGAGACCGGGGGGGCAGTAAAGGGGGCCCTCCCCAAACGTATCAGAACCTTCGTAGGCGAGACTCCTCCGGATATACGGACTGACGTAAACAGGTCAGTTTGGTAAGGGAGAGCACGGGGAGCGATAGAATGTATTCCAAGGTGTTGAATTCCACAGACGCATATCGCGTCCTTACTAACGACAACCGCTTTTGGGGTTGGCCTCCTATGGTTGTGTGTCTCAAGCTAGCAGGACGGACTTGTAGGAACTCATGCCCACCACATGTTCTTTGCGCGCTTGGACCATCCGCATCCGGTGCCCCCGCACTGAACATGCGGAATAATGCTGACAAGATGATTTTTGAGCCTCTCTTACGGCGGGGAACATTAGACGATCCGCGGGTTGAGGGTGCTGTCGGCAAGCCGGAATCACAGGGATTACATTTTACTTGGAGCGGCGGCGAGGACTGAACGATTCACGGCCAATCTCCGCGTTCCGGTAGTAACAGCCGTCGAGAATAGAGAGGTGGCCGAGGTTTGTTAATCAGCAGAAGAAGGTCTGCGGTTGAAAACGGCGAGTTACGTACCCCTACAAATCCCCGTTTAATACGAAATTATTTACTATCGAAAGGTTTCTATCGAGAGATAGCACCCCAAACTGCGCAGTGTTTGTATAGCCACAGCTTCTTTCTGCGCGTGTCGGTCCGGAGGACTCGTTAAATGCGCCAGGCCGCAGCCTCGCCAAAGGCCCCGACTGGGCTCACGCCATGGCGATTGAAAACTCG-CATGAGTGCTGTCACTCGTAAACCCGCACCCGGGCCTGTCCAAGCCCAAATCTTTACGCAAGACCTTCAATTTCAAAAGTATTATGTCATGTCCCGCCATCGAGGACTTTTTAGGGCGTTTTGCCCCTGGTTATTTGAGGTTCAATTTGGCCAGTGAGAGAGAAATATACAACGAGTTGAGCTAAGGT-AGCTCAAATGCTGCGGATGGTAGGCAAACAAGGCTCCAGTAAGCTTCGATTATGGGGACAGCTCCGATTACGAAGTAATTCTCGATACAGAGGAGCAGCTACAACTGCTCCGTTCAAAGCAATTTCAAGTTAAAAGTGAAGTGTCCCACTTTCTTCTTTCTAAAGTAAGGTCTTGCTACAATTTCCGAAAGCTCTCAGTTAGCGAGCTCCTTATTAACGGAAGATGTTTATACCGTTGAACTCTCCGGCAACCCATCACGCCTGCACTCCCGTCCGCTCGAACGCAGGTGTTCTAGTATCGCCCATGGGATCCGCTCCGAATAGGTTAAGGGGATGAATGAAGCCGCATGAGTCCGCAAATTAGGGAGAAATAGTCATAGGGATCGCCTCGTAGGCTTGGGGGTATAGACATCCAGTTAAGTACGTTGACCATTCGGCGGCTGTAGCCCGGTGTAGCTTACGCTCATACAGAGGAGAGTATGATAGAGATGCCTTGGAGTCGTAAGGATAACATTCGTCTTGGATAATAATGGTACGGTGCTCCCGCAGCTCCGAATTCTACGGCAACTGACCACGCGAATGACAAATAACGGGTACTGGAGTGCCCTGCGGCTGGATCTGGCCTGCAGAAACGCCGGAGCTCGAGCTGGTTAACACCCCTTGCAGCCACGCTTTGGCGTCTGCAGCTTACACTTCAGCGTATTCCACCTGCGAACCCAACAAAACGGGCGCGTAGCGCCACGTTAGTACGTATTTGGTGTCCATCCTTACACCTTGTAGCGGACGACGGGGGCGTTGGATGCTTAAGAAGTCACATTTAGGGTGGTCTCGTTCAGCCTAAGTCATCATTCTATCTGGCTTTCCCAACTCCGTTGGTCTTCGTTTGATTCCTCTTGTCTTCAAGGTAACCTTTTGTTCTCGGCTCCAACCTAACACCAATCCGCAGTACATCCCCGCCAAAATCGAACACCGTTGGTGACTCAGAATATTTAAGGGTGCTAAGTTTCGTCGCTACCACCAGCATAAGAAGTTTGGAGGACGGCGCGCTGGCTCCGTGTCGCTGGTCGCATGCGGGTTAAGGAGGCGCTCTGTGTTAGTGGTCATGTTAGTCTAGCGTCTCACCCAACACTTATCAGTATAGTATGTCCTCCTACCTGTAAAGTATTGAGGAATGCCGACAGATAATACTGTACCGATAATGTGAGCGAATTAGGTCGGTTATTACAACGGTACGGCGTTTTATCTCGGAAGAGCCTGCTTCGGACCGTAGCCTTCTTTCTGTGAACAATAGACCGCTAATACAGGACGTAGGGGTAAATGAGACCACAGGGAGTACCTCTTGTGCGGTTTTCCCATATTTGTCCAATGGGAGGGGTCAACAAGATGCTATGGAGCTATGTTAATTTGAGGGGATACCGTTCACCCCGGGGTGGGATAGCCAGTGCGGATCACGCGCAGATCCAGAAGACCCACACCGGCCTGATCAGATGCTTGCAAAATGAAGGCGTGTGGCGACACCAATGCTCGAACTCATCTTCCCCGTGGGGACGACGCTGTTCGCTTATCGTGTGGAGTTCGTCCGTTTCACATGTTCAACTGAAGCTC-CGCGGGCCTCCTTCAATGGTGGGCGGGCGATCATGTCAAACACCTTCCCCGCAATAGTGGCTCTTAGGCGTGGTCTGGATATCGTTGTATCAACAACTCGCCTTCCGCCGCGTGCCTCCTCAGTTACTCACGCAACTTCTTATGGCCTGAAACTTCTAAGTATAGATCATGGTATGAGATCTACTAGAGCAGGCCGGGAGAATGATGAGCTCCTACCAGTATTGTGGACAGGGTACCTTGATATATTTAGTTGTGCTAACCCTTGGACAGAGCGGAAGCCCCTGGCGCAGACTCGTGGTGTATTTTGCTGGACGTCCTGGTACGAAATATCCCCGGGGTAACCTAATTGAACAAAGTCATTTACCGCATGTCTTCCCCCCCCGTCTGGATTAGTCTTGTCACATAGTAACCAAAGCGCATTAAAGACAGTGTTAACGAGTAACGTACGTGCTCTCAGATATTGCCTGAGATGTTGCTAAAGTAGTATGTAGACAAGCTGATTGCCGGTAAGGAGTTTGGTGGGGGGTTCACAGATCTATGCGAGAGTTCCTCCATAACGACTCAGGACCTCCTGTAGAATCTGAGCTTGACGGGGTGAGAGGAGGCTATTAATCAATCCAGTAAAGGGTGTAAAAGATCTCTGCTGTATGTTCCACCGAGGCGAGCATGAATCCTCCATGGCCGGCCACATAATACAGTTGAAACACCCGGGGATGAATTCATAAGGGATAACCACCTATCAACGGGGCCTCCAACTTTGTGATCCTTAATGTTCCGCTTCTCCCCCTCATAGCAGTGCCTTACCTAAGTCCTGCTTGCGTTCTTGATAACGATCGCTCCTGCTAGGAGTCATTCCCGGTTACGTGGGTTTTGAGGGCCGGCGATCCGGGATCTTACGTTATGTTAATATCCCACTCATGAATGTTTGTGCCTCTGGTGTCGTATGACAGTAAGACTCTTACGGCTAGATCATTAATGGTTACCGGTTGTGCGTAGCACGGAGATTGCCTTACAGCAGGGACTCTCCATATCTATCTATTTCCTTTAGTTACGCGTAGCTAACTGGGGTCGGTACTCGAGTCCCCCGAAGCAGATCTTATGTAGAATCATGGTGACTTGTTTTACTTCTGCGTGAGCGTAACAGATGAAGACTTGTGTTATCATTCACTTTGACTTCGACCGACTCTAGGAAGAAATGGGTCGTCCAGAACTGGACGTTCCGTGGGGACGTAGGCAGGATATCGCATCGACGGCGACCATGCAATTGCACCGCGGCTCCCGGAGGGAGGAGTACAAACCGGGAGTGTTACGCCAGACTCTAAAGTATGTTACGCAGGCTCCGCTCTGTGTCCCCGCCCAGATCCGGTTTTTTGTATGTAGTTTTGACGTTCCGACCACTAGATAAGCTACGGGGAAGGGAGTTAAGGGCTCCGTAATATACGACGATATATCCCACAATGACTGGCGTCATGGAACGGGCGCATTAGCACGACAGGAGGCCTTGCTGGCCAATTCTACGCCAAGGAGCGTGTGCCATTCCGATCAAGTCTAAGAACGAGCATGTCTAAAGACGTTGAGTACTGACCTGCCTTGGTCAGGTAGATATCGAAGAATGACTAAATCGCGCACTGGGGTGAATTTGGAAATCGCTATCCGCTCAAGCACCTTTTTTTTACAAGAGTGCCGGTTCCTCATCAGTATTTCGCGTAACGGATGATTCAACCTATGTCGTAGGCCACTTCATACGTTTTCGGAGTAAACATAACACAGAAAGATGCGCTGGCCCGGGCCTGCACAGCCCGTCATTGGGGTGTTAGGGGTTTTGGATCCGCTCGGAAGTTGGTACTCTCAAAATCCTAGGATATAACCAACAGATGCATACTTACTTGCACTAGGCACGTGTGACAGGTGTAGTGCGGAGATGGGAGTATGATCTAGCACAGCGTCCACTAGGCCTATGGTCGTGTGCGCTTACTGGGTAAGATCTTAATCACTACAATCCGTTCCCTAAGTAATGGAAGGATCGACCCTACTTAGGTGGATAGTTAACATGCAGGTTCTAAGTAGCGTCGGGTTGTCGTGGTAATGTGCACTTGCGCATAGAGCGGTAGTTCCCGTCATTCATTGCCCTGGATCCGGGCAGTGCCCTGGGGAGTTTACTTGATTAATTAGATCCGAATCCTAACTTCGAACTCCTATTGAGCTAAATGGATGCGGATTTCTCTCGCCACAGATCGATTAA
>Appf2
CACGCGGCACTTGTCCCAGAAGCCACTCCATCCCGCTGCGTCTGCACGAAAGACAAGACGGGACTTGCACTCTCAATAATTCTAACATAGCTATGAATATTTTAAACAAGTGTTACCGAAGGACGATGAGCGCCTGTCTTACGGGACTTACGAAACCGAGGGCACCCGTGTTACTCAACAACTACACTCATCGACCAGTCGTATCCCTTTCCATTTTGGATTCAGCGTCACATTAAAGTTAGTTAGGCCCGTCGATACTGCCATCGTAGCACCAACGGGGAGACTCGGAAAAGAGTCATCTGAAGTCCATACCCCTAATACTACCGTGTGCTGCGTCAAGTCGACGCAGGTCTGTGTCAACTGATCGACAGATACTTAGTTCCTCGCTAGTATGCCTTTTAGATCCGGGATAAAAAATGTTGCCTTCGCACTGATTGGTGTTGGCCTGCACACATGCGAGCGGATTTTAAGCAAAAAACCGCAACTGAATTTAGCGAACGGGGTCTGCTTACGGACCTATAAGGAAGGTTGTCTCCTATTAAGACGCGTGATCACCGCTAACTCCTCTCCAGACGGCAATAGGTGTCGGCCGATATCGGGGTGTAGCTCCCGGGTGGAGTTACAGCAAACGCTGCGTGACT-------------------------------------------------------------------------------------------------------------------------------------------------------------------------------------------------GTACTAACACAGAT--------------------CCGATT--------------------------------------------AGGTCTGAGTCTGACACGTGGAGAACTCGTACGCAGTCTGTCCTAAGGAAAAAAGCATCTCCGTTCTAGGCTTGAACTGATGATATATCTCAGAATGATCCGTTTCTACCCATCATAACCTTCGTTAAACCTACTTATGAAGAGACGGTGATGTCTAAAGGCCATCACGATCAGGTAGTGCGAGACAGAGCCTGCAAGAGGAACACCTACAGTAACACCAGCGTTACAACCTACGCACGCCCGGCGGGCATTCCCAGCAGCGTAGAAGCTGATCGCGGCTTTCTTTGACGTACGCAATCCGGAGGGGCGGACACTCTCGTTTGATCACGAGTTCACTTTGACTAACAGTCTTCTTTATCGTGGTTTAGAAGAGCAACCTTAAGCGTCCGTTGCGCGTAGAACCAGTCCTGATGGAGC---------TGTATGACAC---------CCAATGGAAATGTTTTAGGTGTGCGGTTGGGTGTAGGAGTTCAAGGGGTAATGACACGAGGAGACTCTTGTCTAGT-------------A-CCGTAAGATACTGTCTGTCTCTGCGTCGAGATCCACACTTCAAGCGTGTTAGGTCCCCTCTTAATTACATGACTCATATTGCCTGGATTCGGTTGGCAAGCCCGGTGTAACGCGAACCGAACCCCCGCTAGTTGCGGCTACTTCTGTGTGGTAAACGGTTTGAAAGACATATGGGTGGTCAATCCGGCGACTGGTAGAGGGCGGGCCAAATAAAGTTTGATAACATAGACTTCCTATACCACTTGGGCTAAGGCCTATAGCTAGTGCCTTATCCGGACACATCACCAGATACAAGCAAATAATGCGAGAGAGATTCTCTAACCTCCTTGCCCAATAGCAACCGTCAGACGTGACCTATTTCGGAAGTGTGGCGACGTAGCCGGC-GTG-ATACCACACTGGGCACATTACGAGTGACAAGAACGATGAATCAGAGTGGAATAAGTTTTAGAGAGTAGTCCGATCAACGAGCGTAGCTAGGAGGTTAAGTAGATGGAGTCCAAAGTTAAGGAATTCGTTCTGGCCACTGTGTCTAGCATAACCGGGTCAGCTTTCCGCACAGCTTCTCACCTCGTCCTGGACAAAAGAGCGTGCGTCCCACTTGGCCTTAAAGCTTACCTCTCGTCCGCATCCACTATTCTCACGATTATACCACGCACGCATGGGTAAAGCTTGCGCTTTGAATAGGTCGGTGTGTGGCAGGCGTCTCGTATACGAAAAAATTTACCCTTTTACAGCGACCAGATGTACTGAAGCACACGGGTTAAAGAATGCTTAGGAGAGGCGCCTGGCACAAAGAGGGGATTAGAATCCCACCCCAGGTTGGGCCCATTTGTAGAGTACGCAGAACAGGGAAGTACCTAATAGACAAGGTACGCATGAATAAAGGAATGTCGCGTAAACGCACAGAATGTGGCTCACGAACACAAGACGCGGCTGGCTGCTCGTGCTACAGCACCTATGCTTGCCCCCCCGCTACACCTCGCTCGTGCGTGGTCGGGATGTAACGCGCAACGATCAGTCGTAGGCCGTACGGCGTACGCTTCTTTCATTTTCATCGACGTAGCCCCAGCAGAGCCGCCCGAACCAGCATCTGAGAAATACCTTTGAACGAAATGAAATACACTGATATGCTAGAATCATAGGACACGAGGTGAAGAATATTACAGACATTGAATCTTCGCGAAGACCGCAAATACTTAGTATTATTAGAGTGGGCAGTCAACGTTTCCACCGAAGTAAAGCCTAGAGCGTAAAGTCCCAGGCCGCTCCGGAGAAATTACAAATAAAGAGCAACTAGTGTCCGCACGTTTTTGGTCCAACTTCTGCATACCATTGATTGAACGGAATGCTGCCGGCATGTACAGGTTTACCGATAGCAGTTCAGGAGGCAGATTTAGGACATAGGGATCAAGTTACGTAGCCTGACCTTCCCGTCTAGGTACCGAGTCTAGGAGGGCAAGGACGCGTGATATCCGCTGATGCAATCCCAGCATATGGTTTCAAAACTTCTCTATTTCATGTGTTTCCCCCTCGCTAAAACTCCCAGACATAGTGCTTTAGCGTCCTTTATCTTTTTGGCCCACTTCTGTGTTTCCTAGCTCACTTTAAGATTGTATACGCAAGAACGAGGTTTAGACCTCTCGCAAAACTGTGGAATCAAATCAAACCTAAATGCTACCGAAACAGCGCGCAACGGTTTGGATTTGCTCAGCTTAAGAACGATGGATAGGAAGCTATTTTCGGCAAGCCCTAAACGTCACTAAGTCCTGCAATATACCATACGCACGACGGCAGTTACCCCCAAATTTCTGCTATCATTTACCGCTGAGCGGCAGTCAGTGGGCGTACGACTAGAAAATGAACTTAGGTTCTACCGTGAACTCCCGTAGAACTTAGCAAAATTGCCTGCATAGACGCACCCAAGGGTTTAACCGGAATGCGTGTGAAAGCCCTAAGGGCCTATCGTGGACGACGCGCGATTCCAGTAGTGCCTGTCGATCTCATTTCGACGTAGTGACTTAATCTTTGTGAAAGGTCTAGCAAACAAGAAACCCACGGTTATATCTCAAGTCCAGGGGGAATGACACGGTGTAGGCATGACGGCTCCCCGCGGTTCATAACGGAAGCAGCCACGCGGAGCCGCCTCCCTGGCGAACTAATTGTCTGTCTTCTTGACATTAACAAATCCCTTCTGCTCACTATGAGACCGCGACTTAATAGGGTGGAGAGGGTTCACAAGTTAAGGGAATAAGATGGGGCTTGTACCTGGCGCACCCGCACGCAGGTGGGGAGGACCTCTTAAACTACTAACACTCAGGGGGAATATTCCGTGAGACAAAGACCATACGCACAGCGGGCTGTTTAATGTAGCCAAACGGCAAAGATACGTTACCTAAGAAGAAGGGGAGTAGAGGATTGAACTTAATCATATTGTCTTTGAACTGGTAACGAATCTTGTATCTCACAGTCTCCCCGGTCTTTGCATACGAAGGAGACGGGGGTCTAGACAGCAGGACTCTGGATCGGCGCACACAAATAGCCTATGACGGCGGAGGAAGAAGATCGGCCCTAATGGGACCC-AGTTTAC------------------------GAAAGTCATCAGA--------------------------------------------------------------------------------------------------------------------------------------CAGAATGGTTTATATTGCA-------------TCTTTG--GCT--------------------------------------------------------------------------------------TACAATACAATCGTAGTACTTGTAACAATATACTTAGGGGTACAAGACTCAACGCATATGCTGAAAGCTAGGGTGGGTGA--T---------------------------------------------------------------------------------------------------TCCAAATAATCTATCGCGATAGCAAAGAACCTGAGCGCTACCCTCTGGAGCGAGAGGAAGGGGCAAAGGAAGAGTACAGTACTACAGGGAGATTTGCGCGCTTTCACCCCTCATCAAGATGCATTTGCGTTCACCAGTAGAACCCACCTCTGGATCCATACCCCGGTGGAAGGGACAGCGTGAATGATACATTTGGAGTCGCAAGTACAGTCGCCGATCTGTGCCTCGTGGAAAGGACGGAGAAAGAACGTGGAAGCAATTGAGAGTATGGCTACTACACTGGCGAACGTGAAAGAGTACTCTTTTTGCAAACCGCTAGTCTTTGTGGT-AGTTT------------------TTATTAGAATCATTTGTGTGCAGTGAGATGCCGAATGTTGGTTCGATGTATGAACGTGTGGGAGTAGTAAAATTTAGATATCTGACGCGAATAGTAGCCAGGACAGACTAGGACTACACCCGGTCGGCGGCTCGAGTAACGGCCCTTATCATAAGCCCAAGCATATCGGAAACAGTTTTTGGTTCTTTGTGTCGAAGCTTACACGATGCCTCCAATACACCGCCAGGGGGCGTCTTCTACAAGGCCTGGCCGACATTAAAAGGATCAATAATAGTGCCAAAGTTTCCTTTTTGTATAGTCGGGAGGG----GCCTCCAGACAAGTCTCACGAGGAATCTCATTAAGA--ATACGAAGTCTCGCGCCGGTGGTGACTGAATCAAGGCCAGGCCGGGACAGAGCCATTTGGGACTCCACTTCACTTAAACCTCTAGCGCCACATGCTCAACGGGCGGTATTCCATCAAGGTTCGGTGCCAGAGAGGTTCCGTCTTCGAATCATACATAAGCAGCGCGGGCCTCCATGAATGTTTAGTGTGCGGTTGGAAACGGGAGTTCCAAAGTCGGGGGGCTAATGACACGAGGAGACTCTTGTCTAGT---GACTTTAGTGCAATGTTGGGGGCGTAAATTACAGGGCTAGAAAATGACAGCGCGCCAGTGTAGGCGGACGACGGAAAGCCATCACTAGTCAAATTAGGTAAACGCGGTAGTTGCGTTAGATAGTGAGGGGGTGATTAATTCTGGTTCACACAGACTTACCCTTTTGACTGACCGGCTCTAAGACAGTGTGTGGGTAGGTATATTGTCTGGCTATGACTAAGTTCCTTGCAATTGGGCCGGTTCAGAGAAATAGGACTGCGCAAGACCAAATTATGCGACACTGACAGAGTCTGGCGGTACTTAGCACAGTAAATTGTGAGCATGATCATAGGGACGCGAAGATCCTCATCCGCCCTGCGGTTCACATTCCAAGTAGATAGCGCTCCCACGCTTCAAGGTTTTGTAGCATCGCAGAGGCTAGATCAGTGCGCCACCGGATCTTGTATTCCAACGCAGGGGACTAGATCTCGCTCTACGCTTAACAAGCTTGAGCAGAGGTTCGAGCGTCCTTTCCAGGGTCCACGGCGGTTCAGGAATTCGGTTGCGACCCAAAGAGATGTTCCCATAGCGAGCGTGTGCTTGAAACCTCGTGTGTCTGAAATCGGCGTGATACGACCCTCTCCGGGGGAATGGCCTACTAACTTACGAGTTCCCGCCCTTGCCTCATTCGTTTCTTCAGTCACGCACTTTATACTGGAGGCCGTAGGGCATCCGTAACACCGTACACTGTGCTAAATCCTCGCACCGAATCAGGCTGGTTGATTCGACGGGCATACCGAGCCGCCGTCCCCGCTTTTAAGTGGCCTCTGATAATAACTTCCTCCGTTCCACTATCGGGGGTAAATCATCAAACCGGTAGTCATAACTTATGCCACGCGCCTTAGCAAAAGACTCAACAGTAGAGGCCTGG--ACCGGCATCACTCTCCGGAGAATGATTGGGCCCACTGACGCTAAACAACCCCCAAAGCAGCGGAGCTTCAATCGAGTACACGTCCTTTTGAGTTCACAGAGCCAATCCCATTTAGCGACGGCGCGTGTATCCTCAGCGGCCGCCTGTCGCTGGCTCCACGCATTTACCCGTTCATAAAAATCATACAGGGACTAGCAAGAGTAAAATCCAATAAAAGAAAAGTCATGCACCCGCATTCGCAGCGACCGCGATTACTGTTTGCATCTGCCGGACGACGGGCCAGGCCGGCCCCGCTCCGGCTTTTAACGCCGAGGTTCCATGTCCAGAACAAATGTGGACTACGCCCCGGTGCCGTGGAGTGGGTCTGGAAAGGGATTTCATCGATGCGTAGTAATAGCAGTAGTCTGTCGATCGTGTATCCAGCATTTGCGGTACGCTAACCCCGCTACCGCGTGCATACTTAGGGGGGTAGTGCATGTTCGAATTTACATGGTTCTGATTAGAGATCATACTCAACCTAAAACAGTGCCTAGGTGACGTTCAACTTGCTAAGTATTCCATTCTTGCTCTCAATAACACTGTCGAGCACAGATGCAAAATCCGTAATACGTTTGTTCCCTCCTTCTTATCACTGTTGGAAGTTTAGATTACCTGGGCCCGTCATAAACTTCTTATTCTTGACTTACAATAAACAGGTCTTCTGAGCGCCCTCGCTAACTACTGCCTGCGCATCGTTCGACGGGCATCCCGTACCTATTCGTCAATGCATGGCACCTCCTCCGCGTTCAACGTTGAAGATTTACGTCTGGTGGATGACTTTTTCCTTCAACCCTCCATTTTCGGCCTACTTCTTTACACCGGACTCCTCTCCTCCCCGAGCCCTGCAGTACCCTGGACTGGTGCCAGAGCGGTACACCATGGTCAACAGTTTGAGACCTGATGGGTTGACTTCCAGTG-AGCCCAAGAACGCTTTGCAACATATTTCTTGCTGAGTCTTCCACTTTGGGCCCGACCTGTGGACCAAACTCCCGCAAGTGACGGAACATCCGCGCGAAGACGTTGACTAGGCGCCAGCGATAGGCGGGGCAGGCCCAGATTGAATGGGAACCTCAAGACAGTTCTACGTTTTCTGACCGGACGTACTGTAATTACTAGTTACGTCTAGAATACAGAAATATTCTATCCATATAGTAGGAGTAACAAGGCCCCCCAACTTCGAGACCATAGATTCAAAATAGATCTCATTAGGCCCGTAAAGCGAGTGACCTACTATACTCAGGCACACTCAATGCGGCAAGCCGCGGAGCACGTAACCAGCAGAGGTCATCGAATCTATCATTTCG--GCATTTGT-TGTAGGTTCCCGGTTGACCACGCCGCCGAATTGC--TCTACAC-GAATACGACCTCCAGGCTTTGTTTGTAAACCGCCGCATCGCGGGACCCTGTGAATTCTATCATTGCAGGTAAGGCGGATGTATGGACCGAAGTTGCGGCTCAATGGGATAACATTAGCGCAAGAAAACGCATCTACTCCCTATTGAAGGGTCGCTATAGGAGGTCGCCTGC-----------AAAAATATAGTAACT-A-GGCGGTGAGCCTTGT-C-GAC-T-ATACCTTCCGGCACGTTGCGTTTCAGGCCGATCGAAAGCCTCTCCTTGGAGTAACGAGCCACGTCTTGCGAGAGCCCAGAGTA-GTATCTCA-GTCTCACCA--AGAGAGTAGAATAATCGGTTGTAGGTATGGGCCCTTCTTCAGCGGCGTACCTCTCGGGTCCATCGCTAAGACTACCCTTTGGGGAGCAGTGCAACGGGATCTACTGCAGTTGAAATGCCGCCGGCCCCACTATAGGGTAAAATAGGGT--A-CAGATAAAGACACTTGCATCGGCTATTTGCGCGCGACATTCAGAATGTCAACACCGGTTGTTCCTTTGGACTGCAAGGTGCGTTGTCTCTTTTATCCAGTCCAGTACGTTGCCCTGAAATCCAACTCTCACAGTCTACCCGGGAGGATATCAAGATTCTGGAGTGCATTATATCGATTGGGGCCGGCATGCATTAAGTGGCGCCAGAACCAGGCGTCTCCGATTACTCGGTACGAGCCAGACACGAGGCAGAATCGTTATGAGGCCGACTACGTCCTCTCCCTCTTAATAAAACGCCTTATATGCTTTCGTCAAAGCTGAAGTATTTGAACCCGGTCGAGGTGTCCCGGATAGTTGTTGCCACTGCTGCTTACCCAGAAAAGGAGGGGCATGGAAGTTCTATGTCGTTGCGTAAAAAAGCGATTACCCCCGATGACCTTGATGGCCAACCCTACGTGTGTGGACAAGGGTTGGACCGGAAGGGTAGGAGCACAAGGCTTGCGAGTATGGGGGAGGGAGCACGCAGAGGGTGCGTGGAGGTACCGGGGGCACGTGCGTTTACGGACGTAAGTATGGCCTCGGATTGGCCACTGATGCTGAGTATTGCGGTTCGTATTCGGTTTGTTAGTGTGTTTTTGCCCTTCAAAATCTTGGCAAAAATTTAGGCGTGCCGAATATGCACCTACACTCTAATTGCTAAAGATGCTAGCTATCAGTGTATCTGGACCCCGGCGGGTTCTATCTTCAAAGCTACGACGTCGTACCCCCCCTAGGGGAAACCAGGTTAGAACAAAAGCCGCAAACCCACACGCTCCGCATATAGACTTCGCGACGGAGTATGAGGAACGAACACTTCCCGATCCGGGGGGGTCACCCCGGTAGCCTTAGAAGATCAACGCACCTACTATGCCGGGCCACAGGTCTCGGGCGGATGTTATGAAATGTACATACCATCCCTATCAGTAACTTGATCCTAGGACTTACGTTAAATACAGATGAGTGCAAAATACTGAGGCGTGGGTACCATACCCTCGTGGGGGGCCTGTGGCCTGGAGGGCGCTGGAGTTTGAGTCGCATAGTCTGGGGCCAGCTGGCCTGCCACAACCCCCAAGACAGTCGCGATGACCGGTATGGTACTCGCTTCTTTAAGAAGCCTTTGACGCCACGGCCCGCCTGCCTGGGGCAGTAGTTACTCCGATGCGGGTCAATATAGCAGGAACCGCTGCGTCAATGGCAGCTCCACTTCGGGGGATGCGATATCCTGAAGACGCTACCAGCATGAAATGGGAGTCGTTCTAGCTCCACGATTTTAGCGTTCACCGGACCCTCAGGGGAACCGTGCATAAACCCGGTCGTGCCGGAGTGCACAATCATGAACCAGTCGGCGTTGGCCAGTATTTCAGTGAACTGGTCTGATGTCCTTATCCATGTGGTTAAGTATGGGGCTACCGGTGTTCATGGATTACATGTAAGCAGTGAGAGTTATAGCATATGCCTCCCCCTAGTTACTACATGAGATATGCAACTCAACGCTGACCAGTTTTTGGAAGTATGAATTATCCCTCGCACGGAGACGCTAAGGAAACTTTACAAATATACGTCAACTGGGCACTCACAGAACAGCCGCCGATCTTAGTTGCAGCTGCGTTTGGCTATTAACTGGATCGATTTTTAGTCCTTCACGTGCTAAACGGGCCGGGGGGAATACACGGGATAGCAAGATAGTTTAGATATTGGGATCCTCACGGGCTATTCATGTCTTATCTACAGCTTAATGGAGATTGACATGGTACTGAGAGTGCTTTCAATGAGAAGAGACTGCCCGCGCATCTATCGCACGTAACACTTCGACTATAAGGGCGGGATTGAGACTGTACCATTAGTGTAGTACGATTCTAGATCGTCTTCGAATATATCAACGGGTACCGCCTTGTCACCAGACGATCCTCGAAACAAGTACGAGTTCTCCTAACAATAGTCATAGCCACTCGCCTTTTTATTTCTCTTTGTCTGGTATGTGTAGGTCACGTGAGCGGTGGAGTAGATTCAATAACAACGCTCTGGCTTCCGTTACGTGGCTAAGGCATACGATGTCCCGTCTCGCTTAATTCCGAATAAAAGGGTTGTACACGACAACTCCAAGGTCCGTACTAGAAACTATGCATGGGGGTTACAGGACGCGGGTTCTTGGTCAAAATAATGTACACTACAGCGTGTTCTCAAATTGTAATTCGGAGGTGGTAATAATTGTTCCTGAAAACCAAGTGAGTCGCTGCTTCATACCATCGGTACCTCTTTTTAGCGGTTCAGCGCT---TTCACTCGTTTTGTCGGACGTCCGCAAATTGTTCGATGTGGGGGGAGAAATGCAGTTTATCTCGGGGTCAGTAGACTGGCGTCCTTAAGTATTCTCCGGCGGAGGGAGTCTTGCGCGAGCCGGGATCGCGGCTCTTCACCGTGTCATGCAGTCGCGTGCGACTGGCACGACTAATAAACGGACTGAGCCTAGGAAATAACTCGTGAGTGGGGATAGGATGATAATACAGTGTAGATGTCGTAAGCTTTGGTTGCGGACCGCGCGAGACGCAATCGATGTGCCAAGCGCATCGCGAATACGCAGACGGTGGGAGAAATTGGTTGTGGAGTGCATGGGTACGAAGCATCGTCAGCGCGAGAGGACGATCGCTGCGTATCACACTCGTGGTCAATGGCGGCCCTGGCCTTACGCGCCGTGGCCAATTGGATCACATTACGTGCCGTGCATACTGCTACAGGACCTTCCGTTCTACTTCATTAGCAGATTGATCCAATGACTCTCTCCGGAAAAGTACCCAGGTTACCGTCGGATCACGCATCTATCGTTTTCACCTTTCTAGCTTACCCCCCGGTACTCAATCGGTACTTACGAACGACGATCTGGTAGATACCAACAGGGCACACTCCGCGGTTGTATTGGAGTTGGTGGGTGCCTCTAACTACCGCCCAGCCCCCCCCCCCAAGCGACACGCATCCTACCACAACGCTACCGCGGGGACCTAGGCCCGCTTTAGAAACCCGCCCCTCATCCACAAAACTTGGGTACCCCGTTTCGCCGGGGACCGAAGGCCTGTCCCCCCTCCAGGTTCTTATTATCTGCGCTTTCTGGACCCTGTTCCCAGAATTCCTACTCTTCGCACCACCCGATAGTTCCTGCGATTATTGGGGATCGCAGTCGGATACTCAACCGGTCATATCCGGGGAGAGAATATCAAGGTTCTGTATTAAGTCGACACGTGGTTCCGCCAAGGTAAGCAAATGTGGT-A------------------------------------CCCAATGTCAACTATAGAATTCAGTCACGCCGTAATACTATTCCTGCTACAAGATTGAAGTATGGCCTCGACGGGTACGCAA-CGGAACGTTTCCGATACGCCCTCATGGCTGGAATGGATGCACACGCCGTACCCGTGTTCTTAGTAGATCGCAGGGAATTCTCACTGTCTCAGAACGCGTAAGTGGTGAAGAGAGCCCACTAGTCCCGGGGCGGCCTGTGGCATTTTGACGTGTACCATCCGAGTTGTCACTAATTCATATGTCGTTACGTGGGGATGTTACAGGGCGAATCCGCAGGTCCTACTCAGAATCTGCGTTCAAGGAAGGACAGTCTGAACCACGC---AACCTAT--T-------------------------GAATCAAGGAAGTTTTGCCAGCACCCGCGGAAAGGCGATCTCCCGTACACTGATGAGTCCGGTACGGTGGGCAACTGCCGAAGCAAAGGGTCAGATAAAGGGGTCACTCAGCCGGTTCTTTAACACGGCCTGTAAATCCAAACCGCACGAGTCAGTCTGTCTCAGTGGGGGTGGTTTTCTGACAATATCACCCGAATTCCCACTCACGAACTTCTTAGACGCTTAGGAAGACAGTGCGTTGTAATAAGCGTTCTCCATAAAATTCCACCCGGAAAAACCGCTCAAAAGACAGTGGATCTCTTGGTCTTCGAAAGTAAACAATAATAACTTACAGTTTGAGAGCCATCTTGAAACGGCAACGATAGAAGCACCGTCAGGGCTCCAAGCGGTCAGGGTCAAGGACAGGTTTCTCTCGGGTGCCTTCAAATGCTAGTACGAACATCATTCTCCGAGACGTCTACAGCTACGCGCATCAATACTACTACGTACGTCTGGACAC------------------------------CCAGGGGAGAACGCCAACCGGCGGTCCCCCGACACGCCAATTGAAGTGTAAATTCAGTTGTAGGTACTCGATACACTCTCACATGTGGTGAGTTATCGAATTGGCGCAACTGATAAAACGGTTACCCGCCTAACGCTACTCGATGGTGTATAGCGCAGCGTAGTGACCCTGCCGTGACCGAGTGCTTAGGCTCTGGATTTGTTAATCCGACTCTGCTTCTACACAGCGTGCTCGGGGTATGGGATCGGGGATTATTGCCCCGTGGAGTTCTTTGCTAAGATAGTGCCCTGTGCTTGAGGCCGATTTCCTGTAGCTTTATGCACCACATTCAGCACACGGAAATAGTATCCATGTCACTATTTAACGATAGATGTGCTCAAGACGCGCCGGGGAGTTCGACTTACCCCGACTGAACTACGGTACTGTTTGCGTTATTAGCCCATGCCTAGTGAGCTAGGCGCGCGGGTCCCAGGGAGGTACTAGAAAACCTCTGTACGCCGGTGGCCAGAGATCTTTCATCCTGGATACCGACACCTCTCACCGCAGATTCGCTCCTACCAGGGACATTCCCTGCTTCCCCGCCGTTTAGCATTCGTACCTTTATCTCCTACGGCGTCGGTTCTCTCATTGGAAATGTCAAATGACGGCTACAGGCAAAGCTTTCCTCGTGAACTGAGGTATCATCGACTCCCGCATGAATCTTTTCAGGTCTACCATTTTCAGGAGGTACGTTGCTCCCTAAAGTCATTTCTGAGCGAATCCTCTTGAATACCATATCCGTAACAGGAACGCGGTACCCGCTGCAGCCAAAGAGCTCGGCAACCCTGCAAGACCGCAGGATTTCTTCCAATATGCAAACCGAGTATGATAGTTATGACCGACTTTTCGATGTGACGAAAGCATTTGTTCGCATGTTTCAAACCAAGGATGAGGAGCCGTAGGTCGCCAGTGACCTGTGGCGGAGTCCAAGTCAGTGCTTACCGATCACGCGTTATCGCCATCCGATCGCTCTACTGTATAGCGAATGTCGGGAACTAGGACCCCCACCAGCTACAGGTATGTCGTAGAGAACGGGTCCGAGTGCGTGTATCATGTGCCACGCCCGCTCGGACCCCTCCACACTACGTAAGCACTACAGATGGTTGTGCCAATGCTATTTTTTACTAGGGTTTTTGTAGGTGTCAGGGGCTGACATGCCAACTAACATACGATCAGGTACAACCATCTGAATTAGCATCCTTCCCGTCTCGGGCCGGACCTGCGCCACCTTGCCAAAGCCACGAAGATTACTCTGTACTGCTATATAAGAGGATTTCAAATAAGGGGGTGTCCCCTCAAATCGATAACCGCCTAAGGATCGACATTTTTTATGACACCACTCTACTGCTATAACTTGTCAGCACGGCGCGCTCTAATATAGATGAATCAACCTTTGGTATTTTTCCTAACGTGCACCCTCTCGATACACTCAATCGTCGCCACCGCAAAACGTGTATTCCGCCATGACCTACATGGGGCAGCTAGTCGGGACCCATGCCCCAGAACGACATAGAGACTCCCCCTCCGATAGAGCCAGCTTGATAATACCCTTTATCTTTCGGTGACTAACCAATCCTTCGCGCTTTTCCACTCGGAGGATCAGCCACGGTGCCGAGCGGACTGTTGGGGTAAAGAGCCACTTCCACCATGTC--CGTACTGCTAATACGGATGTGGGATTAAGAGTTAGCACTTGACACGGCCGAGCTGCACCGGTACTGTGAACCGTTAACTACGGAAAATCCGGCCCGACCGGGTCACTATGGAGGCACCAGCAGTATATGTAGAACAGCCACGATTCAGCCACAGCTGGTAGCATCTGCGTTTTCACATTTTGAGCATAGGACCGTTGGTATTCGATTTACTAACTCTAGTTTGTTGTCGTCCGTGGCGTCTTGACAGGCGGTGGTATCTTAAATTCAGTGAGGAAAGCTACCAAAAGTAAACAGAGGGGAGACTCGGGGTTGGGCAACCCGTGAGCGGGGGTGTAAGCACCATGAATGCACACACAGTAGGGGGCATATGGTGGTTAATGCCCCGGACCAACAGGTGGTTCGTGGCCGCTTACAGTAAGTGCGACTCGAACTGGCTGAACTCATATACTTTCACCATTCACGCAAGGCAGGGATCAGGATGACGACCCCATCGGGTGGTCGATTACTTGCCGAACAGGGTGTCTCATCAATAAGTTTGTTTGACATGGGATATGATCTCTCAACGCTCCCCAATGAAGGATAGGCAGTCTCGTAATTCCCACGCTTTCAGAATAGCAAAAATGGCCACATCGTCACCTTTGCTAGCTCGAGCCCTACATATCTACTCACCGCCGGAGCTGCAGTTGTGGACGAGAAAGGGCGCTGGGGGAGTGCGGCACTGCAAGGGGGACACGGTTGCTGCACTGGGAATCAGCATGTGTAATAAACTCTCAAAGTATTGTTAGTGAGCGGTAAGTAAAGTGTTGGATAAGACAGCAGATTACGCGGCCCACTGCCCACACCCCGGCGATAGGGCTCCCGCACACAATCCGCTGACGCCCGTATTTACGTGAGTTTTTCACTTTTGTCACTGGTTTACTTACAAGAAGTCGACATCCCATGAAATCCTTGTTTTCGTACGCTATATCTATTCAGTTATCGCTAACTGTTTTTACCCCGGTTGAAGTTATCGAGAGCCCGGCGATCCAGAGGAAAACCTTTCCCCCGGGGTATACAAGATTCCCCCATATGAGGACGCGGGTATCGTGATTACCTTAAGTCTGTGAGCAGCCCCCTGATAAACGCAGGCCTTTAGTACAACAACGGCCTCCCGCAATTAGGGCCCTGACAGCTCACTCGTCTTAGCTAGGGCATGGGACGCCTGTTATACGGAATCACTTCCCTGTATTTGAGCTTTACTAGCCCTACCTTTCTGCGAGGACAGGCCGCGGAGAAGTGTTTGGTTGGACTTCGTATAGAATACTAAGGTCTGAAGAGCGTAATCGTTAATTAAACAGGCCGTCATTATGAAAGCGCTGGGCCACTATCTTGTCTGTGTTTCTCGAAATGGCAAGGAAATTTAAGTACATCTCAGGCTGAATATGATACGCACCTCCGCATGTTCTTGTAGTCATCTCCGATATGCGCATGTGCTAGATCAAGTGGAATAAGTCCAATTATTATTAAGAGAACCCTACACTGTATAATAGGGCTAATAGGAGATATTAGAGACCGGTGCCGCAGTACCTCGGTGCACGGGGCCGGTAAGCGAAAGTGTGGTCATATGAATAAATAAGATGCCCCTAGTACGTACATCGACGCCAGTAACGACTGGTTGCTAAAGCATTAGAACTAGTAAAGTAGAATACGTAAGTCGGGATTGTTAACAGAGGAGTAACATTTGGTGTTACTAGCACATGGGATGCGTTGCACCTTGATTGCGCCGTCCAATAGGCATCCAACTTGCATCATAACTCTTGGCAAGGGGGCGAAGTGCGCGAACCGAGGTGCCAGTTAGGAGAATGTCCGTTAATTGGTAAGAGCTGGATGGATGTCAGTCACAAAGAGCAATGCGTTTGATCGTTAAATTTCAGCGTGGAGTAGCAGCACTAAAAACCTGCTGATCTCTAAGCATCGTGACCCACACGTATAGCATACGGACCAAAATCGTTCTATCTAGATGCGAGCCGTCTGCGTCCGCATAAGGTAAGAAACGGAAAGGAACCCTTGACACGTGATAAGGAGTTGATCCGCTCAATAAATCGGGGAAGTTTCTATTATCGGGTGAATCGAGAAGAGGGTCACATCTAAAACATCCAAGAAAAGTGACAACGTCACGTTAAGGTTTTTCTCTCTTTGTTCCAAAAGGGACAGTCGAGGGCATTTGCTGCACATTGAGACATTGATAAGTCGTGTGAGGGCAAGATTTATAGTAGGCGAAACACCAAGACGATTCAGGCCTCCGGCCATAACCTAAGTACTGTGAGGACTTTTAGACCTATTGATCAGTGTCTAAACGAGTGCAGCGTGACCACTTTGGTTTAATTTGAGAGCGTGACAGCATAAGATGAAGGGGAATCTAAGAGGTGATAATGAATCTGGCGGCCGCTGTTTACAAGACCTAGAGTGGGGATAATTGGAAAAGGTTATTGCATAATGTGCTCGATGTCACGCGTTCGGCACACAGTCCTTACCTCCAATGCAACAGGCCGCAGATGCAAAAGTATCCGCCCCTGGTCGCGCCAGGCCCACGACCTCCGAGTTGTTGCAATGAATCGCCGTAGTGTTAGACCTAATATTAAAAAACGTAAAGTCCTTCTACGGCTGTGCCTTAACATCCAAACCTATTCTTCAACTTCCCGGTGAGAACCGATAGATCTCCCATTTGCTTTTACTACAAACCAAAAAGCGCTCACGCGCGATCTTTTCCCTTCACGGCGTAACACAACTCTCAATGCAGTCTATCACAAAAACACTATGAAAGCGTTCCAGCGAAATTTTCAAACCCAGGCAGGCGCAGCACGTAGGACGTCTTTGGCATGCAAAACGTTAGGGGCCATGCGTCCGGTGACAACCCTCGTGTCTATCTAACACAGATTAAAGAGCACTGGAAACACCTCGAACCAAACAGCCGGTCCAATATGGAAACGAAAAGCGGACTTGCCCGGGATAAACAGAATCCCCTAAGGTTCATCGGCCCACGAGCGAATTGCTGTAGCGAGGGGTGGCATTTGACGCCGTAGATTGAACATCACGCATAGATTTGGAGGTATCCCTACGATATATGTTTGCCCGCAGCGCCGCCTGTGATCGAGATCGATATTCCCAAGGACCCGAGCGGCTATTTAATGAAACCTTCAAAGGTGACTGGTTTCTCGTCTTTGGACCACGGTGACATCGAGCGTAGTCCACATTCGATAGAGGCGATCTTGTCTCTACACGTCCCAAGCGTTTCTTAGCGTCCTTTCCCAAATCTCTACAACGACCCCAACTAACCACACCACTTTTCATGTGTCACCGACCCGGTCTTTCTAACTAATTAGTTTTCCATCCACAGTTCCTTCCATCAAACTGTGGTGGTTGATCTGTTTCTACGTCACGTTTCCCAATGCTTTATAAACGCTCGTAGCCGGTGGTCTGCTTTAGCAGCTGGGTCCATAGATGCCAAACTCTTTGGCTAACAGATGGGAATCGGACGGACTCCACAATCCCATTCACTTACATGACATGGACTAAACGCGCAAGAAGACCGCCCTCAGTTTCTGCAGAGCTAAATGCAAGCACGAGAGAGTTGGCTCGTACCGTGATCTGTATAAGGACCATATTCTTTCGAAACTATTTGGAGAGATCCCGGAGAAAAACACCAGTGTTTTAGCTGCTCAAGGAGGACTCCGGCTCGGACTAGCCCGTTCCTAGCCCTCCCAACCGGGTCTAGGCTGTCTGCGCCCTGTAGCGGGGCCGCAGAGCAATCCCAGTCCTTGGGGACAACCATCGGTCGCCTTTTTATCAGGCGACCACTCTAACAATTGATTTGCGTGCGCCCTACAGAATCCTCAACGCCCGCGCCTATGCCGATGGACCTGCGCTTGGGGTAAATTCTCCTACTGGCTCATGAGACCACGTGTGAGAGCTTTTCGAACGTAGAGTGAACAGCTATGTGTTACCTGATTCTCCTGATGAAACCCACGCGAGTTGAGTGCGAATTGCCGGCAAATGGTCTTCCAAAGTATCGGATCGAGACGTCAAGTGAGCCGGACGAGGCTAAGATCCGGTGACGCCCGGAAGCATTCAGTCACCCCTTAGCGAACGTCCTACTACAGATCCGTGAACTTATTCTCTGTCGGTTACACTAGGCTGATATAAAAGGCTGCGTGCACGACGAAAATAGTACCGAATCAACCACAAAGCAGGCTAATCGCAACCTTCATCTTGACGGACAACACAATCGCACCTACGTCGACTCTTCGCCGCATTGAATGCAAGGGTGGATACTTTCGTGCCGGATCATACCAGTGGGGTTGAGCGCTAACGCGATTGCAAAGAAACGTGTACCTTCGGAAACTACCTAATAGATTTTCTGTACCCCGGCCTCAAAACCTCTATCGGCACTGCGCTGCTGTGGAGCGCTCATGTAATAACATCGTAGCTAGAGTACCTCCAACGCTACATGATTTTGCGACTGTATTTTAGCGCCTACCG-CGTGTTAGCATCAGACAACACCAGCCGTACTAAATATTCCCTTTCACCTTCTGACTCGTTGATGTGGCAGACCAAATAACCCAGGGACTACTCTTACACCACCTATATATAATAGTATTTGGCATTCACATTTTTTGGCAGAACGATTGTGCTCGTGATGAGGCACGGCTACCAAGTGGATAGCAATCCGTGAGTCTAGCCGCTTGTGCAATGGGGGCCCCATGGTCAAAGTTATATTCAAGAATCCGCTTCTTTCGGGTATTCTAAAACCGCGGCCTTACACTAACCGAAAGGACCGTACGTGCGGCCGTCCTTTATCCCAATGACATTCGTAGCACGATCTATCTCGGAACCGGTCGTAGGTTTATGCCCGGATCATGGTTTAACCTGACCCTATGTGCGCCTTGACAGCCCTATTGTGGCGCACTACTAGGAGTGAGCATCGTCAACCGGTGTGGCGGTCAACGTAACTCAAATGTAGAGTATAGAGACGCGAGACAGGTTGGGTCGAGCGCAGTTATAATGGATCGATATAATAGAGTCAACCTTGTAATAATTCACCACGCGTTAAGTATTACAGGTGCTCGTCTGCTCCCGAGAGTAGAAGTCTTAAGTTTATCACAACGGACTAGTGTGACATGAAGAAGAATCGCCGGTTCGTTCAGCCGGAGGCCCTCCCTGAGCTGGCAAATCTATAAAAGTAATTGATCCTGTACCTGTGTGGCGGCGTCTTATAATGCATCGTATACGCAATGATATCTCCTCATTGCAACAATAACAAGCAATATCCGCGCACCCGCGGCTCAGAAGCCATCGGGGACGAACATATAGGGGTGATTGCGAATCGTGCGCGAGCGGGTCTCCACAGCCGTATTAAAACAGCCGCTGAAGTTCTGGGCCATGAGTCCGGCGCGACAACGTAGCCTAACCGTGTACTGAAATTGTTTCTGGTCTGCGCGGACACTGCGTCTAATCCATCAGGTGCAACCACAGCACGTCGTTCACTCTGCAACCATCGTCCTAAACCGAAAGAACTGGAGCTCGTCTGGAAACTGAGTTAGCGGATGGTACCGATCCGGCGCAAAGTACCCACCTGGGCCTTAAGGGTCCTGGAAAGCGTGGGGAGAAAAAAGCACCAATGGCTAATTGTGTTGCTATAAATACATGCAGAAAAATTCGCGCCTGGAACGAGGACGACCTATGGGTCATGTTATTCAATTGTCACAACTTCTATTCTCTGGGTACTCGTCAATATGAATGTGAAACATACACTTGAAGCGGGGGATGAAGCACTTCTCCGAGCGCAACTCAGCCAGAGACGCGAGAGGGGGTCCCGTAGGTACCCGTACTAGGACTATATTTTTGAGACTCTCTATTGCAGATACTATTTTGCTCGGCAGGTGAGTCTACTGGGTTAGGGCCGTCCGGCCCGCTACTCCTGACAGAACGCGGCCTACTTCAACGTCGGGATCTTAGGGTCGCAGTCGGAACTTATAGCGTCAAGTTCCTGCACATATAATATCCTACACACCCTCCAATCTGAAGTCAGCGCCAGGATTTTGTCTGCGGTTAGGCCAAAGCGGAGACCTTTTAAGGGATACACCTCACCAGCGATGAGGGTTCTACTTCAAAATTTGTAGCACGGATGGCAAAGTCTGATGCTGTGGATGGTCGCGATGCAATATTGTAATGACGGTGTTTAATCTTATTTGCCCTTAATATCGACCTCATTACTCTAGGCGGATCCGCCATCTCTTCTTAAGTGGCCCTAATTTTCCACGGCCGCCATACTGTTTTTAACTACTTTCAGTGAAGTTCTCGGTGTGGGGTAGACGTTTTAGCTCTGAACAGAAAATACTGTTACTGAATCCTTACACTCGCGAGGTGGAGGTGTGTGGATGATGAAGGTCGATTTACAATAAGGTCCAGTTTCCCGTGGGGGGCTCTAAGGGTCTCCACTGACCCAATATTCACTTGGCCGACTAACGTACACCGGGGCCCGGTTTCCCGCACCTCGACGCACGGCCGCTCCGCGTCTTTCCGCCCTCAGGGACTGTCTTCGTCGATTTGTTAGACACGCATTTTTTTTCCCGTAATCCCATTGCGAGTGTGGGGGTCCGATGAACAGAAGATTTGGATCACCAATCGTTACCTCTCCACTGCACCAAGAGACGATAGCTTAATTTAGTCGAGACACTCCTCTATTGCACGAATCTAGGCACTTCCCTAAACACGTGTGTAGCTCCGAACGCTCGCCGCTTAACTGTTCTTCCGCCGTACTCAAATCTCACCCCATTTCATCACCTTCGTAACCCTTTACCTTCTCTCTACGGGCCGGCGCTAAAAGTAGGCAAAACCTAGAGGCAGCTAGAATCCGAAGGTCCTGGGAAGTGGTTTTCGAATGGCAAAAAGTGCACACTAAGCAGATTGCGAGCAGATCGCAAGCACACGTAAGATATGGACGAGTTGGCCGGGGATCTTGTCCCCTGGGTATTGGAGGGTACGGCACATTCGACCAGAGGTTTCCTCCCGACGACGTGAGGATGAGCGGGAACGAAAGAGCATCGCACTGCACGCGATATCGATTGAGTTTTAGCTATGTTTCGCGGGGGTGGAAGTAGATCGAATGGAAGGATAGCTATAGCGCAAGAGTGTGGCACACAAAGCTGAGCCGTCAACCGCGGGACTTTCTATTTACTGAGGGAGCGCTAACTTATGCAGCTCATCTGTCTCCCTGGCATCTCTTCTAGCCCCCTCCTGTTCTCTCATCTCAAGTGCCAGCCAGTTGTCATCGATGGGACTTCGTCCGCACTAGACGTGATTGCCCCAGCGTACTTACAACCGAAAGGATTACGATTCGGAGGTTCAATAAGTGTTATTATGGCCCGGCTCCTTCTCTACCATCCGACGCGGTATCGGAATAGGGGCTGATAGTACAGGGGTATTGAAATTGGCTGCCGTAAAGCAAGATGCCAACCTGCGTTGGCGGCTCCAAATGCTAACTGTAAGGACTTAGGATGGGGTTCGACAGCCTAACTGGGCCGCATTTGTGACACTATCTTTGTTATGCGTGGCCGTGAACGCACTATAGATACCATCTTTCACCAGTTAACACGCGCCTCAGTCAATGCTATCAATCGAAAGCAAGATGCCACTATTGTGCTAGTCTCTGCCCCCGCCTGCGTTCTGCGCCCGCCAATGATCACCGGCCTGCGATTCTGACAACAAACTAAAATAGACCCTCTCCCTTTTTCGCAGACAGACTGAGCCCACAGGGTACATTTAGTTAAGGAGTATTACAGACATGATGTTGCCTATCGCGTATCTCGACTGCGTAAGGGATACTAGACTGGTGCCTACACTATTCTACAACCGTCCCCTCTTTGAGGAGGCTATACGGGTCCCTGTAGCGTTTTGGTAATTACCGTTATCTGCCGTCCATGAAGCCTGCCGCTGTATTGTCTTTCTATCAATTCCGAATATATTTTCGTTCTGTCGGTAACGGAAGAAGAAGGACTCATTGTAAATGTATACCAAGATGAAAGCATAGTGGCCAGAACGACTCCGTGCGTATGGGTCGAGTCGCGGGGCGTAGGCACTATAGGGACAACCCCTACCTCTGCCGGCCCATACAAGTTCTCGACGGAGCTTGGGAGATCGTCGCCAGCATTCTGCTGTATGCTTTGGCCACGTTATCCTGACTCCCCTACGCCCCAAGAATAAAGGACTACCGGTTTTTTGGTTACGCTCTTGCAGGCGTTTAACCTAAATACCCATACATGCTGATTCCGGAGGCATACGCGCATACACTGACGGTTCGTCATGCCGGGGGTTGCTATAGCGAGTACTGGAAATTAAAGACATCCCACGCCGCGAAGGGCTTCCGTGTTGATATATGAACGACATACGAAGGCGGTATGTGATTGTTGAGACAAAATTATATGGGGGGTGGCAGAGCCGCCACAAGTTGTTGTAAACATTAGTCTCAGTGTACCGGGGGCTTGGATACCGTATCCCTGGGCCCGAAATGGGGTCTCAGGAGTTCCATGGCATCTGCGCCAGCCTGTTGTCAAGAGTAACGGCGGAGCATGCCTACACGGCGAGGGACTTTGCACCTCCCGTACGATACCTGCACCGTGGCACACCCAGCAATAGAATTCAAACGAATCCGAAAAGCGCTCGGGTGTATACCCGTACCGGAGGAAATTCCAGTAAAAGAGAT-ACACTCATATCGTGGACGGAAGAATTTGTGATATCTACTGAAGCCCCGACTATTGTCGCGAGGACATGGTCTAACCGAGGGAAGCGTGCTGAAAAAGCACGCAGGAAATGCCTTTCGGCCGTCCACGGGAGTGGGTGATGCGTAGTAGCTGGGTGGGGTTGGATTGAAGCGCCGGAGCTGCATTCGACGG-G--A-A--GTAGGCGAGGAA-GGAACGG-AG-ACC-GAAA-----AAAAA-A-AA-AAAAA---AA-GAGAAGGA-AAA-G-AA-A-A--AG-AAGG-AGAAAGGACAAAGAACAAGCAAGAACACGGAGAAAAGCTCCCCCGCTTAGGGGAGAGGCAAGAGGGGGCAGATGTGTCGTCCGCGTGACTGTCTATCGAGGAGGACCGCTTTGTCTATGTCGAATGTGAGTCCTGGGGGCCCCTTGCTCCAAGGTTTATCTAGTAGACTCGGCTCAACGGAGCAGGAAGCACTAAGTTGCCAAGGCGCGAGCGTGCAAGCTAGGCGCGCCCTTCTGGAGTGGTGATCGGCAGGTGGTAGCGACTGCTGCCTTGTCAGCGCTGAGCTAAGTTTCGAACCTTACGCGGCTTACACCCCCGTCCTGGGGCTACGATTGGCGAGTTCAATTTTAGCGGGTGCATAATCGCTCTATTTCGCTACTGCTGAAGCGGAAATCAAGCCAGTGTGGGGAGTCTGGGGTAAAAGTGTCCACTGAGTCGTTACCGGCAATCGCTCAGGTTTATGTGTCAGCCTGACCAGCGATCCAGCAAGGGGCAAGTTTTGCGATCACACACGGTAAGTTGAATATTGGTTTATCTTATCAGTGCCTAATTATGGCGAGCAAATGCCTCATAGACTCAAACGGACACTCGTACACTGAACCAAAGACTCGCCATCTCCAAGATGCCTTGTGACATTTAGACCGGCTACTCGCACCGCGTCATTTCTAATGGAGAGTTTCTCCTATCCGCGTGGGAACTGGGCATGAACGACCAGGACTTAGGTCAGGGGAGAAGTCACTGAATGGTGTCACGCGGTGGCTGCCAGTCCCATCGTGACTTGCGAACAGGGCCACGATGATTTCCCGCTATCTCTGGAAAACATTCCCGAGCGGCCGTTCTCGTGACTATGGACTCTGCTTCTTCTCAAGAGATTCGATGCCGTGTAGAGCAAGTTGGGGATGAGAAGTCTGTGCGAGACTGCAGTGTACTTACTAGTCGCTGGAAGTAGTGGATCCCTTGGAAGACGCTTAATGAAGAGGTGTTATTGCCTCCCCATTTGATCTCTTACTGTACGCCGTCCTACCGATTCAGACTCTCCGTAAGAGAGAATCGCCGTGAGTTAGTGGTGGATTAACCCTACGGCCATTCGGTTTCTAAGACCCCGTTAAAGCAGTCACAGCTGGAGAGTACGGTTCCAGATGGAGTACTCTGGGCCCCTTGTAAATCTACCATGGCGGACGGTCGCTAAGCTTGTGGAGAAGCCAGCTTAGTGCTGAATCATCAGTGTACTTTCCCCTTGGGTGATCCGGTGCGACATGGTCTGGATCGTTCATGACGCAAGCGTCTTCAGCATAAGTATTGAAGATACGGGACAAGTGGGCGCACCGCTCAAGCGACGCACTGTTCACCAAACGGGCATCGAAGCCCACCCTATATGCCTATGACATATAGCTCTACATTGCTTCCTTCAAGGCGTTTGCAAACACAACTCCCAGTACACGTTATATCGCAGTAACATTTTGCCAGCACACTTTACTTAACGCACGTTTAACACCGAGAATTATATCCACCAAACTAATAATCGAGCACCGTTGTAGCGGCGCCGCAATCCGGTAAAGAGCAAAAGGTAGTTTCAGCCATTGTCCCCGATCCTTCATGCTCATTTTGGCATCTCCCACGGTTCAATTTTTTTGCTACTTTCCGACACACTGTCAACCAAACGTAACGCCACACGCCCTCCCCTCTAACCGGATAGCGGTCTCAGGTCCACCAGCACTAAACTCTCGGCGTATCATTGTATTTCAGCTTTTCTCCTCCTTGCCTGGTCTCTGCAATGCACGTCTGGTAGTCCGGCCTTTGAATTGTCCCAAATTAAACGGACTTTCATTCTCCCCCCGCCTCTGGGTCCATGGGTAACCTGTGTCGAGAGATAAATGACGCGTTTCATTCTTCCGGGACAGGCGGTGGTGTTATCCAGCCACGTTTGGCGCAGTGTTCTGTTCCGGCTGCACCTGCGGGTTTGTCACATGACAACGTAGAAACTCCACCGAATTAGCTAGGCTTAACACCTGGGGTCTTCGTGATCGAGTATAAATGAAGCCATCACCGCTCCAGAAGGGTGACCGATATAAATACTTCGAGCTATCTGGTATGAGGAAAACGCGCGGGAGGGCCTGCCATTCACAGCGACCGGTGGAACACCAATAACGCGAACGCGCGTGGCCGAAGCACGACTGTTGGGTCGGGTGGCATTTAATTAGTCAAATACGTGGATCTACAGCATACTGAAAAACGGTTCTAGTTCCTCCATTAAAAATGAGGGGTCTAATCGGAGGTCTCACAGGGTACAGTGCTAGAAATCAGAAAACACGCCCCGACAAGACATGGTCCGGCCTGTCTAGAGCCCCACCCACCTATCGTTACGCAACTGGGTTTTTCAACTATCTCGATCTGAGCGAAGGCCCCCCGCCGCATGTAATTGTACATTTTGTTAATTGGCGCTC---T--ACTA-AACCGATTAATGCCATTTCCTGTACTGGTGCAGATGAAGCACCTACC-GGGC--TC--A-AC-CTCACGTTACTCCAAGGCAGAGGTCTAGTCGCGTCCGTGGCTTAACGGTCCG-TTCC-T-TTTT-A-AA--GCCTAG-C-GTATATCA-T-GGGTC-TCCTTCCTGAAAGA-ATACCTG-AGAGCTTGGATTTGGCCCTGTAACGAC-------------------TT---GGCCGCCCTCTT-------AGATAGACTCCCTAA--------TCGCA--TGAATTTTCT---TAA--TCATGTGCCGCGTGTCGCACGGCCGCATGCGGCGGTTTCTTCTTGCTTATCGTGCCGCCGGAACAACTCTTGAGCGTGTTTAAGAGTGTTCATTCGCGCCTCTGAAACGCAAGAGTGAAATAGGGTCTATCCTTCTCTCGTGTTCTTGCGCGTATTCCGTGGCGAAGCATGCTACT-------------------------------------------------CTC-C---A--A--GCCTTTTACCTGCAACATCGAATAGAATTCCAGGGTCCCCGCGATGCGGCCGGTTTTACTCTACTTACAAATGCGCGGAGCAACTATTTAGGA-TAATTGCCGTTGTCGTTTTTTTGAATGCTAGAATATCAACTAAAAGGGTCATCCTTGCATCCGGAAGGTATTCATGTCGACGTAGCTGTAGACTAAGAGCTTTTAATGCCCCAGTATCTTCGGAAGCAGTCCGAGTAGCATTCGTTGCGTGCTACTCCGCGGACTTCGCGCTACTCTTGGTGTCAGG---CGGATGGCCGGTTTGATCGT-TTACCGT---GTGTTA-C--CTTCGGCGACATGCG-G-TCAAG-AA-CTACAACAACATGC--CTAGGAGGTGTGGTGCCGCCACTACAAGGTGATTTCGAGCTGAGACGCAGGGCTTCGGCGATGCATCCCCCCGCGGGTTGATGATTATATATCCACTGTGAGACC-CTCTTATCTCAAGACTAACATATT-CGGCCCGCCGATCAAATGACAGTCATTGGCTCTAAAAGGGCTGCTGGGAGAGGGTGGGTAGCGGTACCAATGTTTCGTGGAGAGCGTAGAACTCGAGTGCGCTACCAGCCAATCGTCACATTGGGTACGGACCGGCATAATTTTTTCCATTGGTCCACATGACGCCATAGTGCTCGCATAGAAATCTTCAAGGTCGTCTTGATCCTATATCGCTGGGGAACCTATGTCCGACGAGAGAGCATCGGGCGCAGTTAGGTGCATACATACTCTCTCGAGTAGTGAAGGGGGGTCGGATCTATCTTCACGCCAAGGTTAGTTCCAGTAGAAAGACACATTTTTTCCTTGTCCTCGCGTCGCCACTCGGATTTATGGCGCCGAAACCTCGACGAGTCTCGTCCCAATGTGAAAAAGGACCGACATATGAGACAAAAGCGGAAGGTTACGGTGATGAACACTCGCCCGAGGGACCGAGGGAGAGTAATAGCCAAGCGATTCATTAAATCGGACCACAGC-CGCTCTATGGATTTCGGGGCCAGCTTTAGTGAAACTCGTTGACGACAGCGGACGCCTACAGGTTAGGCTACGATACGCCCAGGACTAATAACTAGGTCTGTGATTCCGCTTAAAGGTGCGGCATAAATTGTACTTAGAGAGGTAGAGCCTCCTGATCAGTTTCTGAAATAAACTCTTCCTGCGGGCTCCCTGGTCGCATCTCCAGGATCAGATTTCACCTTATAGGTACTGAGTTCTCTACGCCGGAGCTACGCGGGGGCGTAGGTCGGCCGCGCCGTAGACAGTCATCAGCGCCTGTGAACTGGTAACGGCAGACGTATATTTGAATGTTTCGGCCTCTCCCCACAGGCGCCGGCATACTTCAATTTCAGCCGGACTTATCGGTGCTCGGGTGAGAACAGCCTTCACTGCCGAGTCAACCCAAGAAGAAAATCACCACTATCAACTTGGGCGCCGGTTGGCTCATTAAGCGGGCACGCAGGCACCCGGGTATTCCACCGCGTCTTCGATGGCTGCTTTAAACCTTGCCCATGGGCAGGTCCACTTCTGGATATTTTGGCGCCTAGATGGCCGCGTCTCAAGATCCCGTCGAGTTGGGCTACAGCTATGAGACCCGACTGCGCACCGTTTGGGGAGTATGAGATATAAGACAAAACTACTCCGATTCCGCGCTATAGCTTCCGACAAATACGTATGCTAAGACTAGCGAAGGAAATAGTAGCTAAAGCGACTATCACGGTCGAAGTGTATTATAAAGTTCACTGCACTTGTGGCGTGTTCTACCTCGGCACGTGGAAATCAATGTAACACGACAGCGACCTACTTGCCGCATTAAAGTGGTGTAATTGAAAGCTCACGCTATCGCTTCTGTACTCACTGCTCTTTCTCTACTCTATCGGCCGGTGCGACTGTTGGCGACGCATGGTTTTTGACGACCTCCTGAGGCATCTTTGGGGCCTTTCCTTAGGAAGGCGTTAGTGGGCTTCGATTTTCAGCTTGCGCGGTAGATCGGTATAGGGCTGGGGATAGTCTACCAATAGCAAATGTGGGCCGTACCTGTACTGTTTCATTCCCACATCTGGAACTTTCCTGAAGTAATCTTCCCCATGATCGCGTCAGCCGGGACCTCTCCAATTTGCCCCCCGGACGAGACACCGGAATAAAAGTCGAACACAGCGATCATGAGTCATAAGAACTAAAATCGCGTGTAGTGGTTACGTATAGAAGACCATTCGTGCAGATATCGAAATTATACTCCACTTAAACGGTTATTTTGAGTACGGTATCGGCCGGATACTTTCATCGTAGATGGACATTACACATGAACATTGGGTTCTCCACGTCATCGGCCTCAATGATAAAACAGTTGAATCCATTCGTGGTGAATTTTGACTGATTAGCGGCGGTCTCTGCACCGCTAAGCGCCTAGTACCCCAGAGGGACCTTCTCGCTGTACTATGGAACCATTAATTGATAGCGACACCGCGTGAGTGGCAAGCCCAAGCAGGGACGACTTTCGCAACTCTCAGTGTGTGTAGAAATCCCTACCCACTACAGCAAACCAAGAGGAGAAATGCGTAATTGTGAAGACGGCGAGGCCACTTGTCACCGAGCCTCGGCGGCCCAGTCTTAAAACGGCCTTTCACCAGGTATCCTCTGCCACCCATCAAATCGAGCCGCAGCCTGAATCACAACCTGTTGCACACTACTTTCTATTGACAGACATTAGAATAATGTAAGGGGAACGTCTACTTTCCCGTCATACCCATCGCGGGTGAGAGCTTTCGACATGTTCGACATTGATCAGGTGATGCGTAGGTTCCAGCCGGGGACAGTCCAGGTTCTAGGAATCTATCCTACGTTGGGCTGGCCTCAGCAAAAAAACTTACGACGGACGAGGGATGTCGGGCCAACACTAGCCCAATGGAATCGAAAGTAGTACTCGCGACAATAAACCCACTGCGCAGGTTATGAGTGTACTTAAACAGGGCCTTCTATCTAATGTAGAATTGAGTACCCAGGGGGTAGTGCCAACTGGACTTATTCAATGTCAATAACACCG--GACAAGAAATGCTACGGAAGTGGAGGATTGCAGATCTCAGGTGCGAGCAGAAAGGCTGTAAACTATGAGTGCGCCTTAGGAATCCTACAATCAACTACCGTTTCCCTTTACTAAATTTTACCGACG-CAGCCATGTGGAGCTCTGAGACAGAGTGAGCAGATTTGGAAAAAAGCGCGTGTTGATCAAAAAACAAAAGCTCGATCTTATTCCCTATGGAGTCTGATTACACAATTAACTGTTCTATAGCTACAGTAACCGCTTTGATGTTACGCGGGTCAGTCTTCTCTTTGTTCCGTTAATGTTGTAGTGGTCGTGCCAGACAAATCAGCCACTAGTATGTGAGAATTATAAAGCGCCACCCGTTGA------AT--AGAGGGAGTAATAGCCAATCCGTGACACACGTGCAAATTCTCGGGAGCCGCAGGCAGGCGCGCCGGAGGTTACACTGGTGCTAATCGCAGTATTCGTGCATTTTTGCCACTTGCTCTTAAACTCGGTGTGATGTTCGGTATGGGCGGGAGTGGGTCTTGCAGGTGCACCTGATGAGGAATGCTAACGAAATGTTCCAGCACACTTCCAAGAGACACAAGCCGGCTGACCATTTGCACCAGCTATACGTAGTTCAG-TCATT-----------------------------------GAGA--GGGTGACCACCTCTCGTTGAGTGTCCTTAGAATACCAATTTTCCTAAATTTGCATTTTACACTCT-TTTATTTAGCT-GGCGG-CTTCTACCACCCGTCGTCT--AACACCT-TCGAG--GCCACCAACGAGGAGTATGCCTGTCGCTCTTACCCCGTGGACTGCCAGACGAAGTTTCAGGAGGGCCGGACCCTTCCTCCAGTCACGGCAGTTGTTTTCCCCTATTGGCGTGGAAATCCATATATCTGTGCACCTGAGCAAGATAGTTTTTTGTCCGTGGAGTCCTTCACGTCTTACCTCACACAAACTCCCTACTGTTAGACCTTCTTACTAGCCGGTCCAGATAGCGTCGATAATTCAATCTTTCTAGCCAAAATAGTATGCTTCGTGTCCCTACAACACTGCTCCTTATCTTTTACCTTATTCGCCCCTTGCACTGTGCCAAGGAGGTTGTGCATGAATGAGACTATTGGCTACGTCTGGCGGGGGCGAGCGCTGAGAGGTTGCGGTAACCCCACTCACCCCGCGTCGAGGCTCAGGTGCTCCCCGAACAACGTAGAAGTGGCCGTTCGCCCCGGGGCGAAGTTATACAGTATATGAGACGGGTCATTAGTTATACAGAAGCCGCAGCCTCAGATAATGGGGCAATTCGTGCCTACCCCTAACGTATTAACACTCCGCCCTTCGTACTGCCAAAACAGCGGATTTGGTAACGTTATAGTAATCCGTCTTCACACCTCGACTCCCGTTCCTGTTTAGCCCGCATGAGCGCGCGTAGGCTTACAGCGCCTCGGCCTTGGGACT--GTAAAGAGAACAGCCGGAAGACTATGAACTGGCGTGTACTAGGTCGGTCCCGTCTTAAGAGTTTAAGCAGGCAGTGTTGGTAAATGATTTAACATAGGCTTTGCTACAGGAAGCCCGCGTAGGAAGGTTGTCACCTCGAGTCTATCGCCCACGATTTCCGTTGTCGTCTACTTCCCTGGCTGTGGTCCACGGCACTGGCTCCGGCCGCCAACGGTACGCGGAAGGACTTAATCCGGATCGGGTGAGCCAAGGATCGGCGTAAGGGCATGCCCGGTCTATATTAATCGAGGTGGATGAAGGATGAGTAAACCATTGGGAGGAAGCTTGTGGCAGCCTGGGGACTCGTGGGGTTCGGTCGTCTCCCCAGCTGCCAAATAAGGGCGCACTGTCGCGTATTGCCGCCAGTATGACTGCTCACAGTGGCTAAATACGGCTCAGACAACATTTCGTTTCATGCTTATGGTCGGACAGCGATGAGTTGAAGAACATCTCGCGGTGGCCAGTACGGGAACCGCGAGGGTTAATGAATAGAATGTACACGTATGGCTAAGCAGGCGCAGATGTGTCTAGCATTACTCCCCATAGTGCTGCAAGCGTGATTGTTCGGGATTGGGATGCGCCAACACGTGGCACCCTTACATAGAGACCGGGGGGGCAGTAAAGGGGGCCCTCCCCAAACGTATCAGAACCTTCGTAGGCGAGACTCCTCCGGATATACGGACTGACGTAAACAGGTCAGTTTGGTAAGGGAGAGCACGGGGAGCGATAGAATGTATTCCAAGGTGTTGAATTCCACAGACGCATATCGCGTCCTTACTAACGACAACCGCTTTTGGGGTTGGCCTCCTATGGTTGTGTGTCTCAAGCTAGCAGGACGGACTTGTAGGAACTCATGCCCACCACATGTTCTTTGCGCGCTTGGACCATCCGCATCCGGTGCCCCCGCACTGAACATGCGGAATAATGCTGACAAGATGATTTTTGAGCCTCTCTTACGGCGGGGAACATTAGACGATCCGCGGGTTGAGGGTGCTGTCGGCAAGCCGGAATCACAGGGATTACATTTTACTTGGAGCGGCGGCGAGGACTGAACGATTCACGGCCAATCTCCGCGTTCCGGTAGTAACAGCCGTCGAGAATAGAGAGGTGGCCGAGGTTTGTTAATCAGCAGAAGAAGGTCTGCGGTTGAAAACGGCGAGTTACGTACCCCTACAAATCCCCGTTTAATACGAAATTATTTACTATCGAAAGGTTTCTATCGAGAGATAGCACCCCAAACTGCGCAGTGTTTGTATAGCCACAGCTTCTTTCTGCGCGTGTCGGTCCGGAGGACTCGTTAAATGCGCCAGGCCGCAGCCTCGCCAAAGGCCCCGACTGGGCTCACGCCATGGCGATTGAAAACTCG-CATGAGTGCTGTCACTCGTAAACCCGCACCCGGGCCTGTCCAAGCCCAAATCTTTACGCAAGACCTTCAATTTCAAAAGTATTATGTCATGTCCCGCCATCGAGGACTTTTTAGGGCGTTTTGCCCCTGGTTATTTGAGGTTCAATTTGGCCAGTGAGAGAGAAATATACAACGAGTTGAGCTAAGGT-AGCTCAAATGCTGCGGATGGTAGGCAAACAAGGCTCCAGTAAGCTTCGATTATGGGGACAGCTCCGATTACGAAGTAATTCTCGATACAGAGGAGCAGCTACAACTGCTCCGTTCAAAGCAATTTCAAGTTAAAAGTGAAGTGTCCCACTTTCTTCTTTCTAAAGTAAGGTCTTGCTACAATTTCCGAAAGCTCTCAGTTAGCGAGCTCCTTATTAACGGAAGATGTTTATACCGTTGAACTCTCCGGCAACCCATCACGCCTGCACTCCCGTCCGCTCGAACGCAGGTGTTCTAGTATCGCCCATGGGATCCGCTCCGAATAGGTTAAGGGGATGAATGAAGCCGCATGAGTCCGCAAATTAGGGAGAAATAGTCATAGGGATCGCCTCGTAGGCTTGGGGGTATAGACATCCAGTTAAGTACGTTGACCATTCGGCGGCTGTAGCCCGGTGTAGCTTACGCTCATACAGAGGAGAGTATGATAGAGATGCCTTGGAGTCGTAAGGATAACATTCGTCTTGGATAATAATGGTACGGTGCTCCCGCAGCTCCGAATTCTACGGCAACTGACCACGCGAATGACAAATAACGGGTACTGGAGTGCCCTGCGGCTGGATCTGGCCTGCAGAAACGCCGGAGCTCGAGCTGGTTAACACCCCTTGCAGCCACGCTTTGGCGTCTGCAGCTTACACTTCAGCGTATTCCACCTGCGAACCCAACAAAACGGGCGCGTAGCGCCACGTTAGTACGTATTTGGTGTCCATCCTTACACCTTGTAGCGGACGACGGGGGCGTTGGATGCTTAAGAAGTCACATTTAGGGTGGTCTCGTTCAGCCTAAGTCATCATTCTATCTGGCTTTCCCAACTCCGTTGGTCTTCGTTTGATTCCTCTTGTCTTCAAGGTAACCTTTTGTTCTCGGCTCCAACCTAACACCAATCCGCAGTACATCCCCGCCAAAATCGAACACCGTTGGTGACTCAGAATATTTAAGGGTGCTAAGTTTCGTCGCTACCACCAGCATAAGAAGTTTGGAGGACGGCGCGCTGGCTCCGTGTCGCTGGTCGCATGCGGGTTAAGGAGGCGCTCTGTGTTAGTGGTCATGTTAGTCTAGCGTCTCACCCAACACTTATCAGTATAGTATGTCCTCCTACCTGTAAAGTATTGAGGAATGCCGACAGATAATACTGTACCGATAATGTGAGCGAATTAGGTCGGTTATTACAACGGTACGGCGTTTTATCTCGGAAGAGCCTGCTTCGGACCGTAGCCTTCTTTCTGTGAACAATAGACCGCTAATACAGGACGTAGGGGTAAATGAGACCACAGGGAGTACCTCTTGTGCGGTTTTCCCATATTTGTCCAATGGGAGGGGTCAACAAGATGCTATGGAGCTATGTTAATTTGAGGGGATACCGTTCACCCCGGGGTGGGATAGCCAGTGCGGATCACGCGCAGATCCAGAAGACCCACACCGGCCTGATCAGATGCTTGCAAAATGAAGGCGTGTGGCGACACCAATGCTCGAACTCATCTTCCCCGTGGGGACGACGCTGTTCGCTTATCGTGTGGAGTTCGTCCGTTTCACATGTTCAACTGAAGCTC-CGCGGGCCTCCTTCAATGGTGGGCGGGCGATCATGTCAAACACCTTCCCCGCAATAGTGGCTCTTAGGCGTGGTCTGGATATCGTTGTATCAACAACTCGCCTTCCGCCGCGTGCCTCCTCAGTTACTCACGCAACTTCTTATGGCCTGAAACTTCTAAGTATAGATCATGGTATGAGATCTACTAGAGCAGGCCGGGAGAATGATGAGCTCCTACCAGTATTGTGGACAGGGTACCTTGATATATTTAGTTGTGCTAACCCTTGGACAGAGCGGAAGCCCCTGGCGCAGACTCGTGGTGTATTTTGCTGGACGTCCTGGTACGAAATATCCCCGGGGTAACCTAATTGAACAAAGTCATTTACCGCATGTCTTCCCCCCCCGTCTGGATTAGTCTTGTCACATAGTAACCAAAGCGCATTAAAGACAGTGTTAACGAGTAACGTACGTGCTCTCAGATATTGCCTGAGATGTTGCTAAAGTAGTATGTAGACAAGCTGATTGCCGGTAAGGAGTTTGGTGGGGGGTTCACAGATCTATGCGAGAGTTCCTCCATAACGACTCAGGACCTCCTGTAGAATCTGAGCTTGACGGGGTGAGAGGAGGCTATTAATCAATCCAGTAAAGGGTGTAAAAGATCTCTGCTGTATGTTCCACCGAGGCGAGCATGAATCCTCCATGGCCGGCCACATAATACAGTTGAAACACCCGGGGATGAATTCATAAGGGATAACCACCTATCAACGGGGCCTCCAACTTTGTGATCCTTAATGTTCCGCTTCTCCCCCTCATAGCAGTGCCTTACCTAAGTCCTGCTTGCGTTCTTGATAACGATCGCTCCTGCTAGGAGTCATTCCCGGTTACGTGGGTTTTGAGGGCCGGCGATCCGGGATCTTACGTTATGTTAATATCCCACTCATGAATGTTTGTGCCTCTGGTGTCGTATGACAGTAAGACTCTTACGGCTAGATCATTAATGGTTACCGGTTGTGCGTAGCACGGAGATTGCCTTACAGCAGGGACTCTCCATATCTATCTATTTCCTTTAGTTACGCGTAGCTAACTGGGGTCGGTACTCGAGTCCCCCGAAGCAGATCTTATGTAGAATCATGGTGACTTGTTTTACTTCTGCGTGAGCGTAACAGATGAAGACTTGTGTTATCATTCACTTTGACTTCGACCGACTCTAGGAAGAAATGGGTCGTCCAGAACTGGACGTTCCGTGGGGACGTAGGCAGGATATCGCATCGACGGCGACCATGCAATTGCACCGCGGCTCCCGGAGGGAGGAGTACAAACCGGGAGTGTTACGCCAGACTCTAAAGTATGTTACGCAGGCTCCGCTCTGTGTCCCCGCCCAGATCCGGTTTTTTGTATGTAGTTTTGACGTTCCGACCACTAGATAAGCTACGGGGAAGGGAGTTAAGGGCTCCGTAATATACGACGATATATCCCACAATGACTGGCGTCATGGAACGGGCGCATTAGCACGACAGGAGGCCTTGCTGGCCAATTCTACGCCAAGGAGCGTGTGCCATTCCGATCAAGTCTAAGAACGAGCATGTCTAAAGACGTTGAGTACTGACCTGCCTTGGTCAGGTAGATATCGAAGAATGACTAAATCGCGCACTGGGGTGAATTTGGAAATCGCTATCCGCTCAAGCACCTTTTTTTTACAAGAGTGCCGGTTCCTCATCAGTATTTCGCGTAACGGATGATTCAACCTATGTCGTAGGCCACTTCATACGTTTTCGGAGTAAACATAACACAGAAAGATGCGCTGGCCCGGGCCTGCACAGCCCGTCATTGGGGTGTTAGGGGTTTTGGATCCGCTCGGAAGTTGGTACTCTCAAAATCCTAGGATATAACCAACAGATGCATACTTACTTGCACTAGGCACGTGTGACAGGTGTAGTGCGGAGATGGGAGTATGATCTAGCACAGCGTCCACTAGGCCTATGGTCGTGTGCGCTTACTGGGTAAGATCTTAATCACTACAATCCGTTCCCTAAGTAATGGAAGGATCGACCCTACTTAGGTGGATAGTTAACATGCAGGTTCTAAGTAGCGTCGGGTTGTCGTGGTAATGTGCACTTGCGCATAGAGCGGTAGTTCCCGTCATTCATTGCCCTGGATCCGGGCAGTGCCCTGGGGAGTTTACTTGATTAATTAGATCCGAATCCTAACTTCGAACTCCTATTGAGCTAAATGGATGCGGATTTCTCTCGCCACAGATCGATTAA
>Appf3
CACGAGGCACACACCCCAGAAGCTATTCCATCCCGCTGCGTTTGTGCGAGGTCCAAATCTCAGAGCATGTCACAGTCGCTTCTAACATAGCTATGAATATTTTAAACAAGTGTTACCGAAGGACGATGAGCGCCTGTCTTACGGGACTTACGAAACCGAGGGCACCCGTGTTACTCAACAACTACACTCATCGACCAGTTGTATCCCTTTCCATTTTGGATTCAGCGTCACATTGAAATTAGTTAGGCCCGTCTTCATTGTTATCGCCGCGCCCTCGGAGAAGTTTTGAAGGGGACTACCCAGGACACAAACCCCCGATACCACCGTGTGCCGCGTCAAGCTAACTTTAACCTGTCCCAACTTGCCGGCAAACACTGTGTTCTTCGCTAGCGCTCCTTTTGGTCCCGGGAGTAAAAATGTTGCTTCCGCACTGATTGGTGTTGGTCTGCACACATATATGCGGACTCCAAATAAGTAGTTGCAACTGAGTTTAACATATGGCATCTGCCAACGGACCTATAAGGAAGGTTGTCTCCCGCCGATCCGCGTGATCACCGCTAACTCTGACGTGAACGGCAATAGGCGTCGGTTGATATCGGGGTGTAGCTCCCGGAGACCTGCCACATCCTTAGCAAAACCAATCTTCTGACGTGCATAGACGAATAGAAATAGTCAAATGGACCAACCAGTTTAAATGGGTGTGGCATGATAAGAGACTAGGTTCGAGAGGTATGGGGGACGTCGGGGGCTGAGGATAAATCCAATGAAGGTACAGACGCGTTCCAGTTTTCCAGAGTTCTTGAGAGTTGAATGCTTATACGCCCAGTATAAGTTGTACTAACACAGATAATGAGTAAACAAGGATTGCCCGATTGTAGAACGTTCGGAGTCCACTGCTAGCCGTGTCGGGGTCCCTGCAACGTCACACACGCGGTTCTACAGGACCGTACGCAGTCTGTCCTAAGGAAAAAAGCATCTGTACATGAGGCTTGAACTGATGATATATCTCAGAATGATCCGTTACGATTTCCCATAACCTTCGTTAAACTCGCTTATGAAGAGACGGTGATGTCTAAAGGCTGTCACGAACAGGTAGTGTAGAGCAGCAAATGCAAAAGGAACACCTACAGTAACACCAGCGTTACAACCTACGCTCGCCCAACGAGCATTCCCAGCAGCGTAGAATCATTTCGTGGCTCACTTTGGCGTACGCAATCCGGAGGGGCGGACACTCTCGTCCGACCATAAGTCCACCCTGACTAAAGACTGCAGGAGCCGAGATTTAAGGAAATAACCTTAAGCGTTAACTGCGCATAGAATTGGTCCTGACGGATTTCGTAACATCACATAACATATAATGGCTACAACGAGCACACTCTAGATGTAAAACGCACGACGAGAGTTCAAGACACCGCACTCTAGAGCAGCTTAGTGTGGTCCATACTGCTAAACACCCTTAAGATACTGTTTGTCTTTGTATCGAGATCCTTACCGCAAGCGTGCCCAACCGCCTCCTGATTTAATGACTCATATTGCCTGGATTCGGTTGGTGAGTTAGGGGTACAGCGAACCGAACCCCCGCTAGTTGCGGCTACTTCTGTGTGGTAAACGGTTTGAAAGACATATGGGTGGTCAATCCGGCGACTGGTAGAGGGCGGGCCAAATAAAGTGCGGTAACATAGGCTTCCTATACCACTTGGGCTAAGGCCTATAGCTAGTGCCTTATCCGGACACATCACCAGATACGAGCAAATAATGCGAGAGAGATTCTCTAACCTCCTTGCCCAATAGCAACCGTCAGACGTGACCTATTTCGGAAGTGTGGCGACGCAGACCACGGTGCTATACGTTTCAAAGGCATTACGAGTGACAAGAACGACAGTATGAAGTGAAGTAAGTTTTCGGGTGCGATCAGACCAACGGGCGTAGCTGGGACGCCTGACAGACGGAATCCGGGAAAGAAAGATTCGTTCTTGCATTCACGTCCGGCATGACCTATCCAGCTGCCCACGTAGCCCTTCACCTCATCATGAACAGAAGAGCGTGCATCCGACTTGATTCGGGGATCCTCTTTACGTCCGCATCCACTATTCTCACGATTATACCACGCACGCATAGGTAAGACTTATATATTGGACCGTCTCACGGGTAATGAACATCCTGTATGAAATAAGGTTTACCCTCTTACAATGACCAACCGTACTAAAGCACACGGGTTAGGGATTGTTTAGAAAAGGCGCCTGGCATAATGGTGCGATTGGAACCCTACCCCAGGTTGGCTTTATTTGTAGAGTACACAGTACAAAGACGTACCTAGTAAGCGTGGCGAGCAGGAGTAGGAGGACGTCACCTGAAAGCACAGAATGTCACTCACGAACACAAACAGCTGCTGGCGACTCGCGCAACAGCATCAGTGCTCGCCTCCCCGCGACACCTCGCTCGTGCGAGGTCGGAATGGAACGCGTGATAGCCAACCATAGGCTGTGCGGCGCACGCTTCTACCACCCCTGTCGACGTAGCCGAGACAGAGCCGAACAAACCAGCATCTGAGAAATACCTTCAGGCGAAACTAAGTACACTGGTATGCTAGAATCATACGGCACGTGGCTTAGAATAGTACAGGTCGTGAATCTTCGCGAAGGCCGTTAGTACTGGAGGACGCTAGAGTGAGCAATTAACGACGTCGACGGAATAAAGCCTAGATTACGGGATCTCGAATTACTCCAGAGAAACGCCAAATAAAGAGCAACCTGCATCCGCACGTTTTTGGTCCGACTTCTGCATACCATTGATTGAACAGAGTCCTACCGATGCACGCAGGCTCACCTGCGGTTACTTACGGGGCAGATTTAGGATATAGGGATCACGTTACGCGACTTTGCCTTTCCGTTTAACTACCGAGTCTAGGAGGGCAAGGACGCGTGATATCCGCTGATGCAATCCCAGCATATGGTTTCAAAACTTCTCTATTTCATGTGTTTCCCCCTCGCTAAAACTCCCAGACATAGTGCTTTAGCGTCCTTTATCTTTTTGGCCCACTTCTGTGTTTCCTAGCTCACTTGAGGATTGCTCGCGCAAGAACGAGGTTTAGATCTCTCACAAAACTGTGGGGTCAAATCAAACCGAAACGCCACCGAAACAGCGCGCAACGGTTTGGATTTGCTCAGCTTAAGAACGATGGATAGGAAGCTATTTTCGGCAAGCTCTAAACGTCACTGAGTCCTGTAATAAACTATCCGCACGACCGCAGTTACCCCTAAATTTCTGCTTTCATTTATCGCTGAGCGGAAGTCAGTGGGCGTACACCTAGAAGATGAATCTAGGTTCTACCGTGAACTCCCGTAGAACTCACCAGGGATGCCCACGCGGACGCACCCAAGGACTGAACCGGAATGCGTGTGAAAGTCCTAAGGGCCTATCGTACACGACGTGCGATTCCAGTAGTGCATGTCGCTCTCGAGCTGACGTAGTGACTTAATCTTTGTGAAAGGCTCGGCCGTCAAAAAGCCCATGGCGGTTTCTCATATCCGGGTGTAATGACACGTTGTAGGCATAGCCGCTCCCCGCGGTTTATGGCGAAATCAACCACTCGGAGCCGCCTCCATGGCTAACTAATTGCCCACCTTCTTGACAATGTCTATATTTCAACATGCGCCGTTAGGTCGTGACTCAAGGAGGTGAGGAGGGTTCACAACTTAAGGGAATAAGATGGGGCTTGTACATGGCGCACCCGCTCATGAGTGGCGAGGACCTCTTAAACTACTACCACTCAGGGGGAATATTCCGTGAGACAAAGACCATACGCACAGCGGGCTGTTTAATGTAGCCAAACGGCAAAGATACGTTACCTAAGAAGAAGAGGGGTAGAGGAGCATGGTTGTCTACACGAGAGGCCTGAGGACGTCGAACGCTTTAGTTCATAGTTTTTTCGGTCTTTGGACACGAAGGGGACAGGGGTTCGGTGCACAGTGTCCTGGGTCTCTATGTGTGGGAGGCCTTTGGCGATGAAGGAGGTAGGTTAACCTGAGCACGACCACAAGGCTAAGGATAGAGATGTTCGACGCGCTCGAAAGTCATCAGACAAGGAGTAGAAACATAATACGTGTAGTTATTAATTCAACCCGAACCAATCATTGGCTCAAATAAACAAAATTATAATGTTAGTAAGTTGAGCTGGTAAACCCTGAATCTTGTCGAGACAACTAAAAGAGCAGGCAGAATGGTTTATATTGCAGTTGGTGGATCGCATAACATCGCTAGGTATGAAGACAGTTCAGTAGCGCTTTGATCTATACCACATTGACAAATACTACACAGGTAGAAGAAAGTTTACCTGCAGTGTGCCCATTTCCAGCCGAAGCGTGTGCAGATGGGTACTTTAGTGTACAAGACTCAACGCATATGTTAAAAGTTGAGGCAAAAAACATATTGAGGGAGATGCGAACGTTCCGAGGACTAGCTCAGGTGGAAAAACCATCTGCCGAATAGGTGTATTCTTTGTAAGTAGGGCAGAAATCTCGACACCCTTAGAACAGTCTATCGCGATAGCGGGTAATTTAGATGCTACTTTCTAGAGCGACGGTCGATATAAGGTGGGAGACTAGATACTACAGGGGTAGTCGCGCGCTGCCACCCCTACCCTGGGTGCATTTGCGTTCACCAGTAGGACCCTTTAACGGATCCGTATCCCGGTGAGAGGGACAGCGTGAGCGATACATTTGGAGGCGCAAGTGCAGTCGCCGATCTGTGCCTCGTGGAATGGACGGAGAATGTCCGTGGAAGCAATTGAGAGTGTGGCTACTACACTGGCGAACGTGAAAGAGTACTCTTTTTGCAAACCGCTATGTGCCTCAACGAAAGTTTTACCGATTCTTCAAGCCCGCAGAGCCTGGGGACAATTGATGAGATATAGAATGTTGATTCGATGTATAAACGTGTCGGAGTAACGAAATTCGGATATCTGACGTCGACGTCGGCCATGACGGGCTACACTTACATTCGGTCGGCAGCGCCGATACCGGCCCTTATCATAAGCCCAAGCATATCGGAAACAGTTTTTGGTTCTTTGTGTCGAAGCTTACACGATGCCTCCAATACACCGCCAGGGAGCGTCTTCTACAAGGCCCGGCCGACATTAAAAGGATCAATAATAGTGCCAAAGTGCTAGCGCAACGCCAGAAAGTATACATGTTTCTGGTGGTTACAGTTTTGTAGGAACTGAAGGATAGATACTAAGTCTCGCGCCGGTGGTGACTGAATCAAAGCCAGGCCAAGACAGAGCCATTTGGAACTCCACTTCACTTAAACCTTTAGCGCTGCAAGCACAACGGGCGGTATTCCATCAAGATTCGGTGCCAGGAGGGTGCCGTCTGCGAATAATACATAGATCACGCGGGCCTCCATGAATATTTAGCGTAAAACTGGAAACGGGAAAGTCAAATCTAAGGGCTCCGCACTCTAGAGCAGTCTAGTGTGGTCAGCATTCCCGAGCTGACACAAAAAACATAAATTACAGGGCTAGAGAATGACAGCGCGCCGATGTGCAAGGATGAAAGAAAGCCGCAGTCAACCAAATTAGGTAAATACCATAGTTGCGTTAGATAGTGAGGGGGTGATTAATTCTGGTTCACACAGACTTACCCTTTTGACTGACCGGCAGCAAGACTGTGCGTGGGTAGATATATTGTCTGGCTATGACTAAGTTGATCATGTGCAATTTAACTCGAAAGAATGAATTTGCGCAAGACCAAATTGCACAACACTGACAGAGTCTGGCGGTACTTAGCACAGTAAATTGTGAGCAACTTCATAAGCTCCGAGCATTCTTTTACCGTCCTGCAGTTCACATTCCAAGCGCATAGCGCTCCCACGCTTCAAGGTGTCGTAGCATCGTAGGGGTTAGATCAGTGCACCCCCGGATCTTGTATTCCATTGCAGGGGACTAGATCTCACACTACGCTTAACAAGCTTAAGCAGAGGTTCGAGCGTCCTTTCCAGGGTCCACGGCGGTTCAGGAATTCGGTCGCGACCCAAAGAGATATTCCCATAGCCATAAGTAACTCGAAACTATGTATGTCTGGAACCAGCGTGATACGACCCTCTCTGATTGAATGGCCTACTAACTTACGAGTTCCCGCCCTTGCCTCATTCGTTTCTTCAGTCACGCACTTTACACTGGAGGCCGTAGGGCAGCCGTGGAGTCATACGCTGGGCGTAGATCTCGCACGTAATCAGGCTGGTTGATTCGTCGGGCATACCAAGCCATTGTCCCCGCTTTTAAGTGGCCTCTGATAATAACTTCCTCCGTTCCACTATCGGGGACATACAGTCGAACCGGTAGTCATAACTTATGCCACGCGCCTTAGCAAAAGACTCAACAGTAGAGGTTATACTTACGGCATGACCCCCCAAGAAATAGCCAAATTCGTTGACGCTGGTTGGCCCCCTTAGCAGCGGAGCCATGCAAATGTGCACACTCTTCTGAGTTCACAGAGCCGACCCCATTTAGTGACGGCGCGTGTATCCCCGGCGGCCGCCTGTTAGTGGCACCACGCATTTAAACGTTCACCGAAATTACGCGGGAGTTAGCAAGAAAGAAATCCAATAAAAGAAAAGTCATGCACCCGCAATCGCAGCGACCGCGATTACTGTTTGCACCTGCCCTGTAACGGACCAGACCGGCCTTACTTCGGCTTTTAACGCCAATGTTCCATGTCCAGAACAAATGTGGACCATACTCCGGCGCCGTAAAGTGGGTCTGGAGAGGGATTTCAGCAATGCGCGGTATCAGTAATAATCCGTTAGTTACACATCCAATATTTGCGGTACACTATCCCCGCTACCGCTTTTATACTTAAAAGTGTAGCGCATGTTCTAATTTACATGGCTTCCGTTAGAGATCATACTCAACCCAAAACAGTGCCTAGGTGAGACATGCTCTCTCGCTCACCTAGCCTCAGTGTCCGGCGGTACCGTCGAGCACAGATGCAAAATCCGCCGCGTACTCACGTTCACTCCCTTGTCGACTATGAGAGTTTGGGTTACCTGTGGCCGTCATACACTTCTTATTCTTGACTTACAACGGTTTAACACCGAGAGTGTCTCTGTATGTAGTGATTCATACGCTACGTAGTAAACGCTTGCCGCTCGCCAACTGGCATTAATAGCTCTTCCTATATCGGATTCATGCGCACAGACCAAAACAATCAGAACCCCTAATCGACCTTCCACTTCTGGTAAACTACCTCGCCCCGGACCCTCCTCCCCTCAGCTCTTTGCGATACTCTGGACCAATATCGAGCCTCAGTGTTTCAAGTGCTTTCAGACATTTCAGCGAAGCAGTACATGAGAAAGTTTGGAATTATGATACAACGCACCTCTTACTGAGTCTTCCACTTTGGGCCCGACCTGTGGACCAAACCCCGGTGAGTGACGGAACACCTATATGAGAGCGTCGCCTGGAAGCCAGGCTAAGGCGGGACGTGACCGATTTAAATGGGTTCACTACATTGGTTCAACACATTTTAATCAAGGACGCCACGGCCGTGGACAGCGTCTGGAACATGGGGGCATTCTATCCATATAGTAGTGGCGCCAAGGCCTTCCAACTTCGAGACCGTAGTTTTGGGAGAGATCATGCGAGGCCTGTAAGACGAGTGACCCACCGAGCCCAGGCATACTCAATGCGGCTTCAGATGGAGCACGTAACCAGCAGAAGTCAGTACACCTGTCATTTAAGCGGGCTTGTTTATAGCTTTCCAACTGACCACGCCGCCGAATTACGATCCGCACTAGACTCGGCTCTGAGGGACGACTCAAGGACCACAGCACTATGGGACCTTACGGAACATATCATCACAGGTATATTAGGTTCCGAGTAAGGTCATGCGGCAAAATTGAATAACAAGAACATAAGGAGCTGTCGCGCAGATGCTAGAGAAGACTTGGCGCTATGAGATTACTTTTCCATAAAAATACTTCGCTCACACTCTGACTAACGAGCTTCATTCAGGTGTGATTTCTTCTGACTTACCATAGCTCACGTTTGCAGCGAGGCTCTTAAAATCACTGCAAGCAGATTCCGGCGAGCCCCTGGAGTAGGTGCCTAGAGTCTCACCAACAAGAAGTAATGCGGCGCACCACAGAGACAAATTCTTCCCAGACGGGTCATTTCCCGGGTTTGTCGCTAAGACTATCCTTTGGGGAGCAGCGCAGCGATGCTCGACAAGACCTCTTCATTGACCAGTGTGTAGTGAAACGGGTCGTTACGCAATGGCCGCGACCGCTTGTTTTAACCGCTTGCGCGCGACATTCGGAGCGTGGCAACCAGTTGTTCCTTTGGACTGCAAGGTGCGTTGTCTCTTTTATCCAGTCCAGTACGTTGCCCTGAAATCTGGCCTTCATTTCCTGCCCGTGAGGATGCCGGGATTCTGGAGTTTATTCATGCGGTCGGGGTCGGCATGCATTAAGTGGCGCCAGAACCAGGCGTCTCCGATTACTCGGTACGAGCCAGACACGAGGCAGAATCGTTATTAAACCGACTACGTCCTCCTTACCCCGATACAACGCCTCGCGCATACACGTCAGAGCTGCAACGCCAGAACTCAACCGAGTTGCTTCGGATAGCCGTCGATATTGTCGCTAGCCCACATAAGCCGGGACGCGAGGATCTTATGCCGTCACACAAGACAGCGATTGCCCTTGATGAAGTTGATGGCCAACCCTACGTGTATGGATAAGGATGGGACCGGAAGGGTAGGAGCGAGAAATTTACAAAACCATTGAGGGGAGCACGCAGAGGGTGCGTGGAGGTACCGGGGGCATATAGATCCGCGTAAACGGACTAAACCTTAAGTTGGCCACTGATGCTGAGTATCGTAACTTACGTTCGGGTCAGCGACGCACACCTGCCCTTCAAAATCTTGGCAAAAATTTAAGTAGAGCAACCGCGCGATCTTGACTCGGACATTCTGGATGCCGGTTACTAGTGTATTCGGACCCTGGCGTACTCTACTTTCAAAGTCGTAGCGTCGTACCCCTCCTAGGGGAAACCGGGTTAATCCGCAAACCGCAAACCCACACGCTACGGATATAGACTTCGCGACGGAGCATGGGGAACGAACACTTCCCGATCCGGGGGGGTCACCCCGGTAGCCTTAGAAGATCAACACAGCTACCATGCCAGGTCAAAGAGTTCGGGCGGATGTTATGAAATGTACATACCATCCCTATCAGTAACTTGATCCTAGGACTTACGTTAAATACAGATAAGTGCAAAATACTGAGGCGTGGGTGCCGTACCTTCCCCAGGGACCTGTGGCCTGGCGGGTATTGGAGTTTGGGTCGCAAAGTCTGGGGACAGCCAGCCTACCATAACGCCTAGGACAGTCGTAGAGACCGGTATGGTGCTTGCTTCTTTAAGAAGTCTTAGACGCAACGGCCCGCCTGCCTGGGGCTGCTGTTACTCCGATGCGGGTCAATGTGGCTATAACCGCCGCGCCAATGGCAACCTTGCCCCAGGGGATGCGATATCTCAAGAGCGCGACCTACAGGAGGCAAGAGTCGGTCTAACTTCACAGTTTCAGCAATGTCTGGGCCCTCAGGAGGCACGCTCAAAAGCCCGGTCGTGGTTCGGTGCACAAGCATGGGGTGGTCGGAACTGTTTGGTATTTCAGCAGGTCAATCTGATGCAAAAACTTGGGCTATAAGGGGTGGGGCTGTTAAACCAACCCGGCCGTTAACGGAGCACATAGACGTCAGCATATGCCTCCCCCTAGTTACTATATGAGATATGCAACTCAACGCTGACCAGTTTTCGGAAGTATGAATTATCCCTCGCACGGAGACGCTAAGGAAACCAGGTTTGAGCGACCCGGCAAGGCGTCCACAGAAAAGCCACCAACGCGGGCCAACATCGCGTTTAGGAATCCGCTGGATCGACCCCCAGTTTTTCACTTGCATATTGGGCCGGGGGAGATACACGGGACAGCTGGATGGTTCGGATCCTGGGATCCTCACGGGCTGTCCACGGCTCATCTACAGCTTAATGGAGATTGACATGGTATTGATGGTGCTTTCAACGAGAAAGTAGCGCCCGCGCATCTATCGCATGTAACACTTCGACTTTAAGGGCGGGATTGAGACTGTACCATTAGTGTAGTACGGTTCTAGATCGTCTTCGAATATATCAACGGGTACCGCCTTGTCACCAGACGATCCTCGAAACAAGTACGAGTTCTCCTAACAATAGTCATAGCCACTCGCCTTTTTATTTCTCTTTGTACAGTATGTGTAGACATCACAAACATCACCGTAAGTTCCTCCGAGGAACCTCAATCTCCGTTACGTGGCTAAGGCATACGGCAAATTGCCTCGCTTAACGCCGAACAAGGGAAAAGTCCAAGACAACTCCAAGGTCCGTACTAGAAACTACACGTGAAGGTTACAGGGCATAAGTTGTTGGTCTAAACGTAACACACTACAGCGTGTACCTAAATTGCAACTCGGAGGGGGTGATGATTGTTCCTGAAAACCAAGAGGACGTCCGCTTCATACCATCGGTACCTCTTTTTAGCTATTCAGCGCTATACTCACTCGTGCTGTGGGGTTTCCGCCTTCGGCTTGATGTGGTAAGGAAACAGCAGTTTATCTCAGGACCCATGAAACGATGATAGCGCATAGTCCTCGATGGAGGGACTCTTGCGTAAGCCGGGCTCGCGGCGCCAAGTCGTGCCATACAGTCGCGTGCGACTGGCGAGACTAATAAACGAGTAATACCTAGAAAATGACTCGTGATTGGGAGTGCTTCTTAGGAGCAGTGTAGAAGCGGTAAGCTTTGACTGCAGACCGCGCGAGACGCAAATAATGTGCCAAGCGCTGTGCGAATATGCAGACGGCGGGAGTATATGTTTGTGGGGTGCTTGAGCACAAAGCATCGTCAGCGCGAGTGGACAATCGCGGATTAGCACGCTCGTAACCAATGGCGGCCTTAGCCTAACACGTCACAGCCCGCTGGATCACATTACGTGCCGTGCATACTGCTACAGGACCTTCCGTTCTACTTCACTAAGTGAGTGATCTGGTGGTCGTGTCCGAATGGGTGCCCAGGTTACCGTTGGATCACGCATCTCTCGCTTTCACCTTTCTAACTTTCCCCCCGACGCTCGGTCGGTACCGACGAGCGACGATCTGGCAGACACCAACGGGGCACACCCTGTAACCACGTTGACGCCAACGGGTGTGCTTAACTACCGTTTAGTCCCCCCTCCCATTCCACACGCATCCTACTACAACGCCACCGCAGGAACCTAGGCCCGCTTCGGAAGCCCCTGCCTCGTCCCCGAAACTTGGGTACCCCGTTTCGCCGAGGATTAGACGTTCACCCCCCTTTCTAATCTCTACTACCCGCGCTTACCAAGTTTCGTTCCCAGAATTCCTACTCTTCGCAACACCTGATTGTTCCTGTGATTGTGGAGGATCGCGGTCGGATATTCAATCAGCCGCTTCCGGAGAGAGAATATCAAGGGTCTGTATTAAGTCGCGACGTGGTTCTGCCAGGGTGTTCCGATGTGGCTACTATGTGTTCGGGGCTAGCTGTTTTCACACCTGGGAATAGGGGCATTTGTAGCCGCCAGTACACGCCGTAATACTATTCCTGCTACAAGATTGATGTATGGCCTCGACGGGTACTCTTACGGAACGTTTCCGATACGCCCTCGAGGCTGATACGGAAACATCTGCAGTATCCATGCACTTAGTAGATCGCAAGGAATTCTCACCGTCCCAGAACGCGCAAGTGGTGAAGCATCTAATTGGTTCCTAAAGCGACCTGTGGCATTTTGACGTGTACCATCTGACTAGTCACTGAGCTCATCACCACCAGAGAGGGATGTTACATAATAAATCCGCAGACTTAGGTCGAAACCTACGTTCATATCTACTCCAAAAAGGATGATTGGGTACCTATTGTCTCCACAAAACAAGAGTACAGCAAGAGTCCGGAAGCACGGAATTGAAATCCGTGGAAGGGCAGCTTCTTGCACGTTGCCGAATCCGGTACGGTGGGCAACTGCCGGAGCGAAGGGCCAGATAGCGGGATCACTCCGCCGGCTCTTTATCACGTCCTGTAAATTACCGCTGCACGGATTAGTCTGTCTCGACAACCACAGTTTTCTGACAATGTGGCTGGAACGTCCACTCACGAACTTCTTAGACGCTTAGGAAGACAGTGCGCTGTAAGTAGAGTTCTACATAAAATTCCACCCGGGTTCGTTGTTCAAAATACTGTGGATCACCAAGTCTTCGAAAGTAAACAATAATAACTTACAGTTTGAGACCCATCTTGATACGGCAGCGACGAAAGCACCGTCGGGGCTCTGTATGACCAAAACCAAGGACAGGTTTCTCTCGGGTCCCTTCAAATGCCAGTACGAACATCATCTACTAGAGTGTCTACAGCTATGCGCATTGGAACTACCACGTACGCACATGCGTCACTGACAGTAGTAACTTTGTAATGATCCCCCAAGGGAAAACGCTGCTCTGCGGTCCTCGACTGTCCTCGCCACAGTGTAAATTCAGTTGTAGGTACTCGATACACTCTCATCCGTGGTAAGTTATCGAGTTGGCGCTGTCATAGCTACGGCCTTTTATTCAGTGCTATTCAATGGTGTATAGCGCGATGTAGTGACCCTGCCGTGACCGAGTGCTTAGGCTCTGGATTTGTTAATCCGACTCTGCTTCTATCTGATACATTCGGGGTATGGGATCGGGGATTATTGACCTATGGAGACTCTCGTCAAACAAGTGCCCTGTGCTCGAGATTGCGATCCTAGTCCTCATGGCATTATGTTCGAGGTACAAGAATCATATCCACAGTGTCTCCGGTTAGTGAGCCCATCCGGATTTTACCGGAACACCTATGGTACCCCGACTGAACTATGGTACTGTTTGTGTTATTAGCCCGTGCCTAGTGAACTAGATCCGAAAGTCCCGGCGAGGTACTATTTTCCCTCAGCGCGCCGGCAACCAGTATCCGCCAATCTAAGACACAGACACCTCTCGTCGCAGAATTATCCTTACCAGGGACATTCCCTGCTTCCCCGCCGTTTAGCATTCGTACCTTTATCTCCTACGGCTTCGGTTCTCTCATTGGAAATGTCAAATGACGGCTACAGGCAAAGCTCTTCTCGTGCACTGAGGTATCATCGACTCCCGCATGAATCTTTTCAGGTCTACCATTTTCAGGAGGTACGTTGCTCCCTAAGGCCATTTTAGAGCGAATCCTCTTGAATACCATACCCGTAACTGGAACGTGCCAATCGATGCAGCCAAAGAACTCGGCAGTCCTATGAGACCGCAGGTCTTCCTTTTGCATGCAAACCATTCTCTACAGTTATGACCGACTTTTCGATGTGTGTAAAGCATAAACGTATGTGGTTCAGACCAAGAATGAGGAGCCATAGGTCGCTGGCGACTTAAGGCGTTGCCCAAGTTTGTGCTTACCGATCACGCACCACCACCATCCGTCCGCTCTACTGTATAGCGAATGCCGGGAATTGAAGCTCCCGCCAGCTACAGGTATGTCGTGAAGGATGGGGCTAAGGGCGCGTATCATGGACCATGGCCGCACGGACCCCTCCCCACGGCGTAATTATAACAGATGGTTGTGCCAAGGCCATTTCCCACAGAAATTTTTGTAAACGTCAGGGGCTGACCTGCCAACCGACATACGATCAGGTACAACCATCTGAATCGACATCCTTCCCGTCTCGGGCCGGACTCACGTCACCTTGCCAAAGCCACGAAGATTGCCCTGTTCTGCTAAGTAAGAGACTTTCAGGTAGAGGATGGTCCCCTCAAGCTGTCGTCTAGAGGGAGATCGACATTTTTTACGACACTGCTCTGCTGCTATGACCCAACAGCACGGCGCGCTCTAATATAGATGGATCAACCCCTGATATATTTCTTAACAAACATCTTTTTAGGACACTCAATAGCCACCTTCGCGAAACGTACGTTCCGTAGTGACCTTTCCAAAAAGGCCAAGCAAAACCCATATTCTGTGGAACCCTAAAATACCTTTCACCGACGGAGCCGACTTGATTGTACCCTTTTCTCCCCTTCAGTCGGCCAACATCCAGGACCCCCCCATCCGGAAAATCAGCCACGGTGCCGCGCGGACTGTTAAGGCAAGGGATTCCGAAAGATGGAACTGCGATTCACCAGCGTAAGAGCGGGATTAAGAGGTTGCTCTGAGCTAGACCGAGCTACACCGGTCCCGCGAAGCGCGTTTCCTGATTAATCCGGCCCAATCGGGTCACCATGAAGACACAAACGGTACTTGCCAAACAGCCACGATTCAGCCACAGCTGGTAGCATCTGCGTTTTCACATTTTGAGCATTGGTCCGCTGGAACTTAGTTTACTAACTCTGTTTTGACGACATCCAAGGGGCACCGGCAGGCGGCGGCATCTGGCCCTCAACGAGGAAGATTACTTAAAGTGAACGGGGGGAAGACTCGGGGCGGGGCGACCCGTGAGCCGGAATGTAAGCGCCATGAATGCACACGTTACGTAAGGAGCGAAACGGGCTAGTATCCTGACCATCAGGTCGTTCGCAGTCTCTTACAATGTGTGCGACTCGAACTGGACACCTATATTCTTAGGTTATGCCTTCGCAAAGTAGTAACAGATGCTGTAGTGCCATCGGGTGGTCGATTACTTGTTAGGACGGGCGTCTCATCGGGGTAGTGGTTTGACATGGGATATGATTTCTAAATGCTCCCCAATGAAGAATAGGCAGTCTCGTAATTCTTACGCTCTGTGAGTAGCAAAGACGGTATTCATGACACCTTTACTAGCTCGAGCTCTACTCGCCTACTCACCGCCGGAGCTGCAGTTGTGGACGAGAGAGGGCGCTGGGGGAATGCGGCACTGCAAGGGGGACATGACAACCGCACCGGGAATCAGCATGTGTAATAAACTCTCAAAGTATTGTTAGTAAGCGGTAAGTAAAGTGTTGGATAAGGCAGCAGGATACGCGATCCACTGCCCTCGCCCCGGTAATTAAGCCACAGCGCGAAACCCGCTCACGCCCATATTCTCGTGAGTGTTCCACATTTGTCACTGGAGTGTTCACATGAAATCGACATCTTTAAATGATTAAATTTTCGTACGCTATATCTATTCAGTTATCGCTAACTGACCCTTACCCAGCGAAAGTTATCGAGAACCCGGCGGCTTTAGAAAGACTCTCCCCCCCGAAGTATACAAGATTCCCCCACATGGGGACGCGGGTATTATGATTGTCATAAGTCTATGAGCAATTCCCTAATGGACGCAGGCTTGAAGTACAACAACGGCCTCCCGCAATTAGGGCCCTGACAGCTCACTCGTCATAGCTAGAATGTGGGACGCCTGTTATACGGAATCACTCCCTTACTACCAAACCCTACTAGCCCTACCTTTCTGCGAGGACAGGCCGCGGAGAAATGTTTGGTTGAACTTCGTATAGAATACTAGGGTCTGAAGAGCGTAATCGTTAATTAAACAGGCCGTCATTATGAAAGCGCTGGGCCACTATCTTGTCTGTGTTTCTCGAAATGGCAAGGAAATTTAAGTACATCTCAGGCTGAATATGATACGCACCTCCGCATGTTCTGGTAGTCATCTCCGATATGCGCATGTGCTAGATCAAGTGGAATAAGTCTAATTATTATTAAGAGAACCCTACACTGTATAATAGGGCTAATAGGAGATATTAGAGTTCGGTGCCGGAGTACCTCGGTGCACGGGGCCGGTAAGCGAAAGTGTGGTCATATGAATAAATAAGATGCCCCTAATGCATGAATCTACGCCCACATCATCAATATGCTAAAGCATTAGAACTAGAGTAGTAGAATACGTAAGTCGGGACTGTTAACAGAGGGTAGGCTTTTGACTAAATCGATGTGCGGGATGTGTTGCACCTTGGCAATGCCGATCAATAGGCATCCAACCTGCATCATAACTCTTGACAAGGGGACGAAGCGCCCGAACCGAGGTGCCAGTTAGGAGAATGTCCATCGGACAGTAAGGTCGGGTGAAGTGTCAGTCACAAGGGGTGATGCGTTTGATCGTTAAATTTCAGCGTGGAGTAGCAGCACTAAAAACCTGCTTATCTCCAGATACTTCAACAAGAGTACGCGAGTCGTCATTCAAAATCGTTCTTTCTAGATGCGAGCCGTCTGCGTCCGCATAAGGTAAGAAACGGAAAGGCACTCTTGACACGTGATAGGGAGTTGATTCGCTCAATAAATCGGGGAAGTTTCTATTATCGGGTGAATCGAGAAGAGGGTCACATCTGTCCTTAGAAGGGCGGTCGTTTGTGGTGTACACTGTCCGTATTCTCTTTGTTCCAAAAGGGACAGTCGAGCACATTCGCTGCACATTTAGACATTGATAAGTCGTGTGAGGGCAAGGTTTATAGTAGGCGAAACACCAAGACGATTCAGGCCTCCGGCCATAACCTAAGTACTGTGAGGACTTTTAAACCTATTGATCAGTGTCTAAACGAGTGCAGCGTGACCACTTTGGTTTAATTTGAGAGCGTGACAGCATAAGATGAAGGGGAATCTAAGAGGTGATAATGAATCTGGCGGCCGCCGATTATGCGACCTAGAGTGGGGTTAATTGGCAAAGGTGATTGCATCCCGGCTATAATGCCGCGCGCTTAGCCCACAGTCCCCGCCTTTGGAACTACAGGCCGCAGATGCAAAAGTATCCGCCCCTGGTCGCGCCAGGCCCCCGACCTTCGAGTTGTTGCAATGAATCGCCGTAGTGTTAGACCTAATATTAAAGAACGTAAAGTCCTTCTACGGCTGTGCCTTAACATCCAAACCTATTCTACAACACCCCGGCGAGAGTCGTACCTCCTCTCAGTCGAAAACGTAACTAACTAAAGGGCGCTCACACCAGACTTCCTCACTCCACGACGTAACATAAGTCTCAATGCAGTCTATCACACGAACACTATGAAAGCGTTCCTACATGTACTCCAGACCCAGGCAGGCGCAGCACGTAGGACGTCTTTGGCATGCAAAACGTTAGGGGCCATGCGTCGGGTGACAACCCTTCCTTCTATCGTACGCAGATTGCAGATCACTGGAAACGCCCTGAACTAGACAGCCGGTCCAATACGGAAACGAAAAGCGGACTTGCCCGGGATAAACAGAGACCCCTAAGGTTCATCGGCCCACGAGCGAATTACTGACACGAAGGGCGGCATTTGACGCATCGCCGTACTACATTAATTCTTTCCATAAGGTAACCCCGCGCGTCGCGTTTACCATCAGCACCGATCGTGACCGAGATCGATATCTCCAAGGACCCGAGCAGCTGCTTACCGACGCCTTCAAAGGTGACTGGCTCCACGTCTCCGGGCCGCGGTGACATCGAGCGTGGTCAACATTCGACAGGGTCGGTTTTGCCTTTACGCGTCCCGAGCACCCTCCGACACTCTATCTCAGACTTCCTCCGCAGCCCTACACCGTTTTGTATCCAACTGCAAACTATTATTTCATCTCTCTCGGGAGTAACTCACCTGGCATTATACCCTCCTTGCCGTGCTGTGGTGGTTGATTCAACATACTACTGCGTTTCCCAAGGCGCCGTGAATGCTCGTAGCCGGTGGTCTGCTTTAGCAGGTGGGTCCATAGGTGCCAAACTCTTTGGTGTGTAGGTGGAGTCTGAACGTTTATTGGGGAACGGTGCTCTTACATGACATGGACTGGGTGCGCTAATGATTAACCCTCAGTTTCTGCAGAGCTAAATTTCGAAGATGAGAGACCATTCTAATCTAAAGTGAGTATAAGGACTGCGCCTTTTCCAAACTATTTGGAGAGATCCCTTGGCCAAACATTTAAGTTCTAGCTGCTTAAGGAAGGCTCTGGATCGGATTAGCCAGTTCATAGCCCTCTCAACCCGATCAGAGCTGCCTGTGCCTTGTGGCGGGACCGCAAAGCGATCCCAGTCTACTAAGATTGAGGCAAATCATCTCTTTATTGGACGAACAATTTGGCAATTGATTTGCGTGCGCCCTACAGAATCCTCAACGCCCGCGCCTACGCCGACAAGCTTGCGCTTGGAGTAAAAACGACTATAGGCTCATGAGACCACGTGTGAGAGCTTTTCGGGTGTGGTACGAAAAGCTATATGTTACCTGATTCTCCTGATGAGACCCATGCGAGCGAGGTGCGGACTGTCGTCTAGTGGTCGTTTAGGGTGTCGGGTCGAGACGTCAAGTGAGCCGGACGAGGCTGAGATCCGGTGACGCCCGTGTTCATCCAGTCACCCCTTAGTGTACGTCCTACTACAGACCCGCAGACTCTCCTCTCACTAACCGTACTAGGCTGAAATAAAAGGCTGCGTGCACGACGAAAGTAGCACCGAATCAATAACAAAGCAGGCTAATCGCACGTTTATCTCTGAGGGACTATACAGACACACCTAAGTTACCTCCTCGCCGCACGGATTGAAAGTGTGAATACTTTCGTGCCGGATCATACCAGTGGGGTTGAGCGCTAACTAAATTCCGCAGAAACGTGTACCTTCGGAAACCACCTAAATAGCCGCTCACACCATATTCTGAAAATCTCTATCGGCAATGTGCTGCTGTAGAACACCCATGTGGCGGCACTCGAACCAACGTACCTTCGACTCTACATGATTTTGCGACTGTATTTTAGCGCTCGTATATACACAGATGGTGACTTGCACCAGCCATACTAAATATTCCCTTTCACCTTCTGATATGTTGACGCAACAGACCAAATAACCTAGGGGCTACTTCCGCACCACCTATATTCCTCCACTCGAACTGTCCATAGTTCTCGACAGAACAATTGTGTTCGTGATGAGGCACGGCCTCCAAACGGATAGTTATCCGTGAGTCTAGTCATTTATACAATGGGAGCCTCATGGTCAATGTCATATTCAGAAATCTGCTTCTTTCACACGCCTCGTACGCGCGGCCCCACACCAACCAAAATGACCGTACGTGCGGCCGTCCTTTATCCCAATGACATTCGTGGCACGATCTATCTCGAGACCGGTTGTAGGTTCCTGCGTGAATCATTGTTTAACCTGACCCTATGTGCGCTCTAACGAGCCTATTGTGGCGCGCTACTGGGAGTGAGCATCCCCAATCGCTATGGCGGTCAACGTAGCTCAAATACGGAGGACGAAGGCATGAGACGTGATGAGTCAAGCGCAGTTATAATGGATCGATATAATAGAGTCAACCTCGTAATAATTCACTACGTGTTAAGTGTTACAGGTGCTCGACTACTCCCGAGAGTAGAAGTCTTAAGTTTATCACAACGGACTAGTGTAGCATGGAAAAAGGTCGCCGGTTCGTTCAGCCGGGGGATCTCCCTGGGCTGGCTAACCTATAGGCACGAATAGCCTCTACCCTATGTGCCGGTGTCAGGCCATGTACCGTATACGCAATGATAACGCCTTGGAGTAGTGGCGTTAAGCAATAACCGCGGACCCGTGGCTTGGTAGCCGTCGGGGGAACCTGCCCGAAAGCAACTACGAGTCGCACGCGAGCGGGTCTCCGCAGCCGTATTTAAATGGCCGCTGAAGTTCTGGGCCACAAACCCGGCGCAAGGGTGGCGCCTAACTGTGTACTGAAATTGTTGCTGGGCCGCGCTGATATGTTGTACGGCCCATGTGGTGCAACTACAGCACGTTGTTCACCCTGCGACATCCGTCCGAAACTGGGAGTGACTGAACTCGTTCGGGGACCGAGCTCGCGGTTAGCTCCGATCTAGGGAGGGGTACCTGCCTGGGCCTCTAGAGGCCTGGCGGTTTGACAACTGTGTAGGCACCGATGGCTAATTGTGTTGCTATAAATACATGCAGAAAAATTCGCGCCTGGAACAAGGACGTCCTATGGGTCGTGTTATTCAACCGTCATAGTACTTATTCTCTGGGTACCCGTCAATATGAATGATAAATATACACGTTAAGCGGGGGATGAAGCATTGCTCCGAGCTCAGTACCGCCAGAGACACGAGAGGAGGTCTGGCGGGTACCCGTAATAGGGCTATATTTGTGAGGCTCTCCGTTACAAATACTATTTTGCTTGGCAGATATATCTGCTGGAATAGGGCCGCACGGCCCGCTACTCCCGACAGAACGCGGCCTACTTCGGCGTCGGGATCTTAGGGTCGCGGCTAAGACGCGCAGCGTCAAGTTCCATAGTGCATAATATCCTACACACCCTCCAATCTGATGTCGGTGTTGAGTTTCTGTCTGCGATGAAGCCAAAGCGGAGACCTTTTAAGAAGTACACCTCACCAGCGATGAGGGTTCTACTTCAAAATTTGTAGCACGGATGGCAAAACGCCATGCTATGGGAAACCGCGATGCAATATTGTAATGACGGTGCCTTGTTCTACCCGCTCTTAGTATAGACCACATCACTCTAATCGGAGCCGCCGCCTCTTCTTAAGTGGCTTTACTTTTTAACGGCCGCCATACTGTTTTCAGTAATTTTCAGTAAAGTTCTCGGTGTGGGGTAGACGTTTTAGCTCTGAACAGAAAATACTGTTACTGAATCCTTACACTCGCGAGGTGACGGCGTGTAAGTGATGAGGGTCGCTTTATTGAAGGATCCGGCCTACCGTGGGGGGCCAACGAAAGTTCCACTGACCCAATACCTTTTTGGCCAATTAACGTACACCAGGGTCCGGATTCCCGCGTCTCGACGCACGATCGCTACGCGTCCTTCCGCTTTCAGGGATCGTCCTCGTCGGCGTATTAGAAACACACTTTCACCCCCGTAATCCCGCTGCGACTGTGGGAGCACGCTAGATAGGAAGTTTGAGTTGCCAACCAACGCCCACCCACCCCTCCGAGAGACTGCGACCTGGTGCGACAAGAGTACTCCTCTACTGCGTGGATCAAGGTCTTTTTACGGGTGGTCACATGATGTTTCTAATCCACCGCTTAACTCCCCCCGCGCCATACTCAAATTCCACTTCTGCCATTTACCTTCGCCACTCTCCATTCCCTTTCTACAGAACGGGGCCAGGAGTAGGCAAGGTTCGATTATGACCGAGATTCGGGAGTCCTGGGAAGTGGTTTTCGAATGATGGAAAGTGCGCGCTAAGTAGATTGCGAGCAGATCGCAAGCACACGTAAGATATGGACGAGTCGGCCGGGGATCTTGTCCCCTGGGTATTGGAGGGTACGGCACATTCGACCAGAGGTTTCCTCCCGCTAGTACACGTGATGGCGGGAACGAGTTGTTGCCATGGTGCACGCGATATCGATTGAGTTTTAGCTATGTTCGGCAAAGGTGGAAGTAGATCGAATTGAAGGATAGCTATAGCGCAAGAGTGTGGTGTCTGGTATGACATCGTCAACTAATATGTCCCCCTTCCCTTGAGAAAGCACTAATATGCGTGGCGCTTCAGCTTTCTTGGCATCTTTCCTAGCCGTCCCCTATCTCTTTGCTTCAAGCGCCAGCCAGTTATCATCGGCAGGATTTCGGTAGTTCTAGGTGTGATGGCCCCAGCGTACTCACTGCCGAAGAGGTCACCACATGAAGGTTCGATTTGAGTAGTTGTGGACCGGCTCCCTCTTCACTATCCAGTGCGGTATCGGAATAGGAGTAGATAGTGTGGGAACGAGAGGTTTGGCTGTAAGGGGATGTAGTACCCGCCTACGGGGGCGGCTCCAAATGCTAACTGTAAGGACTGAGGATGGGGTCCAGCGTCGTAACTGGACCGTATTTGTGACGCCACCTTTACGATGCGTAGCCGTGAATGCACTATAGATATTGCAAGCTGTTTACATGTTTTTTTTCTTTCAGTCCTCCAATTCCGGGCAGGATTAATCACTATTGTGCCGGTCTCTACCCTCGCCCACGTTCCACACCTAACAACGACAGCCGGCCCGCGGTCCCGACAGCAAACTAGAATAGATTCCTTCCACTTCTTGCAGACATCTTGAGCCCACGGGCAAATCCGGACAAGTATGCATTACGGATGTGAAGTTAGGCTCCCCGGACCTCGACTGTGCAAGTGATACACGTTTGGTGTCCCCATCATTCCGTAACCGTCCCTTTTCTGAGTAGGCTGTGCGGGCTCCAAAGTGGTTTTGCCGTAAGCCGCTACTCGCCGTTCATGGGAACTGCTGCTGTATTGTCTTTCTATCAATTCCGAATGTATTGACACCTCATAAAGGGTAGACAGGGAAGATTAAGCCGCAAATGTATACCAAGATGAAGATGCGACTATTGATAAGACTCCGTGAATATAAGGTTTACCGTAAGGTGAAGATACTATAGGAACAACCCCTACCACTGCCCAACCGTCTGTTCCTCAATGTAGATCCAGAGAGCCGTCATCAGTAACCTACTGTATGCATGGTCCGCATCGTCCTGGCCCTCCCACGCGCCAAGGCTAAAGGACTGCCGGCCTTTTGATCCCGCTATTGCAAGTACTTAGCCTAAATACCCATACTTAGTAGTTCCGGAGGCATACGCGCATACCCTGATTAATCAACATGCCAGGAGTCACCGCAGCGAATACTGGAATGTAAAGCTGCTTTACACCGCGAAGGGCTTCCGTGTTGATATATGAACGACATACGAAGGCGGTATGTGATTGTTGAGTTGAAATTATATGGGGGGTGATGCGATATTTACAAGTTGTTGTAAACATTAGTTTCGTCATACCGGAGGCTCGGATACCAGTCTCCTGAGTCCGATTCGGGCTCTTGGGAATTCCGTGGTGTTCAAACTGATCTGTTAAATAATTTAACAGCGGAGCATGCCTATACGGCGAGGGACTTTGCACCTCCCGTACGATACCTGCACCGTGGCACACCCAGCAATAGAATTCAAACGAATCCGAAAAACGCTCAAGTGTATATCTGTACCGAGGGAAGTAATCGTAAAAGTGATAACATTTTTATCGCGGACGGAGGTGGTCGCGATATCCTCCGGGGTCCCGACAATTGTCGTGCGGGTGCCACTAGGCCGGGGGAAGCGTGCTGAAAAAGCACGCAGGAAATGCCCGCAGGCCGCCCTTGGGAGTGGGTGATATATAACGATCGAATGGGGCTGGAGAGGCACGCTGGAGCTGCACCCGGGGCCACCAAGGACATAGCGACAGCGGGAACGGAAGGACCGGGCGCCCGGGCGGCCGGGAAGGACCGCACAGGGGAGGGGCCGAGGCAAGGGGGGGGGGCGGGAGGGGAGGAAAGACACAGAGGAAAGAACGGGGCAAAGCTCCCCCTATTGGGGGAGAGGCAAGAGGGGGCAGATGTGTAGTCCGCGTGACAATCTGACGGAATTAGCCGCTTTGTCTACGTCGAATGTGAGTCCTGGGGGCCCCTTGCTCCAAGGTTTATCTAGTAGACTCGGCTCAACGGAGCAGGAAGCACTAAGTTGCCAAGGCACGTTTGCATAATCTAGGCACACCCTTCTGGAATGGTGGTCGGTGAAAGGTAACGATTGCTACTTTGGCAGCGCTGAGCAGGGTTTCGAGCCTTGCGCGGCCTACACCTCCGTCCTGGGGCTACAATTGGCGAGTTCAATTTTAGCGGGTGCATAACTACCTGGCAATGCCCAGATATGGATAATCTCGGGCCCAGTGTGGGGAACCAGGGGTGTATGTGTCCACTAATCTGTTACCGGCAATCGCTCAGATTTGTGTGGCTGCTGGACTAGCGATCAAGCGCAGGACGAGTCCAACTACCGCACGCGGTGAGGTGAATATTGATTTAACTTGTTGGCGCCTACATATGGCAAGCATGTGCCTCTCGGACTCTAACGGAAACTCGTATGCTGCACCAAAGACTCGCCACTCCCAAGAGGCCTTGTGAAGCTCGGTTCGGCTACGCTCACAGCGTCATTTCTAATGGAGAGTTTCTCCTATCCGCGTGGGAACTGTGCATGAACGACCAGGACCGGGGTCGGTAGAGAAGGCGCAGAAAAATATCGTGCGACAGTTTCCTGTTTCTTTATGACTCCTGATCAGTACCTTACCGCTTTCCCACCGTCTCTGGGAAACATGTTCGAGCGGCCGTTCTCGCTGTTTTAGATGCAGCTTCAACTCAAGTGACCCGACGTCGATTAGAACAAGTTGGGGATGAAAGGTCTGTGTAAGACTGCAGCGGTTGGGACTAACACTGAAAGTTGTGGACATCTTGGAAGATATCCGTCAGGAGACACCCACTGCCTCCTTGTTTGTCCTCCCCGCGTACATCGTCCCGCCGGTTTTGCTATCATGAAAGAGAGAACCGCCGCGAGTATGTGGTGGATTAACCCTAAGGCCGCCCGGCTTCTAAGGCCTCGTAAGGCTAGTCACAGCTGGGAAGCACAATTTCAGATGGAGTTCTCTGGGCCCCTTGCAAATCCGTCATGGCGGACATGTACCGAACTTGTGGAGAAGCCAGCCCGGAAAAAGATCGTTGGCGTACTTTCCCCCTGGGTGATCCGGTGCAACATGGCCTGGGACTTTACTGAAACGGACATTTTCAGTTCAAGTGTTGGGAATACGAAGCGTACAAGTATGTCGCTCAAGCGACGCACGGCCCCCCGGACGGGTATCGAAGCCCACCCCTTATGTCCATTACATATAGCTCTACCTTGACTCCTTCAAGGCGTTTGCAAACACAACTTACAGTACACGTTATATCGCAGTAACATTTTGCCAGCACACTTTACTTAACGCACGTTTAACACCGAGAATTATATCCACCAAACTAATAATCGAGCACCGTTGTAGCGGCGCCGCAATCCGGTAAAGAGCAAAAGGTAGTTTCGGCCATTGTCCCCGGTCCTTCATGCTCATTTCGGCATCTCCCACGGTTCAATTTTTTCACTACTTTCCGACACACTGTCAACCAAACGTAACGCCCTGAGCCGGCTCCCCAGACTGGACAGTGGTCCTAGATTCACTCGTGCAGAATTCTCGACGTACCTTTGCATTTCAGCTTCTCTCCTCCTTGCTAAGTCTCTGCAATGCACGTCTGGTGGTCAGATCCCCATATTGTCCCAAATTAAACGGACTTCCGCCCGCCCCCCGTCTCTACATCTATGGGTGAACTGTGCTGAGAGATACATGACACGTTTCATTCTACTGGTACGAGTAGTGGTGCGATCTTGCCAGGTTTGGCGTGACATTCTGTTCCGGCTGCGCTTACAGGATTGTCATATGATGAAACGTGGGCTTCACTAGGTTGGTCGGGCCTAACGCCTGGGGCCTTCGTGATCGAGTATAAATGAAGCCATCACCGCTCCAGAAGGGTAGCCGATATAAATACTTCGAGCTATCTGGTATGGAGAGGTTTTATAGACGGGCTTGCCTCCCGCAGCGAATGGTGGAACGTTGTTATTGCGGACGCGCGTGGCCGATATGGGTCTAATGGGTCGGGTGGTACCCGGTTAGTCAAATATGTAGATCTACAGCATACTGAAAAACGGTGCACACTCTTACCATAAAAATGAGGGGTCCGGCTGGAGGTCTCACTGGGTACAGTGCCAGAAGGCGGATTATACGCCCCGGATTAGGATGGTCCAATCCAGCTGGGATTCCGTCCACCTTTGCGCGTTATGTCAAACCCCATCTTCGTCTCAGACTGAATGAAGGCTTGTTGCCGCATGTACTAGCATATTTTACACGTGGGCGCTCCTGTGCACTATAACCGATTAATGCCATTTCCTGTACGACCTTTTGCTAAGCACCTCCCCAGGGTTTCACAAATGCTCTGACTATGACTTTGAGAGAGATTGTGCATATCCGTGGCTTAACGGTTCGGTTCCTTTCTTTAATAGACATCTAGTCTGTATATCATTGGGGTCTTCCTTCCCAGACTATACGGCGGAAGGGCTTGGACTATCCGGTCCCTTACTTGATGTCCAAACACGCCCCGTAGAGGCCGCTCTTGTTCAGATGAGACAAACTCCCTAAGAAGACCTCCGTCTGGAGGCTTGTCCATTAAGTTCGCGTGCCGCGTGCCGTACGGCTGTTGCTTGCAGTCTTACCTTGCTTGCCGTGGTGCTCAGGCAACTCTTGATCGTGTAATTTAATTCCTGCTCGTATCTGTAAGCTAAAAAAAAAAAGCAAAGTCAACCCTTTCTCCGCGTCGCCACACGACTGTTGTGGCGAAGCCAGTTCCTTCTAAGAAAATCGAGTAGTTTATCTATTAAAGCTAGATTGCTACCACTGTTCTCTCTATTACTGCTTACTAGTTGTGACGCCGAATATGTGTCCAGATAAATTGTGTGCTTCCTAGTTTTACTCTGCTTGCAAATGCGCGGAGTAACTAATCAACGTCGATCACTACCAACGGCCTCTCATGTATCGGGATATCAACTAAAAAAAATACTTCAGTATCTAAGAGATTTCCGGGGTGCCGCAGCCGTAGACTAAGAGCTTTTAATGCCCCAGTATTTCAGTTGTTCTTCCTGGTAGCAGGTTGCGCTGGCGACTCCGCGGACTTCGCGCTACTCTTGGTGTTAAGTCCCGGATGGCCAAGCCAGTCGTCTCGTCAAGTAGATTTGATATCCTTAGTTGTGCCCGTGGTCAAGAAAGCTATAAGGAGATGTATCGATGGGGTGTGGTGCCGCCGCTACAAGGTAATTCCGAGCCGATGCGTGGGGCTTCGGCGATGTTTCCCCCCGTACAAGATCAGGTGCCAAAGGTCCCCATGGAGATGACAACTCTGGGACTACAATTTCGCGGCCCGCCGGGTGCATGGTGTCAATTGGCTTTAAGAGGGCCACTGGGAGCGAGCGGGGAGTAGTACCCAGGTAGCGCGGGGAGCGTGAAACCCCGGTACGTTACCAACCGATCGTCGCGATGGACAAGCGCCGACACAATCTCCTCCATTAGTCCACACTGTGCCGCTGTGCTTGCAAAGAAAGCTTCAGGACTACTCCACTCCTATATCGCTGATAGGCCCGCAACCGACGTGAGAGCATCGGACGCGACCAGGCATGCTCGTACTCTCTCGAACGGCGAAGGGGGGTCGGATCTATCTATGCGCCTAAATTAGTTCCAGTGGAGCACCGCATTTTTATCTTGTTTCCCAGTCGCTATTTAGATTTATGGCGCCGAGGTACTGACGAGTCCCGTTCCAATGTGAAATAGGACCAACAAGAGAGGTGAAAGCACACAGACGCAGCAGAAGGCACTCGGCCGAAGGACCGGGGGCGAGTAGCTATTAAGCGCTTCATAAAATCGGACCCCTGCGCATTCGATGGATTTCGGGGCCAGCTTTAGTGACACTCATTGACGATAGCGGACGCCCGTGGTCCTGACCGCGATACGCTCAGGACTAATAACTGACCTCACATTTCCGCTAAAAGGTGCGGTGTGTCATGTGTCGGACATAAGGACATTGCATAATTGTCTTCTGAAACAAACTCGTCTTACGGGCTCCCCAACTGTTTTACTCGAGCTGGATCTCAGCTTATAGGTACTGAGTTCTCTACGCCGGAACTACGCGGGGGGGCAGGTCGACCGTGCTGTAAACCGTCATCGGCGCCTGTGAAATTGTAACGATGGTCACATGTTCCAATGTCTCGGCCCTCTTTCACGGGCGCCGGCGTACTGCAATGTCAGCCGGATTTACCGACACTCGGGTGAGAACAGCCTTCACTGTCGAGTCAAGCCAAAAAAGAAATCACCACTATTGCACAAGATTTCGGTTGGCTCATTAAGCGGGCACGCAAATTCCCGGGTATCCCATCGCGTCTTCGGTGGCTACACTAAACCTTGCCCATGGGCAGGTCCACTTCAGGATTTTTTGGCGCCTAGATGACCACGTCACGGGATCCTGCCGAGTTGGTTCACAGCTATGAGTTCCGACTGAGCACCGTTTGGGGAGTATGAGATATAAGACAAATGCTCTCCGGATCAATATGATAGCTTCCAACAAATACGTATGTAGAGATAAGTGGAGGAAATAACGGCTAAAGCAAAATGAACGACCTAAGTGCCTTATAAAATTTTCTGTACTTGCAAATTACTCTACTTCGACATGTAGGGACCAATGTAACACGGCGATCACCTACTTGCCGCATTAAAGTGGTGTAATTGAAAGCTCAAGCTATCGCTTCTGTACTCACTGCTCTTTCTCTACTCTATCGGCCGGTGCGACTGTTGGCGACGCATGGTTTTTGACGACCTCCTGCGGCCTCTTTGGGGCCTTTCCTTAGTAAGGCGTTAGTGGGCTTTGATTTTCAGCTTGCGTGGAGGACTAGCACAGGGCTGGGGATAGTCCACCAGTAGCGAGCGTAGGACGTACACGTACTATCCCATTCCCCTGTAGAACCACCCATTGAAAAACCCCCTCCGGCAACTACGTCAGCCGGGACCTCTCCAATTTGCCCCCCGGGCGAGACACCGGAATAAAAGTCGAACACAGCGATCATGAGTCATAAGAACTAAAATCGCGTGTAGTGGTTACGTATAGAAGACCATTCGTGCAGATATCGAAATTATACTCCACTTAAACGGTTATTTTGAGTACGGTATCGGCCGGATACTTTCATCGTAGATGGACATTACACATGAACATTGGGTTCTCCGTACCATCAATTTAGATAATAGATCAGTTGAATCCATTCATTAAAGTCAAAAGTCTGCTTATGGCGATCTCTATACCGCTAAGCGCCTAGTACCCCAGGGGTACCTTCTCGTAAGTACCCAATGTTGTTAATCAGTAGCGACACCGCGTGAGTGGCAAGCCCAAGTATGATTGATCTTTACGGTTTTCAGTGTGTGGGAAAATCCCCACTTTTTACAGCAAACCGAGAAGTGAGGTGCGTAATTGCGGAGACGGCGAGGCCACTGAAAACCGGGCCTCGGCGGCCCAGTCTTACAACGATTACTCATCAGGTATCCTCTGCCACCCATCAAATCGAGCCGCAGACCGAATCACAGCCCGTTGTACACTGCCCACCATTTGCTGTCTTTCGTACAGCGCAAGGGGGCCATCTATCCACCCGTTGTATCTAGTACGAATATGAGGAACCGGTACATTCGATGTTGCATCGGTAACGCGTAGGTTTCAGCGGAGAACAGTCCGAGTCCTAGGAATCTATCCTAAGTGTGGCTGGCCTCGACGGGGAACATTGCGACGGGCTATGGATGTCGGGTACGCATCGATTCGTTAGAGACGAAAGTTATACTCACGTCAATGAACCCACTGCGCAGGTTATGAGTGTACTTAAACAGGGCCTTCTATCTAATGTAGAATTGAGTACCCAGGGGGTAGTGCCAACTGGACTTATTCAATGTGGCAGGGGTGATAGGTGGAAAATGCTATTATGGGAAGGTTCGACAGATCCTAGGCGTAGTCGAGGAGGCTGTAAACTATGAGCGCGTCTCCAGAATCTCTTCACCAGCTGCTATTCCCATACACTAAAGCCCCCCGACAAAAACCATGAGAGATCTCGGAGCGGAGTGAGCAGATTTGGAACAAAGCGCACACCACCTTGGATACAAAAACTCGACCTTATTCCCTATGGAGTCTGATTACACAACCGGTAATTCTACAGTCGCGGTGGGCGCTCTAGCACTGCTCGCTCCTACTGTCTCTTTGTTCCGTTAATGTTGTAGTGGTCGTGTCAAGAAATCTAGCCACTAGCACTAGGACGCCTCGGGTGGTCACTCTTCTGATATGTGTCTTTGAGAGGTAATAGCCAATCCGTGACACACGTGCAAATTCTCGGGAGCCGTGGGTTAGCGCGTCATGGGTTATAATGGTGCTAATCGCAGTATTCGTGCATTTTTGTTCTCTGCTCTTAGGTCCAATATGATGTTCGGTATGGGCAGGGGTGGGTTCCATAAGTGTATCTGGTGATGAATCATATCACAGCTCTCCGGCATACTTCCAAGAGACACAAGTTGATCGACCACTTATCCCGGTCGTACGTACTTCAGCCTGTATCTTCGAAAACGGGGGGCGAAGCCAGTGTACCTTCGAAAACAACTGCCCACCTCCCGTTGAGTGTCCTTAGAATACCAATTTTCCTAAATTTGCATTTAACACTTTCTTTATTTAGCTAAGCCGCCTTCTGCCACTGCTCGTCTGATGCGCCTTTCGAGAAGCCACCAACGAGGAGTATGCCTGTCGCTTACTCCCCATAGACTGCCAGACGGGGACACGAGAGGACCGGACCCTTCCTCCAGTCACGGCCGTTGTTTTCCCCTATCTAGGAGGCAATCCGTATATCTGTGCATCTGAGCAAGATAGTTTTTTGTCCGTGGAGTCCTTTGCGTCTTACCTATTACAAACTCTTGACTGTCAGGCCTTCCTACTAGTCGGTCCAGATAGCGTTACGGATCTGTCGCCGTAAAACAAAATAGCATGCCCTATGTCCTCGTTGAATCACTCCACTTGCTTCACCCTATTCGCCCCTTGCACTGTGCCAAGGAGGTTGTGCATGAATGAGACTATTGGCTACGTCTGGCGGGGGCGAGCGCTGAGAGATTGCAGTAACCTCACCCGTCCCACGTCGAGGATGTGGTGTACCCAAGACCACGTAGAAGTGGTTGTTCGACTCGGGGCGAAGTTATTCTAGGCGGGGGTTAAGTCATTGGCTATACAGAAGCCGCGACCTTGAGGAATAAGGCAATTCGTGCCTACCCCTAACGTATTAACACTCCGCCCTTCGTACTGCCAAAACAGCAGATATGGCAACACCATGGTATTGTGTCGCCACACCACGACTCCCGTTCCTGTTTAGCCCGCTTAAGCGTAAGTAGATCCGCGACGATCCGGTTTTTAAGTCTGTCTTTGAGAACAGCTGTAGATTGAAAAGCTGGCGTGTATGAGGCCGGTCCCGTTTTACAAGCTTTGGTAGGCAGTGTTGGTAAATCGGCGGACGAAGACGCCATTATACGAGATACGCGTAGGAGGACTGTGACCTCAGAATGTTCGTATGTAGACCTTATTGTCGTCTACTTCCCTAATTAGTCCCGGCGGCACTGGCTCCGGCCGCCGGTGGTACACGGAAGGAACTCGCTAGAGTCGGGAGAGTAAAGGACCGGCGTAGAAGCATATCCGATCTATATCAAATACGGTTGATGAGAAGCAGAAGGGTTGCGAAAAAAGGGCTTGTGGCAGCCTGGGGATTCGTGGGGTTCAGTCGCTTTCCCAGTCGCCAAAAAAAGGCGCATTGTCGCGAATTGCCATCAGTAGAGTCATTGGCGACGGCTAAACAGAGCTCACGTGTTGCCGAGTTTCATGCTTATGGTCGGCCAGCGATGAGTTGAAGAACATCTCGCGGTGGCCGGCTTGGGCACCGCGAAGGACGATGAATAGAATGTACACGTATGGCCGGATGGGCATTAGTGTACCTAGCATTGCCTCCCGCGGCATTGCAAACGTGATCGGCCGGGACTATAACGCGCCGACACGTGGCACCCCTACATAAAGATTGGGACGGCAGAACAGGGGGCACTCCTCAAGAACGACAGAACCTCCGCAAGCAAGACTCCCATGGATATACGAACTGACCCAAACAGGCGAGACTGATAAGGGAGAGTACGCAAAGCGATAGAATATACCCTGCGGTACCTGGCCTTGTTGACGCATATCGCGTACTTACTAACGACAACTGCTAATGGGGCGGCCTTGATCCAAACATGTGTAACGAGCAAGCAGAACGGACTTGTAGGAACTCATGCTCGCCACATGTTCTTTGCGCGCTTGGACCATCCGCATCCGGTGCCCCCACACTGAACATGCGAAATAGTGCCGACAAGATGGACTTTGAGCCTCTTCTACGGCGGGGAACATTAGACGGTCCACGGTTTGAGTGTACTGCCGGCAGGTCGGCCCCATAAGGATTACATTTTACTTGGAGCGGCAACGAGGACTGAACGATTCACGGCCAATTTCCGCGTTCCGGTAGTAACAGCCGTCGGTAGTAGAGAGGTGGCCGAGGTTTGTTAATCAGCAGAAGAAGGTCTGCGGCTAAAAACGGCGAGTTACGTACCCCTACAAGTCCCCATTTAATACAAAATTATTTACTATCAAAAGGCTTCTGCCGAGGGGTGATAACCCAAACTGTACAGAGTACATATAGCCGCAGCTTCTTTCTGCGTGGTCCGGCTCGGAGGACACGTCGGGAACGCCAGGCCGCAGCCTCGTAAATGGCTCCGAAAAATCTCGCGCCCTCGCGATTGAAAACTCAAAACAAGTACTACTCTCTGTAAGATCGCACCCGGGCGCGTGTGGGCCCAAATCTTTACGCAAGACCTTCAATTTCAAAAGTATTATGTCATGTCCCGCCATCGAGGACTTTTTAGGGCGTTCTGCCTCTGGTTATTTGAGGTTCAGTTTGGCCAGTGGGGGAAGTCCTCGGCCTTCACTTGAACGTATAAGATGTCCGCATTATAAGCCACCTGCAAACCAGGCTCCAGTAAGCTTCGATTATGGGACCAGCCTTGACCGTTGGGCGGCCTCTACCGTGCCTAAATAGCCACAATTGCTTCATTCATGGCGACCTTGCGCCCTGGTCCGGGTGTCTCATTATCCTTCCTCCGAAGTAAGTTCTTGCTACAATTACCGAAAGCTCTTGGTTAGCGAGCTCCTTATTAACGGAGGACATCTATACCGTTGATTTCTTTGGCGGCACATCACGCCTGCGCCTCTATCTGCTTGTTGGCAAGTGCTTCGGTATCGCCCACGGGATCAATCTCGAAGGCACCGTAAGGATGGATTGAGTCACGTGGGCCCACAAATTAGGGAGAGATAGTCGCAAGGATCGCCTTGTAGGTCTTGGGACTTAGACACACAGTTGACTACGTTGACCATTCGGCGGTTACAGCCCAGCGTAGCTTACGCTCATACATAGAGGAGTATGACGGGAATGCTATATGAATATAAAAGCAACACTCATCTTAAGCGGTTATGACGCGGTGCTCCTGCGTCGTTTGTTTCCACGGCGATAGACCACGCGAATGACGAACAACGAGTACTGAGTGTCCTGCTGGCTGAATCTAGCTGGTAGAATCGCCGGAGCTCGAGCTGATTGACATTCTGTGTGGCTGTACTTTGGCGCACCTCACTTACGTTCCAGCGTATTCCACCTGTGAACCCAACAAAACGGGCAGGTGACGCCACGGTAGTACGTATTTGGTGTCCATCCTTACACCTTGTAGCGGACGACGGGGGAGCCAGACACCGAGAGCATCACGGGCTGGGTGGTCTCGTTCAGTTCGGAAAAAAATTCTATCTGGCTCCCCTCTAACCGTTGGTCTTCGTTTGATTCCTCTTGTCTTCAAGGTAACCTTTTGTTCTCAGCTCCAGTTCAACACCAGTCCTCAGGACATCCCCGTCAAACTCGAACACCGTTGGCGACCTGAAGCATTTAAGGGTGCTAAGTTTCGTCGCTACCACCAGCATAAGAAGTTTGGAGGACGGTTCGCCTGCCTTTCACCGCTGGTCGCATGCGGGTTAAGGAGGCGCTCTGTGTTAGTGGTCATGTTAGTCTAGCGTCTCACCCAACACTTATCAGTATAGTAGGTCCTCCTACCTGTAAAGTGTTGAGGAATGCCGACAGATCATACTGTACCGATAATGTGAGCGAATTAGGTCGGTTATTACAACGGTACGGCGTTTTGTCTCGGAAGAGCCTGCTTCACCTAGTCATTGGTCCATCCAAGGCAATAGACCGCTACTACAGGACACAAGAACGTGCACTGATACAAAAGACTTTGTCGACCCGGGTTTCCCATATTTGTCCAATGGAAATGACTGGAGGAGCAACTAAATATCGCACAGGCCCTGAAGAGCATCACCTGTTACCGGGGGGGATAGCCAAGATGGCTCGCGCGCAGATCCAGAAGACCCACACCGGCCAGATCAGATGCTTGCAAAATGAAGGCGTATGATAGTACCCTTGCTCAAACCCTTCCTCACCGTGAAGGCATCGCTATTTGCTTACCGCGCGGAGTTCGTCCGCTTCATGTGTATGTTCCGGATGTATACGGACCTCCTTCGATGGTGGGCGAGCGATCATGTCAAACACCTTCCCCGAAATGGTGTCTCTTAGGCGTGATTCTGATATCCTTGTCTCAACAACTCGCCTTCCGCCGCGTGCCCCCCCGACCATTCACGCAACTTCTTATGGCCTGAAACTTCTAAGTATAGATCATGGCCCGAGATCTAATAGAGCAGGCCAGGAGAATGATGAGCTCCTACCAGTATTGTGGACAGGGTACCTTGATATGTTTGGTCGTGCTAACCATTGGACAATACCGTGGCTCTAGGCGCAAACTCGTAGCGTATTTTGCTAGACGTCCTGGTACGAAATATCCCCGGGGTAACCAGCCCTGACAAAGTCACTTACCGCCCTTCTTCCCCCCCCGTCTGGACCTACTCTATCAGGCCCCAACCAAAGCGCATTAAAGACAGTGTTAACGAGTAACGTACGTGCTCTCAGGTGTTGCCTGAGATGGTGCTAAAGTAGTATGTAGACAAGCTGATTGGCGGCAAGGAGTTTGGTGGGGGGTGTATGGGCCCATGCGTAGACGTTCTTGCGGTAGTCTTGGACCTCCTGTAGGATCCGAGCTTGACGAGGTGAGAGGAGGCTATTAATCAACCCAGTAAAGGATGCGAGGACTCTCTGCCACTCATTCCGCTAAGGCGAACAGGAATCATCCACAGCCGGCCACATAATACAGTTGAGAATTCGAGGGACTGCGATATAAGAGATCGTTGCCTATCAACAGGGCCTCCAACTTTGTGATCCTTAATGTTCCGCTTCTCCCTCTCATAGCAGTGCCTTACCTAAGTCCTGCTTGCGTTCTTGATAACGATTACTCTAACTCGGAGTCATTCCCGGTTACGTGGGTTTTGAGGGCCGGAGATCGGGAATCTTACGTTATGTTAATATCCCACTCATGAATGTTTGTGCCCCTAGCATCGGAGAATAGTAAGAATCTCGTCACGAGATAAACGTGAATTACCGATTGTGCGTAGCACGGAAGGCACCTTACAGCAGGGACTCTCCATATTTATCTATTCCCCTTAGTTACAGGTAGCTAACTGGGGCATACGTGCGAGTACCTCGAAGCGGATTCTGGGTTAAACTGCAACAGTTTGTTTTTCCCCTGCGTGAGCGTAACAGGCATGAGTCCGTGTTATCAACTCAACCCACCATAGCCGACATAAAGGGTACGTGAGTTACCTAAAACTGGGCGCTCTGTGATGGCCCGGGTGGGAAGGTGCGATAACCACGGTTATGCAATTACACCGCCGCTCCCGGAGGGAGGAGTACAAACCGGAGGTGTTACGCCAGACTCTAAAGTATGTTACGCAGGCTCCGCTCTGTGTCCCCGCCCAGATCCGGTTTTTTGTATGTAGTTTTGCCGTTCCAGCTGCCTAGGTGGTCTTAAATTGTTTGATTAAAAATCCCGTAATATACGACGATATATCCCACAATGACTGGCGTCATGGAACGGGCGCATTAGCACGCTGGGAGGCCTTATCGGACAATTCTGCGCGGAGGAGCGTGTGCCGCCTCAGCTGGAATCCTTTGCGAGTCAGTCCACGAGAACCAGACGTGGACCTGCCTTGGTCAGGTAGATATTACCAGGCAACCAGGCCTCGCGTCAAGGTGAAACGTTCCTCCGCCATCTGCTCAAGCACCTTTTTTTTACAAGAGTGCCGGCTCCTCATCAGTATTTCGCGTAACGGATGATTCAACCCATGTCGTAGGCCACTTCATACGTTTTCGGAGTAAACATAACACAGAAAGATGCGCTGGCCCAGGCCTGCGCGGCCCGTCATTGGGGTGTTAGGGGTCCCATCCATTTCTAGAAGTTGGTACTCTCAAAGCGATAAGAATCAGCCAACGGATGCATACTTACTTGCACTAGATCTGCTCAATTAAATCGACATAAGATTAAAGGAGAATTCAGACCCAGTTTCCAACGGGCCCTTGGGCTAAATAATCAGACAAAAAGAATTTTAATCACTACAATCCGTCTATCAGGTAATGGAAGGAGCGACTCCGTATGGGTAATTAGTTAAAGCATGAAACTTAAGTAGCGTCGGGTTGTCGTGGTAATGTGCACTTACATATGGAGCGGAAACGACCGTCATTGCCTACCCTGGTTCCGAACATTGCCACAAAATTCCTACTGGATTAATGAGTTCCAAGTCCTGACTTCGAACTCCTACCGAGCACGGAATTCACAGACTCCTTCCGTCGCAGCTTTCTTAA
>Appf4
CACGCGGCACTTGTCCCAGAAGCCACTCCATCCCGCTGCGTCTGCACGAAAGACAAGACGGGACTTGCACTCTCAATAATTCTAACATAGCTATGAATATTTTAAACAAGTGTTACCGAAGGACGATGAGCGCCTGTCTTACGGGACTTACGAAACCGAGGGCACCCGTGTTACTCAACAACTACACTCATCGACCAGTCGTATCCCTTTCCATTTTGGATTCAGCGTCACATTAAAGTTAGTTAGGCCCGTCGATACTGCCATCGTAGCACCAACGGGGAGACTCGGAAAAGAGTCATCTGAAGTCCATACCCCTAATACTACCGTGTGCTGCGTCAAGTCGACGCAGGTCTGTGTCAACTGATCGACAGATACTTAGTTCCTCGCTAGTATGCCTTTTAGATCCGGGATAAAAAATGTTGCCTTCGCACTGATTGGTGTTGGCCTGCACACATGCGAGCGGATTTTAAGCAAAAAACCGCAACTGAATTTAGCGAACGGGGTCTGCTTACGGACCTATAAGGAAGGTTGTCTCCTATTAAGACGCGTGATCACCGCTAACTCCTCTCCAGACGGCAATAGGTGTCGGCCGATATCGGGGTGTAGCTCCCGGGTGGAGTTACAGCAAACGCTGCGTGACT----------------------------------------------------------------------------------------------------------------------------------------------------------------------------------------------------------------------------------------------------------------TAG------------------TGGTCTGAGTCTGACACGTGGAGAACTCGTACGCAGTCTGTCCTAAGGAAAAAAGCATCTCCGTTCTAGGCTTGAACTGATGATATATCTCAGAATGATCCGTTTCTACCCATCATAACCTTCGTTAAACCTACTTATGAAGAGACGGTGATGTCTAAAGGCCATCACGATCAGGTAGTGCGAGACAGAGCCTGCAAGAGGAACACCTACAGTAACACCAGCGTTACAACCTACGCACGCCCGGCGGGCATTCCCAGCAGCGTAGAAGCTGATCGCGGCTTTCTTTGACGTACGCAATCCGGAGGGGCGGACACTCTCGTTTGATCACGAGTTCACTTTGACTAACAGTCTT-T-TATCGTGGTTTAGAAGAGCAACCTTAAGCGTCCGTTGCGCGTAGAACCAGTCCTGATGGAGC------------ATGACACGCG----CTCCAATGGAAATGTTTTAGGTGTGCGGTTGGGTGTAGGAGTTCAAGGGGTAATGACACGAGGAGACTCTTGTCTAGT---------------CCGTAAGATACTGTCTGTCTCTGCGTCGAGATCCACACTTCAAGCGTGTTAGGTCCCCTCTTAATTACATGACTCATATTGCCTGGATTCGGTTGGCAAGCCCGGTGTAACGCGAACCGAACCCCCGCTAGTTGCGGCTACTTCTGTGTGGTAAACGGTTTGAAAGACATATGGGTGGTCAATCCGGCGACTGGTAGAGGGCGGGCCAAATAAAGTTTGATAACATAGACTTCCTATACCACTTGGGCTAAGGCCTATAGCTAGTGCCTTATCCGGACACATCACCAGATACAAGCAAATAATGCGAGAGAGATTCTCTAACCTCCTTGCCCAATAGCAACCGTCAGACGTGACCTATTTCGGAAGTGTGGCGACGTAGCCGGC-GTG-ATACCACACTGGGCACATTACGAGTGACAAGAACGATGAATCAGAGTGGAATAAGTTTTAGAGAGTAGTCCGATCAACGAGCGTAGCTAGGAGGTTAAGTAGATGGAGTCCAAAGTTAAGGAATTCGTTCTGGCCACTGTGTCTAGCATAACCGGGTCAGCTTTCCGCACAGCTTCTCACCTCGTCCTGGACAAAAGAGCGTGCGTCCCACTTGGCCTTAAAGCTTACCTCTCGTCCGCATCCACTATTCTCACGATTATACCACGCACGCATGGGTAAAGCTTGCGCTTTGAATAGGTCGGTGTGTGGCAGGCGTCTCGTATACGAAAAAATTTACCCTTTTACAGCGACCAGATGTACTGAAGCACACGGGTTAAAGAATGCTTAGGAGAGGCGCCTGGCACAAAGAGGGGATTAGAATCCCACCCCAGGTTGGGCCCATTTGTAGAGTACGCAGAACAGGGAAGTACCTAATAGACAAGGTACGCATGAATAAAGGAATGTCGCGTAAACGCACAGAATGTGGCTCACGAACACAAGACGCGGCTGGCTGCTCGTGCTACAGCACCTATGCTTGCCCCCCCGCTACACCTCGCTCGTGCGTGGTCGGGATGTAACGCGCAACGATCAGTCGTAGGCCGTACGGCGTACGCTTCTTTCATTTTCATCGACGTAGCCCCAGCAGAGCCG-CCGAACCAGCATCTGAGAAATACCTTTGAACGAAATGAAATACACTGATATGCTAGAATCATAGGACACGAGGTGAAGAATATTACAGACATTGAATCTTCGCGAAGACCGCAAATACTTAGTATTATTAGAGTGGGCAGTCAACGTTTCCACCGAAGTAAAGCCTAGAGCGTAAAGTCCCAGGCCGCTCCGGAGAAATTACAAATAAAGAGCAACTAGTGTCCGCACGTTTTTGGTCCAACTTCTGCATACCATTGATTGAACGGAATGCTGCCGGCATGTACAGGTTTACCGATAGCAGTTCAGGAGGCAGATTTAGGACATAGGGATCAAGTTACGTAGCCTGACCTTCCCGTCTAGGTACCGAGTCTAGGAGGGCAAGGACGCGTGATATCCGCTGATGCAATCCCAGCATATGGTTTCAAAACTTCTCTATTTCATGTGTTTCCCCCTCGCTAAAACTCCCAGACATAGTGCTTTAGCGTCCTTTATCTTTTTGGCCCACTTCTGTGTTTCCTAGCTCACTTTAAGATTGTATACGCAAGAACGAGGTTTAGACCTCTCGCAAAACTGTGGAATCAAATCAAACCTAAATGCTACCGAAACAGCGCGCAACGGTTTGGATTTGCTCAGCTTAAGAACGATGGATAGGAAGCTATTTTCGGCAAGCCCTAAACGTCACTAAGTCCTGCAATATACCATACGCACGACGGCAGTTACCCCCAAATTTCTGCTATCATTTACCGCTGAGCGGCAGTCAGTGGGCGTACGACTAGAAAATGAACTTAGGTTCTACCGTGAACTCCCGTAGAACTTAGCAAAATTGCCTGCATAGACGCACCCAAGGGTTTAACCGGAATGCGTGTGAAAGCCCTAAGGGCCTATCGTGGACGACGCGCGATTCCAGTAGTGCCTGTCGATCTCATTTCGACGTAGTGACTTAATCTTTGTGAAAGGTCTAGCAAACAAGAAACCCACGGTTATATCTCAAGTCCAGGGGGAATGACACGGTGTAGGCATGACGGCTCCCCGCGGTTCATAACGGAAGCAGCCACGCGGAGCCGCCTCCCTGGCGAACTAATTGTCTGTCTTCTTGACATTAACAAATCCCTTCTGCTCACTATGAGACCGCGACTTAATAGGGTGGAGAGGGTTCACAAGTTAAGGGAATAAGATGGGGCTTGTACCTGGCGCACCCGCACGCAGGTGGGGAGGACCTCTTAAACTACTAACACTCAGGGGGAATATTCCGTGAGACAAAGACCATACGCACAGCGGGCTGTTTAATGTAGCCAAACGGCAAAGATACGTTACCTAAGAAGAAGGGGAGTAGAGGATTGAACTTAATCATATTGTCTTTGAACTGGTAACGAATCTTGTATCTCACAGTCTCCCCGGTCTTTGCATACGAAGGAGACGGGGGTCTAGACAGCAGGACTCTGGATCGGCGCACACAAATAGCCTATGACGGCGGAGGAAGAAGATCGGCCCTAATGGGACCC-AGTTTAC------------------------------------------------------------------------------------------------------------------T----------------------------------------------------------------------------------------TCTT----------------------------------------------------------------------------------------TGTATTACAATACAATCGTAGTACTTGTAACAATATACTTAGGGGTACAAGACTCAACGCATATGCTGAAAGCTAGGGTGGGTG-------------------------------------------------------------------------------------------------------TCCAAATAATCTATCGCGATAGCAAAGAACCTGAGCGCTACCCTCTGGAGCGAGAGGAAGGGGCAAAGGAAGAGTACAGTACTACAGGGAGATTTGCGCGCTTTCACCCCTCATCAAGATGCATTTGCGTTCACCAGTAGAACCCACCTCTGGATCCATACCCCGGTGGAAGGGACAGCGTGAATGATACATTTGGAGTCGCAAGTACAGTCGCCGATCTGTGCCTCGTGGAAAGGACGGAGAAAGAACGTGGAAGCAATTGAGAGTATGGCTACTACACTGGCGAACGTGAAAGAGTACTCTTTTTGCAAACCGCTAGTCTTTGTGGT-AGTT--TTACCGATT--------TTATTAGAATCATTTGTGTGCAGTGAGATGCCGAATGTTGGTTCGATGTATGAACGTGTGGGAGTAGTAAAATTTAGATATCTGACGCGAATAGTAGCCAGGACAGACTAGGACTACACCCGGTCGGCGGCTCGAGTAACGGCCCTTATCATAAGCCCAAGCATATCGGAAACAGTTTTTGGTTCTTTGTGTCGAAGCTTACACGATGCCTCCAATACACCGCCAGGGGGCGTCTTCTACAAGGCCTGGCCGACATTAAAAGGATCAATAATAGTGCCAAAGTTTCCTTTTTGTATAGTCGGGAGGG----GCCTCCAGACAAGTCTCACGAGGAATCTCATTAAGA--ATACGAAGTCTCGCGCCGGTGGTGACTGAATCAAGGCCAGGCCGGGACAGAGCCATTTGGGACTCCACTTCACTTAAACCTCTAGCGCCACATGCTCAACGGGCGGTATTCCATCAAGGTTCGGTGCCAGAGAGGTTCCGTCTTCGAATCATACATAAGCAGCGCGGGCCTCCATGAATGTTTAGTGTGCGGTTGGAAACGGGAGTTCCAAAGTCGGGGGGCTAATGACACGAGGAGACTCTTGTCTAGTAGCGACTTTAGTGCAATGTTGGGGGCGTAAATTACAGGGCTAGAAAATGACAGCGCGCCAGTGTAGGCGGACGACGGAAAGCCATCACTAGTCAAATTAGGTAAACGCGGTAGTTGCGTTAGATAGTGAGGGGGTGATTAATTCTGGTTCACACAGACTTACCCTTTTGACTGACCGGCTCTAAGACAGTGTGTGGGTAGGTATATTGTCTGGCTATGACTAAGTTCCTTGCAATTGGGCCGGTTCAGAGAAATAGGACTGCGCAAGACCAAATTATGCGACACTGACAGAGTCTGGCGGTACTTAGCACAGTAAATTGTGAGCATGATCATAGGGACGCGAAGATCCTCATCCGCCCTGCGGTTCACATTCCAAGTAGATAGCGCTCCCACGCTTCAAGGTTTTGTAGCATCGCAGAGGCTAGATCAGTGCGCCACCGGATCTTGTATTCCAACGCAGGGGACTAGATCTCGCTCTACGCTTAACAAGCTTGAGCAGAGGTTCGAGCGTCCTTTCCAGGGTCCACGGCGGTTCAGGAATTCGGTTGCGACCCAAAGAGATGTTCCCATAGCGAGCGTGTGCTTGAAACCTCGTGTGTCTGAAATCGGCGTGATACGACCCTCTCCGGGGGAATGGCCTACTAACTTACGAGTTCCCGCCCTTGCCTCATTCGTTTCTTCAGTCACGCACTTTATACTGGAGGCCGTAGGGCATCCGTAACACCGTACACTGTGCTAAATCCTCGCACCGAATCAGGCTGGTTGATTCGACGGGCATACCGAGCCGCCGTCCCCGCTTTTAAGTGGCCTCTGATAATAACTTCCTCCGTTCCACTATCGGGGGTAAATCATCAAACCGGTAGTCATAACTTATGCCACGCGCCTTAGCAAAAGACTCAACAGTAGAGGCCTGG--ACCGGCATCACTCTCCGGAGAATGATTGGGCCCACTGACGCTAAACAACCCCCAAAGCAGCGGAGCTTCAATCGAGTACACGTCCTTTTGAGTTCACAGAGCCAATCCCATTTAGCGACGGCGCGTGTATCCTCAGCGGCCGCCTGTCGCTGGCTCCACGCATTTACCCGTTCATAAAAATCATACAGGGACTAGCAAGAGTAAAATCCAATAAAAGAAAAGTCATGCACCCGCATTCGCAGCGACCGCGATTACTGTTTGCATCTGCCGGACGACGGGCCAGGCCGGCCCCGCTCCGGCTTTTAACGCCGAGGTTCCATGTCCAGAACAAATGTGGACTACGCCCCGGTGCCGTGGAGTGGGTCTGGAAAGGGATTTCATCGATGCGTAGTAATAGCAGTAGTCTGTCGATCGTGTATCCAGCATTTGCGGTACGCTAACCCCGCTACCGCGTGCATACTTAGGGGGGTAGTGCATGTTCGAATTTACATGGTTCTGATTAGAGATCATACTCAACCTAAAACAGTGCCTAGGTGACGTTCAACTTGCTAAGTATTCCATTCTTGCTCTCAATAACACTGTCGAGCACAGATGCAAAATCCGTAATACGTTTGTTCCCTCCTTCTTATCACTGTTGGAAGTTTAGATTACCTGGGCCCGTCATAAACTTCTTATTCTTGACTTACAATAAACAGGTCTTCTGAGCGCCCTCGCTAACTACTGCCTGCGCATCGTTCGACGGGCATCCCGTACCTATTCGTCAATGCATGGCACCTCCTCCGCGTTCAACGTTGAAGATTTACGTCTGGTGGATGACTTTTTCCTTCAACCCTCCATTTTCGGCCTACTTCTTTACACCGGACTCCTCTCCTCCCCGAGCCCTGCAGTACCCTGGACTGGTGCCAGAGCGGTACACCATGGTCAACAGTTTGAGACCTGATGGGTTGACTTCCAGTG-AGCCCAAGAACGCTTTGCAACATATTTCTTGCTGAGTCTTCCACTTTGGGCCCGACCTGTGGACCAAACTCCCGCAAGTGACGGAACATCCGCGCGAAGACGTTGACTAGGCGCCAGCGATAGGCGGGGCAGGCCCAGATTGAATGGGAACCTCAAGACAGTTCTACGTTTTCTGACCGGACGTACTGTAATTACTAGTTACGTCTAGAATACAGAAATATTCTATCCATATAGTAGGAGTAACAAGGCCCCCCAACTTCGAGACCATAGATTCAAAATAGATCTCATTAGGCCCGTAAAGCGAGTGACCTACTATACTCAGGCACACTCAATGCGGCAAGCCGCGGAGCACGTAACCAGCAGAGGTCATCGAATCTATCATTTCG--GCATTTGT-TGTAG-TTCCCGGTTGACCACGCC--CGAATTGCG-TCTACAC--AATACGACCTCCAGGC-T--TT-GTAAACCGCCGCATCGCGGGACCCTGTGAATTCTATCATTGCAGGTAAGGCGGATGTATGGACCGAAGTTGCGGCTCAATGGGATAACATTAGCGCAAGAAAACGCATCTACTCCCTATTGAAGGGTCGCTATAGGAGGTC--------------------AATATAG-AACT--AGGCGGTGAGCCT-GTTCAGACGT-ATACCTTCCGGCACGTTGCGTTTCAGGCCGATCGAAAGCCTCTCCTTGGAGTAACGAGCCACGTCTTGCGAGAGCCCAGAGTA-GT-TCTCA-GTCTCACCAACAGAGAGTAGAATAATCGGTTGTAGG---GGGCCCTTCTTCAGCGGCGTACCTCTCGGGTCCATCGCTAAGACTACCCTTTGGGGAGCAGTGCAACGGGATCTACTGCAGTTGAAATGCCGCCGGCCCCACTATAGGGTAAAATAGGGT---ACAGATAAAGACACTTGCATCGGCTATTTGCGCGCGACATTCAGAATGTCAACACCGGTTGTTCCTTTGGACTGCAAGGTGCGTTGTCTCTTTTATCCAGTCCAGTACGTTGCCCTGAAATCCAACTCTCACAGTCTACCCGGGAGGATATCAAGATTCTGGAGTGCATTATATCGATTGGGGCCGGCATGCATTAAGTGGCGCCAGAACCAGGCGTCTCCGATTACTCGGTACGAGCCAGACACGAGGCAGAATCGTTATGAGGCCGACTACGTCCTCTCCCTCTTAATAAAACGCCTTATATGCTTTCGTCAAAGCTGAAGTATTTGAACCCGGTCGAGGTGTCCCGGATAGTTGTTGCCACTGCTGCTTACCCAGAAAAGGAGGGGCATGGAAGTTCTATGTCGTTGCGTAAAAAAGCGATTACCCCCGATGACCTTGATGGCCAACCCTACGTGTGTGGACAAGGGTTGGACCGGAAGGGTAGGAGCACAAGGCTTGCGAGTATGGGGGAGGGAGCACGCAGAGGGTGCGTGGAGGTACCGGGGGCACGTGCGTTTACGGACGTAAGTATGGCCTCGGATTGGCCACTGATGCTGAGTATTGCGGTTCGTATTCGGTTTGTTAGTGTGTTTTTGCCCTTCAAAATCTTGGCAAAAATTTAGGCGTGCCGAATATGCACCTACACTCTAATTGCTAAAGATGCTAGCTATCAGTGTATCTGGACCCCGGCGGGTTCTATCTTCAAAGCTACGACGTCGTACCCCCCCTAGGGGAAACCAGGTTAGAACAAAAGCCGCAAACCCACACGCTCCGCATATAGACTTCGCGACGGAGTATGAGGAACGAACACTTCCCGATCCGGGGGGGTCACCCCGGTAGCCTTAGAAGATCAACGCACCTACTATGCCGGGCCACAGGTCTCGGGCGGATGTTATGAAATGTACATACCATCCCTATCAGTAACTTGATCCTAGGACTTACGTTAAATACAGATGAGTGCAAAATACTGAGGCGTGGGTACCATACCCTCGTGGGGGGCCTGTGGCCTGGAGGGCGCTGGAGTTTGAGTCGCATAGTCTGGGGCCAGCTGGCCTGCCACAACCCCCAAGACAGTCGCGATGACCGGTATGGTACTCGCTTCTTTAAGAAGCCTTTGACGCCACGGCCCGCCTGCCTGGGGCAGTAGTTACTCCGATGCGGGTCAATATAGCAGGAACCGCTGCGTCAATGGCAGCTCCACTTCGGGGGATGCGATATCCTGAAGACGCTACCAGCATGAAATGGGAGTCGTTCTAGCTCCACGATTTTAGCGTTCACCGGACCCTCAGGGGAACCGTGCATAAACCCGGTCGTGCCGGAGTGCACAATCATGAACCAGTCGGCGTTGGCCAGTATTTCAGTGAACTGGTCTGATGTCCTTATCCATGTGGTTAAGTATGGGGCTACCGGTGTTCATGGATTACATGTAAGCAGTGAGAGTTATAGCATATGCCTCCCCCTAGTTACTACATGAGATATGCAACTCAACGCTGACCAGTTTTTGGAAGTATGAATTATCCCTCGCACGGAGACGCTAAGGAAACTTTACAAATATACGTCAACTGGGCACTCACAGAACAGCCGCCGATCTTAGTTGCAGCTGCGTTTGGCTATTAACTGGATCGATTTTTAGTCCTTCACGTGCTAAACGGGCCGGGGGGAATACACGGGATAGCAAGATAGTTTAGATATTGGGATCCTCACGGGCTATTCATGTCTTATCTACAGCTTAATGGAGATTGACATGGTACTGAGAGTGCTTTCAATGAGAAGAGACTGCCCGCGCATCTATCGCACGTAACACTTCGACTATAAGGGCGGGATTGAGACTGTACCATTAGTGTAGTACGATTCTAGATCGTCTTCGAATATATCAACGGGTACCGCCTTGTCACCAGACGATCCTCGAAACAAGTACGAGTTCTCCTAACAATAGTCATAGCCACTCGCCTTTTTATTTCTCTTTGTCTGGTATGTGTAGGTCACGTGAGCGGTGGAGTAGATTCAATAACAACGCTCTGGCTTCCGTTACGTGGCTAAGGCATACGATGTCCCGTCTCGCTTAATTCCGAATAAAAGGGTTGTACACGACAACTCCAAGGTCCGTACTAGAAACTATGCATGGGGGTTACAGGACGCGGGTTCTTGGTCAAAATAATGTACACTACAGCGTGTTCTCAAATTGTAATTCGGAGGTGGTAATAATTGTTCCTGAAAACCAAGTGAGTCGCTGCTTCATACCATCGGTACCTCTTTTTAGCGGTTCAGCGCT---TTCACTCGTTTTGTCGGACGTCCGCAAATTGTTCGATGTGGGGGGAGAAATGCAGTTTATCTCGGGGTCAGTAGACTGGCGTCCTTAAGTATTCTCCGGCGGAGGGAGTCTTGCGCGAGCCGGGATCGCGGCTCTTCACCGTGTCATGCAGTCGCGTGCGACTGGCACGACTAATAAACGGACTGAGCCTAGGAAATAACTCGTGAGTGGGGATAGGATGATAATACAGTGTAGATGTCGTAAGCTTTGGTTGCGGACCGCGCGAGACGCAATCGATGTGCCAAGCGCATCGCGAATACGCAGACGGTGGGAGAAATTGGTTGTGGAGTGCATGGGTACGAAGCATCGTCAGCGCGAGAGGACGATCGCTGCGTATCACACTCGTGGTCAATGGCGGCCCTGGCCTTACGCGCCGTGGCCAATTGGATCACATTACGTGCCGTGCATACTGCTACAGGACCTTCCGTTCTACTTCATTAGCAGATTGATCCAATGACTCTCTCCGGAAAAGTACCCAGGTTACCGTCGGATCACGCATCTATCGTTTTCACCTTTCTAGCTTACCCCCCGGTACTCAATCGGTACTTACGAACGACGATCTGGTAGATACCAACAGGGCACACTCCGCGGTTGTATTGGAGTTGGTGGGTGCCTCTAACTACCGCCCAGCCCCCCCCCCCAAGCGACACGCATCCTACCACAACGCTACCGCGGGGACCTAGGCCCGCTTTAGAAACCCGCCCCTCATCCACAAAACTTGGGTACCCCGTTTCGCCGGGGACCGAAGGCCTGTCCCCCCTCCAGGTTCTTATTATCTGCGCTTTCTGGACCCTGTTCCCAGAATTCCTACTCTTCGCACCACCCGATAGTTCCTGCGATTATTGGGGATCGCAGTCGGATACTCAACCGGTCATATCCGGGGAGAGAATATCAAGGTTCTGTATTAAGTCGACACGTGGTTCCGCCAAGGTAAGCAAATGTGGT----------------------GTT---------GGG-CCCAATGTCAACTATAGAATTCAGTCACGCCGTAATACTATTCCTGCTACAAGATTGAAGTATGGCCTCGACGGGTACGCAA-CGGAACGTTTCCGATACGCCCTCATGGCTGGAATGGATGCACACGCCGTACCCGTGTTCTTAGTAGATCGCAGGGAATTCTCACTGTCTCAGAACGCGTAAGTGGTGAAGAGAGCCCACTAGTCCCGGGGCGGCCTGTGGCATTTTGACGTGTACCATCCGAGTTGTCACTAATTCATATGTCGTTACGTGGGGATGTTACAGGGCGAATCCGCAGGTCCTACTCAGAATCTGCGTTCAAGGAAGGACAGTCTGAACCACGC----------T---------------------------GAATCAAGGAAGTTTTGCCAGCACCCGCGGAAAGGCGATCTCCCGTACACTGATGAGTCCGGTACGGTGGGCAACTGCCGAAGCAAAGGGTCAGATAAAGGGGTCACTCAGCCGGTTCTTTAACACGGCCTGTAAATCCAAACCGCACGAGTCAGTCTGTCTCAGTGGGGGTGGTTTTCTGACAATATCACCCGAATTCCCACTCACGAACTTCTTAGACGCTTAGGAAGACAGTGCGTTGTAATAAGCGTTCTCCATAAAATTCCACCCGGAAAAACCGCTCAAAAGACAGTGGATCTCTTGGTCTTCGAAAGTAAACAATAATAACTTACAGTTTGAGAGCCATCTTGAAACGGCAACGATAGAAGCACCGTCAGGGCTCCAAGCGGTCAGGGTCAAGGACAGGTTTCTCTCGGGTGCCTTCAAATGCTAGTACGAACATCATTCTCCGAGACGTCTACAGCTACGCGCATCAATACTACTACGTACGTCTGGACAC-----------------T------------CCAGGGGAGAACGCCAACCGGCGGTCCCCCGACACGCCAATTGAAGTGTAAATTCAGTTGTAGGTACTCGATACACTCTCACATGTGGTGAGTTATCGAATTGGCGCAACTGATAAAACGGTTACCCGCCTAACGCTACTCGATGGTGTATAGCGCAGCGTAGTGACCCTGCCGTGACCGAGTGCTTAGGCTCTGGATTTGTTAATCCGACTCTGCTTCTACACAGCGTGCTCGGGGTATGGGATCGGGGATTATTGCCCCGTGGAGTTCTTTGCTAAGATAGTGCCCTGTGCTTGAGGCCGATTTCCTGTAGCTTTATGCACCACATTCAGCACACGGAAATAGTATCCATGTCACTATTTAACGATAGATGTGCTCAAGACGCGCCGGGGAGTTCGACTTACCCCGACTGAACTACGGTACTGTTTGCGTTATTAGCCCATGCCTAGTGAGCTAGGCGCGCGGGTCCCAGGGAGGTACTAGAAAACCTCTGTACGCCGGTGGCCAGAGATCTTTCATCCTGGATACCGACACCTCTCACCGCAGATTCGCTCCTACCAGGGACATTCCCTGCTTCCCCGCCGTTTAGCATTCGTACCTTTATCTCCTACGGCGTCGGTTCTCTCATTGGAAATGTCAAATGACGGCTACAGGCAAAGCTTTCCTCGTGAACTGAGGTATCATCGACTCCCGCATGAATCTTTTCAGGTCTACCATTTTCAGGAGGTACGTTGCTCCCTAAAGTCATTTCTGAGCGAATCCTCTTGAATACCATATCCGTAACAGGAACGCGGTACCCGCTGCAGCCAAAGAGCTCGGCAACCCTGCAAGACCGCAGGATTTCTTCCAATATGCAAACCGAGTATGATAGTTATGACCGACTTTTCGATGTGACGAAAGCATTTGTTCGCATGTTTCAAACCAAGGATGAGGAGCCGTAGGTCGCCAGTGACCTGTGGCGGAGTCCAAGTCAGTGCTTACCGATCACGCGTTATCGCCATCCGATCGCTCTACTGTATAGCGAATGTCGGGAACTAGGACCCCCACCAGCTACAGGTATGTCGTAGAGAACGGGTCCGAGTGCGTGTATCATGTGCCACGCCCGCTCGGACCCCTCCACACTACGTAAGCACTACAGATGGTTGTGCCAATGCTATTTTTTACTAGGGTTTTTGTAGGTGTCAGGGGCTGACATGCCAACTAACATACGATCAGGTACAACCATCTGAATTAGCATCCTTCCCGTCTCGGGCCGGACCTGCGCCACCTTGCCAAAGCCACGAAGATTACTCTGTACTGCTATATAAGAGGATTTCAAATAAGGGGGTGTCCCCTCAAATCGATAACCGCCTAAGGATCGACATTTTTTATGACACCACTCTACTGCTATAACTTGTCAGCACGGCGCGCTCTAATATAGATGAATCAACCTTTGGTATTTTTCCTAACGTGCACCCTCTCGATACACTCAATCGTCGCCACCGCAAAACGTGTATTCCGCCATGACCTACATGGGGCAGCTAGTCGGGACCCATGCCCCAGAACGACATAGAGACTCCCCCTCCGATAGAGCCAGCTTGATAATACCCTTTATCTTTCGGTGACTAACCAATCCTTCGCGCTTTTCCACTCGGAGGATCAGCCACGGTGCCGAGCGGACTGTTGGGGTAAAGAGCCACTTCCACCATGTCACGATACTGCTAATACGGATGTGGGATTAAGAGTTAGCACTTGACACGGCCGAGCTGCACCGGTACTGTGAACCGTTAACTACGGAAAATCCGGCCCGACCGGGTCACTATGGAGGCACCAGCAGTATATGTAGAACAGCCACGATTCAGCCACAGCTGGTAGCATCTGCGTTTTCACATTTTGAGCATAGGACCGTTGGTATTCGATTTACTAACTCTAGTTTGTTGTCGTCCGTGGCGTCTTGACAGGCGGTGGTATCTTAAATTCAGTGAGGAAAGCTACCAAAAGTAAACAGAGGGGAGACTCGGGGTTGGGCAACCCGTGAGCGGGGGTGTAAGCACCATGAATGCACACACAGTAGGGGGCATATGGTGGTTAATGCCCCGGACCAACAGGTGGTTCGTGGCCGCTTACAGTAAGTGCGACTCGAACTGGCTGAACTCATATACTTTCACCATTCACGCAAGGCAGGGATCAGGATGACGACCCCATCGGGTGGTCGATTACTTGCCGAACAGGGTGTCTCATCAATAAGTTTGTTTGACATGGGATATGATCTCTCAACGCTCCCCAATGAAGGATAGGCAGTCTCGTAATTCCCACGCTTTCAGAATAGCAAAAATGGCCACATCGTCACCTTTGCTAGCTCGAGCCCTACATATCTACTCACCGCCGGAGCTGCAGTTGTGGACGAGAAAGGGCGCTGGGGGAGTGCGGCACTGCAAGGGGGACACGGTTGCTGCACTGGGAATCAGCATGTGTAATAAACTCTCAAAGTATTGTTAGTGAGCGGTAAGTAAAGTGTTGGATAAGACAGCAGATTACGCGGCCCACTGCCCACACCCCGGCGATAGGGCTCCCGCACACAATCCGCTGACGCCCGTATTTACGTGAGTTTTTCACTTTTGTCACTGGTTTACTTACAAGAAGTCGACATCCCATGAAATCCTTGTTTTCGTACGCTATATCTATTCAGTTATCGCTAACTGTTTTTACCCCGGTTGAAGTTATCGAGAGCCCGGCGATCCAGAGGAAAACCTTTCCCCCGGGGTATACAAGATTCCCCCATATGAGGACGCGGGTATCGTGATTACCTTAAGTCTGTGAGCAGCCCCCTGATAAACGCAGGCCTTTAGTACAACAACGGCCTCCCGCAATTAGGGCCCTGACAGCTCACTCGTCTTAGCTAGGGCATGGGACGCCTGTTATACGGAATCACTTCCCTGTATTTGAGCTTTACTAGCCCTACCTTTCTGCGAGGACAGGCCGCGGAGAAGTGTTTGGTTGGACTTCGTATAGAATACTAAGGTCTGAAGAGCGTAATCGTTAATTAAACAGGCCGTCATTATGAAAGCGCTGGGCCACTATCTTGTCTGTGTTTCTCGAAATGGCAAGGAAATTTAAGTACATCTCAGGCTGAATATGATACGCACCTCCGCATGTTCTTGTAGTCATCTCCGATATGCGCATGTGCTAGATCAAGTGGAATAAGTCCAATTATTATTAAGAGAACCCTACACTGTATAATAGGGCTAATAGGAGATATTAGAGACCGGTGCCGCAGTACCTCGGTGCACGGGGCCGGTAAGCGAAAGTGTGGTCATATGAATAAATAAGATGCCCCTAGTACGTACATCGACGCCAGTAACGACTGGTTGCTAAAGCATTAGAACTAGTAAAGTAGAATACGTAAGTCGGGATTGTTAACAGAGGAGTAACATTTGGTGTTACTAGCACATGGGATGCGTTGCACCTTGATTGCGCCGTCCAATAGGCATCCAACTTGCATCATAACTCTTGGCAAGGGGGCGAAGTGCGCGAACCGAGGTGCCAGTTAGGAGAATGTCCGTTAATTGGTAAGAGCTGGATGGATGTCAGTCACAAAGAGCAATGCGTTTGATCGTTAAATTTCAGCGTGGAGTAGCAGCACTAAAAACCTGCTGATCTCTAAGCATCGTGACCCACACGTATAGCATACGGACCAAAATCGTTCTATCTAGATGCGAGCCGTCTGCGTCCGCATAAGGTAAGAAACGGAAAGGAACCCTTGACACGTGATAAGGAGTTGATCCGCTCAATAAATCGGGGAAGTTTCTATTATCGGGTGAATCGAGAAGAGGGTCACATCTAAAACATCCAAGAAAAGTGACAACGTCACGTTAAGGTTTTTCTCTCTTTGTTCCAAAAGGGACAGTCGAGGGCATTTGCTGCACATTGAGACATTGATAAGTCGTGTGAGGGCAAGATTTATAGTAGGCGAAACACCAAGACGATTCAGGCCTCCGGCCATAACCTAAGTACTGTGAGGACTTTT-GACCTATTGATCAGTGTCTAAACGAGTGCAGCGTGACCACTTTGGTTTAATTTGAGAGCGTGACAGCATAAGATGAAGGGGAATCTAAGAGGTGATAATGAATCTGGCGGCCGCTGTTTACAAGACCTAGAGTGGGGATAATTGGAAAAGGTTATTGCATAATGTGCTCGATGTCGCGCGTTCGGCACACAGTCCTTACCTCCAATGCAACAGGCCGCAGATGCAAAAGTATCCGCCCCTGGTCGCGCCAGGCCCACGACCTCCGAGTTGTTGCAATGAATCGCCGTAGTGTTAGACCTAATATTAAAAAACGTAAAGTCCTTCTACGGCTGTGCCTTAACATCCAAACCTATTCTTCAACTTCCCGGTGAGAACCGATAGATCTCCCATTTGCTTTTACTACAAACCAAAAAGCGCTCACGCGCGATCTTTTCCCTTCACGGCGTAACACAACTCTCAATGCAGTCTATCACAAAAACACTATGAAAGCGTTCCAGCGAAATTTTCAAACCCAGGCAGGCGCAGCACGTAGGACGTCTTTGGCATGCAAAACGTTAGGGGCCATGCGTCCGGTGACAACCCTCGTGTCTATCTAACACAGATTAAAGAGCACTGGAAACACCTCGAACCAAACAGCCGGTCCAATATGGAAACGAAAAGCGGACTTGCCCGGGATAAACAGAATCCCCTAAGGTTCATCGGCCCACGAGCGAATTGCTGTAGCGAGGGGTGGCATTTGACGCCGTAGATTGAACATCACGCATAGATTTGGAGGTATCCCTACGATATATGTTTGCCCGCAGCGCCGCCTGTGATCGAGATCGATATTCCCAAGGACCCGAGCGGCTATTTAATGAAACCTTCAAAGGTGACTGGTTTCTCGTCTTTGGACCACGGTGACATCGAGCGTAGTCCACATTCGATAGAGGCGATCTTGTCTCTACACGTCCCAAGCGTTTCTTAGCGTCCTTTCCCAAATCTCTACAACGACCCCAACTAACCACACCACTTTTCATGTGTCACCGACCCGGTCTTTCTAACTAATTAGTTTTCCATCCACAGTTCCTTCCATCAAACTGTGGTGGTTGATCTGTTTCTACGTCACGTTTCCCAATGCTTTATAAACGCTCGTAGCCGGTGGTCTGCTTTAGCAGCTGGGTCCATAGATGCCAAACTCTTTGGCTAACAGATGGGAATCGGACGGACTCCACAATCCCATTCACTTACATGACATGGACTAAACGCGCAAGAAGACCGCCCTCAGTTTCTGCAGAGCTAAATGCAAGCACGAGAGAGTTGGCTCGTACCGTGATCTGTATAAGGACCATATTCTTTCGAAACTATTTGGAGAGATCCCGGAGAAAAACACCAGTGTTTTAGCTGCTCAAGGAGGACTCCGGCTCGGACTAGCCCGTTCCTAGCCCTCCCAACCGGGTCTAGGCTGTCTGCGCCCTGTAGCGGGGCCGCAGAGCAATCCCAGTCCTTGGGGACAACCATCGGTCGCCTTTTTATCAGGCGACCACTCTAACAATTGATTTGCGTGCGCCCTACAGAATCCTCAACGCCCGCGCCTATGCCGATGGACCTGCGCTTGGGGTAAATTCTCCTACTGGCTCATGAGACCACGTGTGAGAGCTTTTCGAACGTAGAGTGAACAGCTATGTGTTACCTGATTCTCCTGATGAAACCCACGCGAGTTGAGTGCGAATTGCCGGCAAATGGTCTTCCAAAGTATCGGATCGAGACGTCAAGTGAGCCGGACGAGGCTAAGATCCGGTGACGCCCGGAAGCATTCAGTCACCCCTTAGCGAACGTCCTACTACAGATCCGTGAACTTATTCTCTGTCGGTTACACTAGGCTGATATAAAAGGCTGCGTGCACGACGAAAATAGTACCGAATCAACCACAAAGCAGGCTAATCGCAACCTTCATCTTGACGGACAACACAATCGCACCTACGTCGACTCTTCGCCGCATTGAATGCAAGGGTGGATACTTTCGTGCCGGATCATACCAGTGGGGTTGAGCGCTAACGCGATTGCAAAGAAACGTGTACCTTCGGAAACTACCTAATAGATTTTCTGTACCCCGGCCTCAAAACCTCTATCGGCACTGCGCTGCTGTGGAGCGCTCATGTAATAACATCGTAGCTAGAGTACCTCCAACGCTACATGATTTTGCGACTGTATTTTAGCGCCTACCG-CGTGTTAGCATCAGACAACACCAGCCGTACTAAATATTCCCTTTCACCTTCTGACTCGTTGATGTGGCAGACCAAATAACCCAGGGACTACTCTTACACCACCTATATATAATAGTATTTGGCATTCACATTTTTTGGCAGAACGATTGTGCTCGTGATGAGGCACGGCTACCAAGTGGATAGCAATCCGTGAGTCTAGCCGCTTGTGCAATGGGGGCCCCATGGTCAAAGTTATATTCAAGAATCCGCTTCTTTCGGGTATTCTAAAACCGCGGCCTTACACTAACCGAAAGGACCGTACGTGCGGCCGTCCTTTATCCCAATGACATTCGTAGCACGATCTATCTCGGAACCGGTCGTAGGTTTATGCCCGGATCATGGTTTAACCTGACCCTATGTGCGCCTTGACAGCCCTATTGTGGCGCACTACTAGGAGTGAGCATCGTCAACCGGTGTGGCGGTCAACGTAACTCAAATGTAGAGTATAGAGACGCGAGACAGGTTGGGTCGAGCGCAGTTATAATGGATCGATATAATAGAGTCAACCTTGTAATAATTCACCACGCGTTAAGTATTACAGGTGCTCGTCTGCTCCCGAGAGTAGAAGTCTTAAGTTTATCACAACGGACTAGTGTGACATGAAGAAGAATCGCCGGTTCGTTCAGCCGGAGGCCCTCCCTGAGCTGGCAAATCTATAAAAGTAATTGATCCTGTACCTGTGTGGCGGCGTCTTATAATGCATCGTATACGCAATGATATCTCCTCATTGCAACAATAACAAGCAATATCCGCGCACCCGCGGCTCAGAAGCCATCGGGGACGAACATATAGGGGTGATTGCGAATCGTGCGCGAGCGGGTCTCCACAGCCGTATTAAAACAGCCGCTGAAGTTCTGGGCCATGAGTCCGGCGCGACAACGTAGCCTAACCGTGTACTGAAATTGTTTCTGGTCTGCGCGGACACTGCGTCTAATCCATCAGGTGCAACCACAGCACGTCGTTCACTCTGCAACCATCGTCCTAAACCGAAAGAACTGGAGCTCGTCTGGAAACTGAGTTAGCGGATGGTACCGATCCGGCGCAAAGTACCCACCTGGGCCTTAAGGGTCCTGGAAAGCGTGGGGAGAAAAAAGCACCAATGGCTAATTGTGTTGCTATAAATACATGCAGAAAAATTCGCGCCTGGAACGAGGACGACCTATGGGTCATGTTATTCAATTGTCACAACTTCTATTCTCTGGGTACTCGTCAATATGAATGTGAAACATACACTTGAAGCGGGGGATGAAGCACTTCTCCGAGCGCAACTCAGCCAGAGACGCGAGAGGGGGTCCCGTAGGTACCCGTACTAGGACTATATTTTTGAGACTCTCTATTGCAGATACTATTTTGCTCGGCAGGTGAGTCTACTGGGTTAGGGCCGTCCGGCCCGCTACTCCTGACAGAACGCGGCCTACTTCAACGTCGGGATCTTAGGGTCGCAGTCGGAACTTATAGCGTCAAGTTCCTGCACATATAATATCCTACACACCCTCCAATCTGAAGTCAGCGCCAGGATTTTGTCTGCGGTTAGGCCAAAGCGGAGACCTTTTAAGGGATACACCTCACCAGCGATGAGGGTTCTACTTCAAAATTTGTAGCACGGATGGCAAAGTCTGATGCTGTGGATGGTCGCGATGCAATATTGTAATGACGGTGTTTAATCTTATTTGCCCTTAATATCGACCTCATTACTCTAGGCGGATCCGCCATCTCTTCTTAAGTGGCCCTAATTTTCCACGGCCGCCATACTGTTTTTAACTACTTTCAGTGAAGTTCTCGGTGTGGGGTAGACGTTTTAGCTCTGAACAGAAAATACTGTTACTGAATCCTTACACTCGCGAGGTGGAGGTGTGTGGATGATGAAGGTCGATTTACAATAAGGTCCAGTTTCCCGTGGGGGGCTCTAAGGGTCTCCACTGACCCAATATTCACTTGGCCGACTAACGTACACCGGGGCCCGGTTTCCCGCACCTCGACGCACGGCCGCTCCGCGTCTTTCCGCCCTCAGGGACTGTCTTCGTCGATTTGTTAGACACGCATTTTTTTTCCCGTAATCCCATTGCGAGTGTGGGGGTCCGATGAACAGAAGATTTGGATCACCAATCGTTACCTCTCCACTGCACCAAGAGACGATAGCTTAATTTAGTCGAGACACTCCTCTATTGCACGAATCTAGGCACTTCCCTAAACACGTGTGTAGCTCCGAACGCTCGCCGCTTAACTGTTCTTCCGCCGTACTCAAATCTCACCCCATTTCATCACCTTCGTAACCCTTTACCTTCTCTCTACGGGCCGGCGCTAAAAGTAGGCAAAACCTAGAGGCAGCTAGAATCCGAAGGTCCTGGGAAGTGGTTTTCGAATGGCAAAAAGTGCACACTAAGCAGATTGCGAGCAGATCGCAAGCACACGTAAGATATGGACGAGTTGGCCGGGGATCTTGTCCCCTGGGTATTGGAGGGTACGGCACATTCGACCAGAGGTTTCCTCCCGACGACGTGAGGATGAGCGGGAACGAAAGAGCATCGCACTGCACGCGATATCGATTGAGTTTTAGCTATGTTTCGCGGGGGTGGAAGTAGATCGAATGGAAGGATAGCTATAGCGCAAGAGTGTGGCACACAAAGCTGAGCCGTCAACCGCGGGACTTTCTATTTACTGAGGGAGCGCTAACTTATGCAGCTCATCTGTCTCCCTGGCATCTCTTCTAGCCCCCTCCTGTTCTCTCATCTCAAGTGCCAGCCAGTTGTCATCGATGGGACTTCGTCCGCACTAGACGTGATTGCCCCAGCGTACTTACAACCGAAAGGATTACGATTCGGAGGTTCAATAAGTGTTATTATGGCCCGGCTCCTTCTCTACCATCCGACGCGGTATCGGAATAGGGGCTGATAGTACAGGGGTATTGAAATTGGCTGCCGTAAAGCAAGATGCCAACCTGCGTTGGCGGCTCCAAATGCTAACTGTAAGGACTTAGGATGGGGTTCGACAGCCTAACTGGGCCGCATTTGTGACACTATCTTTGTTATGCGTGGCCGTGAACGCACTATAGATACCATCTTTCACCAGTTAACACGCGCCTCAGTCAATGCTATCAATCGAAAGCAAGATGCCACTATTGTGCTAGTCTCTGCCCCCGCCTGCGTTCTGCGCCCGCCAATGATCACCGGCCTGCGATTCTGACAACAAACTAAAATAGACCCTCTCCCTTTTTCGCAGACAGACTGAGCCCACAGGGTACATTTAGTTAAGGAGTATTACAGACATGATGTTGCCTATCGCGTATCTCGACTGCGTAAGGGATACTAGACTGGTGCCTACACTATTCTACAACCGTCCCCTCTTTGAGGAGGCTATACGGGTCCCTGTAGCGTTTTGGTAATTACCGTTATCTGCCGTCCATGAAGCCTGCCGCTGTATTGTCTTTCTATCAATTCCGAATATATTTTCGTTCTGTCGGTAACGGAAGAAGAAGGACTCATTGTAAATGTATACCAAGATGAAAGCATAGTGGCCAGAACGACTCCGTGCGTATGGGTCGAGTCGCGGGGCGTAGGCACTATAGGGACAACCCCTACCTCTGCCGGCCCATACAAGTTCTCGACGGAGCTTGGGAGATCGTCGCCAGCATTCTGCTGTATGCTTTGGCCACGTTATCCTGACTCCCCTACGCCCCAAGAATAAAGGACTACCGGTTTTTTGGTTACGCTCTTGCAGGCGTTTAACCTAAATACCCATACATGCTGATTCCGGAGGCATACGCGCATACACTGACGGTTCGTCATGCCGGGGGTTGCTATAGCGAGTACTGGAAATTAAAGACATCCCACGCCGCGAAGGGCTTCCGTGTTGATATATGAACGACATACGAAGGCGGTATGTGATTGTTGAGACAAAATTATATGGGGGGTGGCAGAGCCGCCACAAGTTGTTGTAAACATTAGTCTCAGTGTACCGGGGGCTTGGATACCGTATCCCTGGGCCCGAAATGGGGTCTCAGGAGTTCCATGGCATCTGCGCCAGCCTGTTGTCAAGAGTAACGGCGGAGCATGCCTACACGGCGAGGGACTTTGCACCTCCCGTACGATACCTGCACCGTGGCACACCCAGCAATAGAATTCAAACGAATCCGAAAAGCGCTCGGGTGTATACCCGTACCGGAGGAAATTCCAGTAAAAGAGAT-ACACTCATATCGTGGACGGAAGAATTTGTGATATCTACTGAAGCCCCGACTATTGTCGCGAGGACATGGTCTAACCGAGGGAAGCGTGCTGAAAAAGCACGCAGGAAATGCCTTTCGGCCGTCCACGGGAGTGGGTGATGCGTAGTAGCTGGGTGGGGTTGGATTGAAGCGCCGGAGCTGCATTCGACGGGG--AAA--GTAGGCGAGGAAGGA-AC-G-AGGAC-G-ACA-C-GGAAAA-A-AA-AA-AAA--A-A-G--A--GAGA-A-GGAA--G-GGAAGAAGGGAGA-A-GA-AAAGAACAAGCAAGAACACGGAGAAAAGCTCCCCCGCTTAGGGGAGAGGCAAGAGGGGGCAGATGTGTCGTCCGCGTGACTGTCTATCGAGGAGGACCGCTTTGTCTATGTCGAATGTGAGTCCTGGGGGCCCCTTGCTCCAAGGTTTATCTAGTAGACTCGGCTCAACGGAGCAGGAAGCACTAAGTTGCCAAGGCGCGAGCGTGCAAGCTAGGCGCGCCCTTCTGGAGTGGTGATCGGCAGGTGGTAGCGACTGCTGCCTTGTCAGCGCTGAGCTAAGTTTCGAACCTTACGCGGCTTACACCCCCGTCCTGGGGCTACGATTGGCGAGTTCAATTTTAGCGGGTGCATAATCGCTCTATTTCGCTACTGCTGAAGCGGAAATCAAGCCAGTGTGGGGAGTCTGGGGTAAAAGTGTCCACTGAGTCGTTACCGGCAATCGCTCAGGTTTATGTGTCAGCCTGACCAGCGATCCAGCAAGGGGCAAGTTTTGCGATCACACACGGTAAGTTGAATATTGGTTTATCTTATCAGTGCCTAATTATGGCGAGCAAATGCCTCATAGACTCAAACGGACACTCGTACACTGAACCAAAGACTCGCCATCTCCAAGATGCCTTGTGACATTTAGACCGGCTACTCGCACCGCGTCATTTCTAATGGAGAGTTTCTCCTATCCGCGTGGGAACTGGGCATGAACGACCAGGACTTAGGTCAGGGGAGAAGTCACTGAATGGTGTCACGCGGTGGCTGCCAGTCCCATCGTGACTTGCGAACAGGGCCACGATGATTTCCCGCTATCTCTGGAAAACATTCCCGAGCGGCCGTTCTCGTGACTATGGACTCTGCTTCTTCTCAAGAGATTCGATGCCGTGTAGAGCAAGTTGGGGATGAGAAGTCTGTGCGAGACTGCAGTGTACTTACTAGTCGCTGGAAGTAGTGGATCCCTTGGAAGACGCTTAATGAAGAGGTGTTATTGCCTCCCCATTTGATCTCTTACTGTACGCCGTCCTACCGATTCAGACTCTCCGTAAGAGAGAATCGCCGTGAGTTAGTGGTGGATTAACCCTACGGCCATTCGGTTTCTAAGACCCCGTTAAAGCAGTCACAGCTGGAGAGTACGGTTCCAGATGGAGTACTCTGGGCCCCTTGTAAATCTACCATGGCGGACGGTCGCTAAGCTTGTGGAGAAGCCAGCTTAGTGCTGAATCATCAGTGTACTTTCCCCTTGGGTGATCCGGTGCGACATGGTCTGGATCGTTCATGACGCAAGCGTCTTCAGCATAAGTATTGAAGATACGGGACAAGTGGGCGCACCGCTCAAGCGACGCACTGTTCACCAAACGGGCATCGAAGCCCACCCTATATGCCTATGACATATAGCTCTACATTGCTTCCTTCAAGGCGTTTGCAAACACAACTCCCAGTACACGTTATATCGCAGTAACATTTTGCCAGCACACTTTACTTAACGCACGTTTAACACCGAGAATTATATCCACCAAACTAATAATCGAGCACCGTTGTAGCGGCGCCGCAATCCGGTAAAGAGCAAAAGGTAGTTTCAGCCATTGTCCCCGATCCTTCATGCTCATTTTGGCATCTCCCACGGTTCAATTTTTTTGCTACTTTCCGACACACTGTCAACCAAACGTAACGCCACACGCCCTCCCCTCTAACCGGATAGCGGTCTCAGGTCCACCAGCACTAAACTCTCGGCGTATCATTGTATTTCAGCTTTTCTCCTCCTTGCCTGGTCTCTGCAATGCACGTCTGGTAGTCCGGCCTTTGAATTGTCCCAAATTAAACGGACTTTCATTCTCCCCCCGCCTCTGGGTCCATGGGTAACCTGTGTCGAGAGATAAATGACGCGTTTCATTCTTCCGGGACAGGCGGTGGTGTTATCCAGCCACGTTTGGCGCAGTGTTCTGTTCCGGCTGCACCTGCGGGTTTGTCACATGACAACGTAGAAACTCCACCGAATTAGCTAGGCTTAACACCTGGGGTCTTCGTGATCGAGTATAAATGAAGCCATCACCGCTCCAGAAGGGTGACCGATATAAATACTTCGAGCTATCTGGTATGAGGAAAACGCGCGGGAGGGCCTGCCATTCACAGCGACCGGTGGAACACCAATAACGCGAACGCGCGTGGCCGAAGCACGACTGTTGGGTCGGGTGGCATTTAATTAGTCAAATACGTGGATCTACAGCATACTGAAAAACGGTTCTAGTTCCTCCATTAAAAATGAGGGGTCTAATCGGAGGTCTCACAGGGTACAGTGCTAGAAATCAGAAAACACGCCCCGACAAGACATGGTCCGGCCTGTCTAGAGCCCCACCCACCTATCGTTACGCAACTGGGTTTTTCAACTATCTCGATCTGAGCGAAGGCCCCCCGCCGCATGTAATTGTACATTTTGTTAATTGGCGCTC-TGTGCACTATAACCGATTAATGCCATTTCCTGTACTGGTGCAGATGAAGCACCTACC-GGGC--TC--A-AC-CTCACGTTACTCCAAGGCAGAGGTCTAGTCGCGTCCGTGGCTTAACGGTCCGATTCCTTTTTTTGACAA--GCCTAG-C-GTATATCA-T-GGGTC-TCCTTCCTGAAAGA-ATACCTG-AGAGCTTGGATTTGGCCCTGTAACGAC-AGC-----------------TTCGGCCGCCCT------CCTCAGATAGACTCCCTA---------TCGCACGTGAATTTTCTCACTAAG--CA-GTGCCGCGTG-CGCACGGCCGCATGCGGCGGTTTCTTCTTGCTTATCGTGCCGCCGGAACAACTCTTGAGCGTGTTTAAGAGTGTTCATTCGCGCCTCTGAAACGCAAGAGTGAAATAGGGTCTATCCTTCTCTCGTGTTCTTGCGCGTATTCCGTGGCGAAGCATGCT-C-GTTTAGGAAGTCCGGTAATCTGT--------------------------CTC-CT--A--A--GC-TTTTACCTGCAACATCGAATAGAATTCCAGGGTCCCCGCGATGCGGCCGGTTTTACTCTACTTACAAATGCGCGGAGC--CTATTTAGGAGTAATTGCCGTTGTCGTTTTTTTGAATGCTAG-ATATCAACTAAAAGGGTCATCCTTGCATCCGGAAGGTATTCATGTCGACGTAGCTGTAGACTAAGAGCTTTTAATGCCCCAGTATCTTCGGAAGCAGTCCGAGTAGCATTCGTTGCGTGCTACTCCGCGGACTTCGCGCTACTCTTGGTG--AGG---CGGATGGCCGGTTTGATCGT-TTACCGT---GTGTTAACATCTTCGGCGAC--GCG-G-TCAAG-AA-CTACAACAACATGCATCTAGGAGGTGTGGTGCCGCCACTACAAGGTGATTTCGAGCTGAGACGCAGGGCTTCGGCGATGCATCCCCCCGCGGGTTGATGATTATATATCCACTG-GAGACCTCTCTTATCTCAAGACTAACATATT-CGGCCCGCCGATCAAATGACAGTCATTGGCTCTAAAAGGGCTGCTGGGAGAGGGTGGGTAGCGGTACCAATGTTTCGTGGAGAGCGTAGAACTCGAGTGCGCTACCAGCCAATCGTCACATTGGGTACGGACCGGCATAATTTTTTCCATTGGTCCACATGACGCCATAGTGCTCGCATAGAAATCTTCAAGGTCGTCTTGATCCTATATCGCTGGGGAACCTATGTCCGACGAGAGAGCATCGGGCGCAGTTAGGTGCATACATACTCTCTCGAGTAGTGAAGGGGGGTCGGATCTATCTTCACGCCAAGGTTAGTTCCAGTAGAAAGACACATTTTTTCCTTGTCCTCGCGTCGCCACTCGGATTTATGGCGCCGAAACCTCGACGAGTCTCGTCCCAATGTGAAAAAGGACCGACATATGAGACAAAAGCGGAAGGTTACGGTGATGAACACTCGCCCGAGGGACCGAGGGAGAGTAATAGCCAAGCGATTCATTAAATCGGACCACAGC-CGCTCTATGGATTTCGGGGCCAGCTTTAGTGAAACTCGTTGACGACAGCGGACGCCTACAGGTTAGGCTACGATACGCCCAGGACTAATAACTAGGTCTGTGATTCCGCTTAAAGGTGCGGCATAAATTGTACTTAGAGAGGTAGAGCCTCCTGATCAGTTTCTGAAATAAACTCTTCCTGCGGGCTCCCTGGTCGCATCTCCAGGATCAGATTTCACCTTATAGGTACTGAGTTCTCTACGCCGGAGCTACGCGGGGGCGTAGGTCGGCCGCGCCGTAGACAGTCATCAGCGCCTGTGAACTGGTAACGGCAGACGTATATTTGAATGTTTCGGCCTCTCCCCACAGGCGCCGGCATACTTCAATTTCAGCCGGACTTATCGGTGCTCGGGTGAGAACAGCCTTCACTGCCGAGTCAACCCAAGAAGAAAATCACCACTATCAACTTGGGCGCCGGTTGGCTCATTAAGCGGGCACGCAGGCACCCGGGTATTCCACCGCGTCTTCGATGGCTGCTTTAAACCTTGCCCATGGGCAGGTCCACTTCTGGATATTTTGGCGCCTAGATGGCCGCGTCTCAAGATCCCGTCGAGTTGGGCTACAGCTATGAGACCCGACTGCGCACCGTTTGGGGAGTATGAGATATAAGACAAAACTACTCCGATTCCGCGCTATAGCTTCCGACAAATACGTATGCTAAGACTAGCGAAGGAAATAGTAGCTAAAGCGACTATCACGGTCGAAGTGTATTATAAAGTTCACTGCACTTGTGGCGTGTTCTACCTCGGCACGTGGAAATCAATGTAACACGACAGCGACCTACTTGCCGCATTAAAGTGGTGTAATTGAAAGCTCACGCTATCGCTTCTGTACTCACTGCTCTTTCTCTACTCTATCGGCCGGTGCGACTGTTGGCGACGCATGGTTTTTGACGACCTCCTGAGGCATCTTTGGGGCCTTTCCTTAGGAAGGCGTTAGTGGGCTTCGATTTTCAGCTTGCGCGGTAGATCGGTATAGGGCTGGGGATAGTCTACCAATAGCAAATGTGGGCCGTACCTGTACTGTTTCATTCCCACATCTGGAACTTTCCTGAAGTAATCTTCCCCATGATCGCGTCAGCCGGGACCTCTCCAATTTGCCCCCCGGACGAGACACCGGAATAAAAGTCGAACACAGCGATCATGAGTCATAAGAACTAAAATCGCGTGTAGTGGTTACGTATAGAAGACCATTCGTGCAGATATCGAAATTATACTCCACTTAAACGGTTATTTTGAGTACGGTATCGGCCGGATACTTTCATCGTAGATGGACATTACACATGAACATTGGGTTCTCCACGTCATCGGCCTCAATGATAAAACAGTTGAATCCATTCGTGGTGAATTTTGACTGATTAGCGGCGGTCTCTGCACCGCTAAGCGCCTAGTACCCCAGAGGGACCTTCTCGCTGTACTATGGAACCATTAATTGATAGCGACACCGCGTGAGTGGCAAGCCCAAGCAGGGACGACTTTCGCAACTCTCAGTGTGTGTAGAAATCCCTACCCACTACAGCAAACCAAGAGGAGAAATGCGTAATTGTGAAGACGGCGAGGCCACTTGTCACCGAGCCTCGGCGGCCCAGTCTTAAAACGGCCTTTCACCAGGTATCCTCTGCCACCCATCAAATCGAGCCGCAGCCTGAATCACAACCTGTTGCACACTACTTTCTATTGACAGACATTAGAATAATGTAAGGGGAACGTCTACTTTCCCGTCATACCCATCGCGGGTGAGAGCTTTCGACATGTTCGACATTGATCAGGTGATGCGTAGGTTCCAGCCGGGGACAGTCCAGGTTCTAGGAATCTATCCTACGTTGGGCTGGCCTCAGCAAAAAAACTTACGACGGACGAGGGATGTCGGGCCAACACTAGCCCAATGGAATCGAAAGTAGTACTCGCGACAATAAACCCACTGCGCAGGTTATGAGTGTACTTAAACAGGGCCTTCTATCTAATGTAGAATTGAGTACCCAGGGGGTAGTGCCAACTGGACTTATTCAATGTCAATAACACCG--GACAAGAAATGCTACGGAAGTGGAGGATTGCAGATCTCAGGTGCGAGCAGAAAGGCTGTAAACTATGAGTGCGCCTTAGGAATCCTACAATCAACTACCGTTTCCCTTTACTAAATTTTACCGACG-CAGCCATGTGGAGCTCTGAGACAGAGTGAGCAGATTTGGAAAAAAGCGCGTGTTGATCAAAAAACAAAAGCTCGATCTTATTCCCTATGGAGTCTGATTACACAATTAACTGTTCTATAGCTACAGTAACCGCTTTGATGTTACGCGGGTCAGTCTTCTCTTTGTTCCGTTAATGTTGTAGTGGTCGTGCCAGACAAATCAGCCACTAGTATGTGAGAATTATAAAGCGCCACCCGTTGA----GGAT--AGAGGGAGTAATAGCCAATCCGTGACACACGTGCAAATTCTCGGGAGCCGCAAGCAGGCGCGCCGGAGGTTACACTGGTGCTAATCGCAGTATTCGTGCATTTTTGCCACTTGCTCTTAAACTCGGTGTGATGTTCGGTATGGGCGGGAGTGGGTCTTGCAGGTGCACCTGATGAGGAATGCTAACGAAATGTTCCAGCACACTTCCAAGAGACACAAGCCGGCTGACCATTTGCACCAGCTATACGTAGTTCAG-TCATTT----------------------------------------GGGTGACCACCTCTCGTTGAGTGTCCTTAGAATACCAATTTTCCTAAATTTGCATTTTACACTCT-TTTATTTAGCTTGGCGG-CTTCTACCACCCGTCGTCTA-AAC-CCT-TCGAG--GCCACCAACGAGGAGTATGCCTGTCGCTCTTACCCCGTGGACTGCCAGACGAAGTTTCAGGAGGGCCGGACCCTTCCTCCAGTCACGGCAGTTGTTTTCCCCTATTGGCGTGGAAATCCATATATCTGTGCACCTGAGCAAGATAGTTTTTTGTCCGTGGAGTCCTTCACGTCTTACCTCACACAAACTCCCTACTGTTAGACCTTCTTACTAGCCGGTCCAGATAGCGTCGATAATTCAATCTTTCTAGCCAAAATAGTATGCTTCGTGTCCCTACAACACTGCTCCTTATCTTTTACCTTATTCGCCCCTTGCACTGTGCCAAGGAGGTTGTGCATGAATGAGACTATTGGCTACGTCTGGCGGGGGCGAGCGCTGAGAGGTTGCGGTAACCCCACTCACCCCGCGTCGAGGCTCAGGTGCTCCCCGAACAACGTAGAAGTGGCCGTTCGCCCCGGGGCGAAGTTATACAGTATATGAGACGGGTCATTAGTTATACAGAAGCCGCAGCCTCAGATAATGGGGCAATTCGTGCCTACCCCTAACGTATTAACACTCCGCCCTTCGTACTGCCAAAACAGCGGATTTGGTAACGTTATAGTAATCCGTCTTCACACCTCGACTCCCGTTCCTGTTTAGCCCGCATGAGCGCGCGTAGGCTTACAGCGCCTCGGCCTTGGGCCT---TAAAGAGAACAGCCGGAAGACTATGAACTGGCGTGTACTAGGTCGGTCCCGTCTTAAGAGTTTAAGCAGGCAGTGTTGGTAAATGATTTAACATAGGCTTTGCTACAGGAAGCCCGCGTAGGAAGGTTGTCACCTCGAGTCTATCGCCCACGATTTCCGTTGTCGTCTACTTCCCTGGCTGTGGTCCACGGCACTGGCTCCGGCCGCCAACGGTACGCGGAAGGACTTAATCCGGATCGGGTGAGCCAAGGATCGGCGTAAGGGCATGCCCGGTCTATATTAATCGAGGTGGATGAAGGATGAGTAAACCATTGGGAGGAAGCTTGTGGCAGCCTGGGGACTCGTGGGGTTCGGTCGTCTCCCCAGCTGCCAAATAAGGGCGCACTGTCGCGTATTGCCGCCAGTATGACTGCTCACAGTGGCTAAATACGGCTCAGACAACATTTCGTTTCATGCTTATGGTCGGACAGCGATGAGTTGAAGAACATCTCGCGGTGGCCAGTACGGGAACCGCGAGGGTTAATGAATAGAATGTACACGTATGGCTAAGCAGGCGCAGATGTGTCTAGCATTACTCCCCATAGTGCTGCAAGCGTGATTGTTCGGGATTGGGATGCGCCAACACGTGGCACCCTTACATAGAGACCGGGGGGGCAGTAAAGGGGGCCCTCCCCAAACGTATCAGAACCTTCGTAGGCGAGACTCCTCCGGATATACGGACTGACGTAAACAGGTCAGTTTGGTAAGGGAGAGCACGGGGAGCGATAGAATGTATTCCAAGGTGTTGAATTCCACAGACGCATATCGCGTCCTTACTAACGACAACCGCTTTTGGGGTTGGCCTCCTATGGTTGTGTGTCTCAAGCTAGCAGGACGGACTTGTAGGAACTCATGCCCACCACATGTTCTTTGCGCGCTTGGACCATCCGCATCCGGTGCCCCCGCACTGAACATGCGGAATAATGCTGACAAGATGATTTTTGAGCCTCTCTTACGGCGGGGAACATTAGACGATCCGCGGGTTGAGGGTGCTGTCGGCAAGCCGGAATCACAGGGATTACATTTTACTTGGAGCGGCGGCGAGGACTGAACGATTCACGGCCAATCTCCGCGTTCCGGTAGTAACAGCCGTCGAGAATAGAGAGGTGGCCGAGGTTTGTTAATCAGCAGAAGAAGGTCTGCGGTTGAAAACGGCGAGTTACGTACCCCTACAAATCCCCGTTTAATACGAAATTATTTACTATCGAAAGGTTTCTATCGAGAGATAGCACCCCAAACTGCGCAGTGTTTGTATAGCCACAGCTTCTTTCTGCGCGTGTCGGTCCGGAGGACTCGTTAAATGCGCCAGGCCGCAGCCTCGCCAAAGGCCCCGACTGGGCTCACGCCATGGCGATTGAAAACTCG-CATGAGTGCTGTCACTCGTAAACCCGCACCCGGGCCTGTCCAAGCCCAAATCTTTACGCAAGACCTTCAATTTCAAAAGTATTATGTCATGTCCCGCCATCGAGGACTTTTTAGGGCGTTTTGCCCCTGGTTATTTGAGGTTCAATTTGGCCAGTGAGAGAGAAATATACAACGAGTTGAGCTAAGGT-AGCTCAAATGCTGCGGATGGTAGGCAAACAAGGCTCCAGTAAGCTTCGATTATGGGGACAGCTCCGATTACGAAGTAATTCTCGATACAGAGGAGCAGCTACAACTGCTCCGTTCAAAGCAATTTCAAGTTAAAAGTGAAGTGTCCCACTTTCTTCTTTCTAAAGTAAGGTCTTGCTACAATTTCCGAAAGCTCTCAGTTAGCGAGCTCCTTATTAACGGAAGATGTTTATACCGTTGAACTCTCCGGCAACCCATCACGCCTGCACTCCCGTCCGCTCGAACGCAGGTGTTCTAGTATCGCCCATGGGATCCGCTCCGAATAGGTTAAGGGGATGAATGAAGCCGCATGAGTCCGCAAATTAGGGAGAAATAGTCATAGGGATCGCCTCGTAGGCTTGGGGGTATAGACATCCAGTTAAGTACGTTGACCATTCGGCGGCTGTAGCCCGGTGTAGCTTACGCTCATACAGAGGAGAGTATGATAGAGATGCCTTGGAGTCGTAAGGATAACATTCGTCTTGGATAATAATGGTACGGTGCTCCCGCAGCTCCGAATTCTACGGCAACTGACCACGCGAATGACAAATAACGGGTACTGGAGTGCCCTGCGGCTGGATCTGGCCTGCAGAAACGCCGGAGCTCGAGCTGGTTAACACCCCTTGCAGCCACGCTTTGGCGTCTGCAGCTTACACTTCAGCGTATTCCACCTGCGAACCCAACAAAACGGGCGCGTAGCGCCACGTTAGTACGTATTTGGTGTCCATCCTTACACCTTGTAGCGGACGACGGGGGCGTTGGATGCTTAAGAAGTCACATTTAGGGTGGTCTCGTTCAGCCTAAGTCATCATTCTATCTGGCTTTCCCAACTCCGTTGGTCTTCGTTTGATTCCTCTTGTCTTCAAGGTAACCTTTTGTTCTCGGCTCCAACCTAACACCAATCCGCAGTACATCCCCGCCAAAATCGAACACCGTTGGTGACTCAGAATATTTAAGGGTGCTAAGTTTCGTCGCTACCACCAGCATAAGAAGTTTGGAGGACGGCGCGCTGGCTCCGTGTCGCTGGTCGCATGCGGGTTAAGGAGGCGCTCTGTGTTAGTGGTCATGTTAGTCTAGCGTCTCACCCAACACTTATCAGTATAGTATGTCCTCCTACCTGTAAAGTATTGAGGAATGCCGACAGATAATACTGTACCGATAATGTGAGCGAATTAGGTCGGTTATTACAACGGTACGGCGTTTTATCTCGGAAGAGCCTGCTTCGGACCGTAGCCTTCTTTCTGTGAACAATAGACCGCTAATACAGGACGTAGGGGTAAATGAGACCACAGGGAGTACCTCTTGTGCGGTTTTCCCATATTTGTCCAATGGGAGGGGTCAACAAGATGCTATGGAGCTATGTTAATTTGAGGGGATACCGTTCACCCCGGGGTGGGATAGCCAGTGCGGATCACGCGCAGATCCAGAAGACCCACACCGGCCTGATCAGATGCTTGCAAAATGAAGGCGTGTGGCGACACCAATGCTCGAACTCATCTTCCCCGTGGGGACGACGCTGTTCGCTTATCGTGTGGAGTTCGTCCGTTTCACATGTTCAACTGAAGCTC-CGCGGGCCTCCTTCAATGGTGGGCGGGCGATCATGTCAAACACCTTCCCCGCAATAGTGGCTCTTAGGCGTGGTCTGGATATCGTTGTATCAACAACTCGCCTTCCGCCGCGTGCCTCCTCAGTTACTCACGCAACTTCTTATGGCCTGAAACTTCTAAGTATAGATCATGGTATGAGATCTACTAGAGCAGGCCGGGAGAATGATGAGCTCCTACCAGTATTGTGGACAGGGTACCTTGATATATTTAGTTGTGCTAACCCTTGGACAGAGCGGAAGCCCCTGGCGCAGACTCGTGGTGTATTTTGCTGGACGTCCTGGTACGAAATATCCCCGGGGTAACCTAATTGAACAAAGTCATTTACCGCATGTCTTCCCCCCCCGTCTGGATTAGTCTTGTCACATAGTAACCAAAGCGCATTAAAGACAGTGTTAACGAGTAACGTACGTGCTCTCAGATATTGCCTGAGATGTTGCTAAAGTAGTATGTAGACAAGCTGATTGCCGGTAAGGAGTTTGGTGGGGGGTTCACAGATCTATGCGAGAGTTCCTCCATAACGACTCAGGACCTCCTGTAGAATCTGAGCTTGACGGGGTGAGAGGAGGCTATTAATCAATCCAGTAAAGGGTGTAAAAGATCTCTGCTGTATGTTCCACCGAGGCGAGCATGAATCCTCCATGGCCGGCCACATAATACAGTTGAAACACCCGGGGATGAATTCATAAGGGATAACCACCTATCAACGGGGCCTCCAACTTTGTGATCCTTAATGTTCCGCTTCTCCCCCTCATAGCAGTGCCTTACCTAAGTCCTGCTTGCGTTCTTGATAACGATCGCTCCTGCTAGGAGTCATTCCCGGTTACGTGGGTTTTGAGGGCCGGCGATCCGGGATCTTACGTTATGTTAATATCCCACTCATGAATGTTTGTGCCTCTGGTGTCGTATGACAGTAAGACTCTTACGGCTAGATCATTAATGGTTACCGGTTGTGCGTAGCACGGAGATTGCCTTACAGCAGGGACTCTCCATATCTATCTATTTCCTTTAGTTACGCGTAGCTAACTGGGGTCGGTACTCGAGTCCCCCGAAGCAGATCTTATGTAGAATCATGGTGACTTGTTTTACTTCTGCGTGAGCGTAACAGATGAAGACTTGTGTTATCATTCACTTTGACTTCGACCGACTCTAGGAAGAAATGGGTCGTCCAGAACTGGACGTTCCGTGGGGACGTAGGCAGGATATCGCATCGACGGCGACCATGCAATTGCACCGCGGCTCCCGGAGGGAGGAGTACAAACCGGGAGTGTTACGCCAGACTCTAAAGTATGTTACGCAGGCTCCGCTCTGTGTCCCCGCCCAGATCCGGTTTTTTGTATGTAGTTTTGACGTTCCGACCACTAGATAAGCTACGGGGAAGGGAGTTAAGGGCTCCGTAATATACGACGATATATCCCACAATGACTGGCGTCATGGAACGGGCGCATTAGCACGACAGGAGGCCTTGCTGGCCAATTCTACGCCAAGGAGCGTGTGCCATTCCGATCAAGTCTAAGAACGAGCATGTCTAAAGACGTTGAGTACTGACCTGCCTTGGTCAGGTAGATATCGAAGAATGACTAAATCGCGCACTGGGGTGAATTTGGAAATCGCTATCCGCTCAAGCACCTTTTTTTTACAAGAGTGCCGGTTCCTCATCAGTATTTCGCGTAACGGATGATTCAACCTATGTCGTAGGCCACTTCATACGTTTTCGGAGTAAACATAACACAGAAAGATGCGCTGGCCCGGGCCTGCACAGCCCGTCATTGGGGTGTTAGGGGTTTTGGATCCGCTCGGAAGTTGGTACTCTCAAAATCCTAGGATATAACCAACAGATGCATACTTACTTGCACTAGGCACGTGTGACAGGTGTAGTGCGGAGATGGGAGTATGATCTAGCACAGCGTCCACTAGGCCTATGGTCGTGTGCGCTTACTGGGTAAGATCTTAATCACTACAATCCGTTCCCTAAGTAATGGAAGGATCGACCCTACTTAGGTGGATAGTTAACATGCAGGTTCTAAGTAGCGTCGGGTTGTCGTGGTAATGTGCACTTGCGCATAGAGCGGTAGTTCCCGTCATTCATTGCCCTGGATCCGGGCAGTGCCCTGGGGAGTTTACTTGATTAATTAGATCCGAATCCTAACTTCGAACTCCTATTGAGCTAAATGGATGCGGATTTCTCTCGCCACAGATCGATTAA
>Appf5
CACGCGGCACTTGTCCCAGAAGCCACTCCATCCCGCTGCGTCTGCACGAAAGACAAGACGGGACTTGCACTCTCAATAATTCTAACATAGCTATGAATATTTTAAACAAGTGTTACCGAAGGACGATGAGCGCCTGTCTTACGGGACTTACGAAACCGAGGGCACCCGTGTTACTCAACAACTACACTCATCGACCAGTCGTATCCCTTTCCATTTTGGATTCAGCGTCACATTAAAGTTAGTTAGGCCCGTCGATACTGCCATCGTAGCACCAACGGGGAGACTCGGAAAAGAGTCATCTGAAGTCCATACCCCTAATACTACCGTGTGCTGCGTCAAGTCGACGCAGGTCTGTGTCAACTGATCGACAGATACTTAGTTCCTCGCTAGTATGCCTTTTAGATCCGGGATAAAAAATGTTGCCTTCGCACTGATTGGTGTTGGCCTGCACACATGCGAGCGGATTTTAAGCAAAAAACCGCAACTGAATTTAGCGAACGGGGTCTGCTTACGGACCTATAAGGAAGGTTGTCTCCTATTAAGACGCGTGATCACCGCTAACTCCTCTCCAGACGGCAATAGGTGTCGGCCGATATCGGGGTGTAGCTCCCGGGTGGAGTTACAGCAAACGCTGCGTGACT----------------------------------AATGGACCAACCAGTTT--------------------------------------------------------CTGAGGATAAA----------------------------------------------------------------------------------------------------------------------------------------------------------------GGTCTGAGTCTGACACGTGGAGAACTCGTACGCAGTCTGTCCTAAGGAAAAAAGCATCTCCGTTCTAGGCTTGAACTGATGATATATCTCAGAATGATCCGTTTCTACCCATCATAACCTTCGTTAAACCTACTTATGAAGAGACGGTGATGTCTAAAGGCCATCACGATCAGGTAGTGCGAGACAGAGCCTGCAAGAGGAACACCTACAGTAACACCAGCGTTACAACCTACGCACGCCCGGCGGGCATTCCCAGCAGCGTAGAAGCTGATCGCGGCTTTCTTTGACGTACGCAATCCGGAGGGGCGGACACTCTCGTTTGATCACGAGTTCACTTTGACTAACAGTCTTCT-TATCGTGGTTTAGAAGAGCAACCTTAAGCGTCCGTTGCGCGTAGAACCAGTCCTGATGGAGCTCGTAACATCACATGACACGCGGG-GCTCCAATGGAAATGTTTTAGGTGTGCGGTTGGGTGTAGGAGTTCAAGGGGTAATGACACGAGGAGACTCTTGTCTAGT--------------CCCGTAAGATACTGTCTGTCTCTGCGTCGAGATCCACACTTCAAGCGTGTTAGGTCCCCTCTTAATTACATGACTCATATTGCCTGGATTCGGTTGGCAAGCCCGGTGTAACGCGAACCGAACCCCCGCTAGTTGCGGCTACTTCTGTGTGGTAAACGGTTTGAAAGACATATGGGTGGTCAATCCGGCGACTGGTAGAGGGCGGGCCAAATAAAGTTTGATAACATAGACTTCCTATACCACTTGGGCTAAGGCCTATAGCTAGTGCCTTATCCGGACACATCACCAGATACAAGCAAATAATGCGAGAGAGATTCTCTAACCTCCTTGCCCAATAGCAACCGTCAGACGTGACCTATTTCGGAAGTGTGGCGACGTAGCCGGC-GTG-ATACCACACTGGGCACATTACGAGTGACAAGAACGATGAATCAGAGTGGAATAAGTTTTAGAGAGTAGTCCGATCAACGAGCGTAGCTAGGAGGTTAAGTAGATGGAGTCCAAAGTTAAGGAATTCGTTCTGGCCACTGTGTCTAGCATAACCGGGTCAGCTTTCCGCACAGCTTCTCACCTCGTCCTGGACAAAAGAGCGTGCGTCCCACTTGGCCTTAAAGCTTACCTCTCGTCCGCATCCACTATTCTCACGATTATACCACGCACGCATGGGTAAAGCTTGCGCTTTGAATAGGTCGGTGTGTGGCAGGCGTCTCGTATACGAAAAAATTTACCCTTTTACAGCGACCAGATGTACTGAAGCACACGGGTTAAAGAATGCTTAGGAGAGGCGCCTGGCACAAAGAGGGGATTAGAATCCCACCCCAGGTTGGGCCCATTTGTAGAGTACGCAGAACAGGGAAGTACCTAATAGACAAGGTACGCATGAATAAAGGAATGTCGCGTAAACGCACAGAATGTGGCTCACGAACACAAGACGCGGCTGGCTGCTCGTGCTACAGCACCTATGCTTGCCCCCCCGCTACACCTCGCTCGTGCGTGGTCGGGATGTAACGCGCAACGATCAGTCGTAGGCCGTACGGCGTACGCTTCTTTCATTTTCATCGACGTAGCCCCAGCAGAGCCG-CCGAACCAGCATCTGAGAAATACCTTTGAACGAAATGAAATACACTGATATGCTAGAATCATAGGACACGAGGTGAAGAATATTACAGACATTGAATCTTCGCGAAGACCGCAAATACTTAGTATTATTAGAGTGGGCAGTCAACGTTTCCACCGAAGTAAAGCCTAGAGCGTAAAGTCCCAGGCCGCTCCGGAGAAATTACAAATAAAGAGCAACTAGTGTCCGCACGTTTTTGGTCCAACTTCTGCATACCATTGATTGAACGGAATGCTGCCGGCATGTACAGGTTTACCGATAGCAGTTCAGGAGGCAGATTTAGGACATAGGGATCAAGTTACGTAGCCTGACCTTCCCGTCTAGGTACCGAGTCTAGGAGGGCAAGGACGCGTGATATCCGCTGATGCAATCCCAGCATATGGTTTCAAAACTTCTCTATTTCATGTGTTTCCCCCTCGCTAAAACTCCCAGACATAGTGCTTTAGCGTCCTTTATCTTTTTGGCCCACTTCTGTGTTTCCTAGCTCACTTTAAGATTGTATACGCAAGAACGAGGTTTAGACCTCTCGCAAAACTGTGGAATCAAATCAAACCTAAATGCTACCGAAACAGCGCGCAACGGTTTGGATTTGCTCAGCTTAAGAACGATGGATAGGAAGCTATTTTCGGCAAGCCCTAAACGTCACTAAGTCCTGCAATATACCATACGCACGACGGCAGTTACCCCCAAATTTCTGCTATCATTTACCGCTGAGCGGCAGTCAGTGGGCGTACGACTAGAAAATGAACTTAGGTTCTACCGTGAACTCCCGTAGAACTTAGCAAAATTGCCTGCATAGACGCACCCAAGGGTTTAACCGGAATGCGTGTGAAAGCCCTAAGGGCCTATCGTGGACGACGCGCGATTCCAGTAGTGCCTGTCGATCTCATTTCGACGTAGTGACTTAATCTTTGTGAAAGGTCTAGCAAACAAGAAACCCACGGTTATATCTCAAGTCCAGGGGGAATGACACGGTGTAGGCATGACGGCTCCCCGCGGTTCATAACGGAAGCAGCCACGCGGAGCCGCCTCCCTGGCGAACTAATTGTCTGTCTTCTTGACATTAACAAATCCCTTCTGCTCACTATGAGACCGCGACTTAATAGGGTGGAGAGGGTTCACAAGTTAAGGGAATAAGATGGGGCTTGTACCTGGCGCACCCGCACGCAGGTGGGGAGGACCTCTTAAACTACTAACACTCAGGGGGAATATTCCGTGAGACAAAGACCATACGCACAGCGGGCTGTTTAATGTAGCCAAACGGCAAAGATACGTTACCTAAGAAGAAGGGGAGTAGAGGATTGAACTTAATCATATTGTCTTTGAACTGGTAACGAATCTTGTATCTCACAGTCTCCCCGGTCTTTGCATACGAAGGAGACGGGGGTCTAGACAGCAGGACTCTGGATCGGCGCACACAAATAGCCTATGACGGCGGAGGAAGAAGATCGGCCCTAATGGGACCC-AGTTTAC------------TTCGACGCGCTCTAAAGT------------------------------------------------------------------------------------------TAA--------------------------------------------------------------------------------TCTTTG-------------------------------------------------------------------------------------------TACAATACAATCGTAGTACTTGTAACAATATACTTAGGGGTACAAGACTCAACGCATATGCTGAAAGCTAGGG-----------------------------------------------------------------------------TCTT----------------------------TCCAAATAATCTATCGCGATAGCAAAGAACCTGAGCGCTACCCTCTGGAGCGAGAGGAAGGGGCAAAGGAAGAGTACAGTACTACAGGGAGATTTGCGCGCTTTCACCCCTCATCAAGATGCATTTGCGTTCACCAGTAGAACCCACCTCTGGATCCATACCCCGGTGGAAGGGACAGCGTGAATGATACATTTGGAGTCGCAAGTACAGTCGCCGATCTGTGCCTCGTGGAAAGGACGGAGAAAGAACGTGGAAGCAATTGAGAGTATGGCTACTACACTGGCGAACGTGAAAGAGTACTCTTTTTGCAAACCGCTAGTCTTTGTGGT-AGTTT-----------T-----CTTATTAGAATCATTTGTGTGCAGTGAGATGCCGAATGTTGGTTCGATGTATGAACGTGTGGGAGTAGTAAAATTTAGATATCTGACGCGAATAGTAGCCAGGACAGACTAGGACTACACCCGGTCGGCGGCTCGAGTAACGGCCCTTATCATAAGCCCAAGCATATCGGAAACAGTTTTTGGTTCTTTGTGTCGAAGCTTACACGATGCCTCCAATACACCGCCAGGGGGCGTCTTCTACAAGGCCTGGCCGACATTAAAAGGATCAATAATAGTGCCAAAGTTTCCTTTTTGTATAGTCGGGAGGG----GCCTCCAGACAAGTCTCACGAGGAATCTCATTAAGA--ATACGAAGTCTCGCGCCGGTGGTGACTGAATCAAGGCCAGGCCGGGACAGAGCCATTTGGGACTCCACTTCACTTAAACCTCTAGCGCCACATGCTCAACGGGCGGTATTCCATCAAGGTTCGGTGCCAGAGAGGTTCCGTCTTCGAATCATACATAAGCAGCGCGGGCCTCCATGAATGTTTAGTGTGCGGTTGGAAACGGGAGTTCCAAAGTCGGGGGGCTAATGACACGAGGAGACTCTTGTCTAGT---GACTTTAGTGCAATGTTGGGGGCGTAAATTACAGGGCTAGAAAATGACAGCGCGCCAGTGTAGGCGGACGACGGAAAGCCATCACTAGTCAAATTAGGTAAACGCGGTAGTTGCGTTAGATAGTGAGGGGGTGATTAATTCTGGTTCACACAGACTTACCCTTTTGACTGACCGGCTCTAAGACAGTGTGTGGGTAGGTATATTGTCTGGCTATGACTAAGTTCCTTGCAATTGGGCCGGTTCAGAGAAATAGGACTGCGCAAGACCAAATTATGCGACACTGACAGAGTCTGGCGGTACTTAGCACAGTAAATTGTGAGCATGATCATAGGGACGCGAAGATCCTCATCCGCCCTGCGGTTCACATTCCAAGTAGATAGCGCTCCCACGCTTCAAGGTTTTGTAGCATCGCAGAGGCTAGATCAGTGCGCCACCGGATCTTGTATTCCAACGCAGGGGACTAGATCTCGCTCTACGCTTAACAAGCTTGAGCAGAGGTTCGAGCGTCCTTTCCAGGGTCCACGGCGGTTCAGGAATTCGGTTGCGACCCAAAGAGATGTTCCCATAGCGAGCGTGTGCTTGAAACCTCGTGTGTCTGAAATCGGCGTGATACGACCCTCTCCGGGGGAATGGCCTACTAACTTACGAGTTCCCGCCCTTGCCTCATTCGTTTCTTCAGTCACGCACTTTATACTGGAGGCCGTAGGGCATCCGTAACACCGTACACTGTGCTAAATCCTCGCACCGAATCAGGCTGGTTGATTCGACGGGCATACCGAGCCGCCGTCCCCGCTTTTAAGTGGCCTCTGATAATAACTTCCTCCGTTCCACTATCGGGGGTAAATCATCAAACCGGTAGTCATAACTTATGCCACGCGCCTTAGCAAAAGACTCAACAGTAGAGGCCTGG--ACCGGCATCACTCTCCGGAGAATGATTGGGCCCACTGACGCTAAACAACCCCCAAAGCAGCGGAGCTTCAATCGAGTACACGTCCTTTTGAGTTCACAGAGCCAATCCCATTTAGCGACGGCGCGTGTATCCTCAGCGGCCGCCTGTCGCTGGCTCCACGCATTTACCCGTTCATAAAAATCATACAGGGACTAGCAAGAGTAAAATCCAATAAAAGAAAAGTCATGCACCCGCATTCGCAGCGACCGCGATTACTGTTTGCATCTGCCGGACGACGGGCCAGGCCGGCCCCGCTCCGGCTTTTAACGCCGAGGTTCCATGTCCAGAACAAATGTGGACTACGCCCCGGTGCCGTGGAGTGGGTCTGGAAAGGGATTTCATCGATGCGTAGTAATAGCAGTAGTCTGTCGATCGTGTATCCAGCATTTGCGGTACGCTAACCCCGCTACCGCGTGCATACTTAGGGGGGTAGTGCATGTTCGAATTTACATGGTTCTGATTAGAGATCATACTCAACCTAAAACAGTGCCTAGGTGACGTTCAACTTGCTAAGTATTCCATTCTTGCTCTCAATAACACTGTCGAGCACAGATGCAAAATCCGTAATACGTTTGTTCCCTCCTTCTTATCACTGTTGGAAGTTTAGATTACCTGGGCCCGTCATAAACTTCTTATTCTTGACTTACAATAAACAGGTCTTCTGAGCGCCCTCGCTAACTACTGCCTGCGCATCGTTCGACGGGCATCCCGTACCTATTCGTCAATGCATGGCACCTCCTCCGCGTTCAACGTTGAAGATTTACGTCTGGTGGATGACTTTTTCCTTCAACCCTCCATTTTCGGCCTACTTCTTTACACCGGACTCCTCTCCTCCCCGAGCCCTGCAGTACCCTGGACTGGTGCCAGAGCGGTACACCATGGTCAACAGTTTGAGACCTGATGGGTTGACTTCCAGTG-AGCCCAAGAACGCTTTGCAACATATTTCTTGCTGAGTCTTCCACTTTGGGCCCGACCTGTGGACCAAACTCCCGCAAGTGACGGAACATCCGCGCGAAGACGTTGACTAGGCGCCAGCGATAGGCGGGGCAGGCCCAGATTGAATGGGAACCTCAAGACAGTTCTACGTTTTCTGACCGGACGTACTGTAATTACTAGTTACGTCTAGAATACAGAAATATTCTATCCATATAGTAGGAGTAACAAGGCCCCCCAACTTCGAGACCATAGATTCAAAATAGATCTCATTAGGCCCGTAAAGCGAGTGACCTACTATACTCAGGCACACTCAATGCGGCAAGCCGCGGAGCACGTAACCAGCAGAGGTCATCGAATCTATCATTTCG--GCATTTGT-TGTAG-TTCCCGGTTGACCACGCCGCCGAATTGCG-T-TACACC-AATACGACCTCCAGGCTTTGTTTGTAAACCGCCGCATCGCGGGACCCTGTGAATTCTATCATTGCAGGTAAGGCGGATGTATGGACCGAAGTTGCGGCTCAATGGGATAACATTAGCGCAAGAAAACGCATCTACTCCCTATTGAAGGGTCGCTATAGGAGGTC-----------------AAAAATATAGTAACT--AGGCGGT-AGCC--GTTCAG-CGTGATACCTTCCGGCACGTTGCGTTTCAGGCCGATCGAAAGCCTCTCCTTGGAGTAACGAGCCACGTCTTGCGAGAGCCCAGAGTA-GT-TCTCA-GTCTCACCA--AGAGAGTAGAATAATCGGTTGTAGGTATGGGCCCTTCTTCAGCGGCGTACCTCTCGGGTCCATCGCTAAGACTACCCTTTGGGGAGCAGTGCAACGGGATCTACTGCAGTTGAAATGCCGCCGGCCCCACTATAGGGTAAAATAGGGT----CAGATAAAGACACTTGCATCGGCTATTTGCGCGCGACATTCAGAATGTCAACACCGGTTGTTCCTTTGGACTGCAAGGTGCGTTGTCTCTTTTATCCAGTCCAGTACGTTGCCCTGAAATCCAACTCTCACAGTCTACCCGGGAGGATATCAAGATTCTGGAGTGCATTATATCGATTGGGGCCGGCATGCATTAAGTGGCGCCAGAACCAGGCGTCTCCGATTACTCGGTACGAGCCAGACACGAGGCAGAATCGTTATGAGGCCGACTACGTCCTCTCCCTCTTAATAAAACGCCTTATATGCTTTCGTCAAAGCTGAAGTATTTGAACCCGGTCGAGGTGTCCCGGATAGTTGTTGCCACTGCTGCTTACCCAGAAAAGGAGGGGCATGGAAGTTCTATGTCGTTGCGTAAAAAAGCGATTACCCCCGATGACCTTGATGGCCAACCCTACGTGTGTGGACAAGGGTTGGACCGGAAGGGTAGGAGCACAAGGCTTGCGAGTATGGGGGAGGGAGCACGCAGAGGGTGCGTGGAGGTACCGGGGGCACGTGCGTTTACGGACGTAAGTATGGCCTCGGATTGGCCACTGATGCTGAGTATTGCGGTTCGTATTCGGTTTGTTAGTGTGTTTTTGCCCTTCAAAATCTTGGCAAAAATTTAGGCGTGCCGAATATGCACCTACACTCTAATTGCTAAAGATGCTAGCTATCAGTGTATCTGGACCCCGGCGGGTTCTATCTTCAAAGCTACGACGTCGTACCCCCCCTAGGGGAAACCAGGTTAGAACAAAAGCCGCAAACCCACACGCTCCGCATATAGACTTCGCGACGGAGTATGAGGAACGAACACTTCCCGATCCGGGGGGGTCACCCCGGTAGCCTTAGAAGATCAACGCACCTACTATGCCGGGCCACAGGTCTCGGGCGGATGTTATGAAATGTACATACCATCCCTATCAGTAACTTGATCCTAGGACTTACGTTAAATACAGATGAGTGCAAAATACTGAGGCGTGGGTACCATACCCTCGTGGGGGGCCTGTGGCCTGGAGGGCGCTGGAGTTTGAGTCGCATAGTCTGGGGCCAGCTGGCCTGCCACAACCCCCAAGACAGTCGCGATGACCGGTATGGTACTCGCTTCTTTAAGAAGCCTTTGACGCCACGGCCCGCCTGCCTGGGGCAGTAGTTACTCCGATGCGGGTCAATATAGCAGGAACCGCTGCGTCAATGGCAGCTCCACTTCGGGGGATGCGATATCCTGAAGACGCTACCAGCATGAAATGGGAGTCGTTCTAGCTCCACGATTTTAGCGTTCACCGGACCCTCAGGGGAACCGTGCATAAACCCGGTCGTGCCGGAGTGCACAATCATGAACCAGTCGGCGTTGGCCAGTATTTCAGTGAACTGGTCTGATGTCCTTATCCATGTGGTTAAGTATGGGGCTACCGGTGTTCATGGATTACATGTAAGCAGTGAGAGTTATAGCATATGCCTCCCCCTAGTTACTACATGAGATATGCAACTCAACGCTGACCAGTTTTTGGAAGTATGAATTATCCCTCGCACGGAGACGCTAAGGAAACTTTACAAATATACGTCAACTGGGCACTCACAGAACAGCCGCCGATCTTAGTTGCAGCTGCGTTTGGCTATTAACTGGATCGATTTTTAGTCCTTCACGTGCTAAACGGGCCGGGGGGAATACACGGGATAGCAAGATAGTTTAGATATTGGGATCCTCACGGGCTATTCATGTCTTATCTACAGCTTAATGGAGATTGACATGGTACTGAGAGTGCTTTCAATGAGAAGAGACTGCCCGCGCATCTATCGCACGTAACACTTCGACTATAAGGGCGGGATTGAGACTGTACCATTAGTGTAGTACGATTCTAGATCGTCTTCGAATATATCAACGGGTACCGCCTTGTCACCAGACGATCCTCGAAACAAGTACGAGTTCTCCTAACAATAGTCATAGCCACTCGCCTTTTTATTTCTCTTTGTCTGGTATGTGTAGGTCACGTGAGCGGTGGAGTAGATTCAATAACAACGCTCTGGCTTCCGTTACGTGGCTAAGGCATACGATGTCCCGTCTCGCTTAATTCCGAATAAAAGGGTTGTACACGACAACTCCAAGGTCCGTACTAGAAACTATGCATGGGGGTTACAGGACGCGGGTTCTTGGTCAAAATAATGTACACTACAGCGTGTTCTCAAATTGTAATTCGGAGGTGGTAATAATTGTTCCTGAAAACCAAGTGAGTCGCTGCTTCATACCATCGGTACCTCTTTTTAGCGGTTCAGCGCT---TTCACTCGTTTTGTCGGACGTCCGCAAATTGTTCGATGTGGGGGGAGAAATGCAGTTTATCTCGGGGTCAGTAGACTGGCGTCCTTAAGTATTCTCCGGCGGAGGGAGTCTTGCGCGAGCCGGGATCGCGGCTCTTCACCGTGTCATGCAGTCGCGTGCGACTGGCACGACTAATAAACGGACTGAGCCTAGGAAATAACTCGTGAGTGGGGATAGGATGATAATACAGTGTAGATGTCGTAAGCTTTGGTTGCGGACCGCGCGAGACGCAATCGATGTGCCAAGCGCATCGCGAATACGCAGACGGTGGGAGAAATTGGTTGTGGAGTGCATGGGTACGAAGCATCGTCAGCGCGAGAGGACGATCGCTGCGTATCACACTCGTGGTCAATGGCGGCCCTGGCCTTACGCGCCGTGGCCAATTGGATCACATTACGTGCCGTGCATACTGCTACAGGACCTTCCGTTCTACTTCATTAGCAGATTGATCCAATGACTCTCTCCGGAAAAGTACCCAGGTTACCGTCGGATCACGCATCTATCGTTTTCACCTTTCTAGCTTACCCCCCGGTACTCAATCGGTACTTACGAACGACGATCTGGTAGATACCAACAGGGCACACTCCGCGGTTGTATTGGAGTTGGTGGGTGCCTCTAACTACCGCCCAGCCCCCCCCCCCAAGCGACACGCATCCTACCACAACGCTACCGCGGGGACCTAGGCCCGCTTTAGAAACCCGCCCCTCATCCACAAAACTTGGGTACCCCGTTTCGCCGGGGACCGAAGGCCTGTCCCCCCTCCAGGTTCTTATTATCTGCGCTTTCTGGACCCTGTTCCCAGAATTCCTACTCTTCGCACCACCCGATAGTTCCTGCGATTATTGGGGATCGCAGTCGGATACTCAACCGGTCATATCCGGGGAGAGAATATCAAGGTTCTGTATTAAGTCGACACGTGGTTCCGCCAAGGTAAGCAAATGTGGT--------------G----------------------ACCCAATGTCAACTATAGAATTCAGTCACGCCGTAATACTATTCCTGCTACAAGATTGAAGTATGGCCTCGACGGGTACGCAA-CGGAACGTTTCCGATACGCCCTCATGGCTGGAATGGATGCACACGCCGTACCCGTGTTCTTAGTAGATCGCAGGGAATTCTCACTGTCTCAGAACGCGTAAGTGGTGAAGAGAGCCCACTAGTCCCGGGGCGGCCTGTGGCATTTTGACGTGTACCATCCGAGTTGTCACTAATTCATATGTCGTTACGTGGGGATGTTACAGGGCGAATCCGCAGGTCCTACTCAGAATCTGCGTTCAAGGAAGGACAGTCTGAACCACGC--------------------------------------GAATCAAGGAAGTTTTGCCAGCACCCGCGGAAAGGCGATCTCCCGTACACTGATGAGTCCGGTACGGTGGGCAACTGCCGAAGCAAAGGGTCAGATAAAGGGGTCACTCAGCCGGTTCTTTAACACGGCCTGTAAATCCAAACCGCACGAGTCAGTCTGTCTCAGTGGGGGTGGTTTTCTGACAATATCACCCGAATTCCCACTCACGAACTTCTTAGACGCTTAGGAAGACAGTGCGTTGTAATAAGCGTTCTCCATAAAATTCCACCCGGAAAAACCGCTCAAAAGACAGTGGATCTCTTGGTCTTCGAAAGTAAACAATAATAACTTACAGTTTGAGAGCCATCTTGAAACGGCAACGATAGAAGCACCGTCAGGGCTCCAAGCGGTCAGGGTCAAGGACAGGTTTCTCTCGGGTGCCTTCAAATGCTAGTACGAACATCATTCTCCGAGACGTCTACAGCTACGCGCATCAATACTACTACGTACGTCTGGACAC------------------------------CCAGGGGAGAACGCCAACCGGCGGTCCCCCGACACGCCAATTGAAGTGTAAATTCAGTTGTAGGTACTCGATACACTCTCACATGTGGTGAGTTATCGAATTGGCGCAACTGATAAAACGGTTACCCGCCTAACGCTACTCGATGGTGTATAGCGCAGCGTAGTGACCCTGCCGTGACCGAGTGCTTAGGCTCTGGATTTGTTAATCCGACTCTGCTTCTACACAGCGTGCTCGGGGTATGGGATCGGGGATTATTGCCCCGTGGAGTTCTTTGCTAAGATAGTGCCCTGTGCTTGAGGCCGATTTCCTGTAGCTTTATGCACCACATTCAGCACACGGAAATAGTATCCATGTCACTATTTAACGATAGATGTGCTCAAGACGCGCCGGGGAGTTCGACTTACCCCGACTGAACTACGGTACTGTTTGCGTTATTAGCCCATGCCTAGTGAGCTAGGCGCGCGGGTCCCAGGGAGGTACTAGAAAACCTCTGTACGCCGGTGGCCAGAGATCTTTCATCCTGGATACCGACACCTCTCACCGCAGATTCGCTCCTACCAGGGACATTCCCTGCTTCCCCGCCGTTTAGCATTCGTACCTTTATCTCCTACGGCGTCGGTTCTCTCATTGGAAATGTCAAATGACGGCTACAGGCAAAGCTTTCCTCGTGAACTGAGGTATCATCGACTCCCGCATGAATCTTTTCAGGTCTACCATTTTCAGGAGGTACGTTGCTCCCTAAAGTCATTTCTGAGCGAATCCTCTTGAATACCATATCCGTAACAGGAACGCGGTACCCGCTGCAGCCAAAGAGCTCGGCAACCCTGCAAGACCGCAGGATTTCTTCCAATATGCAAACCGAGTATGATAGTTATGACCGACTTTTCGATGTGACGAAAGCATTTGTTCGCATGTTTCAAACCAAGGATGAGGAGCCGTAGGTCGCCAGTGACCTGTGGCGGAGTCCAAGTCAGTGCTTACCGATCACGCGTTATCGCCATCCGATCGCTCTACTGTATAGCGAATGTCGGGAACTAGGACCCCCACCAGCTACAGGTATGTCGTAGAGAACGGGTCCGAGTGCGTGTATCATGTGCCACGCCCGCTCGGACCCCTCCACACTACGTAAGCACTACAGATGGTTGTGCCAATGCTATTTTTTACTAGGGTTTTTGTAGGTGTCAGGGGCTGACATGCCAACTAACATACGATCAGGTACAACCATCTGAATTAGCATCCTTCCCGTCTCGGGCCGGACCTGCGCCACCTTGCCAAAGCCACGAAGATTACTCTGTACTGCTATATAAGAGGATTTCAAATAAGGGGGTGTCCCCTCAAATCGATAACCGCCTAAGGATCGACATTTTTTATGACACCACTCTACTGCTATAACTTGTCAGCACGGCGCGCTCTAATATAGATGAATCAACCTTTGGTATTTTTCCTAACGTGCACCCTCTCGATACACTCAATCGTCGCCACCGCAAAACGTGTATTCCGCCATGACCTACATGGGGCAGCTAGTCGGGACCCATGCCCCAGAACGACATAGAGACTCCCCCTCCGATAGAGCCAGCTTGATAATACCCTTTATCTTTCGGTGACTAACCAATCCTTCGCGCTTTTCCACTCGGAGGATCAGCCACGGTGCCGAGCGGACTGTTGGGGTAAAGAGCCACTTCCACCATGTCACGATACTGCTAATACGGATGTGGGATTAAGAGTTAGCACTTGACACGGCCGAGCTGCACCGGTACTGTGAACCGTTAACTACGGAAAATCCGGCCCGACCGGGTCACTATGGAGGCACCAGCAGTATATGTAGAACAGCCACGATTCAGCCACAGCTGGTAGCATCTGCGTTTTCACATTTTGAGCATAGGACCGTTGGTATTCGATTTACTAACTCTAGTTTGTTGTCGTCCGTGGCGTCTTGACAGGCGGTGGTATCTTAAATTCAGTGAGGAAAGCTACCAAAAGTAAACAGAGGGGAGACTCGGGGTTGGGCAACCCGTGAGCGGGGGTGTAAGCACCATGAATGCACACACAGTAGGGGGCATATGGTGGTTAATGCCCCGGACCAACAGGTGGTTCGTGGCCGCTTACAGTAAGTGCGACTCGAACTGGCTGAACTCATATACTTTCACCATTCACGCAAGGCAGGGATCAGGATGACGACCCCATCGGGTGGTCGATTACTTGCCGAACAGGGTGTCTCATCAATAAGTTTGTTTGACATGGGATATGATCTCTCAACGCTCCCCAATGAAGGATAGGCAGTCTCGTAATTCCCACGCTTTCAGAATAGCAAAAATGGCCACATCGTCACCTTTGCTAGCTCGAGCCCTACATATCTACTCACCGCCGGAGCTGCAGTTGTGGACGAGAAAGGGCGCTGGGGGAGTGCGGCACTGCAAGGGGGACACGGTTGCTGCACTGGGAATCAGCATGTGTAATAAACTCTCAAAGTATTGTTAGTGAGCGGTAAGTAAAGTGTTGGATAAGACAGCAGATTACGCGGCCCACTGCCCACACCCCGGCGATAGGGCTCCCGCACACAATCCGCTGACGCCCGTATTTACGTGAGTTTTTCACTTTTGTCACTGGTTTACTTACAAGAAGTCGACATCCCATGAAATCCTTGTTTTCGTACGCTATATCTATTCAGTTATCGCTAACTGTTTTTACCCCGGTTGAAGTTATCGAGAGCCCGGCGATCCAGAGGAAAACCTTTCCCCCGGGGTATACAAGATTCCCCCATATGAGGACGCGGGTATCGTGATTACCTTAAGTCTGTGAGCAGCCCCCTGATAAACGCAGGCCTTTAGTACAACAACGGCCTCCCGCAATTAGGGCCCTGACAGCTCACTCGTCTTAGCTAGGGCATGGGACGCCTGTTATACGGAATCACTTCCCTGTATTTGAGCTTTACTAGCCCTACCTTTCTGCGAGGACAGGCCGCGGAGAAGTGTTTGGTTGGACTTCGTATAGAATACTAAGGTCTGAAGAGCGTAATCGTTAATTAAACAGGCCGTCATTATGAAAGCGCTGGGCCACTATCTTGTCTGTGTTTCTCGAAATGGCAAGGAAATTTAAGTACATCTCAGGCTGAATATGATACGCACCTCCGCATGTTCTTGTAGTCATCTCCGATATGCGCATGTGCTAGATCAAGTGGAATAAGTCCAATTATTATTAAGAGAACCCTACACTGTATAATAGGGCTAATAGGAGATATTAGAGACCGGTGCCGCAGTACCTCGGTGCACGGGGCCGGTAAGCGAAAGTGTGGTCATATGAATAAATAAGATGCCCCTAGTACGTACATCGACGCCAGTAACGACTGGTTGCTAAAGCATTAGAACTAGTAAAGTAGAATACGTAAGTCGGGATTGTTAACAGAGGAGTAACATTTGGTGTTACTAGCACATGGGATGCGTTGCACCTTGATTGCGCCGTCCAATAGGCATCCAACTTGCATCATAACTCTTGGCAAGGGGGCGAAGTGCGCGAACCGAGGTGCCAGTTAGGAGAATGTCCGTTAATTGGTAAGAGCTGGATGGATGTCAGTCACAAAGAGCAATGCGTTTGATCGTTAAATTTCAGCGTGGAGTAGCAGCACTAAAAACCTGCTGATCTCTAAGCATCGTGACCCACACGTATAGCATACGGACCAAAATCGTTCTATCTAGATGCGAGCCGTCTGCGTCCGCATAAGGTAAGAAACGGAAAGGAACCCTTGACACGTGATAAGGAGTTGATCCGCTCAATAAATCGGGGAAGTTTCTATTATCGGGTGAATCGAGAAGAGGGTCACATCTAAAACATCCAAGAAAAGTGACAACGTCACGTTAAGGTTTTTCTCTCTTTGTTCCAAAAGGGACAGTCGAGGGCATTTGCTGCACATTGAGACATTGATAAGTCGTGTGAGGGCAAGATTTATAGTAGGCGAAACACCAAGACGATTCAGGCCTCCGGCCATAACCTAAGTACTGTGAGGACTTTT-GACCTATTGATCAGTGTCTAAACGAGTGCAGCGTGACCACTTTGGTTTAATTTGAGAGCGTGACAGCATAAGATGAAGGGGAATCTAAGAGGTGATAATGAATCTGGCGGCCGCTGTTTACAAGACCTAGAGTGGGGATAATTGGAAAAGGTTATTGCATAATGTGCTCGATGTCGCGCGTTCGGCACACAGTCCTTACCTCCAATGCAACAGGCCGCAGATGCAAAAGTATCCGCCCCTGGTCGCGCCAGGCCCACGACCTCCGAGTTGTTGCAATGAATCGCCGTAGTGTTAGACCTAATATTAAAAAACGTAAAGTCCTTCTACGGCTGTGCCTTAACATCCAAACCTATTCTTCAACTTCCCGGTGAGAACCGATAGATCTCCCATTTGCTTTTACTACAAACCAAAAAGCGCTCACGCGCGATCTTTTCCCTTCACGGCGTAACACAACTCTCAATGCAGTCTATCACAAAAACACTATGAAAGCGTTCCAGCGAAATTTTCAAACCCAGGCAGGCGCAGCACGTAGGACGTCTTTGGCATGCAAAACGTTAGGGGCCATGCGTCCGGTGACAACCCTCGTGTCTATCTAACACAGATTAAAGAGCACTGGAAACACCTCGAACCAAACAGCCGGTCCAATATGGAAACGAAAAGCGGACTTGCCCGGGATAAACAGAATCCCCTAAGGTTCATCGGCCCACGAGCGAATTGCTGTAGCGAGGGGTGGCATTTGACGCCGTAGATTGAACATCACGCATAGATTTGGAGGTATCCCTACGATATATGTTTGCCCGCAGCGCCGCCTGTGATCGAGATCGATATTCCCAAGGACCCGAGCGGCTATTTAATGAAACCTTCAAAGGTGACTGGTTTCTCGTCTTTGGACCACGGTGACATCGAGCGTAGTCCACATTCGATAGAGGCGATCTTGTCTCTACACGTCCCAAGCGTTTCTTAGCGTCCTTTCCCAAATCTCTACAACGACCCCAACTAACCACACCACTTTTCATGTGTCACCGACCCGGTCTTTCTAACTAATTAGTTTTCCATCCACAGTTCCTTCCATCAAACTGTGGTGGTTGATCTGTTT--ACGTCACGTTTCCCAATGCTTTATAAACGCTCGTAGCCGGTGGTCTGCTTTAGCAGCTGGGTCCATAGATGCCAAACTCTTTGGCTAACAGATGGGAATCGGACGGACTCCACAATCCCATTCACTTACATGACATGGACTAAACGCGCAAGAAGACCGCCCTCAGTTTCTGCAGAGCTAAATGCAAGCACGAGAGAGTTGGCTCGTACCGTGATCTGTATAAGGACCATATTCTTTCGAAACTATTTGGAGAGATCCCGGAGAAAAACACCAGTGTTTTAGCTGCTCAAGGAGGACTCCGGCTCGGACTAGCCCGTTCCTAGCCCTCCCAACCGGGTCTAGGCTGTCTGCGCCCTGTAGCGGGGCCGCAGAGCAATCCCAGTCCTTGGGGACAACCATCGGTCGCCTTTTTATCAGGCGACCACTCTAACAATTGATTTGCGTGCGCCCTACAGAATCCTCAACGCCCGCGCCTATGCCGATGGACCTGCGCTTGGGGTAAATTCTCCTACTGGCTCATGAGACCACGTGTGAGAGCTTTTCGAACGTAGAGTGAACAGCTATGTGTTACCTGATTCTCCTGATGAAACCCACGCGAGTTGAGTGCGAATTGCCGGCAAATGGTCTTCCAAAGTATCGGATCGAGACGTCAAGTGAGCCGGACGAGGCTAAGATCCGGTGACGCCCGGAAGCATTCAGTCACCCCTTAGCGAACGTCCTACTACAGATCCGTGAACTTATTCTCTGTCGGTTACACTAGGCTGATATAAAAGGCTGCGTGCACGACGAAAATAGTACCGAATCAACCACAAAGCAGGCTAATCGCAACCTTCATCTTGACGGACAACACAATCGCACCTACGTCGACTCTTCGCCGCATTGAATGCAAGGGTGGATACTTTCGTGCCGGATCATACCAGTGGGGTTGAGCGCTAACGCGATTGCAAAGAAACGTGTACCTTCGGAAACTACCTAATAGATTTTCTGTACCCCGGCCTCAAAACCTCTATCGGCACTGCGCTGCTGTGGAGCGCTCATGTAATAACATCGTAGCTAGAGTACCTCCAACGCTACATGATTTTGCGACTGTATTTTAGCGCCTACCG-CGTGTTAGCATCAGACAACACCAGCCGTACTAAATATTCCCTTTCACCTTCTGACTCGTTGATGTGGCAGACCAAATAACCCAGGGACTACTCTTACACCACCTATATATAATAGTATTTGGCATTCACATTTTTTGGCAGAACGATTGTGCTCGTGATGAGGCACGGCTACCAAGTGGATAGCAATCCGTGAGTCTAGCCGCTTGTGCAATGGGGGCCCCATGGTCAAAGTTATATTCAAGAATCCGCTTCTTTCGGGTATTCTAAAACCGCGGCCTTACACTAACCGAAAGGACCGTACGTGCGGCCGTCCTTTATCCCAATGACATTCGTAGCACGATCTATCTCGGAACCGGTCGTAGGTTTATGCCCGGATCATGGTTTAACCTGACCCTATGTGCGCCTTGACAGCCCTATTGTGGCGCACTACTAGGAGTGAGCATCGTCAACCGGTGTGGCGGTCAACGTAACTCAAATGTAGAGTATAGAGACGCGAGACAGGTTGGGTCGAGCGCAGTTATAATGGATCGATATAATAGAGTCAACCTTGTAATAATTCACCACGCGTTAAGTATTACAGGTGCTCGTCTGCTCCCGAGAGTAGAAGTCTTAAGTTTATCACAACGGACTAGTGTGACATGAAGAAGAATCGCCGGTTCGTTCAGCCGGAGGCCCTCCCTGAGCTGGCAAATCTATAAAAGTAATTGATCCTGTACCTGTGTGGCGGCGTCTTATAATGCATCGTATACGCAATGATATCTCCTCATTGCAACAATAACAAGCAATATCCGCGCACCCGCGGCTCAGAAGCCATCGGGGACGAACATATAGGGGTGATTGCGAATCGTGCGCGAGCGGGTCTCCACAGCCGTATTAAAACAGCCGCTGAAGTTCTGGGCCATGAGTCCGGCGCGACAACGTAGCCTAACCGTGTACTGAAATTGTTTCTGGTCTGCGCGGACACTGCGTCTAATCCATCAGGTGCAACCACAGCACGTCGTTCACTCTGCAACCATCGTCCTAAACCGAAAGAACTGGAGCTCGTCTGGAAACTGAGTTAGCGGATGGTACCGATCCGGCGCAAAGTACCCACCTGGGCCTTAAGGGTCCTGGAAAGCGTGGGGAGAAAAAAGCACCAATGGCTAATTGTGTTGCTATAAATACATGCAGAAAAATTCGCGCCTGGAACGAGGACGACCTATGGGTCATGTTATTCAATTGTCACAACTTCTATTCTCTGGGTACTCGTCAATATGAATGTGAAACATACACTTGAAGCGGGGGATGAAGCACTTCTCCGAGCGCAACTCAGCCAGAGACGCGAGAGGGGGTCCCGTAGGTACCCGTACTAGGACTATATTTTTGAGACTCTCTATTGCAGATACTATTTTGCTCGGCAGGTGAGTCTACTGGGTTAGGGCCGTCCGGCCCGCTACTCCTGACAGAACGCGGCCTACTTCAACGTCGGGATCTTAGGGTCGCAGTCGGAACTTATAGCGTCAAGTTCCTGCACATATAATATCCTACACACCCTCCAATCTGAAGTCAGCGCCAGGATTTTGTCTGCGGTTAGGCCAAAGCGGAGACCTTTTAAGGGATACACCTCACCAGCGATGAGGGTTCTACTTCAAAATTTGTAGCACGGATGGCAAAGTCTGATGCTGTGGATGGTCGCGATGCAATATTGTAATGACGGTGTTTAATCTTATTTGCCCTTAATATCGACCTCATTACTCTAGGCGGATCCGCCATCTCTTCTTAAGTGGCCCTAATTTTCCACGGCCGCCATACTGTTTTTAACTACTTTCAGTGAAGTTCTCGGTGTGGGGTAGACGTTTTAGCTCTGAACAGAAAATACTGTTACTGAATCCTTACACTCGCGAGGTGGAGGTGTGTGGATGATGAAGGTCGATTTACAATAAGGTCCAGTTTCCCGTGGGGGGCTCTAAGGGTCTCCACTGACCCAATATTCACTTGGCCGACTAACGTACACCGGGGCCCGGTTTCCCGCACCTCGACGCACGGCCGCTCCGCGTCTTTCCGCCCTCAGGGACTGTCTTCGTCGATTTGTTAGACACGCATTTTTTTTCCCGTAATCCCATTGCGAGTGTGGGGGTCCGATGAACAGAAGATTTGGATCACCAATCGTTACCTCTCCACTGCACCAAGAGACGATAGCTTAATTTAGTCGAGACACTCCTCTATTGCACGAATCTAGGCACTTCCCTAAACACGTGTGTAGCTCCGAACGCTCGCCGCTTAACTGTTCTTCCGCCGTACTCAAATCTCACCCCATTTCATCACCTTCGTAACCCTTTACCTTCTCTCTACGGGCCGGCGCTAAAAGTAGGCAAAACCTAGAGGCAGCTAGAATCCGAAGGTCCTGGGAAGTGGTTTTCGAATGGCAAAAAGTGCACACTAAGCAGATTGCGAGCAGATCGCAAGCACACGTAAGATATGGACGAGTTGGCCGGGGATCTTGTCCCCTGGGTATTGGAGGGTACGGCACATTCGACCAGAGGTTTCCTCCCGACGACGTGAGGATGAGCGGGAACGAAAGAGCATCGCACTGCACGCGATATCGATTGAGTTTTAGCTATGTTTCGCGGGGGTGGAAGTAGATCGAATGGAAGGATAGCTATAGCGCAAGAGTGTGGCACACAAAGCTGAGCCGTCAACCGCGGGACTTTCTATTTACTGAGGGAGCGCTAACTTATGCAGCTCATCTGTCTCCCTGGCATCTCTTCTAGCCCCCTCCTGTTCTCTCATCTCAAGTGCCAGCCAGTTGTCATCGATGGGACTTCGTCCGCACTAGACGTGATTGCCCCAGCGTACTTACAACCGAAAGGATTACGATTCGGAGGTTCAATAAGTGTTATTATGGCCCGGCTCCTTCTCTACCATCCGACGCGGTATCGGAATAGGGGCTGATAGTACAGGGGTATTGAAATTGGCTGCCGTAAAGCAAGATGCCAACCTGCGTTGGCGGCTCCAAATGCTAACTGTAAGGACTTAGGATGGGGTTCGACAGCCTAACTGGGCCGCATTTGTGACACTATCTTTGTTATGCGTGGCCGTGAACGCACTATAGATACCATCTTTCACCAGTTAACACGCGCCTCAGTCAATGCTATCAATCGAAAGCAAGATGCCACTATTGTGCTAGTCTCTGCCCCCGCCTGCGTTCTGCGCCCGCCAATGATCACCGGCCTGCGATTCTGACAACAAACTAAAATAGACCCTCTCCCTTTTTCGCAGACAGACTGAGCCCACAGGGTACATTTAGTTAAGGAGTATTACAGACATGATGTTGCCTATCGCGTATCTCGACTGCGTAAGGGATACTAGACTGGTGCCTACACTATTCTACAACCGTCCCCTCTTTGAGGAGGCTATACGGGTCCCTGTAGCGTTTTGGTAATTACCGTTATCTGCCGTCCATGAAGCCTGCCGCTGTATTGTCTTTCTATCAATTCCGAATATATTTTCGTTCTGTCGGTAACGGAAGAAGAAGGACTCATTGTAAATGTATACCAAGATGAAAGCATAGTGGCCAGAACGACTCCGTGCGTATGGGTCGAGTCGCGGGGCGTAGGCACTATAGGGACAACCCCTACCTCTGCCGGCCCATACAAGTTCTCGACGGAGCTTGGGAGATCGTCGCCAGCATTCTGCTGTATGCTTTGGCCACGTTATCCTGACTCCCCTACGCCCCAAGAATAAAGGACTACCGGTTTTTTGGTTACGCTCTTGCAGGCGTTTAACCTAAATACCCATACATGCTGATTCCGGAGGCATACGCGCATACACTGACGGTTCGTCATGCCGGGGGTTGCTATAGCGAGTACTGGAAATTAAAGACATCCCACGCCGCGAAGGGCTTCCGTGTTGATATATGAACGACATACGAAGGCGGTATGTGATTGTTGAGACAAAATTATATGGGGGGTGGCAGAGCCGCCACAAGTTGTTGTAAACATTAGTCTCAGTGTACCGGGGGCTTGGATACCGTATCCCTGGGCCCGAAATGGGGTCTCAGGAGTTCCATGGCATCTGCGCCAGCCTGTTGTCAAGAGTAACGGCGGAGCATGCCTACACGGCGAGGGACTTTGCACCTCCCGTACGATACCTGCACCGTGGCACACCCAGCAATAGAATTCAAACGAATCCGAAAAGCGCTCGGGTGTATACCCGTACCGGAGGAAATTCCAGTAAAAGAGAT-ACACTCATATCGTGGACGGAAGAATTTGTGATATCTACTGAAGCCCCGACTATTGTCGCGAGGACATGGTCTAACCGAGGGAAGCGTGCTGAAAAAGCACGCAGGAAATGCCTTTCGGCCGTCCACGGGAGTGGGTGATGCGTAGTAGCTGGGTGGGGTTGGATTGAAGCGCCGGAGCTGCATTCGACGG-G--A-A--GTAGGCGAGGAAGG-AACGGA-AGAC-AG-AAA---GAAAA---AA--AAA-AG-AAAGGG-A-AA-AA-AGG-AA-A----GAGAAGGGA--AA--A-AAA-AA-AAGCAA-AA-ACGGAGAAAAGCTCCCCCGCTTAGGGGAGAGGCAAGAGGGGGCAGATGTGTCGTCCGCGTGACTGTCTATCGAGGAGGACCGCTTTGTCTATGTCGAATGTGAGTCCTGGGGGCCCCTTGCTCCAAGGTTTATCTAGTAGACTCGGCTCAACGGAGCAGGAAGCACTAAGTTGCCAAGGCGCGAGCGTGCAAGCTAGGCGCGCCCTTCTGGAGTGGTGATCGGCAGGTGGTAGCGACTGCTGCCTTGTCAGCGCTGAGCTAAGTTTCGAACCTTACGCGGCTTACACCCCCGTCCTGGGGCTACGATTGGCGAGTTCAATTTTAGCGGGTGCATAATCGCTCTATTTCGCTACTGCTGAAGCGGAAATCAAGCCAGTGTGGGGAGTCTGGGGTAAAAGTGTCCACTGAGTCGTTACCGGCAATCGCTCAGGTTTATGTGTCAGCCTGACCAGCGATCCAGCAAGGGGCAAGTTTTGCGATCACACACGGTAAGTTGAATATTGGTTTATCTTATCAGTGCCTAATTATGGCGAGCAAATGCCTCATAGACTCAAACGGACACTCGTACACTGAACCAAAGACTCGCCATCTCCAAGATGCCTTGTGACATTTAGACCGGCTACTCGCACCGCGTCATTTCTAATGGAGAGTTTCTCCTATCCGCGTGGGAACTGGGCATGAACGACCAGGACTTAGGTCAGGGGAGAAGTCACTGAATGGTGTCACGCGGTGGCTGCCAGTCCCATCGTGACTTGCGAACAGGGCCACGATGATTTCCCGCTATCTCTGGAAAACATTCCCGAGCGGCCGTTCTCGTGACTATGGACTCTGCTTCTTCTCAAGAGATTCGATGCCGTGTAGAGCAAGTTGGGGATGAGAAGTCTGTGCGAGACTGCAGTGTACTTACTAGTCGCTGGAAGTAGTGGATCCCTTGGAAGACGCTTAATGAAGAGGTGTTATTGCCTCCCCATTTGATCTCTTACTGTACGCCGTCCTACCGATTCAGACTCTCCGTAAGAGAGAATCGCCGTGAGTTAGTGGTGGATTAACCCTACGGCCATTCGGTTTCTAAGACCCCGTTAAAGCAGTCACAGCTGGAGAGTACGGTTCCAGATGGAGTACTCTGGGCCCCTTGTAAATCTACCATGGCGGACGGTCGCTAAGCTTGTGGAGAAGCCAGCTTAGTGCTGAATCATCAGTGTACTTTCCCCTTGGGTGATCCGGTGCGACATGGTCTGGATCGTTCATGACGCAAGCGTCTTCAGCATAAGTATTGAAGATACGGGACAAGTGGGCGCACCGCTCAAGCGACGCACTGTTCACCAAACGGGCATCGAAGCCCACCCTATATGCCTATGACATATAGCTCTACATTGCTTCCTTCAAGGCGTTTGCAAACACAACTCCCAGTACACGTTATATCGCAGTAACATTTTGCCAGCACACTTTACTTAACGCACGTTTAACACCGAGAATTATATCCACCAAACTAATAATCGAGCACCGTTGTAGCGGCGCCGCAATCCGGTAAAGAGCAAAAGGTAGTTTCAGCCATTGTCCCCGATCCTTCATGCTCATTTTGGCATCTCCCACGGTTCAATTTTTTTGCTACTTTCCGACACACTGTCAACCAAACGTAACGCCACACGCCCTCCCCTCTAAC-GGATAGCGGTCTCAGGTCCACCAGCACTAAACTCTCGGCGTATCATTGTATTTCAGCTTTTCTCCTCCTTGCCTGGTCTCTGCAATGCACGTCTGGTAGTCCGGCCTTTGAATTGTCCCAAATTAAACGGACTTTCATTCTCCCCCCGCCTCTGGGTCCATGGGTAACCTGTGTCGAGAGATAAATGACGCGTTTCATTCTTCCGGGACAGGCGGTGGTGTTATCCAGCCACGTTTGGCGCAGTGTTCTGTTCCGGCTGCACCTGCGGGTTTGTCACATGACAACGTAGAAACTCCACCGAATTAGCTAGGCTTAACACCTGGGGTCTTCGTGATCGAGTATAAATGAAGCCATCACCGCTCCAGAAGGGTGACCGATATAAATACTTCGAGCTATCTGGTATGAGGAAAACGCGCGGGAGGGCCTGCCATTCACAGCGACCGGTGGAACACCAATAACGCGAACGCGCGTGGCCGAAGCACGACTGTTGGGTCGGGTGGCATTTAATTAGTCAAATACGTGGATCTACAGCATACTGAAAAACGGTTCTAGTTCCTCCATTAAAAATGAGGGGTCTAATCGGAGGTCTCACAGGGTACAGTGCTAGAAATCAGAAAACACGCCCCGACAAGACATGGTCCGGCCTGTCTAGAGCCCCACCCACCTATCGTTACGCAACTGGGTTTTTCAACTATCTCGATCTGAGCGAAGGCCCCCCGCCGCATGTAATTGTACATTTTGTTAATTGGCGCTC---T--ACTA-AACCGATTAATGCCATTTCCTGTACTGGTGCAGATGAAGCACCTACC-GGGC-TTCATA-AC-CTCACGTTACTCCAAGGCAGAGGTCTAGTCGCGTCCGTGGCTTAACGGTCCGATTCCTTTTTTTGACAA--GCCTAG-C-GTATATCA-TAGGGTC-TCCTTCCTGAAAGATATAC-TG-AGAGCTTGGATTTGGCCCTGTAACGACGAGC----------------------CCGCTCTGGG-CTGCT-AGATAGA-GGTGGCGGATTTGAC--GCACGTGAATTTTCTCACTAA--TCATGTGCCGCGTGTCGCACGGCCGCATGCGGCGGTTTCTTCTTGCTTATCGTGCCGCCGGA-CAACTCTTGAGCGTGTTTAAGAGTGTTCATTCGCGCCTCTGAAACGCAAGAGTGAAATAGGGTCTATCCTTCTCTCGTGTTCTTGCGCGTATTCCGTGGCGAAGCATGCTACTGACTGGG-------------TC---------------------C-----CTCTC---A--A--GC-TTTTACCTGCAACATCGAATAGAATTCCAGGGTCCCCGCGATGCGGCCGGTTTTACTCTACTTACAAATGCGCGGAGCAACTATTTAGGAGTAATTGCCGTTGTCGTTTTTTTGAATGCTAGAATATCAACTAAAAGGGTCATCCTTGCATCCGGAAGGTATTCATGTCGACGTAGCTGTAGACTAAGAGCTTTTAATGCCCCAGTATCTTCGGAAGCAGTCCGAGTAGCATTCGTTGCGTGCTACTCCGCGGACTTCGCGCTACTCTTGGTG--AGG---CGGATGGCCGGTTTGATCGT-TTACCGT---GTGTTAACA-CTTCGGCGACATGCGCG-TCAAGAAAGCTACAACAACATGC--CTAGGAGGTGTGGTGCCGCCACTACAAGGTGATTTCGAGCTGAGACGCAGGGCTTCGGCGATGCATCCCCCCGCGGGTTGATGATTATATATCCACTGTGAGACCTCTCTTATCTCAAGACTAACATATTGCGGCCCGCCGATCAAATGACAGTCATTGGCTCTAAAAGGGCTGCTGGGAGAGGGTGGGTAGCGGTACCAATGTTTCGTGGAGAGCGTAGAACTCGAGTGCGCTACCAGCCAATCGTCACATTGGGTACGGACCGGCATAATTTTTTCCATTGGTCCACATGACGCCATAGTGCTCGCATAGAAATCTTCAAGGTCGTCTTGATCCTATATCGCTGGGGAACCTATGTCCGACGAGAGAGCATCGGGCGCAGTTAGGTGCATACATACTCTCTCGAGTAGTGAAGGGGGGTCGGATCTATCTTCACGCCAAGGTTAGTTCCAGTAGAAAGACACATTTTTTCCTTGTCCTCGCGTCGCCACTCGGATTTATGGCGCCGAAACCTCGACGAGTCTCGTCCCAATGTGAAAAAGGACCGACATATGAGACAAAAGCGGAAGGTTACGGTGATGAACACTCGCCCGAGGGACCGAGGGAGAGTAATAGCCAAGCGATTCATTAAATCGGACCACAGC-CGCTCTATGGATTTCGGGGCCAGCTTTAGTGAAACTCGTTGACGACAGCGGACGCCTACAGGTTAGGCTACGATACGCCCAGGACTAATAACTAGGTCTGTGATTCCGCTTAAAGGTGCGGCATAAATTGTACTTAGAGAGGTAGAGCCTCCTGATCAGTTTCTGAAATAAACTCTTCCTGCGGGCTCCCTGGTCGCATCTCCAGGATCAGATTTCACCTTATAGGTACTGAGTTCTCTACGCCGGAGCTACGCGGGGGCGTAGGTCGGCCGCGCCGTAGACAGTCATCAGCGCCTGTGAACTGGTAACGGCAGACGTATATTTGAATGTTTCGGCCTCTCCCCACAGGCGCCGGCATACTTCAATTTCAGCCGGACTTATCGGTGCTCGGGTGAGAACAGCCTTCACTGCCGAGTCAACCCAAGAAGAAAATCACCACTATCAACTTGGGCGCCGGTTGGCTCATTAAGCGGGCACGCAGGCACCCGGGTATTCCACCGCGTCTTCGATGGCTGCTTTAAACCTTGCCCATGGGCAGGTCCACTTCTGGATATTTTGGCGCCTAGATGGCCGCGTCTCAAGATCCCGTCGAGTTGGGCTACAGCTATGAGACCCGACTGCGCACCGTTTGGGGAGTATGAGATATAAGACAAAACTACTCCGATTCCGCGCTATAGCTTCCGACAAATACGTATGCTAAGACTAGCGAAGGAAATAGTAGCTAAAGCGACTATCACGGTCGAAGTGTATTATAAAGTTCACTGCACTTGTGGCGTGTTCTACCTCGGCACGTGGAAATCAATGTAACACGACAGCGACCTACTTGCCGCATTAAAGTGGTGTAATTGAAAGCTCACGCTATCGCTTCTGTACTCACTGCTCTTTCTCTACTCTATCGGCCGGTGCGACTGTTGGCGACGCATGGTTTTTGACGACCTCCTGAGGCATCTTTGGGGCCTTTCCTTAGGAAGGCGTTAGTGGGCTTCGATTTTCAGCTTGCGCGGTAGATCGGTATAGGGCTGGGGATAGTCTACCAATAGCAAATGTGGGCCGTACCTGTACTGTTTCATTCCCACATCTGGAACTTTCCTGAAGTAATCTTCCCCATGATCGCGTCAGCCGGGACCTCTCCAATTTGCCCCCCGGACGAGACACCGGAATAAAAGTCGAACACAGCGATCATGAGTCATAAGAACTAAAATCGCGTGTAGTGGTTACGTATAGAAGACCATTCGTGCAGATATCGAAATTATACTCCACTTAAACGGTTATTTTGAGTACGGTATCGGCCGGATACTTTCATCGTAGATGGACATTACACATGAACATTGGGTTCTCCACGTCATCGGCCTCAATGATAAAACAGTTGAATCCATTCGTGGTGAATTTTGACTGATTAGCGGCGGTCTCTGCACCGCTAAGCGCCTAGTACCCCAGAGGGACCTTCTCGCTGTACTATGGAACCATTAATTGATAGCGACACCGCGTGAGTGGCAAGCCCAAGCAGGGACGACTTTCGCAACTCTCAGTGTGTGTAGAAATCCCTACCCACTACAGCAAACCAAGAGGAGAAATGCGTAATTGTGAAGACGGCGAGGCCACTTGTCACCGAGCCTCGGCGGCCCAGTCTTAAAACGGCCTTTCACCAGGTATCCTCTGCCACCCATCAAATCGAGCCGCAGCCTGAATCACAACCTGTTGCACACTACTTTCTATTGACAGACATTAGAATAATGTAAGGGGAACGTCTACTTTCCCGTCATACCCATCGCGGGTGAGAGCTTTCGACATGTTCGACATTGATCAGGTGATGCGTAGGTTCCAGCCGGGGACAGTCCAGGTTCTAGGAATCTATCCTACGTTGGGCTGGCCTCAGCAAAAAAACTTACGACGGACGAGGGATGTCGGGCCAACACTAGCCCAATGGAATCGAAAGTAGTACTCGCGACAATAAACCCACTGCGCAGGTTATGAGTGTACTTAAACAGGGCCTTCTATCTAATGTAGAATTGAGTACCCAGGGGGTAGTGCCAACTGGACTTATTCAATGTCAATAACACCG--GACAAGAAATGCTACGGAAGTGGAGGATTGCAGATCTCAGGTGCGAGCAGAAAGGCTGTAAACTATGAGTGCGCCTTAGGAATCCTACAATCAACTACCGTTTCCCTTTACTAAATTTTACCGACG-CAGCCATGTGGAGCTCTGAGACAGAGTGAGCAGATTTGGAAAAAAGCGCGTGTTGATCAAAAAACAAAAGCTCGATCTTATTCCCTATGGAGTCTGATTACACAATTAACTGTTCTATAGCTACAGTAACCGCTTTGATGTTACGCGGGTCAGTCTTCTCTTTGTTCCGTTAATGTTGTAGTGGTCGTGCCAGACAAATCAGCCACTAGTATGTGAGAATTATAAAGCGCCACCCGTTGAA-----AT--AGAGGGAGTAATAGCCAATCCGTGACACACGTGCAAATTCTCGGGAGCCGCAGGCAGGCGCGCCGGAGGTTACACTGGTGCTAATCGCAGTATTCGTGCATTTTTGCCACTTGCTCTTAAACTCGGTGTGATGTTCGGTATGGGCGGGAGTGGGTCTTGCAGGTGCACCTGATGAGGAATGCTAACGAAATGTTCCAGCACACTTCCAAGAGACACAAGCCGGCTGACCATTTGCACCAGCTATACGTAGTTCAG-TC--------------------------------------------GGGTGACCACCTCTCGTTGAGTGTCCTTAGAATACCAATTTTCCTAAATTTGCATTTTACACTCT-TTTATTTAGCTTGGCGGTCTTCTACCACCCGTCGTCT--AACACCT-TCGAG--GCCACCAACGAGGAGTATGCCTGTCGCTCTTACCCCGTGGACTGCCAGACGAAGTTTCAGGAGGGCCGGACCCTTCCTCCAGTCACGGCAGTTGTTTTCCCCTATTGGCGTGGAAATCCATATATCTGTGCACCTGAGCAAGATAGTTTTTTGTCCGTGGAGTCCTTCACGTCTTACCTCACACAAACTCCCTACTGTTAGACCTTCTTACTAGCCGGTCCAGATAGCGTCGATAATTCAATCTTTCTAGCCAAAATAGTATGCTTCGTGTCCCTACAACACTGCTCCTTATCTTTTACCTTATTCGCCCCTTGCACTGTGCCAAGGAGGTTGTGCATGAATGAGACTATTGGCTACGTCTGGCGGGGGCGAGCGCTGAGAGGTTGCGGTAACCCCACTCACCCCGCGTCGAGGCTCAGGTGCTCCCCGAACAACGTAGAAGTGGCCGTTCGCCCCGGGGCGAAGTTATACAGTATATGAGACGGGTCATTAGTTATACAGAAGCCGCAGCCTCAGATAATGGGGCAATTCGTGCCTACCCCTAACGTATTAACACTCCGCCCTTCGTACTGCCAAAACAGCGGATTTGGTAACGTTATAGTAATCCGTCTTCACACCTCGACTCCCGTTCCTGTTTAGCCCGCATGAGCGCGCGTAGGCTTACAGCGCCTCGGCCTTGGGACT--G-AAAGAGAACAGCCGGAAGACTATGAACTGGCGTGTACTAGGTCGGTCCCGTCTTAAGAGTTTAAGCAGGCAGTGTTGGTAAATGATTTAACATAGGCTTTGCTACAGGAAGCCCGCGTAGGAAGGTTGTCACCTCGAGTCTATCGCCCACGATTTCCGTTGTCGTCTACTTCCCTGGCTGTGGTCCACGGCACTGGCTCCGGCCGCCAACGGTACGCGGAAGGACTTAATCCGGATCGGGTGAGCCAAGGATCGGCGTAAGGGCATGCCCGGTCTATATTAATCGAGGTGGATGAAGGATGAGTAAACCATTGGGAGGAAGCTTGTGGCAGCCTGGGGACTCGTGGGGTTCGGTCGTCTCCCCAGCTGCCAAATAAGGGCGCACTGTCGCGTATTGCCGCCAGTATGACTGCTCACAGTGGCTAAATACGGCTCAGACAACATTTCGTTTCATGCTTATGGTCGGACAGCGATGAGTTGAAGAACATCTCGCGGTGGCCAGTACGGGAACCGCGAGGGTTAATGAATAGAATGTACACGTATGGCTAAGCAGGCGCAGATGTGTCTAGCATTACTCCCCATAGTGCTGCAAGCGTGATTGTTCGGGATTGGGATGCGCCAACACGTGGCACCCTTACATAGAGACCGGGGGGGCAGTAAAGGGGGCCCTCCCCAAACGTATCAGAACCTTCGTAGGCGAGACTCCTCCGGATATACGGACTGACGTAAACAGGTCAGTTTGGTAAGGGAGAGCACGGGGAGCGATAGAATGTATTCCAAGGTGTTGAATTCCACAGACGCATATCGCGTCCTTACTAACGACAACCGCTTTTGGGGTTGGCCTCCTATGGTTGTGTGTCTCAAGCTAGCAGGACGGACTTGTAGGAACTCATGCCCACCACATGTTCTTTGCGCGCTTGGACCATCCGCATCCGGTGCCCCCGCACTGAACATGCGGAATAATGCTGACAAGATGATTTTTGAGCCTCTCTTACGGCGGGGAACATTAGACGATCCGCGGGTTGAGGGTGCTGTCGGCAAGCCGGAATCACAGGGATTACATTTTACTTGGAGCGGCGGCGAGGACTGAACGATTCACGGCCAATCTCCGCGTTCCGGTAGTAACAGCCGTCGAGAATAGAGAGGTGGCCGAGGTTTGTTAATCAGCAGAAGAAGGTCTGCGGTTGAAAACGGCGAGTTACGTACCCCTACAAATCCCCGTTTAATACGAAATTATTTACTATCGAAAGGTTTCTATCGAGAGATAGCACCCCAAACTGCGCAGTGTTTGTATAGCCACAGCTTCTTTCTGCGCGTGTCGGTCCGGAGGACTCGTTAAATGCGCCAGGCCGCAGCCTCGCCAAAGGCCCCGACTGGGCTCACGCCATGGCGATTGAAAACTCG-CATGAGTGCTGTCACTCGTAAACCCGCACCCGGGCCTGTCCAAGCCCAAATCTTTACGCAAGACCTTCAATTTCAAAAGTATTATGTCATGTCCCGCCATCGAGGACTTTTTAGGGCGTTTTGCCCCTGGTTATTTGAGGTTCAATTTGGCCAGTGAGAGAGAAATATACAACGAGTTGAGCTAAGGTAAGCTCAAATGCTGCGGATGGTAGGCAAACAAGGCTCCAGTAAGCTTCGATTATGGGGACAGCTCCGATTACGAAGTAATTCTCGATACAGAGGAGCAGCTACAACTGCTCCGTTCAAAGCAATTTCAAGTTAAAAGTGAAGTGTCCCACTTTCTTCTTTCTAAAGTAAGGTCTTGCTACAATTTCCGAAAGCTCTCAGTTAGCGAGCTCCTTATTAACGGAAGATGTTTATACCGTTGAACTCTCCGGCAACCCATCACGCCTGCACTCCCGTCCGCTCGAACGCAGGTGTTCTAGTATCGCCCATGGGATCCGCTCCGAATAGGTTAAGGGGATGAATGAAGCCGCATGAGTCCGCAAATTAGGGAGAAATAGTCATAGGGATCGCCTCGTAGGCTTGGGGGTATAGACATCCAGTTAAGTACGTTGACCATTCGGCGGCTGTAGCCCGGTGTAGCTTACGCTCATACAGAGGAGAGTATGATAGAGATGCCTTGGAGTCGTAAGGATAACATTCGTCTTGGATAATAATGGTACGGTGCTCCCGCAGCTCCGAATTCTACGGCAACTGACCACGCGAATGACAAATAACGGGTACTGGAGTGCCCTGCGGCTGGATCTGGCCTGCAGAAACGCCGGAGCTCGAGCTGGTTAACACCCCTTGCAGCCACGCTTTGGCGTCTGCAGCTTACACTTCAGCGTATTCCACCTGCGAACCCAACAAAACGGGCGCGTAGCGCCACGTTAGTACGTATTTGGTGTCCATCCTTACACCTTGTAGCGGACGACGGGGGCGTTGGATGCTTAAGAAGTCACATTTAGGGTGGTCTCGTTCAGCCTAAGTCATCATTCTATCTGGCTTTCCCAACTCCGTTGGTCTTCGTTTGATTCCTCTTGTCTTCAAGGTAACCTTTTGTTCTCGGCTCCAACCTAACACCAATCCGCAGTACATCCCCGCCAAAATCGAACACCGTTGGTGACTCAGAATATTTAAGGGTGCTAAGTTTCGTCGCTACCACCAGCATAAGAAGTTTGGAGGACGGCGCGCTGGCTCCGTGTCGCTGGTCGCATGCGGGTTAAGGAGGCGCTCTGTGTTAGTGGTCATGTTAGTCTAGCGTCTCACCCAACACTTATCAGTATAGTATGTCCTCCTACCTGTAAAGTATTGAGGAATGCCGACAGATAATACTGTACCGATAATGTGAGCGAATTAGGTCGGTTATTACAACGGTACGGCGTTTTATCTCGGAAGAGCCTGCTTCGGACCGTAGCCTTCTTTCTGTGAACAATAGACCGCTAATACAGGACGTAGGGGTAAATGAGACCACAGGGAGTACCTCTTGTGCGGTTTTCCCATATTTGTCCAATGGGAGGGGTCAACAAGATGCTATGGAGCTATGTTAATTTGAGGGGATACCGTTCACCCCGGGGTGGGATAGCCAGTGCGGATCACGCGCAGATCCAGAAGACCCACACCGGCCTGATCAGATGCTTGCAAAATGAAGGCGTGTGGCGACACCAATGCTCGAACTCATCTTCCCCGTGGGGACGACGCTGTTCGCTTATCGTGTGGAGTTCGTCCGTTTCACATGTTCAACTGAAGCTCGCGCGGGCCTCCTTCAATGGTGGGCGGGCGATCATGTCAAACACCTTCCCCGCAATAGTGGCTCTTAGGCGTGGTCTGGATATCGTTGTATCAACAACTCGCCTTCCGCCGCGTGCCTCCTCAGTTACTCACGCAACTTCTTATGGCCTGAAACTTCTAAGTATAGATCATGGTATGAGATCTACTAGAGCAGGCCGGGAGAATGATGAGCTCCTACCAGTATTGTGGACAGGGTACCTTGATATATTTAGTTGTGCTAACCCTTGGACAGAGCGGAAGCCCCTGGCGCAGACTCGTGGTGTATTTTGCTGGACGTCCTGGTACGAAATATCCCCGGGGTAACCTAATTGAACAAAGTCATTTACCGCATGTCTTCCCCCCCCGTCTGGATTAGTCTTGTCACATAGTAACCAAAGCGCATTAAAGACAGTGTTAACGAGTAACGTACGTGCTCTCAGATATTGCCTGAGATGTTGCTAAAGTAGTATGTAGACAAGCTGATTGCCGGTAAGGAGTTTGGTGGGGGGTTCACAGATCTATGCGAGAGTTCCTCCATAACGACTCAGGACCTCCTGTAGAATCTGAGCTTGACGGGGTGAGAGGAGGCTATTAATCAATCCAGTAAAGGGTGTAAAAGATCTCTGCTGTATGTTCCACCGAGGCGAGCATGAATCCTCCATGGCCGGCCACATAATACAGTTGAAACACCCGGGGATGAATTCATAAGGGATAACCACCTATCAACGGGGCCTCCAACTTTGTGATCCTTAATGTTCCGCTTCTCCCCCTCATAGCAGTGCCTTACCTAAGTCCTGCTTGCGTTCTTGATAACGATCGCTCCTGCTAGGAGTCATTCCCGGTTACGTGGGTTTTGAGGGCCGGCGATCCGGGATCTTACGTTATGTTAATATCCCACTCATGAATGTTTGTGCCTCTGGTGTCGTATGACAGTAAGACTCTTACGGCTAGATCATTAATGGTTACCGGTTGTGCGTAGCACGGAGATTGCCTTACAGCAGGGACTCTCCATATCTATCTATTTCCTTTAGTTACGCGTAGCTAACTGGGGTCGGTACTCGAGTCCCCCGAAGCAGATCTTATGTAGAATCATGGTGACTTGTTTTACTTCTGCGTGAGCGTAACAGATGAAGACTTGTGTTATCATTCACTTTGACTTCGACCGACTCTAGGAAGAAATGGGTCGTCCAGAACTGGACGTTCCGTGGGGACGTAGGCAGGATATCGCATCGACGGCGACCATGCAATTGCACCGCGGCTCCCGGAGGGAGGAGTACAAACCGGGAGTGTTACGCCAGACTCTAAAGTATGTTACGCAGGCTCCGCTCTGTGTCCCCGCCCAGATCCGGTTTTTTGTATGTAGTTTTGACGTTCCGACCACTAGATAAGCTACGGGGAAGGGAGTTAAGGGCTCCGTAATATACGACGATATATCCCACAATGACTGGCGTCATGGAACGGGCGCATTAGCACGACAGGAGGCCTTGCTGGCCAATTCTACGCCAAGGAGCGTGTGCCATTCCGATCAAGTCTAAGAACGAGCATGTCTAAAGACGTTGAGTACTGACCTGCCTTGGTCAGGTAGATATCGAAGAATGACTAAATCGCGCACTGGGGTGAATTTGGAAATCGCTATCCGCTCAAGCACCTTTTTTTTACAAGAGTGCCGGTTCCTCATCAGTATTTCGCGTAACGGATGATTCAACCTATGTCGTAGGCCACTTCATACGTTTTCGGAGTAAACATAACACAGAAAGATGCGCTGGCCCGGGCCTGCACAGCCCGTCATTGGGGTGTTAGGGGTTTTGGATCCGCTCGGAAGTTGGTACTCTCAAAATCCTAGGATATAACCAACAGATGCATACTTACTTGCACTAGGCACGTGTGACAGGTGTAGTGCGGAGATGGGAGTATGATCTAGCACAGCGTCCACTAGGCCTATGGTCGTGTGCGCTTACTGGGTAAGATCTTAATCACTACAATCCGTTCCCTAAGTAATGGAAGGATCGACCCTACTTAGGTGGATAGTTAACATGCAGGTTCTAAGTAGCGTCGGGTTGTCGTGGTAATGTGCACTTGCGCATAGAGCGGTAGTTCCCGTCATTCATTGCCCTGGATCCGGGCAGTGCCCTGGGGAGTTTACTTGATTAATTAGATCCGAATCCTAACTTCGAACTCCTATTGAGCTAAATGGATGCGGATTTCTCTCGCCACAGATCGATTAA
>Appf6
CACGAGGCACACACCCCAGAAGCTATTCCATCCCGCTGCGTTTGTGCGAGGTCCAAATCTCAGAGCATGTCACAGTCGCTTCTAACATAGCTATGAATATTTTAAACAAGTGTTACCGAAGGACGATGAGCGCCTGTCTTACGGGACTTACGAAACCGAGGGCACCCGTGTTACTCAACAACTACACTCATCGACCAGTTGTATCCCTTTCCATTTTGGATTCAGCGTCACATTGAAATTAGTTAGGCCCGTCTTCATTGTTATCGCCGCGCCCTCGGAGAAGTTTTGAAGGGGACTACCCAGGACACAAACCCCCGATACCACCGTGTGCCGCGTCAAGCTAACTTTAACCTGTCCCAACTTGCCGGCAAACACTGTGTTCTTCGCTAGCGCTCCTTTTGGTCCCGGGAGTAAAAATGTTGCTTCCGCACTGATTGGTGTTGGTCTGCACACATATATGCGGACTCCAAATAAGTAGTTGCAACTGAGTTTAACATATGGCATCTGCCAACGGACCTATAAGGAAGGTTGTCTCCCGCCGATCCGCGTGATCACCGCTAACTCTGACGTGAACGGCAATAGGCGTCGGTTGATATCGGGGTGTAGCTCCCGGAGACCTGCCACATCCTTAGCAAAACCAATCTTCTGACGTGCATAGACGAATAGAAATAGTCAAATGGACCAACCAGTTTAAATGGGTGTGGCATGATAAGAGACTAGGTTCGAGAGGTATGGGGGACGTCGGGGGCTGAGGATAAATCCAATGAAGGTACAGACGCGTTCCAGTTTTCCAGAGTTCTTGAGAGTTGAATGCTTATACGCCCAGTATAAGTTGTACTAACACAGATAATGAGTAAACAAGGATTGCCCGATTGTAGAACGTTCGGAGTCCACTGCTAGCCGTGTCGGGGTCCCTGCAACGTCACACACGCGGTTCTACAGGACCGTACGCAGTCTGTCCTAAGGAAAAAAGCATCTGTACATGAGGCTTGAACTGATGATATATCTCAGAATGATCCGTTACGATTTCCCATAACCTTCGTTAAACTCGCTTATGAAGAGACGGTGATGTCTAAAGGCTGTCACGAACAGGTAGTGTAGAGCAGCAAATGCAAAAGGAACACCTACAGTAACACCAGCGTTACAACCTACGCTCGCCCAACGAGCATTCCCAGCAGCGTAGAATCATTTCGTGGCTCACTTTGGCGTACGCAATCCGGAGGGGCGGACACTCTCGTCCGACCATAAGTCCACCCTGACTAAAGACTGCAGGAGCCGAGATTTAAGGAAATAACCTTAAGCGTTAACTGCGCATAGAATTGGTCCTGACGGATTTCGTAACATCACATAACATATAATGGCTACAACGAGCACACTCTAGATGTAAAACGCACGACGAGAGTTCAAGACACCGCACTCTAGAGCAGCTTAGTGTGGTCCATACTGCTAAACACCCTTAAGATACTGTTTGTCTTTGTATCGAGATCCTTACCGCAAGCGTGCCCAACCGCCTCCTGATTTAATGACTCATATTGCCTGGATTCGGTTGGTGAGTTAGGGGTACAGCGAACCGAACCCCCGCTAGTTGCGGCTACTTCTGTGTGGTAAACGGTTTGAAAGACATATGGGTGGTCAATCCGGCGACTGGTAGAGGGCGGGCCAAATAAAGTGCGGTAACATAGGCTTCCTATACCACTTGGGCTAAGGCCTATAGCTAGTGCCTTATCCGGACACATCACCAGATACGAGCAAATAATGCGAGAGAGATTCTCTAACCTCCTTGCCCAATAGCAACCGTCAGACGTGACCTATTTCGGAAGTGTGGCGACGCAGACCACGGTGCTATACGTTTCAAAGGCATTACGAGTGACAAGAACGACAGTATGAAGTGAAGTAAGTTTTCGGGTGCGATCAGACCAACGGGCGTAGCTGGGACGCCTGACAGACGGAATCCGGGAAAGAAAGATTCGTTCTTGCATTCACGTCCGGCATGACCTATCCAGCTGCCCACGTAGCCCTTCACCTCATCATGAACAGAAGAGCGTGCATCCGACTTGATTCGGGGATCCTCTTTACGTCCGCATCCACTATTCTCACGATTATACCACGCACGCATAGGTAAGACTTATATATTGGACCGTCTCACGGGTAATGAACATCCTGTATGAAATAAGGTTTACCCTCTTACAATGACCAACCGTACTAAAGCACACGGGTTAGGGATTGTTTAGAAAAGGCGCCTGGCATAATGGTGCGATTGGAACCCTACCCCAGGTTGGCTTTATTTGTAGAGTACACAGTACAAAGACGTACCTAGTAAGCGTGGCGAGCAGGAGTAGGAGGACGTCACCTGAAAGCACAGAATGTCACTCACGAACACAAACAGCTGCTGGCGACTCGCGCAACAGCATCAGTGCTCGCCTCCCCGCGACACCTCGCTCGTGCGAGGTCGGAATGGAACGCGTGATAGCCAACCATAGGCTGTGCGGCGCACGCTTCTACCACCCCTGTCGACGTAGCCGAGACAGAGCCGAACAAACCAGCATCTGAGAAATACCTTCAGGCGAAACTAAGTACACTGGTATGCTAGAATCATACGGCACGTGGCTTAGAATAGTACAGGTCGTGAATCTTCGCGAAGGCCGTTAGTACTGGAGGACGCTAGAGTGAGCAATTAACGACGTCGACGGAATAAAGCCTAGATTACGGGATCTCGAATTACTCCAGAGAAACGCCAAATAAAGAGCAACCTGCATCCGCACGTTTTTGGTCCGACTTCTGCATACCATTGATTGAACAGAGTCCTACCGATGCACGCAGGCTCACCTGCGGTTACTTACGGGGCAGATTTAGGATATAGGGATCACGTTACGCGACTTTGCCTTTCCGTTTAACTACCGAGTCTAGGAGGGCAAGGACGCGTGATATCCGCTGATGCAATCCCAGCATATGGTTTCAAAACTTCTCTATTTCATGTGTTTCCCCCTCGCTAAAACTCCCAGACATAGTGCTTTAGCGTCCTTTATCTTTTTGGCCCACTTCTGTGTTTCCTAGCTCACTTGAGGATTGCTCGCGCAAGAACGAGGTTTAGATCTCTCACAAAACTGTGGGGTCAAATCAAACCGAAACGCCACCGAAACAGCGCGCAACGGTTTGGATTTGCTCAGCTTAAGAACGATGGATAGGAAGCTATTTTCGGCAAGCTCTAAACGTCACTGAGTCCTGTAATAAACTATCCGCACGACCGCAGTTACCCCTAAATTTCTGCTTTCATTTATCGCTGAGCGGAAGTCAGTGGGCGTACACCTAGAAGATGAATCTAGGTTCTACCGTGAACTCCCGTAGAACTCACCAGGGATGCCCACGCGGACGCACCCAAGGACTGAACCGGAATGCGTGTGAAAGTCCTAAGGGCCTATCGTACACGACGTGCGATTCCAGTAGTGCATGTCGCTCTCGAGCTGACGTAGTGACTTAATCTTTGTGAAAGGCTCGGCCGTCAAAAAGCCCATGGCGGTTTCTCATATCCGGGTGTAATGACACGTTGTAGGCATAGCCGCTCCCCGCGGTTTATGGCGAAATCAACCACTCGGAGCCGCCTCCATGGCTAACTAATTGCCCACCTTCTTGACAATGTCTATATTTCAACATGCGCCGTTAGGTCGTGACTCAAGGAGGTGAGGAGGGTTCACAACTTAAGGGAATAAGATGGGGCTTGTACATGGCGCACCCGCTCATGAGTGGCGAGGACCTCTTAAACTACTACCACTCAGGGGGAATATTCCGTGAGACAAAGACCATACGCACAGCGGGCTGTTTAATGTAGCCAAACGGCAAAGATACGTTACCTAAGAAGAAGAGGGGTAGAGGAGCATGGTTGTCTACACGAGAGGCCTGAGGACGTCGAACGCTTTAGTTCATAGTTTTTTCGGTCTTTGGACACGAAGGGGACAGGGGTTCGGTGCACAGTGTCCTGGGTCTCTATGTGTGGGAGGCCTTTGGCGATGAAGGAGGTAGGTTAACCTGAGCACGACCACAAGGCTAAGGATAGAGATGTTCGACGCGCTCGAAAGTCATCAGACAAGGAGTAGAAACATAATACGTGTAGTTATTAATTCAACCCGAACCAATCATTGGCTCAAATAAACAAAATTATAATGTTAGTAAGTTGAGCTGGTAAACCCTGAATCTTGTCGAGACAACTAAAAGAGCAGGCAGAATGGTTTATATTGCAGTTGGTGGATCGCATAACATCGCTAGGTATGAAGACAGTTCAGTAGCGCTTTGATCTATACCACATTGACAAATACTACACAGGTAGAAGAAAGTTTACCTGCAGTGTGCCCATTTCCAGCCGAAGCGTGTGCAGATGGGTACTTTAGTGTACAAGACTCAACGCATATGTTAAAAGTTGAGGCAAAAAACATATTGAGGGAGATGCGAACGTTCCGAGGACTAGCTCAGGTGGAAAAACCATCTGCCGAATAGGTGTATTCTTTGTAAGTAGGGCAGAAATCTCGACACCCTTAGAACAGTCTATCGCGATAGCGGGTAATTTAGATGCTACTTTCTAGAGCGACGGTCGATATAAGGTGGGAGACTAGATACTACAGGGGTAGTCGCGCGCTGCCACCCCTACCCTGGGTGCATTTGCGTTCACCAGTAGGACCCTTTAACGGATCCGTATCCCGGTGAGAGGGACAGCGTGAGCGATACATTTGGAGGCGCAAGTGCAGTCGCCGATCTGTGCCTCGTGGAATGGACGGAGAATGTCCGTGGAAGCAATTGAGAGTGTGGCTACTACACTGGCGAACGTGAAAGAGTACTCTTTTTGCAAACCGCTATGTGCCTCAACGAAAGTTTTACCGATTCTTCAAGCCCGCAGAGCCTGGGGACAATTGATGAGATATAGAATGTTGATTCGATGTATAAACGTGTCGGAGTAACGAAATTCGGATATCTGACGTCGACGTCGGCCATGACGGGCTACACTTACATTCGGTCGGCAGCGCCGATACCGGCCCTTATCATAAGCCCAAGCATATCGGAAACAGTTTTTGGTTCTTTGTGTCGAAGCTTACACGATGCCTCCAATACACCGCCAGGGAGCGTCTTCTACAAGGCCCGGCCGACATTAAAAGGATCAATAATAGTGCCAAAGTGCTAGCGCAACGCCAGAAAGTATACATGTTTCTGGTGGTTACAGTTTTGTAGGAACTGAAGGATAGATACTAAGTCTCGCGCCGGTGGTGACTGAATCAAAGCCAGGCCAAGACAGAGCCATTTGGAACTCCACTTCACTTAAACCTTTAGCGCTGCAAGCACAACGGGCGGTATTCCATCAAGATTCGGTGCCAGGAGGGTGCCGTCTGCGAATAATACATAGATCACGCGGGCCTCCATGAATATTTAGCGTAAAACTGGAAACGGGAAAGTCAAATCTAAGGGCTCCGCACTCTAGAGCAGTCTAGTGTGGTCAGCATTCCCGAGCTGACACAAAAAACATAAATTACAGGGCTAGAGAATGACAGCGCGCCGATGTGCAAGGATGAAAGAAAGCCGCAGTCAACCAAATTAGGTAAATACCATAGTTGCGTTAGATAGTGAGGGGGTGATTAATTCTGGTTCACACAGACTTACCCTTTTGACTGACCGGCAGCAAGACTGTGCGTGGGTAGATATATTGTCTGGCTATGACTAAGTTGATCATGTGCAATTTAACTCGAAAGAATGAATTTGCGCAAGACCAAATTGCACAACACTGACAGAGTCTGGCGGTACTTAGCACAGTAAATTGTGAGCAACTTCATAAGCTCCGAGCATTCTTTTACCGTCCTGCAGTTCACATTCCAAGCGCATAGCGCTCCCACGCTTCAAGGTGTCGTAGCATCGTAGGGGTTAGATCAGTGCACCCCCGGATCTTGTATTCCATTGCAGGGGACTAGATCTCACACTACGCTTAACAAGCTTAAGCAGAGGTTCGAGCGTCCTTTCCAGGGTCCACGGCGGTTCAGGAATTCGGTCGCGACCCAAAGAGATATTCCCATAGCCATAAGTAACTCGAAACTATGTATGTCTGGAACCAGCGTGATACGACCCTCTCTGATTGAATGGCCTACTAACTTACGAGTTCCCGCCCTTGCCTCATTCGTTTCTTCAGTCACGCACTTTACACTGGAGGCCGTAGGGCAGCCGTGGAGTCATACGCTGGGCGTAGATCTCGCACGTAATCAGGCTGGTTGATTCGTCGGGCATACCAAGCCATTGTCCCCGCTTTTAAGTGGCCTCTGATAATAACTTCCTCCGTTCCACTATCGGGGACATACAGTCGAACCGGTAGTCATAACTTATGCCACGCGCCTTAGCAAAAGACTCAACAGTAGAGGTTATACTTACGGCATGACCCCCCAAGAAATAGCCAAATTCGTTGACGCTGGTTGGCCCCCTTAGCAGCGGAGCCATGCAAATGTGCACACTCTTCTGAGTTCACAGAGCCGACCCCATTTAGTGACGGCGCGTGTATCCCCGGCGGCCGCCTGTTAGTGGCACCACGCATTTAAACGTTCACCGAAATTACGCGGGAGTTAGCAAGAAAGAAATCCAATAAAAGAAAAGTCATGCACCCGCAATCGCAGCGACCGCGATTACTGTTTGCACCTGCCCTGTAACGGACCAGACCGGCCTTACTTCGGCTTTTAACGCCAATGTTCCATGTCCAGAACAAATGTGGACCATACTCCGGCGCCGTAAAGTGGGTCTGGAGAGGGATTTCAGCAATGCGCGGTATCAGTAATAATCCGTTAGTTACACATCCAATATTTGCGGTACACTATCCCCGCTACCGCTTTTATACTTAAAAGTGTAGCGCATGTTCTAATTTACATGGCTTCCGTTAGAGATCATACTCAACCCAAAACAGTGCCTAGGTGAGACATGCTCTCTCGCTCACCTAGCCTCAGTGTCCGGCGGTACCGTCGAGCACAGATGCAAAATCCGCCGCGTACTCACGTTCACTCCCTTGTCGACTATGAGAGTTTGGGTTACCTGTGGCCGTCATACACTTCTTATTCTTGACTTACAACGGTTTAACACCGAGAGTGTCTCTGTATGTAGTGATTCATACGCTACGTAGTAAACGCTTGCCGCTCGCCAACTGGCATTAATAGCTCTTCCTATATCGGATTCATGCGCACAGACCAAAACAATCAGAACCCCTAATCGACCTTCCACTTCTGGTAAACTACCTCGCCCCGGACCCTCCTCCCCTCAGCTCTTTGCGATACTCTGGACCAATATCGAGCCTCAGTGTTTCAAGTGCTTTCAGACATTTCAGCGAAGCAGTACATGAGAAAGTTTGGAATTATGATACAACGCACCTCTTACTGAGTCTTCCACTTTGGGCCCGACCTGTGGACCAAACCCCGGTGAGTGACGGAACACCTATATGAGAGCGTCGCCTGGAAGCCAGGCTAAGGCGGGACGTGACCGATTTAAATGGGTTCACTACATTGGTTCAACACATTTTAATCAAGGACGCCACGGCCGTGGACAGCGTCTGGAACATGGGGGCATTCTATCCATATAGTAGTGGCGCCAAGGCCTTCCAACTTCGAGACCGTAGTTTTGGGAGAGATCATGCGAGGCCTGTAAGACGAGTGACCCACCGAGCCCAGGCATACTCAATGCGGCTTCAGATGGAGCACGTAACCAGCAGAAGTCAGTACACCTGTCATTTAAGCGGGCTTGTTTATAGCTTTCCAACTGACCACGCCGCCGAATTACGATCCGCACTAGACTCGGCTCTGAGGGACGACTCAAGGACCACAGCACTATGGGACCTTACGGAACATATCATCACAGGTATATTAGGTTCCGAGTAAGGTCATGCGGCAAAATTGAATAACAAGAACATAAGGAGCTGTCGCGCAGATGCTAGAGAAGACTTGGCGCTATGAGATTACTTTTCCATAAAAATACTTCGCTCACACTCTGACTAACGAGCTTCATTCAGGTGTGATTTCTTCTGACTTACCATAGCTCACGTTTGCAGCGAGGCTCTTAAAATCACTGCAAGCAGATTCCGGCGAGCCCCTGGAGTAGGTGCCTAGAGTCTCACCAACAAGAAGTAATGCGGCGCACCACAGAGACAAATTCTTCCCAGACGGGTCATTTCCCGGGTTTGTCGCTAAGACTATCCTTTGGGGAGCAGCGCAGCGATGCTCGACAAGACCTCTTCATTGACCAGTGTGTAGTGAAACGGGTCGTTACGCAATGGCCGCGACCGCTTGTTTTAACCGCTTGCGCGCGACATTCGGAGCGTGGCAACCAGTTGTTCCTTTGGACTGCAAGGTGCGTTGTCTCTTTTATCCAGTCCAGTACGTTGCCCTGAAATCTGGCCTTCATTTCCTGCCCGTGAGGATGCCGGGATTCTGGAGTTTATTCATGCGGTCGGGGTCGGCATGCATTAAGTGGCGCCAGAACCAGGCGTCTCCGATTACTCGGTACGAGCCAGACACGAGGCAGAATCGTTATTAAACCGACTACGTCCTCCTTACCCCGATACAACGCCTCGCGCATACACGTCAGAGCTGCAACGCCAGAACTCAACCGAGTTGCTTCGGATAGCCGTCGATATTGTCGCTAGCCCACATAAGCCGGGACGCGAGGATCTTATGCCGTCACACAAGACAGCGATTGCCCTTGATGAAGTTGATGGCCAACCCTACGTGTATGGATAAGGATGGGACCGGAAGGGTAGGAGCGAGAAATTTACAAAACCATTGAGGGGAGCACGCAGAGGGTGCGTGGAGGTACCGGGGGCATATAGATCCGCGTAAACGGACTAAACCTTAAGTTGGCCACTGATGCTGAGTATCGTAACTTACGTTCGGGTCAGCGACGCACACCTGCCCTTCAAAATCTTGGCAAAAATTTAAGTAGAGCAACCGCGCGATCTTGACTCGGACATTCTGGATGCCGGTTACTAGTGTATTCGGACCCTGGCGTACTCTACTTTCAAAGTCGTAGCGTCGTACCCCTCCTAGGGGAAACCGGGTTAATCCGCAAACCGCAAACCCACACGCTACGGATATAGACTTCGCGACGGAGCATGGGGAACGAACACTTCCCGATCCGGGGGGGTCACCCCGGTAGCCTTAGAAGATCAACACAGCTACCATGCCAGGTCAAAGAGTTCGGGCGGATGTTATGAAATGTACATACCATCCCTATCAGTAACTTGATCCTAGGACTTACGTTAAATACAGATAAGTGCAAAATACTGAGGCGTGGGTGCCGTACCTTCCCCAGGGACCTGTGGCCTGGCGGGTATTGGAGTTTGGGTCGCAAAGTCTGGGGACAGCCAGCCTACCATAACGCCTAGGACAGTCGTAGAGACCGGTATGGTGCTTGCTTCTTTAAGAAGTCTTAGACGCAACGGCCCGCCTGCCTGGGGCTGCTGTTACTCCGATGCGGGTCAATGTGGCTATAACCGCCGCGCCAATGGCAACCTTGCCCCAGGGGATGCGATATCTCAAGAGCGCGACCTACAGGAGGCAAGAGTCGGTCTAACTTCACAGTTTCAGCAATGTCTGGGCCCTCAGGAGGCACGCTCAAAAGCCCGGTCGTGGTTCGGTGCACAAGCATGGGGTGGTCGGAACTGTTTGGTATTTCAGCAGGTCAATCTGATGCAAAAACTTGGGCTATAAGGGGTGGGGCTGTTAAACCAACCCGGCCGTTAACGGAGCACATAGACGTCAGCATATGCCTCCCCCTAGTTACTATATGAGATATGCAACTCAACGCTGACCAGTTTTCGGAAGTATGAATTATCCCTCGCACGGAGACGCTAAGGAAACCAGGTTTGAGCGACCCGGCAAGGCGTCCACAGAAAAGCCACCAACGCGGGCCAACATCGCGTTTAGGAATCCGCTGGATCGACCCCCAGTTTTTCACTTGCATATTGGGCCGGGGGAGATACACGGGACAGCTGGATGGTTCGGATCCTGGGATCCTCACGGGCTGTCCACGGCTCATCTACAGCTTAATGGAGATTGACATGGTATTGATGGTGCTTTCAACGAGAAAGTAGCGCCCGCGCATCTATCGCATGTAACACTTCGACTTTAAGGGCGGGATTGAGACTGTACCATTAGTGTAGTACGGTTCTAGATCGTCTTCGAATATATCAACGGGTACCGCCTTGTCACCAGACGATCCTCGAAACAAGTACGAGTTCTCCTAACAATAGTCATAGCCACTCGCCTTTTTATTTCTCTTTGTACAGTATGTGTAGACATCACAAACATCACCGTAAGTTCCTCCGAGGAACCTCAATCTCCGTTACGTGGCTAAGGCATACGGCAAATTGCCTCGCTTAACGCCGAACAAGGGAAAAGTCCAAGACAACTCCAAGGTCCGTACTAGAAACTACACGTGAAGGTTACAGGGCATAAGTTGTTGGTCTAAACGTAACACACTACAGCGTGTACCTAAATTGCAACTCGGAGGGGGTGATGATTGTTCCTGAAAACCAAGAGGACGTCCGCTTCATACCATCGGTACCTCTTTTTAGCTATTCAGCGCTATACTCACTCGTGCTGTGGGGTTTCCGCCTTCGGCTTGATGTGGTAAGGAAACAGCAGTTTATCTCAGGACCCATGAAACGATGATAGCGCATAGTCCTCGATGGAGGGACTCTTGCGTAAGCCGGGCTCGCGGCGCCAAGTCGTGCCATACAGTCGCGTGCGACTGGCGAGACTAATAAACGAGTAATACCTAGAAAATGACTCGTGATTGGGAGTGCTTCTTAGGAGCAGTGTAGAAGCGGTAAGCTTTGACTGCAGACCGCGCGAGACGCAAATAATGTGCCAAGCGCTGTGCGAATATGCAGACGGCGGGAGTATATGTTTGTGGGGTGCTTGAGCACAAAGCATCGTCAGCGCGAGTGGACAATCGCGGATTAGCACGCTCGTAACCAATGGCGGCCTTAGCCTAACACGTCACAGCCCGCTGGATCACATTACGTGCCGTGCATACTGCTACAGGACCTTCCGTTCTACTTCACTAAGTGAGTGATCTGGTGGTCGTGTCCGAATGGGTGCCCAGGTTACCGTTGGATCACGCATCTCTCGCTTTCACCTTTCTAACTTTCCCCCCGACGCTCGGTCGGTACCGACGAGCGACGATCTGGCAGACACCAACGGGGCACACCCTGTAACCACGTTGACGCCAACGGGTGTGCTTAACTACCGTTTAGTCCCCCCTCCCATTCCACACGCATCCTACTACAACGCCACCGCAGGAACCTAGGCCCGCTTCGGAAGCCCCTGCCTCGTCCCCGAAACTTGGGTACCCCGTTTCGCCGAGGATTAGACGTTCACCCCCCTTTCTAATCTCTACTACCCGCGCTTACCAAGTTTCGTTCCCAGAATTCCTACTCTTCGCAACACCTGATTGTTCCTGTGATTGTGGAGGATCGCGGTCGGATATTCAATCAGCCGCTTCCGGAGAGAGAATATCAAGGGTCTGTATTAAGTCGCGACGTGGTTCTGCCAGGGTGTTCCGATGTGGCTACTATGTGTTCGGGGCTAGCTGTTTTCACACCTGGGAATAGGGGCATTTGTAGCCGCCAGTACACGCCGTAATACTATTCCTGCTACAAGATTGATGTATGGCCTCGACGGGTACTCTTACGGAACGTTTCCGATACGCCCTCGAGGCTGATACGGAAACATCTGCAGTATCCATGCACTTAGTAGATCGCAAGGAATTCTCACCGTCCCAGAACGCGCAAGTGGTGAAGCATCTAATTGGTTCCTAAAGCGACCTGTGGCATTTTGACGTGTACCATCTGACTAGTCACTGAGCTCATCACCACCAGAGAGGGATGTTACATAATAAATCCGCAGACTTAGGTCGAAACCTACGTTCATATCTACTCCAAAAAGGATGATTGGGTACCTATTGTCTCCACAAAACAAGAGTACAGCAAGAGTCCGGAAGCACGGAATTGAAATCCGTGGAAGGGCAGCTTCTTGCACGTTGCCGAATCCGGTACGGTGGGCAACTGCCGGAGCGAAGGGCCAGATAGCGGGATCACTCCGCCGGCTCTTTATCACGTCCTGTAAATTACCGCTGCACGGATTAGTCTGTCTCGACAACCACAGTTTTCTGACAATGTGGCTGGAACGTCCACTCACGAACTTCTTAGACGCTTAGGAAGACAGTGCGCTGTAAGTAGAGTTCTACATAAAATTCCACCCGGGTTCGTTGTTCAAAATACTGTGGATCACCAAGTCTTCGAAAGTAAACAATAATAACTTACAGTTTGAGACCCATCTTGATACGGCAGCGACGAAAGCACCGTCGGGGCTCTGTATGACCAAAACCAAGGACAGGTTTCTCTCGGGTCCCTTCAAATGCCAGTACGAACATCATCTACTAGAGTGTCTACAGCTATGCGCATTGGAACTACCACGTACGCACATGCGTCACTGACAGTAGTAACTTTGTAATGATCCCCCAAGGGAAAACGCTGCTCTGCGGTCCTCGACTGTCCTCGCCACAGTGTAAATTCAGTTGTAGGTACTCGATACACTCTCATCCGTGGTAAGTTATCGAGTTGGCGCTGTCATAGCTACGGCCTTTTATTCAGTGCTATTCAATGGTGTATAGCGCGATGTAGTGACCCTGCCGTGACCGAGTGCTTAGGCTCTGGATTTGTTAATCCGACTCTGCTTCTATCTGATACATTCGGGGTATGGGATCGGGGATTATTGACCTATGGAGACTCTCGTCAAACAAGTGCCCTGTGCTCGAGATTGCGATCCTAGTCCTCATGGCATTATGTTCGAGGTACAAGAATCATATCCACAGTGTCTCCGGTTAGTGAGCCCATCCGGATTTTACCGGAACACCTATGGTACCCCGACTGAACTATGGTACTGTTTGTGTTATTAGCCCGTGCCTAGTGAACTAGATCCGAAAGTCCCGGCGAGGTACTATTTTCCCTCAGCGCGCCGGCAACCAGTATCCGCCAATCTAAGACACAGACACCTCTCGTCGCAGAATTATCCTTACCAGGGACATTCCCTGCTTCCCCGCCGTTTAGCATTCGTACCTTTATCTCCTACGGCTTCGGTTCTCTCATTGGAAATGTCAAATGACGGCTACAGGCAAAGCTCTTCTCGTGCACTGAGGTATCATCGACTCCCGCATGAATCTTTTCAGGTCTACCATTTTCAGGAGGTACGTTGCTCCCTAAGGCCATTTTAGAGCGAATCCTCTTGAATACCATACCCGTAACTGGAACGTGCCAATCGATGCAGCCAAAGAACTCGGCAGTCCTATGAGACCGCAGGTCTTCCTTTTGCATGCAAACCATTCTCTACAGTTATGACCGACTTTTCGATGTGTGTAAAGCATAAACGTATGTGGTTCAGACCAAGAATGAGGAGCCATAGGTCGCTGGCGACTTAAGGCGTTGCCCAAGTTTGTGCTTACCGATCACGCACCACCACCATCCGTCCGCTCTACTGTATAGCGAATGCCGGGAATTGAAGCTCCCGCCAGCTACAGGTATGTCGTGAAGGATGGGGCTAAGGGCGCGTATCATGGACCATGGCCGCACGGACCCCTCCCCACGGCGTAATTATAACAGATGGTTGTGCCAAGGCCATTTCCCACAGAAATTTTTGTAAACGTCAGGGGCTGACCTGCCAACCGACATACGATCAGGTACAACCATCTGAATCGACATCCTTCCCGTCTCGGGCCGGACTCACGTCACCTTGCCAAAGCCACGAAGATTGCCCTGTTCTGCTAAGTAAGAGACTTTCAGGTAGAGGATGGTCCCCTCAAGCTGTCGTCTAGAGGGAGATCGACATTTTTTACGACACTGCTCTGCTGCTATGACCCAACAGCACGGCGCGCTCTAATATAGATGGATCAACCCCTGATATATTTCTTAACAAACATCTTTTTAGGACACTCAATAGCCACCTTCGCGAAACGTACGTTCCGTAGTGACCTTTCCAAAAAGGCCAAGCAAAACCCATATTCTGTGGAACCCTAAAATACCTTTCACCGACGGAGCCGACTTGATTGTACCCTTTTCTCCCCTTCAGTCGGCCAACATCCAGGACCCCCCCATCCGGAAAATCAGCCACGGTGCCGCGCGGACTGTTAAGGCAAGGGATTCCGAAAGATGGAACTGCGATTCACCAGCGTAAGAGCGGGATTAAGAGGTTGCTCTGAGCTAGACCGAGCTACACCGGTCCCGCGAAGCGCGTTTCCTGATTAATCCGGCCCAATCGGGTCACCATGAAGACACAAACGGTACTTGCCAAACAGCCACGATTCAGCCACAGCTGGTAGCATCTGCGTTTTCACATTTTGAGCATTGGTCCGCTGGAACTTAGTTTACTAACTCTGTTTTGACGACATCCAAGGGGCACCGGCAGGCGGCGGCATCTGGCCCTCAACGAGGAAGATTACTTAAAGTGAACGGGGGGAAGACTCGGGGCGGGGCGACCCGTGAGCCGGAATGTAAGCGCCATGAATGCACACGTTACGTAAGGAGCGAAACGGGCTAGTATCCTGACCATCAGGTCGTTCGCAGTCTCTTACAATGTGTGCGACTCGAACTGGACACCTATATTCTTAGGTTATGCCTTCGCAAAGTAGTAACAGATGCTGTAGTGCCATCGGGTGGTCGATTACTTGTTAGGACGGGCGTCTCATCGGGGTAGTGGTTTGACATGGGATATGATTTCTAAATGCTCCCCAATGAAGAATAGGCAGTCTCGTAATTCTTACGCTCTGTGAGTAGCAAAGACGGTATTCATGACACCTTTACTAGCTCGAGCTCTACTCGCCTACTCACCGCCGGAGCTGCAGTTGTGGACGAGAGAGGGCGCTGGGGGAATGCGGCACTGCAAGGGGGACATGACAACCGCACCGGGAATCAGCATGTGTAATAAACTCTCAAAGTATTGTTAGTAAGCGGTAAGTAAAGTGTTGGATAAGGCAGCAGGATACGCGATCCACTGCCCTCGCCCCGGTAATTAAGCCACAGCGCGAAACCCGCTCACGCCCATATTCTCGTGAGTGTTCCACATTTGTCACTGGAGTGTTCACATGAAATCGACATCTTTAAATGATTAAATTTTCGTACGCTATATCTATTCAGTTATCGCTAACTGACCCTTACCCAGCGAAAGTTATCGAGAACCCGGCGGCTTTAGAAAGACTCTCCCCCCCGAAGTATACAAGATTCCCCCACATGGGGACGCGGGTATTATGATTGTCATAAGTCTATGAGCAATTCCCTAATGGACGCAGGCTTGAAGTACAACAACGGCCTCCCGCAATTAGGGCCCTGACAGCTCACTCGTCATAGCTAGAATGTGGGACGCCTGTTATACGGAATCACTCCCTTACTACCAAACCCTACTAGCCCTACCTTTCTGCGAGGACAGGCCGCGGAGAAATGTTTGGTTGAACTTCGTATAGAATACTAGGGTCTGAAGAGCGTAATCGTTAATTAAACAGGCCGTCATTATGAAAGCGCTGGGCCACTATCTTGTCTGTGTTTCTCGAAATGGCAAGGAAATTTAAGTACATCTCAGGCTGAATATGATACGCACCTCCGCATGTTCTGGTAGTCATCTCCGATATGCGCATGTGCTAGATCAAGTGGAATAAGTCTAATTATTATTAAGAGAACCCTACACTGTATAATAGGGCTAATAGGAGATATTAGAGTTCGGTGCCGGAGTACCTCGGTGCACGGGGCCGGTAAGCGAAAGTGTGGTCATATGAATAAATAAGATGCCCCTAATGCATGAATCTACGCCCACATCATCAATATGCTAAAGCATTAGAACTAGAGTAGTAGAATACGTAAGTCGGGACTGTTAACAGAGGGTAGGCTTTTGACTAAATCGATGTGCGGGATGTGTTGCACCTTGGCAATGCCGATCAATAGGCATCCAACCTGCATCATAACTCTTGACAAGGGGACGAAGCGCCCGAACCGAGGTGCCAGTTAGGAGAATGTCCATCGGACAGTAAGGTCGGGTGAAGTGTCAGTCACAAGGGGTGATGCGTTTGATCGTTAAATTTCAGCGTGGAGTAGCAGCACTAAAAACCTGCTTATCTCCAGATACTTCAACAAGAGTACGCGAGTCGTCATTCAAAATCGTTCTTTCTAGATGCGAGCCGTCTGCGTCCGCATAAGGTAAGAAACGGAAAGGCACTCTTGACACGTGATAGGGAGTTGATTCGCTCAATAAATCGGGGAAGTTTCTATTATCGGGTGAATCGAGAAGAGGGTCACATCTGTCCTTAGAAGGGCGGTCGTTTGTGGTGTACACTGTCCGTATTCTCTTTGTTCCAAAAGGGACAGTCGAGCACATTCGCTGCACATTTAGACATTGATAAGTCGTGTGAGGGCAAGGTTTATAGTAGGCGAAACACCAAGACGATTCAGGCCTCCGGCCATAACCTAAGTACTGTGAGGACTTTTAAACCTATTGATCAGTGTCTAAACGAGTGCAGCGTGACCACTTTGGTTTAATTTGAGAGCGTGACAGCATAAGATGAAGGGGAATCTAAGAGGTGATAATGAATCTGGCGGCCGCCGATTATGCGACCTAGAGTGGGGTTAATTGGCAAAGGTGATTGCATCCCGGCTATAATGCCGCGCGCTTAGCCCACAGTCCCCGCCTTTGGAACTACAGGCCGCAGATGCAAAAGTATCCGCCCCTGGTCGCGCCAGGCCCCCGACCTTCGAGTTGTTGCAATGAATCGCCGTAGTGTTAGACCTAATATTAAAGAACGTAAAGTCCTTCTACGGCTGTGCCTTAACATCCAAACCTATTCTACAACACCCCGGCGAGAGTCGTACCTCCTCTCAGTCGAAAACGTAACTAACTAAAGGGCGCTCACACCAGACTTCCTCACTCCACGACGTAACATAAGTCTCAATGCAGTCTATCACACGAACACTATGAAAGCGTTCCTACATGTACTCCAGACCCAGGCAGGCGCAGCACGTAGGACGTCTTTGGCATGCAAAACGTTAGGGGCCATGCGTCGGGTGACAACCCTTCCTTCTATCGTACGCAGATTGCAGATCACTGGAAACGCCCTGAACTAGACAGCCGGTCCAATACGGAAACGAAAAGCGGACTTGCCCGGGATAAACAGAGACCCCTAAGGTTCATCGGCCCACGAGCGAATTACTGACACGAAGGGCGGCATTTGACGCATCGCCGTACTACATTAATTCTTTCCATAAGGTAACCCCGCGCGTCGCGTTTACCATCAGCACCGATCGTGACCGAGATCGATATCTCCAAGGACCCGAGCAGCTGCTTACCGACGCCTTCAAAGGTGACTGGCTCCACGTCTCCGGGCCGCGGTGACATCGAGCGTGGTCAACATTCGACAGGGTCGGTTTTGCCTTTACGCGTCCCGAGCACCCTCCGACACTCTATCTCAGACTTCCTCCGCAGCCCTACACCGTTTTGTATCCAACTGCAAACTATTATTTCATCTCTCTCGGGAGTAACTCACCTGGCATTATACCCTCCTTGCCGTGCTGTGGTGGTTGATTCAACATACTACTGCGTTTCCCAAGGCGCCGTGAATGCTCGTAGCCGGTGGTCTGCTTTAGCAGGTGGGTCCATAGGTGCCAAACTCTTTGGTGTGTAGGTGGAGTCTGAACGTTTATTGGGGAACGGTGCTCTTACATGACATGGACTGGGTGCGCTAATGATTAACCCTCAGTTTCTGCAGAGCTAAATTTCGAAGATGAGAGACCATTCTAATCTAAAGTGAGTATAAGGACTGCGCCTTTTCCAAACTATTTGGAGAGATCCCTTGGCCAAACATTTAAGTTCTAGCTGCTTAAGGAAGGCTCTGGATCGGATTAGCCAGTTCATAGCCCTCTCAACCCGATCAGAGCTGCCTGTGCCTTGTGGCGGGACCGCAAAGCGATCCCAGTCTACTAAGATTGAGGCAAATCATCTCTTTATTGGACGAACAATTTGGCAATTGATTTGCGTGCGCCCTACAGAATCCTCAACGCCCGCGCCTACGCCGACAAGCTTGCGCTTGGAGTAAAAACGACTATAGGCTCATGAGACCACGTGTGAGAGCTTTTCGGGTGTGGTACGAAAAGCTATATGTTACCTGATTCTCCTGATGAGACCCATGCGAGCGAGGTGCGGACTGTCGTCTAGTGGTCGTTTAGGGTGTCGGGTCGAGACGTCAAGTGAGCCGGACGAGGCTGAGATCCGGTGACGCCCGTGTTCATCCAGTCACCCCTTAGTGTACGTCCTACTACAGACCCGCAGACTCTCCTCTCACTAACCGTACTAGGCTGAAATAAAAGGCTGCGTGCACGACGAAAGTAGCACCGAATCAATAACAAAGCAGGCTAATCGCACGTTTATCTCTGAGGGACTATACAGACACACCTAAGTTACCTCCTCGCCGCACGGATTGAAAGTGTGAATACTTTCGTGCCGGATCATACCAGTGGGGTTGAGCGCTAACTAAATTCCGCAGAAACGTGTACCTTCGGAAACCACCTAAATAGCCGCTCACACCATATTCTGAAAATCTCTATCGGCAATGTGCTGCTGTAGAACACCCATGTGGCGGCACTCGAACCAACGTACCTTCGACTCTACATGATTTTGCGACTGTATTTTAGCGCTCGTATATACACAGATGGTGACTTGCACCAGCCATACTAAATATTCCCTTTCACCTTCTGATATGTTGACGCAACAGACCAAATAACCTAGGGGCTACTTCCGCACCACCTATATTCCTCCACTCGAACTGTCCATAGTTCTCGACAGAACAATTGTGTTCGTGATGAGGCACGGCCTCCAAACGGATAGTTATCCGTGAGTCTAGTCATTTATACAATGGGAGCCTCATGGTCAATGTCATATTCAGAAATCTGCTTCTTTCACACGCCTCGTACGCGCGGCCCCACACCAACCAAAATGACCGTACGTGCGGCCGTCCTTTATCCCAATGACATTCGTGGCACGATCTATCTCGAGACCGGTTGTAGGTTCCTGCGTGAATCATTGTTTAACCTGACCCTATGTGCGCTCTAACGAGCCTATTGTGGCGCGCTACTGGGAGTGAGCATCCCCAATCGCTATGGCGGTCAACGTAGCTCAAATACGGAGGACGAAGGCATGAGACGTGATGAGTCAAGCGCAGTTATAATGGATCGATATAATAGAGTCAACCTCGTAATAATTCACTACGTGTTAAGTGTTACAGGTGCTCGACTACTCCCGAGAGTAGAAGTCTTAAGTTTATCACAACGGACTAGTGTAGCATGGAAAAAGGTCGCCGGTTCGTTCAGCCGGGGGATCTCCCTGGGCTGGCTAACCTATAGGCACGAATAGCCTCTACCCTATGTGCCGGTGTCAGGCCATGTACCGTATACGCAATGATAACGCCTTGGAGTAGTGGCGTTAAGCAATAACCGCGGACCCGTGGCTTGGTAGCCGTCGGGGGAACCTGCCCGAAAGCAACTACGAGTCGCACGCGAGCGGGTCTCCGCAGCCGTATTTAAATGGCCGCTGAAGTTCTGGGCCACAAACCCGGCGCAAGGGTGGCGCCTAACTGTGTACTGAAATTGTTGCTGGGCCGCGCTGATATGTTGTACGGCCCATGTGGTGCAACTACAGCACGTTGTTCACCCTGCGACATCCGTCCGAAACTGGGAGTGACTGAACTCGTTCGGGGACCGAGCTCGCGGTTAGCTCCGATCTAGGGAGGGGTACCTGCCTGGGCCTCTAGAGGCCTGGCGGTTTGACAACTGTGTAGGCACCGATGGCTAATTGTGTTGCTATAAATACATGCAGAAAAATTCGCGCCTGGAACAAGGACGTCCTATGGGTCGTGTTATTCAACCGTCATAGTACTTATTCTCTGGGTACCCGTCAATATGAATGATAAATATACACGTTAAGCGGGGGATGAAGCATTGCTCCGAGCTCAGTACCGCCAGAGACACGAGAGGAGGTCTGGCGGGTACCCGTAATAGGGCTATATTTGTGAGGCTCTCCGTTACAAATACTATTTTGCTTGGCAGATATATCTGCTGGAATAGGGCCGCACGGCCCGCTACTCCCGACAGAACGCGGCCTACTTCGGCGTCGGGATCTTAGGGTCGCGGCTAAGACGCGCAGCGTCAAGTTCCATAGTGCATAATATCCTACACACCCTCCAATCTGATGTCGGTGTTGAGTTTCTGTCTGCGATGAAGCCAAAGCGGAGACCTTTTAAGAAGTACACCTCACCAGCGATGAGGGTTCTACTTCAAAATTTGTAGCACGGATGGCAAAACGCCATGCTATGGGAAACCGCGATGCAATATTGTAATGACGGTGCCTTGTTCTACCCGCTCTTAGTATAGACCACATCACTCTAATCGGAGCCGCCGCCTCTTCTTAAGTGGCTTTACTTTTTAACGGCCGCCATACTGTTTTCAGTAATTTTCAGTAAAGTTCTCGGTGTGGGGTAGACGTTTTAGCTCTGAACAGAAAATACTGTTACTGAATCCTTACACTCGCGAGGTGACGGCGTGTAAGTGATGAGGGTCGCTTTATTGAAGGATCCGGCCTACCGTGGGGGGCCAACGAAAGTTCCACTGACCCAATACCTTTTTGGCCAATTAACGTACACCAGGGTCCGGATTCCCGCGTCTCGACGCACGATCGCTACGCGTCCTTCCGCTTTCAGGGATCGTCCTCGTCGGCGTATTAGAAACACACTTTCACCCCCGTAATCCCGCTGCGACTGTGGGAGCACGCTAGATAGGAAGTTTGAGTTGCCAACCAACGCCCACCCACCCCTCCGAGAGACTGCGACCTGGTGCGACAAGAGTACTCCTCTACTGCGTGGATCAAGGTCTTTTTACGGGTGGTCACATGATGTTTCTAATCCACCGCTTAACTCCCCCCGCGCCATACTCAAATTCCACTTCTGCCATTTACCTTCGCCACTCTCCATTCCCTTTCTACAGAACGGGGCCAGGAGTAGGCAAGGTTCGATTATGACCGAGATTCGGGAGTCCTGGGAAGTGGTTTTCGAATGATGGAAAGTGCGCGCTAAGTAGATTGCGAGCAGATCGCAAGCACACGTAAGATATGGACGAGTCGGCCGGGGATCTTGTCCCCTGGGTATTGGAGGGTACGGCACATTCGACCAGAGGTTTCCTCCCGCTAGTACACGTGATGGCGGGAACGAGTTGTTGCCATGGTGCACGCGATATCGATTGAGTTTTAGCTATGTTCGGCAAAGGTGGAAGTAGATCGAATTGAAGGATAGCTATAGCGCAAGAGTGTGGTGTCTGGTATGACATCGTCAACTAATATGTCCCCCTTCCCTTGAGAAAGCACTAATATGCGTGGCGCTTCAGCTTTCTTGGCATCTTTCCTAGCCGTCCCCTATCTCTTTGCTTCAAGCGCCAGCCAGTTATCATCGGCAGGATTTCGGTAGTTCTAGGTGTGATGGCCCCAGCGTACTCACTGCCGAAGAGGTCACCACATGAAGGTTCGATTTGAGTAGTTGTGGACCGGCTCCCTCTTCACTATCCAGTGCGGTATCGGAATAGGAGTAGATAGTGTGGGAACGAGAGGTTTGGCTGTAAGGGGATGTAGTACCCGCCTACGGGGGCGGCTCCAAATGCTAACTGTAAGGACTGAGGATGGGGTCCAGCGTCGTAACTGGACCGTATTTGTGACGCCACCTTTACGATGCGTAGCCGTGAATGCACTATAGATATTGCAAGCTGTTTACATGTTTTTTTTCTTTCAGTCCTCCAATTCCGGGCAGGATTAATCACTATTGTGCCGGTCTCTACCCTCGCCCACGTTCCACACCTAACAACGACAGCCGGCCCGCGGTCCCGACAGCAAACTAGAATAGATTCCTTCCACTTCTTGCAGACATCTTGAGCCCACGGGCAAATCCGGACAAGTATGCATTACGGATGTGAAGTTAGGCTCCCCGGACCTCGACTGTGCAAGTGATACACGTTTGGTGTCCCCATCATTCCGTAACCGTCCCTTTTCTGAGTAGGCTGTGCGGGCTCCAAAGTGGTTTTGCCGTAAGCCGCTACTCGCCGTTCATGGGAACTGCTGCTGTATTGTCTTTCTATCAATTCCGAATGTATTGACACCTCATAAAGGGTAGACAGGGAAGATTAAGCCGCAAATGTATACCAAGATGAAGATGCGACTATTGATAAGACTCCGTGAATATAAGGTTTACCGTAAGGTGAAGATACTATAGGAACAACCCCTACCACTGCCCAACCGTCTGTTCCTCAATGTAGATCCAGAGAGCCGTCATCAGTAACCTACTGTATGCATGGTCCGCATCGTCCTGGCCCTCCCACGCGCCAAGGCTAAAGGACTGCCGGCCTTTTGATCCCGCTATTGCAAGTACTTAGCCTAAATACCCATACTTAGTAGTTCCGGAGGCATACGCGCATACCCTGATTAATCAACATGCCAGGAGTCACCGCAGCGAATACTGGAATGTAAAGCTGCTTTACACCGCGAAGGGCTTCCGTGTTGATATATGAACGACATACGAAGGCGGTATGTGATTGTTGAGTTGAAATTATATGGGGGGTGATGCGATATTTACAAGTTGTTGTAAACATTAGTTTCGTCATACCGGAGGCTCGGATACCAGTCTCCTGAGTCCGATTCGGGCTCTTGGGAATTCCGTGGTGTTCAAACTGATCTGTTAAATAATTTAACAGCGGAGCATGCCTATACGGCGAGGGACTTTGCACCTCCCGTACGATACCTGCACCGTGGCACACCCAGCAATAGAATTCAAACGAATCCGAAAAACGCTCAAGTGTATATCTGTACCGAGGGAAGTAATCGTAAAAGTGATAACATTTTTATCGCGGACGGAGGTGGTCGCGATATCCTCCGGGGTCCCGACAATTGTCGTGCGGGTGCCACTAGGCCGGGGGAAGCGTGCTGAAAAAGCACGCAGGAAATGCCCGCAGGCCGCCCTTGGGAGTGGGTGATATATAACGATCGAATGGGGCTGGAGAGGCACGCTGGAGCTGCACCCGGGGCCACCAAGGACATAGCGACAGCGGGAACGGAAGGACCGGGCGCCCGGGCGGCCGGGAAGGACCGCACAGGGGAGGGG-CGAGGCAAGGGGGGGGGGCGGGAGGGGAGGAAAGACACAGAGGAAAGAACGGGGCAAAGCTCCCCCTATTGGGGGAGAGGCAAGAGGGGGCAGATGTGTAGTCCGCGTGACAATCTGACGGAATTAGCCGCTTTGTCTACGTCGAATGTGAGTCCTGGGGGCCCCTTGCTCCAAGGTTTATCTAGTAGACTCGGCTCAACGGAGCAGGAAGCACTAAGTTGCCAAGGCACGTTTGCATAATCTAGGCACACCCTTCTGGAATGGTGGTCGGTGAAAGGTAACGATTGCTACTTTGGCAGCGCTGAGCAGGGTTTCGAGCCTTGCGCGGCCTACACCTCCGTCCTGGGGCTACAATTGGCGAGTTCAATTTTAGCGGGTGCATAACTACCTGGCAATGCCCAGATATGGATAATCTCGGGCCCAGTGTGGGGAACCAGGGGTGTATGTGTCCACTAATCTGTTACCGGCAATCGCTCAGATTTGTGTGGCTGCTGGACTAGCGATCAAGCGCAGGACGAGTCCAACTACCGCACGCGGTGAGGTGAATATTGATTTAACTTGTTGGCGCCTACATATGGCAAGCATGTGCCTCTCGGACTCTAACGGAAACTCGTATGCTGCACCAAAGACTCGCCACTCCCAAGAGGCCTTGTGAAGCTCGGTTCGGCTACGCTCACAGCGTCATTTCTAATGGAGAGTTTCTCCTATCCGCGTGGGAACTGTGCATGAACGACCAGGACCGGGGTCGGTAGAGAAGGCGCAGAAAAATATCGTGCGACAGTTTCCTGTTTCTTTATGACTCCTGATCAGTACCTTACCGCTTTCCCACCGTCTCTGGGAAACATGTTCGAGCGGCCGTTCTCGCTGTTTTAGATGCAGCTTCAACTCAAGTGACCCGACGTCGATTAGAACAAGTTGGGGATGAAAGGTCTGTGTAAGACTGCAGCGGTTGGGACTAACACTGAAAGTTGTGGACATCTTGGAAGATATCCGTCAGGAGACACCCACTGCCTCCTTGTTTGTCCTCCCCGCGTACATCGTCCCGCCGGTTTTGCTATCATGAAAGAGAGAACCGCCGCGAGTATGTGGTGGATTAACCCTAAGGCCGCCCGGCTTCTAAGGCCTCGTAAGGCTAGTCACAGCTGGGAAGCACAATTTCAGATGGAGTTCTCTGGGCCCCTTGCAAATCCGTCATGGCGGACATGTACCGAACTTGTGGAGAAGCCAGCCCGGAAAAAGATCGTTGGCGTACTTTCCCCCTGGGTGATCCGGTGCAACATGGCCTGGGACTTTACTGAAACGGACATTTTCAGTTCAAGTGTTGGGAATACGAAGCGTACAAGTATGTCGCTCAAGCGACGCACGGCCCCCCGGACGGGTATCGAAGCCCACCCCTTATGTCCATTACATATAGCTCTACCTTGACTCCTTCAAGGCGTTTGCAAACACAACTTACAGTACACGTTATATCGCAGTAACATTTTGCCAGCACACTTTACTTAACGCACGTTTAACACCGAGAATTATATCCACCAAACTAATAATCGAGCACCGTTGTAGCGGCGCCGCAATCCGGTAAAGAGCAAAAGGTAGTTTCGGCCATTGTCCCCGGTCCTTCATGCTCATTTCGGCATCTCCCACGGTTCAATTTTTTCACTACTTTCCGACACACTGTCAACCAAACGTAACGCCCTGAGCCGGCTCCCCAGACTGGACAGTGGTCCTAGATTCACTCGTGCAGAATTCTCGACGTACCTTTGCATTTCAGCTTCTCTCCTCCTTGCTAAGTCTCTGCAATGCACGTCTGGTGGTCAGATCCCCATATTGTCCCAAATTAAACGGACTTCCGCCCGCCCCCCGTCTCTACATCTATGGGTGAACTGTGCTGAGAGATACATGACACGTTTCATTCTACTGGTACGAGTAGTGGTGCGATCTTGCCAGGTTTGGCGTGACATTCTGTTCCGGCTGCGCTTACAGGATTGTCATATGATGAAACGTGGGCTTCACTAGGTTGGTCGGGCCTAACGCCTGGGGCCTTCGTGATCGAGTATAAATGAAGCCATCACCGCTCCAGAAGGGTAGCCGATATAAATACTTCGAGCTATCTGGTATGGAGAGGTTTTATAGACGGGCTTGCCTCCCGCAGCGAATGGTGGAACGTTGTTATTGCGGACGCGCGTGGCCGATATGGGTCTAATGGGTCGGGTGGTACCCGGTTAGTCAAATATGTAGATCTACAGCATACTGAAAAACGGTGCACACTCTTACCATAAAAATGAGGGGTCCGGCTGGAGGTCTCACTGGGTACAGTGCCAGAAGGCGGATTATACGCCCCGGATTAGGATGGTCCAATCCAGCTGGGATTCCGTCCACCTTTGCGCGTTATGTCAAACCCCATCTTCGTCTCAGACTGAATGAAGGCTTGTTGCCGCATGTACTAGCATATTTTACACGTGGGCGCTCCTGTGCACTATAACCGATTAATGCCATTTCCTGTACGACCTTTTGCTAAGCACCTCCCCAGGGTTTCACAAATGCTCTGACTATGACTTTGAGAGAGATTGTGCATATCCGTGGCTTAACGGTTCGGTTCCTTTCTTTAATAGACATCTAGTCTGTATATCATTGGGGTCTTCCTTCCCAGACTATACGGCGGAAGGGCTTGGACTATCCGGTCCCTTACTTGATGTCCAAACACGCCCCGTAGAGGCCGCTCTTGTTCAGATGAGACAAACTCCCTAAGAAGACCTCCGTCTGGAGGCTTGTCCATTAAGTTCGCGTGCCGCGTGCCGTACGGCTGTTGCTTGCAGTCTTACCTTGCTTGCCGTGGTGCTCAGGCAACTCTTGATCGTGTAATTTAATTCCTGCTCGTATCTGTAAGCTAAAAAAAAAAAGCAAAGTCAACCCTTTCTCCGCGTCGCCACACGACTGTTGTGGCGAAGCCAGTTCCTTCTAAGAAAATCGAGTAGTTTATCTATTAAAGCTAGATTGCTACCACTGTTCTCTCTATTACTGCTTACTAGTTGTGACGCCGAATATGTGTCCAGATAAATTGTGTGCTTCCTAGTTTTACTCTGCTTGCAAATGCGCGGAGTAACTAATCAACGTCGATCACTACCAACGGCCTCTCATGTATCGGGATATCAACTAAAAAAAATACTTCAGTATCTAAGAGATTTCCGGGGTGCCGCAGCCGTAGACTAAGAGCTTTTAATGCCCCAGTATTTCAGTTGTTCTTCCTGGTAGCAGGTTGCGCTGGCGACTCCGCGGACTTCGCGCTACTCTTGGTGTTAAGTCCCGGATGGCCAAGCCAGTCGTCTCGTCAAGTAGATTTGATATCCTTAGTTGTGCCCGTGGTCAAGAAAGCTATAAGGAGATGTATCGATGGGGTGTGGTGCCGCCGCTACAAGGTAATTCCGAGCCGATGCGTGGGGCTTCGGCGATGTTTCCCCCCGTACAAGATCAGGTGCCAAAGGTCCCCATGGAGATGACAACTCTGGGACTACAATTTCGCGGCCCGCCGGGTGCATGGTGTCAATTGGCTTTAAGAGGGCCACTGGGAGCGAGCGGGGAGTAGTACCCAGGTAGCGCGGGGAGCGTGAAACCCCGGTACGTTACCAACCGATCGTCGCGATGGACAAGCGCCGACACAATCTCCTCCATTAGTCCACACTGTGCCGCTGTGCTTGCAAAGAAAGCTTCAGGACTACTCCACTCCTATATCGCTGATAGGCCCGCAACCGACGTGAGAGCATCGGACGCGACCAGGCATGCTCGTACTCTCTCGAACGGCGAAGGGGGGTCGGATCTATCTATGCGCCTAAATTAGTTCCAGTGGAGCACCGCATTTTTATCTTGTTTCCCAGTCGCTATTTAGATTTATGGCGCCGAGGTACTGACGAGTCCCGTTCCAATGTGAAATAGGACCAACAAGAGAGGTGAAAGCACACAGACGCAGCAGAAGGCACTCGGCCGAAGGACCGGGGGCGAGTAGCTATTAAGCGCTTCATAAAATCGGACCCCTGCGCATTCGATGGATTTCGGGGCCAGCTTTAGTGACACTCATTGACGATAGCGGACGCCCGTGGTCCTGACCGCGATACGCTCAGGACTAATAACTGACCTCACATTTCCGCTAAAAGGTGCGGTGTGTCATGTGTCGGACATAAGGACATTGCATAATTGTCTTCTGAAACAAACTCGTCTTACGGGCTCCCCAACTGTTTTACTCGAGCTGGATCTCAGCTTATAGGTACTGAGTTCTCTACGCCGGAACTACGCGGGGGGGCAGGTCGACCGTGCTGTAAACCGTCATCGGCGCCTGTGAAATTGTAACGATGGTCACATGTTCCAATGTCTCGGCCCTCTTTCACGGGCGCCGGCGTACTGCAATGTCAGCCGGATTTACCGACACTCGGGTGAGAACAGCCTTCACTGTCGAGTCAAGCCAAAAAAGAAATCACCACTATTGCACAAGATTTCGGTTGGCTCATTAAGCGGGCACGCAAATTCCCGGGTATCCCATCGCGTCTTCGGTGGCTACACTAAACCTTGCCCATGGGCAGGTCCACTTCAGGATTTTTTGGCGCCTAGATGACCACGTCACGGGATCCTGCCGAGTTGGTTCACAGCTATGAGTTCCGACTGAGCACCGTTTGGGGAGTATGAGATATAAGACAAATGCTCTCCGGATCAATATGATAGCTTCCAACAAATACGTATGTAGAGATAAGTGGAGGAAATAACGGCTAAAGCAAAATGAACGACCTAAGTGCCTTATAAAATTTTCTGTACTTGCAAATTACTCTACTTCGACATGTAGGGACCAATGTAACACGGCGATCACCTACTTGCCGCATTAAAGTGGTGTAATTGAAAGCTCAAGCTATCGCTTCTGTACTCACTGCTCTTTCTCTACTCTATCGGCCGGTGCGACTGTTGGCGACGCATGGTTTTTGACGACCTCCTGCGGCCTCTTTGGGGCCTTTCCTTAGTAAGGCGTTAGTGGGCTTTGATTTTCAGCTTGCGTGGAGGACTAGCACAGGGCTGGGGATAGTCCACCAGTAGCGAGCGTAGGACGTACACGTACTATCCCATTCCCCTGTAGAACCACCCATTGAAAAACCCCCTCCGGCAACTACGTCAGCCGGGACCTCTCCAATTTGCCCCCCGGGCGAGACACCGGAATAAAAGTCGAACACAGCGATCATGAGTCATAAGAACTAAAATCGCGTGTAGTGGTTACGTATAGAAGACCATTCGTGCAGATATCGAAATTATACTCCACTTAAACGGTTATTTTGAGTACGGTATCGGCCGGATACTTTCATCGTAGATGGACATTACACATGAACATTGGGTTCTCCGTACCATCAATTTAGATAATAGATCAGTTGAATCCATTCATTAAAGTCAAAAGTCTGCTTATGGCGATCTCTATACCGCTAAGCGCCTAGTACCCCAGGGGTACCTTCTCGTAAGTACCCAATGTTGTTAATCAGTAGCGACACCGCGTGAGTGGCAAGCCCAAGTATGATTGATCTTTACGGTTTTCAGTGTGTGGGAAAATCCCCACTTTTTACAGCAAACCGAGAAGTGAGGTGCGTAATTGCGGAGACGGCGAGGCCACTGAAAACCGGGCCTCGGCGGCCCAGTCTTACAACGATTACTCATCAGGTATCCTCTGCCACCCATCAAATCGAGCCGCAGACCGAATCACAGCCCGTTGTACACTGCCCACCATTTGCTGTCTTTCGTACAGCGCAAGGGGGCCATCTATCCACCCGTTGTATCTAGTACGAATATGAGGAACCGGTACATTCGATGTTGCATCGGTAACGCGTAGGTTTCAGCGGAGAACAGTCCGAGTCCTAGGAATCTATCCTAAGTGTGGCTGGCCTCGACGGGGAACATTGCGACGGGCTATGGATGTCGGGTACGCATCGATTCGTTAGAGACGAAAGTTATACTCACGTCAATGAACCCACTGCGCAGGTTATGAGTGTACTTAAACAGGGCCTTCTATCTAATGTAGAATTGAGTACCCAGGGGGTAGTGCCAACTGGACTTATTCAATGTGGCAGGGGTGATAGGTGGAAAATGCTATTATGGGAAGGTTCGACAGATCCTAGGCGTAGTCGAGGAGGCTGTAAACTATGAGCGCGTCTCCAGAATCTCTTCACCAGCTGCTATTCCCATACACTAAAGCCCCCCGACAAAAACCATGAGAGATCTCGGAGCGGAGTGAGCAGATTTGGAACAAAGCGCACACCACCTTGGATACAAAAACTCGACCTTATTCCCTATGGAGTCTGATTACACAACCGGTAATTCTACAGTCGCGGTGGGCGCTCTAGCACTGCTCGCTCCTACTGTCTCTTTGTTCCGTTAATGTTGTAGTGGTCGTGTCAAGAAATCTAGCCACTAGCACTAGGACGCCTCGGGTGGTCACTCTTCTGATATGTGTCTTTGAGAGGTAATAGCCAATCCGTGACACACGTGCAAATTCTCGGGAGCCGTGGGTTAGCGCGTCATGGGTTATAATGGTGCTAATCGCAGTATTCGTGCATTTTTGTTCTCTGCTCTTAGGTCCAATATGATGTTCGGTATGGGCAGGGGTGGGTTCCATAAGTGTATCTGGTGATGAATCATATCACAGCTCTCCGGCATACTTCCAAGAGACACAAGTTGATCGACCACTTATCCCGGTCGTACGTACTTCAGCCTGTATCTTCGAAAACGGGGGGCGAAGCCAGTGTACCTTCGAAAACAACTGCCCACCTCCCGTTGAGTGTCCTTAGAATACCAATTTTCCTAAATTTGCATTTAACACTTTCTTTATTTAGCTAAGCCGCCTTCTGCCACTGCTCGTCTGATGCGCCTTTCGAGAAGCCACCAACGAGGAGTATGCCTGTCGCTTACTCCCCATAGACTGCCAGACGGGGACACGAGAGGACCGGACCCTTCCTCCAGTCACGGCCGTTGTTTTCCCCTATCTAGGAGGCAATCCGTATATCTGTGCATCTGAGCAAGATAGTTTTTTGTCCGTGGAGTCCTTTGCGTCTTACCTATTACAAACTCTTGACTGTCAGGCCTTCCTACTAGTCGGTCCAGATAGCGTTACGGATCTGTCGCCGTAAAACAAAATAGCATGCCCTATGTCCTCGTTGAATCACTCCACTTGCTTCACCCTATTCGCCCCTTGCACTGTGCCAAGGAGGTTGTGCATGAATGAGACTATTGGCTACGTCTGGCGGGGGCGAGCGCTGAGAGATTGCAGTAACCTCACCCGTCCCACGTCGAGGATGTGGTGTACCCAAGACCACGTAGAAGTGGTTGTTCGACTCGGGGCGAAGTTATTCTAGGCGGGGGTTAAGTCATTGGCTATACAGAAGCCGCGACCTTGAGGAATAAGGCAATTCGTGCCTACCCCTAACGTATTAACACTCCGCCCTTCGTACTGCCAAAACAGCAGATATGGCAACACCATGGTATTGTGTCGCCACACCACGACTCCCGTTCCTGTTTAGCCCGCTTAAGCGTAAGTAGATCCGCGACGATCCGGTTTTTAAGTCTGTCTTTGAGAACAGCTGTAGATTGAAAAGCTGGCGTGTATGAGGCCGGTCCCGTTTTACAAGCTTTGGTAGGCAGTGTTGGTAAATCGGCGGACGAAGACGCCATTATACGAGATACGCGTAGGAGGACTGTGACCTCAGAATGTTCGTATGTAGACCTTATTGTCGTCTACTTCCCTAATTAGTCCCGGCGGCACTGGCTCCGGCCGCCGGTGGTACACGGAAGGAACTCGCTAGAGTCGGGAGAGTAAAGGACCGGCGTAGAAGCATATCCGATCTATATCAAATACGGTTGATGAGAAGCAGAAGGGTTGCGAAAAAAGGGCTTGTGGCAGCCTGGGGATTCGTGGGGTTCAGTCGCTTTCCCAGTCGCCAAAAAAAGGCGCATTGTCGCGAATTGCCATCAGTAGAGTCATTGGCGACGGCTAAACAGAGCTCACGTGTTGCCGAGTTTCATGCTTATGGTCGGCCAGCGATGAGTTGAAGAACATCTCGCGGTGGCCGGCTTGGGCACCGCGAAGGACGATGAATAGAATGTACACGTATGGCCGGATGGGCATTAGTGTACCTAGCATTGCCTCCCGCGGCATTGCAAACGTGATCGGCCGGGACTATAACGCGCCGACACGTGGCACCCCTACATAAAGATTGGGACGGCAGAACAGGGGGCACTCCTCAAGAACGACAGAACCTCCGCAAGCAAGACTCCCATGGATATACGAACTGACCCAAACAGGCGAGACTGATAAGGGAGAGTACGCAAAGCGATAGAATATACCCTGCGGTACCTGGCCTTGTTGACGCATATCGCGTACTTACTAACGACAACTGCTAATGGGGCGGCCTTGATCCAAACATGTGTAACGAGCAAGCAGAACGGACTTGTAGGAACTCATGCTCGCCACATGTTCTTTGCGCGCTTGGACCATCCGCATCCGGTGCCCCCACACTGAACATGCGAAATAGTGCCGACAAGATGGACTTTGAGCCTCTTCTACGGCGGGGAACATTAGACGGTCCACGGTTTGAGTGTACTGCCGGCAGGTCGGCCCCATAAGGATTACATTTTACTTGGAGCGGCAACGAGGACTGAACGATTCACGGCCAATTTCCGCGTTCCGGTAGTAACAGCCGTCGGTAGTAGAGAGGTGGCCGAGGTTTGTTAATCAGCAGAAGAAGGTCTGCGGCTAAAAACGGCGAGTTACGTACCCCTACAAGTCCCCATTTAATACAAAATTATTTACTATCAAAAGGCTTCTGCCGAGGGGTGATAACCCAAACTGTACAGAGTACATATAGCCGCAGCTTCTTTCTGCGTGGTCCGGCTCGGAGGACACGTCGGGAACGCCAGGCCGCAGCCTCGTAAATGGCTCCGAAAAATCTCGCGCCCTCGCGATTGAAAACTCAAAACAAGTACTACTCTCTGTAAGATCGCACCCGGGCGCGTGTGGGCCCAAATCTTTACGCAAGACCTTCAATTTCAAAAGTATTATGTCATGTCCCGCCATCGAGGACTTTTTAGGGCGTTCTGCCTCTGGTTATTTGAGGTTCAGTTTGGCCAGTGGGGGAAGTCCTCGGCCTTCACTTGAACGTATAAGATGTCCGCATTATAAGCCACCTGCAAACCAGGCTCCAGTAAGCTTCGATTATGGGACCAGCCTTGACCGTTGGGCGGCCTCTACCGTGCCTAAATAGCCACAATTGCTTCATTCATGGCGACCTTGCGCCCTGGTCCGGGTGTCTCATTATCCTTCCTCCGAAGTAAGTTCTTGCTACAATTACCGAAAGCTCTTGGTTAGCGAGCTCCTTATTAACGGAGGACATCTATACCGTTGATTTCTTTGGCGGCACATCACGCCTGCGCCTCTATCTGCTTGTTGGCAAGTGCTTCGGTATCGCCCACGGGATCAATCTCGAAGGCACCGTAAGGATGGATTGAGTCACGTGGGCCCACAAATTAGGGAGAGATAGTCGCAAGGATCGCCTTGTAGGTCTTGGGACTTAGACACACAGTTGACTACGTTGACCATTCGGCGGTTACAGCCCAGCGTAGCTTACGCTCATACATAGAGGAGTATGACGGGAATGCTATATGAATATAAAAGCAACACTCATCTTAAGCGGTTATGACGCGGTGCTCCTGCGTCGTTTGTTTCCACGGCGATAGACCACGCGAATGACGAACAACGAGTACTGAGTGTCCTGCTGGCTGAATCTAGCTGGTAGAATCGCCGGAGCTCGAGCTGATTGACATTCTGTGTGGCTGTACTTTGGCGCACCTCACTTACGTTCCAGCGTATTCCACCTGTGAACCCAACAAAACGGGCAGGTGACGCCACGGTAGTACGTATTTGGTGTCCATCCTTACACCTTGTAGCGGACGACGGGGGAGCCAGACACCGAGAGCATCACGGGCTGGGTGGTCTCGTTCAGTTCGGAAAAAAATTCTATCTGGCTCCCCTCTAACCGTTGGTCTTCGTTTGATTCCTCTTGTCTTCAAGGTAACCTTTTGTTCTCAGCTCCAGTTCAACACCAGTCCTCAGGACATCCCCGTCAAACTCGAACACCGTTGGCGACCTGAAGCATTTAAGGGTGCTAAGTTTCGTCGCTACCACCAGCATAAGAAGTTTGGAGGACGGTTCGCCTGCCTTTCACCGCTGGTCGCATGCGGGTTAAGGAGGCGCTCTGTGTTAGTGGTCATGTTAGTCTAGCGTCTCACCCAACACTTATCAGTATAGTAGGTCCTCCTACCTGTAAAGTGTTGAGGAATGCCGACAGATCATACTGTACCGATAATGTGAGCGAATTAGGTCGGTTATTACAACGGTACGGCGTTTTGTCTCGGAAGAGCCTGCTTCACCTAGTCATTGGTCCATCCAAGGCAATAGACCGCTACTACAGGACACAAGAACGTGCACTGATACAAAAGACTTTGTCGACCCGGGTTTCCCATATTTGTCCAATGGAAATGACTGGAGGAGCAACTAAATATCGCACAGGCCCTGAAGAGCATCACCTGTTACCGGGGGGGATAGCCAAGATGGCTCGCGCGCAGATCCAGAAGACCCACACCGGCCAGATCAGATGCTTGCAAAATGAAGGCGTATGATAGTACCCTTGCTCAAACCCTTCCTCACCGTGAAGGCATCGCTATTTGCTTACCGCGCGGAGTTCGTCCGCTTCATGTGTATGTTCCGGATGTATACGGACCTCCTTCGATGGTGGGCGAGCGATCATGTCAAACACCTTCCCCGAAATGGTGTCTCTTAGGCGTGATTCTGATATCCTTGTCTCAACAACTCGCCTTCCGCCGCGTGCCCCCCCGACCATTCACGCAACTTCTTATGGCCTGAAACTTCTAAGTATAGATCATGGCCCGAGATCTAATAGAGCAGGCCAGGAGAATGATGAGCTCCTACCAGTATTGTGGACAGGGTACCTTGATATGTTTGGTCGTGCTAACCATTGGACAATACCGTGGCTCTAGGCGCAAACTCGTAGCGTATTTTGCTAGACGTCCTGGTACGAAATATCCCCGGGGTAACCAGCCCTGACAAAGTCACTTACCGCCCTTCTTCCCCCCCCGTCTGGACCTACTCTATCAGGCCCCAACCAAAGCGCATTAAAGACAGTGTTAACGAGTAACGTACGTGCTCTCAGGTGTTGCCTGAGATGGTGCTAAAGTAGTATGTAGACAAGCTGATTGGCGGCAAGGAGTTTGGTGGGGGGTGTATGGGCCCATGCGTAGACGTTCTTGCGGTAGTCTTGGACCTCCTGTAGGATCCGAGCTTGACGAGGTGAGAGGAGGCTATTAATCAACCCAGTAAAGGATGCGAGGACTCTCTGCCACTCATTCCGCTAAGGCGAACAGGAATCATCCACAGCCGGCCACATAATACAGTTGAGAATTCGAGGGACTGCGATATAAGAGATCGTTGCCTATCAACAGGGCCTCCAACTTTGTGATCCTTAATGTTCCGCTTCTCCCTCTCATAGCAGTGCCTTACCTAAGTCCTGCTTGCGTTCTTGATAACGATTACTCTAACTCGGAGTCATTCCCGGTTACGTGGGTTTTGAGGGCCGGAGATCGGGAATCTTACGTTATGTTAATATCCCACTCATGAATGTTTGTGCCCCTAGCATCGGAGAATAGTAAGAATCTCGTCACGAGATAAACGTGAATTACCGATTGTGCGTAGCACGGAAGGCACCTTACAGCAGGGACTCTCCATATTTATCTATTCCCCTTAGTTACAGGTAGCTAACTGGGGCATACGTGCGAGTACCTCGAAGCGGATTCTGGGTTAAACTGCAACAGTTTGTTTTTCCCCTGCGTGAGCGTAACAGGCATGAGTCCGTGTTATCAACTCAACCCACCATAGCCGACATAAAGGGTACGTGAGTTACCTAAAACTGGGCGCTCTGTGATGGCCCGGGTGGGAAGGTGCGATAACCACGGTTATGCAATTACACCGCCGCTCCCGGAGGGAGGAGTACAAACCGGAGGTGTTACGCCAGACTCTAAAGTATGTTACGCAGGCTCCGCTCTGTGTCCCCGCCCAGATCCGGTTTTTTGTATGTAGTTTTGCCGTTCCAGCTGCCTAGGTGGTCTTAAATTGTTTGATTAAAAATCCCGTAATATACGACGATATATCCCACAATGACTGGCGTCATGGAACGGGCGCATTAGCACGCTGGGAGGCCTTATCGGACAATTCTGCGCGGAGGAGCGTGTGCCGCCTCAGCTGGAATCCTTTGCGAGTCAGTCCACGAGAACCAGACGTGGACCTGCCTTGGTCAGGTAGATATTACCAGGCAACCAGGCCTCGCGTCAAGGTGAAACGTTCCTCCGCCATCTGCTCAAGCACCTTTTTTTTACAAGAGTGCCGGCTCCTCATCAGTATTTCGCGTAACGGATGATTCAACCCATGTCGTAGGCCACTTCATACGTTTTCGGAGTAAACATAACACAGAAAGATGCGCTGGCCCAGGCCTGCGCGGCCCGTCATTGGGGTGTTAGGGGTCCCATCCATTTCTAGAAGTTGGTACTCTCAAAGCGATAAGAATCAGCCAACGGATGCATACTTACTTGCACTAGATCTGCTCAATTAAATCGACATAAGATTAAAGGAGAATTCAGACCCAGTTTCCAACGGGCCCTTGGGCTAAATAATCAGACAAAAAGAATTTTAATCACTACAATCCGTCTATCAGGTAATGGAAGGAGCGACTCCGTATGGGTAATTAGTTAAAGCATGAAACTTAAGTAGCGTCGGGTTGTCGTGGTAATGTGCACTTACATATGGAGCGGAAACGACCGTCATTGCCTACCCTGGTTCCGAACATTGCCACAAAATTCCTACTGGATTAATGAGTTCCAAGTCCTGACTTCGAACTCCTACCGAGCACGGAATTCACAGACTCCTTCCGTCGCAGCTTTCTTAA
>SFf16
CACGAGGCACACACCCCAGAAGCTATTCCATCCCGCTGCGTTGGTGCGAGGTCCAAATCTCAGAGCATGTCACAGTCGCTTCTAACATAGCTATGAATATTTTAAACAAGTGTTACCGAAGGACGATGAGCGCCTGTCTTACGGGACTTACGAAACCGAGGGCACCCGTGTTACTCAACAACTACACTCATCGACCAGTTGTATCCCTTTCCATTTTGGATTCAGCGTCACATTGAAATTAGTTAGGCCCGTCTTCATTGTTATCGCCGCGCCCTCGGAGAAGTTTTGAAGGGGACTACCCAGGACACAAACCCCCGATACCACCGTGTGCCGCGTCAAGCTAACTTTAACCTGTCCCAACTTGCCGGCAAACACTGTGTTCTTCGCTAGCGCTCCTTTTGGTCCCGGGAGTAAAAATGTTGCTTCCGCACTGATTGGTGTTGGTCTGCACACATATATGCGGACTCCAAATAAGTAGTTGCAACTGAGTTTAACATATGGCATCTGCCAACGGACCTATAAGGAAGGTTGTCTCCCGCCGATCCGCGTGATCACCGCTAACTCTGACGTGAACGGCAATAGGCGTCGGTTGATATCGGGGTGTAGCTCCCGGAGACCTGCCACATCCTTAGCAAAACCAATCTTCTGACGTGCATAGACGAATAGAAATAGTCAAATGGACCAACCAGTTTAAATGGGTGTGGCATGATAAGAGACTAGGTTCGAGAGGTATGGGGGACGTCGGGGGCTGAGGATAAATCCAATGAAGGTACAGACGCGTTCCAGTTTTCCAGAGTTCTTGAGAGTTGAATGCTTATACGCCCAGTATAAGTTGTACTAACACAGATAATGAGTAAACAAGGATTGCCCGATTGTAGAACGTTCGGAGTCCACTGCTAGCCGTGTCGGGGTCCCTGCAACGTCACACACGCGGTTCTACAGGACCGTACGCAGTCTGTCCTAAGGAAAAAAGCATCTGTACATGAGGCTTGAACTGATGATATATCTCAGAATGATCCGTTACGATTTCCCATAACCTTCGTTAAACTCGCTTATGAAGAGACGGTGATGTCTAAAGGCTGTCACGAACAGGTAGTGTAGAGCAGCAAATGCAAAAGGAACACCTACAGTAACACCAGCGTTACAACCTACGCTCGCCCAACGAGCATTCCCAGCAGCGTAGAATCATTTCGTGGCTCACTTTGGCGTACGCAATCCGGAGGGGCGGACACTCTCGTCCGACCATAAGTCCACCCTGACTAAAGACTGCAGGAGCCGAGATTTAAGGAAATAACCTTAAGCGTTAACTGCGCATAGAACTGGTCCTGACGGATTTCGTAACATCACATAACATATAATGGCTACAACGAGCACACTCTAGATGTAAAACGCACGACGAGAGTTCAAGACACCGCACTCTAGAGCAGCTTAGTGTGGTCCATACTGCTAAACACCCTTAAGATACTGTTTGTCTTTGTATCGAGATCCTTACCGCAAGCGTGCCCAACCGCCTCCTGATTTAATGACTCATATTGCCTGGATTCGGTTGGTGAGTTAGGGGTACAGCGAACCGAACCCCCGCTAGTTGCGGCTACTTCTGTGTGGTAAACGGTTTGAAAGACATATGGGTGGTCAATCCGGCGACTGGTAGAGGGCGGGCCAAATAAAGTGCGGTAACATAGGCTTCCTATACCACTTGGGCTAAGGCCTATAGCTAGTGCCTTATCCGGACACATCACCAGATACGAGCAAATAATGCGAGAGAGATTCTCTAACCTCCTTGCCCAATAGCAACCGTCAGACGTGACCTATTTCGGAAGTGTGGCGACGCAGACCACGGTGCTATACGTTTCAAAGGCATTACGAGTGACAAGAACGACAGTATGAAGTGAAGTAAGTTTTCGGGTGCGATCAGACCAACGGGCGTAGCTGGGACGCCTGACAGACGGAATCCGGGAAAGAAAGATTCGTTCTTGCATTCACGTCCGGCATGACCTATCCAGCTGCCCACGTAGCCCTTCACCTCATCATGAACAGAAGAGCGTGCATCCGACTTGATTCGGGGATCCTCTTTACGTCCGCATCCACTATTCTCACGATTATACCACGCACGCATAGGTAAGACTTATATATTGGACCGTCTCACGGGTAATGAACATCCTGTATGAAATAAGGTTTACCCTCTTACAATGACCAACCGTACTAAAGCACACGGGTTAGGGATTGTTTAGAAAAGGCGCCTGGCATAATGGTGCGATTGGAACCCTACCCCAGGTTGGCTTTATTTGTAGAGTACACAGTACAAAGACGTACCTAGTAAGCGTGGCGAGCAGGAGTAGGAGGACGTCACCTGAAAGCACAGAATGTCACTCACGAACACAAACAGCTGCTGGCGACTCGCGCAACAGCATCAGTGCTCGCCTCCCCGCGACACCTCGCTCGTGCGAGGTCGGAATGGAACGCGTGATAGCCAACCATAGGCTGTGCGGCGCACGCTTCTACCACCCCTGTCGACGTAGCCGAGACAGAGCCGAACAAACCAGCATCTGAGAAATACCTTCAGGCGAAACTAAGTACGCTGGTATGCTAGAATCATACGGCACGTGGCTTAGAATAGTACAGGTCGTGAATCTTCGCGAAGGCCGTTAGTACTGGAGGACGCTAGAGTGAGCAATTAACGACGTCGACGGAATAAAGCCTAGATTACGGGATCTCGAATTACTCCAGAGAAACGCCAAATAAAGAGCAACCTGCATCCGCACGTTTTTGGTCCGACTTCTGCATACCATTGATTGAACAGAGTCCTACCGATGCACGCAGGCTCACCTGCGGTTACTTACGGGGCAGATTTAGGATATAGGGATCACGTTACGCGACTTTGCCTTTCCGTTTAACTACCGAGTCTAGGAGGGCAAGGACGCGTGATATCCGCTGATGCAATCCCAGCATATGGTTTCAAAACTTCTCTATTTCATGTGTTTCCCCCTCGCTAAAACTCCCAGACATAGTGCTTTAGCGTCCTTTATCTTTTTGGCCCACTTCTGTGTTTCCTAGCTCACTTGAGGATTGCTCGCGCAAGAACGAGGTTTAGATCTCTCACAAAACTGTGGGGTCAAATCAAACCGAAACGCCACCGAAACAGCGCGCAACGGTTTGGATTTGCTCAGCTTAAGAACGATGGATAGGAAGCTATTTTCGGCAAGCTCTAAACGTCACTGAGTCCTGTAATAAACTATCCGCACGACCGCAGTTACCCCTAAATTTCTGCTTTCATTTATCGCTGAGCGGAAGTCAGTGGGCGTACACCTAGAAGATGAATCTAGGTTCTACCGTGAACTCCCGTAGAACTCACCAGGGATGCCCACGCGGACGCACCCAAGGACTGAACCGGAATGCGTGTGAAAGTCCTAAGGGCCTATCGTACACGACGTGCGATTCCAGTAGTGCATGTCGCTCTCGAGCTGACGTAGTGACTTAATCTTTGTGAAAGGCTCGGCCGTCAAAAAGCCCATGGCGGTTTCTCATATCCGGGTGTAATGACACGTTGTAGGCATAGCCGCTCCCCGCGGTTTATGGCGAAATCAACCACTCGGAGCCGCCTCCATGGCTAACTAATTGCCCACCTTCTTGACAATGTCTATATTTCAACATGCGCCGTTAGGTCGTGACTCAAGGAGGTGAGGAGGGTTCACAACTTAAGGGAATAAGATGGGGCTTGTACATGGCGCACCCGCTCATGAGTGGCGAGGACCTCTTAAACTACTACCACTCAGGGGGAATATTCCGTGAGACAAAGACCATACGCACAGCGGGCTGTTTAATGTAGCCAAACGGCAAAGATACGTTACCTAAGAAGAAGAGGGGTAGAGGAGCATGGTTGTCTACACGAGAGGCCTGAGGACGTCGAACGCTTTAGTTCATAGTTTTTTCGGTCTTTGGACACGAAGGGGACAGGGGTTCGGTGCACAGTGTCCTGGGTCTCTATGTGTGGGAGGCCTTTGGCGATGAAGGAGGTAGGTTAACCTGAGCACGACCACAAGGCTAAGGATAGAGATGTTCGACGCGCTCGAAAGTCATCAGACAAGGAGTAGAAACATAATACGTGTAGTTATTAATTCAACCCGAACCAATCATTGGCTCAAATAAACAAAATTATAATGTTAGTAAGTTGAGCTGGTAAACCCTGAATCTTGTCGAGACAACTAAAAGAGCAGGCAGAATGGTTTATATTGCAGTTGGTGGATCGCATAACATCGCTAGGTATGAAGACAGTTCAGTAGCGCTTTGATCTATACCACATTGACAAATACTACACAGGTAGAAGAAAGTTTACCTGCAGTGTGCCCATTTCCAGCCGAAGCGTGTGCAGATGGGTACTTTAGTGTACAAGACTCAACGCATATGTTAAAAGTTGAGGCAAAAAACATATTGAGGGAGATGCGAACGTTCCGAGGACTAGCTCAGGTGGAAAAACCATCTGCCGAATAGGTGTATTCTTTGTAAGTAGGGCAGAAATCTCGACACCCTTAGAACAGTCTATCGCGATAGCGGGTAATTTAGATGCTACTTTCTAGAGCGACGGTCGATATAAGGTGGGAGACTAGATACTACAGGGGTAGTCGCGCGCTGCCACCCCTACCCTGGGTGCATTTGCGTTCACCAGTAGGACCCTTTAACGGATCCGTATCCCGGTGAGAGGGACAGCGTGAGCGATACATTTGGAGGCGCAAGTGCAGTCGCCGATCTGTGCCTCGTGGAATGGACGGAGAATGTCCGTGGAAGCAATTGAGAGTGTGGCTACTACACTGGCGAACGTGAAAGAGTACTCTTTTTGCAAACCGCTATGTGCCTCAACGAAAGTTTTACCGATTCTTCAAGCCCGCAGAGCCTGGGGACAATTGATGAGATATAGAATGTTGATTCGATGTATAAACGTGTCGGAGTAACGAAATTCGGATATCTGACGTCGACGTCGGCCATGACGGGCTACACTTACATTCGGTCGGCAGCGCCGATACCGGCCCTTATCATAAGCCCAAGCATATCGGAAACAGTTTTTGGTTCTTTGTGTCGAAGCTTACACGATGCCTCCAATACACCGCCAGGGAGCGTCTTCTACAAGGCCCGGCCGACATTAAAAGGATCAATAATAGTGCCAAAGTGCTAGCGCAACGCCAGAAAGTATACATGTTTCTGGTGGTTACAGTTTTGTAGGAACTGAAGGATAGATACTAAGTCTCGCGCCGGTGGTGACTGAATCAAAGCCAGGCCAAGACAGAGCCATTTGGAACTCCACTTCACTTAAACCTTTAGCGCTGCAAGCACAACGGGCGGTATTCCATCAAGATTCGGTGCCAGGAGGGTGCCGTCTGCGAATAATACATAGATCACGCGGGCCTCCATGAATATTTAGCGTAAAACTGGAAACGGGAAAGTCAAATCTAAGGGCTCCGCACTCTAGAGCAGTCTAGTGTGGTCAGCATTCCCGAGCTGACACAAAAAACATAAATTACAGGGCTAGAGAATGACAGCGCGCCGATGTGCAAGGATGAAAGAAAGCCGCAGTCAACCAAATTAGGTAAATACCATAGTTGCGTTAGATAGTGAGGGGGTGATTAATTCTGGTTCACACAGACTTACCCTTTTGACTGACCGGCAGCAAGACTGTGCGTGGGTAGATATATTGTCTGGCTATGACTAAGTTGATCATGTGCAATTTAACTCGAAAGAATGAATTTGCGCAAGACCAAATTGCACAACACTGACAGAGTCTGGCGGTACTTAGCACAGTAAATTGTGAGCAACTTCATAAGCTCCGAGCATTCTTTTACCGTCCTGCAGTTCACATTCCAAGCGCATAGCGCTCCCACGCTTCAAGGTGTCGTAGCATCGTAGGGGTTAGATCAGTGCACCCCCGGATCTTGTATTCCATTGCAGGGGACTAGATCTCACACTACGCTTAACAAGCTTAAGCAGAGGTTCGAGCGTCCTTTCCAGGGTCCACGGCGGTTCAGGAATTCGGTCGCGACCCAAAGAGATATTCCCATAGCCATAAGTAACTCGAAACTATGTATGTCTGGAACCAGCGTGATACGACCCTCTCTGATTGAATGGCCTACTAACTTACGAGTTCCCGCCCTTGCCTCATTCGTTTCTTCAGTCACGCACTTTACACTGGAGGCCGTAGGGCAGCCGTGGAGTCATACGCTGGGCGTAGATCTCGCACGTAATCAGGCTGGTTGATTCGTCGGGCATACCAAGCCATTGTCCCCGCTTTTAAGTGGCCTCTGATAATAACTTCCTCCGTTCCACTATCGGGGACATACAGTCGAACCGGTAGTCATAACTTATGCCACGCGCCTTAGCAAAAGACTCAACAGTAGAGGTTATACTTACGGCATGACCCCCCAAGAAATAGCCAAATTCGTTGACGCTGGTTGGCCCCCTTAGCAGCGGAGCCATGCAAATGTGCATACTCTTCTGAGTTCACAGAGCCGACCCCATTTAGTGACGGCGCGTGTATCCCCGGCGGCCGCCTGTTAGTGGCACCACGCATTTAAACGTTCACCGAAATTACGCGGGAGTTAGCAAGAAAGAAATCCAATAAAAGAAAAGTCATGCACCCGCAATCGCAGCGACCGCGATTACTGTTTGCACCTGCCCTGTAACGGACCAGACCGGCCTTACTTCGGCTTTTAACGCCAATGTTCCATGTCCAGAACAAATGTGGACCATACTCCGGCGCCGTAAAGTGGGTCTGGAGAGGGATTTCAGCAATGCGCGGTATCAGTAATAATCCGTTAGTTACACATCCAATATTTGCGGTACACTATCCCCGCTACCGCTTTTATACTTAAAAGTGTAGCGCATGTTCTAATTTACATGGCTTCCGTTAGAGATCATACTCAACCCAAAACAGTGCCTAGGTGAGACATGCTCTCTCGCTCACCTAGCCTCAGTGTCCGGCGGTACCGTCGAGCACAGATGCAAAATCCGCCGCGTACTCACGTTCACTCCCTTGTCGACTATGAGAGTTTGGGTTACCTGTGGCCGTCATACACTTCTTATTCTTGACTTACAACGGTTTAACACCGAGAGTGTCTCTGTATGTAGTGATTCATACGCTACGTAGTAAACGCTTGCCGCTCGCCAACTGGCATTAATAGCTCTTCCTATATCGGATTCATGCGCACAGACCAAAACAATCAGAACCCCTAATCGACCTTCCACTTCTGGTAAACTACCTCGCCCCGGACCCTCCTCCCCTCAGCTCTTTGCGATACTCTGGACCAATATCGAGCCTCAGTGTTTCAAGTGCTTTCAGACATTTCAGCGAAGCAGTACATGAGAAAGTTTGGAATTATGATACAACGCACCTCTTACTGAGTCTTCCACTTTGGGCCCGACCTGTGGACCAAACCCCGGTGAGTGACGGAACACCTATATGAGAGCGTCGCCTGGAAGCCAGGCTAAGGCGGGACGTGACCGATTTAAATGGGTTCACTACATTGGTTCAACACATTTTAATCAAGGACGCCACGGCCGTGGACAGCGTCTGGAACATGGGGGCATTCTATCCATATAGTAGTGGCGCCAAGGCCTTCCAACTTCGAGACCGTAGTTTTGGGAGAGATCATGCGAGGCCTGTAAGACGAGTGACCCACCGAGCCCAGGCATACTCAATGCGGCTTCAGATGGAGCACGTAACCAGCAGAAGTCAGTACACCTGTCATTTAAGCGGGCTTGTTTATAGCTTTCTAACTGACCACGCCGCCGAATTACGATCCGCACTAGACTCGGCTCTGAGGGACGACTCAAGGACCACAGCACTATGGGACCTTACGGAACATATCATCACAGGTATATTAGGTTCCGAGTAAGGTCATGCGGCAAAATTGAATAACAAGAACATAAGGAGCTGTCGCGCAGATGCTAGAGAAGACTTGGCGCTATGAGATTACTTTTCCATAAAAATACTTCGCTCACACTCTGACTAACGAGCTTCATTCAGGTGTGATTTCTTCTGACTTACCATAGCTCACGTTTGCAGCGAGGCTCTTAAAATCACTGCAAGCAGATTCCGGCGAGCCCCTGGAGTAGGTGCCTAGAGTCTCACCAACAAGAAGTAATGCGGCGCACCACAGAGACAAATTCTTCCCAGACGGGTCATTTCCCGGGTTTGTCGCTAAGACTATCCTTTGGGGAGCAGCGCAGCGATGCTCGACAAGACCTCTTCATTGACCAGTGTGTAGTGAAACGGGTCGTTACGCAATGGCCGCGACCGCTTGTTTTAACCGCTTGCGCGCGACATTCGGAGCGTGGCAACCAGTTGTTCCTTTGGACTGCAAGGTGCGTTGTCTCTTTTATCCAGTCCAGTACGTTGCCCTGAAATCTGGCCTTCATTTCCTGCCCGTGAGGATGCCGGGATTCTGGAGTTTATTCATGCGGTCGGGGTCGGCATGCATTAAGTGGCGCCAGAACCAGGCGTCTCCGATTACTCGGTACGAGCCAGACACGAGGCAGAATCGTTATTAAACCGACTACGTCCTCCTTACCCCGATACAACGCCTCGCGCATACACGTCAGAGCTGCAACGCCAGAACTCAACCGAGTTGCTTCGGATAGCCGTCGATATTGTCGCTAGCCCACATAAGCCGGGACGCGAGGATCTTATGCCGTCACACAAGACAGCGATTGCCCTTGATGAAGTTGATGGCCAACCCTACGTGTATGGATAAGGATGGGACCGGAAGGGTAGGAGCGAGAAATTTACAAAACCATTGAGGGGAGCACGCAGAGGGTGCGTGGAGGTACCGGGGGCATATAGATCCGCGTAAACGGACTAAACCTTAAGTTGGCCACTGATGCTGAGTATCGTAACTTACGTTCGGGTCAGCGACGCACACCTGCCCTTCAAAATCTTGGCAAAAATTTAAGTAGAGCAACCGCGCGATCTTGACTCGGACATTCTGGATGCCGGTTACTAGTGTATTCGGACCCTGGCGTACTCTACTTTCAAAGTCGTAGCGTCGTACCCCTCCTAGGGGAAACCGGGTTAATCCGCAAACCGCAAACCCACACGCTCCGGATATAGACTTCGCGACGGAGCATGGGGAACGAACACTTCCCGATCCGGGGGGGTCACCCCGGTAGCCTTAGAAGATCAACACAGCTACCATGCCAGGTCAAAGAGTTCGGGCGGATGTTATGAAATGTACATACCATCCCTATCAGTAACTTGATCCTAGGACTTACGTTAAATACAGATAAGTGCAAAATACTGAGGCGTGGGTGCCGTACCTTCCCCAGGGACCTGTGGCCTGGCGGGTATTGGAGTTTGGGTAGCAAAGTCTGGGGACAGCCAGCCTACCATAACGCCTAGGACAGTCGTAGAGACCGGTATGGTGCTTGCTTCTTTAAGAAGTCTTAGACGCAACGGCCCGCCTGCCTGGGGCTGCTGTTACTCCGATGCGGGTCAATGTGGCTATAACCGCCGCGCCAATGGCAACCTTGCCCCAGGGGATGCGATATCTCAAGAGCGCGACCTACAGGAGGCAAGAGTCGGTCTAACTTCACAGTTTCAGCAATGTCTGGGCCCTCAGGAAGCACGCTCAAAAGCCCGGTCGTGGTTCGGTGCACAAGCATGGGGTGGTCGGAACTGTTTGGTATTTCAGCAGGTCAATCTGATGCAAAAACTTGGGCTATAAGGGGTGGGGCTGTTAAACCAACCCGGCCGTTAACGGAGCACATAGACGTCAGCATATGCCTCCCCCTAGTTACTATATGAGATATGCAACTCAACGCTGACCAGTTTTCGGAAGTATGAATTATCCCTCGCACGGAGACGCTAAGGAAACCAGGTTTGAGCGACCCGGCAAGGCGTCCACAGAAAAGCCACCAACGCGGGCCAACATCGCGTTTAGGAATCCGCTGGATCGACCCCCAGTTTTTCACTTGCATATTGGGCCGGGGGAGATACACGGGACAGCTGGATGGTTCGGATCCTGGGATCCTCACGGGCTGTCCACGGCTCATCTACAGCTTAATGGAGATTGACATGGTATTGATGGTGCTTTCAACGAGAAAGTAGCGCCCGCGCATCTATCGCATGTAACACTTCGACTTTAAGGGCGGGATTGAGACTGTACCATTAGTGTAGTACGGTTCTAGATCGTCTTCGAATATATCAACGGGTACCGCCTTGTCACCAGACGATCCTCGAAACAAGTACGAGTTCTCCTAACAATAGTCATAGCCACTCGCCTTTTTATTTCTCTTTGTACAGTATGTGTAGACATCACAAACATCACCGTAAGTTCCTCCGAGGAACCTCAATCTCCGTTACGTGGCTAAGGCATACGGCAAATTGCCTCGCTTAACGCCGAACAAGGGAAAAGTCCAAGACAACTCCAAGGTCCGTACTAGAAACTACACGTGAAGGTTACAGGGCATAAGTTGTTGGTCTAAACGTAACACACTACAGCGTGTACCTAAATTGCAACTCGGAGGGGGTGATGATTGTTCCTGAAAACCAAGAGGACGTCCGCTTCATACCATCGGTACCTCTTTTTAGCTATTCAGCGCTATACTCACTCGTGCTGTGGGGTTTCCGCCTTCGGCTTGATGTGGTAAGGAAACAGCAGTTTATCTCAGGACCCATGAAACGATGATAGCGCATAGTCCTCGATGGAGGGACTCTTGCGTAAGCCGGGCTCGCGGCGCCAAGTCGTGCCATACAGTCGCGTGCGACTGGCGAGACTAATAAACGAGTAATACCTAGAAAATGACTCGTGATTGGGAGTGCTTCTTAGGAGCAGTGTAGAAGCGGTAAGCTTTGACTGCAGACCGCGCGAGACGCAAATAATGTGCCAAGCGCTGTGCGAATATGCAGACGGCGGGAGTATATGTTTGTGGGGTGCTTGGGCACAAAGCATCGTCAGCGCGAGTGGACAATCGCGGATTAGCACGCTCGTAACCAATGGCGGCCTTAGCCTAACACGTCACAGCCCGCTGGATCACATTACGTGCCGTGCATACTGCTACAGGACCTTCCGTTCTACTTCACTAAGTGAGTGATCTGGTGGTCGTGTCCGAATGGGTGCCCAGGTTACCGTTGGATCACGCATCTCTCGCTTTCTCCTTTCTAACTTTCCCCCCGACGCTCGGTCGGTACCGACGAGCGACGATCTGGCAGACACCAACGGGGCACACCCTGTAACCACGTTGACACCAACGGGTGTGCTTAACTACCGTTTAGTCCCCCCTCCCATTCCACACGCATCCTACCACAACGCCACCGCAGGAACCTAGGCCCGCTTCGGAAGCCCCTGCCTCGTCCCCGAAACTTGGGTACCCCGTTTCGCCGAGGATTAGACGTTCACCCCCCTTTCTAATCTCTACTACCCGCGCTTACCAAGTTTCGTTCCCAGAATTCCTACTCTTCGCAACACCTGATTGTTCCTGTGATTGTGGAGGATCGCGGTCGGATATTCAATCAGCCGCTTCCGGAGAGAGAATATCAAGGGTCTGTATTAAGTCGCGACGTGGTTCTGCCAGGGTGTTCCGATGTGGCTACTATGTGTTCGGGGCTAGCTGTTTTCACACCTGGAAATAGGGGCATTTGTAGCCGCCAGTACACGCCGTAATACTATTCCTGCTACAAGATTGATGTATGGCCTCGACGGGTACTCTTACGGAACGTTTCCGATACGCCCTCGAGGCTGATACGGAAACATCTGCAGTATCCATGCACTTAGTAGATCGCAAGGAATTCTCACCGTCCCAGAACGCGCAAGTGGTGAAGCATCTAATTGGTTCCTAAAGCGACCTGTGGCATTTTGACGTGTACCATCTGACTAGTCACTGAGCTCATCACCACCAGAGAGGGATGTTACATAATAAATCCGCAGACTTAGGTCGAAACCTACGTTCATATCTACTCCAAAAAGGATGATTGGGTACCTATTGTCTCCACAAAACAAGAGTACAGCAAGAGTCCGGAAGCACGGAATTGAAATCCGTGGAAGGGCAGCTTCTTGCACGTTGCCGAATCCGGTACGGTGGGCAACTGCCGGAGCGAAGGGCCAGATAGCGGGATCACTCCGCCGGCTCTTTATCACGTCCTGTAAATTACCGCTGCACGGATTAGTCTGTCTCGACAACCACAGTTTTCTGACAATGTGGCTGGAACGTCCACTCACGAACTTCTTAGACGCTTAGGAAGACAGTGCGCTGTAAGTAGAGTTCTACATAAAATTCCACCCGGGTTCGTTGTTCAAAATACTGTGGATCACCAAGTCTTCGAAAGTAAACAATAATAACTTACAGTTTGAGACCCATCTTGATACGGCAGCGACGAAAGCACCGTCGGGGCTCTGTATGACCAAAACCAAGGACAGGTTTCTCTCGGGTCCCTTCAAATGCCAGTACGAACATCATCTACTAGAGTGTCTACAGCTATGCGCATTGGAACTACCACGTACGCACATGCGTCACTGACAGTAGTAACTTTGTAATGATCCCCCAAGGGAAAACGCTGCTCTGCGGTCCTCGACTGTCCTCGCCACAGTGTAAATTCAGTTGTAGGTACTCGATACACTCTCATCCGTGGTAAGTTATCGAGTTGGCGCTGTCATAGCTACGGCCTTTTATTCAGTGCTATTCAATGGTGTATAGCGCGATGTAGTGACCCTGCCGTGACCGAGTGCTTAGGCTCTGGATTTGTTAATCCGACTCTGCTTCTATCTGATACATTCGGGGTATGGGATCGGGGATTATTGACCTATGGAGACTCTCGTCAAACAAGTGCCCTGTGCTCGAGATTGCGATCCTAGTCCTCATTGCATTATGTTCGAGGTACAAGAATCATATCCACAGTGTCTCCGGTTAGTGAGCCCATCCGGATTTTACCGAAACACCTATGGTACCCCGACTGAACTATGGTACTGTTTGTGTTATTAGCCCGTGCCTAGTGAACTAGATCCGAAAGTCCCGGCGAGGTACTATTTTCCCTCAGCGCGCCGGCAACCAGTATCCGCCAATCTAAGACACAGACACCTCTCGTCGCAGAATTATCCTTACCAGGGACATTCCCTGCTTCCCCGCCGTTTAGCATTCGTACCTTTATCTCCTACGGCTTCGGTTCTCTCATTGGAAATGTCAAATGACGGCTACAGGCAAAGCTCTTCTCGTGCACTGAGGTATCATCGACTCCCGCATGAATCTTTTCAGGTCTACCATTTTCAGGAGGTACGTTGCTCCCTAAGGCCATTTTAGAGCGAATCCTCTTGAATACCATACCCGTAACTGGAACGTGCCAATCGATGCAGCCAAAGAACTCGGCAGTCCTATGAGACCGCAGGTCTTCCTTTTGCATGCAAACCATTCTCTACAGTTATGACCGACTTTTCGATGTGTGTAAAGCATAAACGTATGTGGTTCAGACCAAGAATGAGGAGCCATAGGTCGCTGGCGACTTAAGGCGTTGCCCAAGTTTGTGCTTACCGATCACGCACCACCACCATCCGTCCGCTCTACTGTATAGCGAATGCCGGGAATTGAAGCTCCCGCCAGCTACAGGTATGTCGTGAAGGATGGGGCTAAGGGCGCGTATCATGGACCATGGCCGCACGGACCCCTCCCCACGGCGTAATTATAACAGATGGTTGTGCCAAGGCCATTTCCCACAGAAATTTTTGTAAACGTCAGGGGCTGACCTGCCAACCGACATACGATCAGGTACAACCATCTGAATCGACATCCTTCCCGTCTCGGGCCGGACTCACGTCACCTTGCCAAAGCCACGAAGATTGCCCTGTTCTGCTAAGTAAGAGACTTTCAGGTAGAGGATGGTCCCCTCAAGCTGTCGTCTAGAGGGAGATCGACATTTTTTACGACACTGCTCTGCTGCTATGACCCAACAGCACGGCGCGCTCTAATATAGATGGATCAACCCCTGATATATTTCTTAACAAACATCTTTTTAGGACACTCAATAGCCACCTTCGCGAAACGTACGTTCCGTAGTGACCTTTCCAAAAAGGCCAAGCAAAACCCATATTCTGTGGAACCCTAAAATACCTTTCACCGACGGAGCCGACTTGATTGTACCCTTTTCTCCCCTTCAGTCGGCCAACATCCAGGACCCCCCCATCCGGAAAATCAGCCACGGTGCCGCGCGGACTGTTAAGGCAAGGGATTCCGAAAGATGGAACTGCGATTTACCAGCGTAAGAGCGGGATTAAGAGGTTGCTCTGAGCTAGACCGAGCTACACCGGTCCCGCGAAGCGCGTTTCCTGATTAATCCGGCCCAATCGGGTCACCATGAAGACACAAACGGTACTTGCCAAACAGCCACGATTCAGCCACAGCTGGTAGCATCTGCGTTTTCACATTTTGAGCATTGGTCCGCTGGAACTTAGTTTACTAACTCTGTTTTGACGACATCCAAGGGGCACCGGCAGGCGGCGGCATCTGGCCCTCAACGAGGAAGATTACTTAAAGTGAACGGGGGGAAGACTCGGGGCGGGGCGACCCGTGAGCCGGAATGTAAGCGCCATGAATGCACACGTTACGTAAGGAGCGAAACGGGCTAGTATCCTGACCATCAGGTCGTTCGCAGTCTCTTACAATGTGTGCGACTCGAACTGGACACCTATATTCTTAGGTTATGCCTTCGCAAAGTAGTAACAGATGCTGTAGTGCCATCGGGTGGTCGATTACTTGTTAGGACGGGCGTCTCATCGGGGTAGTGGTTTGACATGGGATATGATTTCTAAATGCTCCCCACTGAAGAATAGGCAGTCTCGTAATTCTTACGCTCTGTGAGTAGCAAAGACGGTATTCATGACACCTTTACTAGCTCGAGCTCTACTCGCCTACTCACCGCCGGAGCTGCAGTTGTGGACGAGAGAGGGCGCTGGGGGAATGCGGCACTGCAAGGGGGACATGACAACCGCACCGGGAATCAGCATGTGTAATAAACTCTCAAAGTATTGTTAGTAAGCGGTAAGTAAAGTGTTGGATAAGGCAGCAGGATACGCGATCCACTGCCCTCGCCCCGGTAATTAAGCCACAGCGCGAAACCCGCTCACGCCCATATTCTCGTGAGTGTTCCACATTTGTCACTGGAGTGTTCACATGAAATCGACATCTTTAAATGATTAAATTTTCGTACGCTATATCTATTCAGTTATCGCTAACTGACCCTTACCCAGCGAAAGTTATCGAGAACCCGGCGGCTTTAGAAAGACTCTCCCCCCCGAAGTATACAAGATTCCCCCACATGGGGACGCGGGTATTATGATTGTCATAAGTCTATGAGCAATTCCCTAATGGACGCAGGCTTGAAGTACAACAACGGCCTCCCGCAATTAGGGCCCTGACAGCTCACTCGTCATAGCTAGAATGTGGGACGCCTGTTATACGGAATCACTCCCTTACTACCAAACCCTACTAGCCCTACCTTTCTGCGAGGACAGGCCGCGGAGAAATGTTTGGTTGAACTTCGTATAGAATACTAGGGTCTGAAGAGCGTAATCGTTAATTAAACAGGCCGTCATTATGAAAGCGCTGGGCCACTATCTTGTCTGTGTTTCTCGAAATGGCAAGGAAATTTAAGTACATCTCAGGCTGAATATGATACGCACCTCCGCATGTTCTGGTAGTCATCTCCGATATGCGCATGTGCTAGATCAAGTGGAATAAATCTAATTATTATTAAGAGAACCCTACACTGTATAATAGGGCTAATAGGAGATATTAGAGTTCGGTGCCGGAGTACCTCGGTGCACGGGGCCGGTAAGCGAAAGTGTGGTCATATGAATAAATAAGATGCCCCTAATGCATGAATCTACGCCCACATCATCAATATGCTAAAGCTTTAGAACTAGAGTAGTAGAATACGTAAGTCGGGACTGTTAACAGAGGGTAGGCTTTTGACTAAATCGATGTGCGGGATGTGTTGCACCTTGGCAATGCCGATCAATAGGCATCCAACCTGCATCATAACTCTTGACAAGGGGACGAAGCGCCCGAACCGAGGTGCCAGTTAGGAGAATGTCCATCGGACAGTAAGGTCGGGTGAAGTGTCAGTCACAAGGGGTGATGCGTTTGATCGTTAAATTTCAGCGTGGAGTAGCAGCACTAAAAACCTGCTTATCTCCAGATACTTCAACAAGAGTACGCGAGTCGTCATTCAAAATCGTTCTTTCTAGATGCGAGCCGTCTGCGTCCGCATAAGGTAAGAAACGGAAAGGCACTCTTGACACGTGATAGGGAGTTGATTCGCTCAATAAATCGGGGAAGTTTCTATTATCGGGTGAATCGAGAAGAGGGTCACATCTGTCCTTAGAAGGGCGGTCGTTTGTGGTGTACACTGTCCGTATTCTCTTTGTTCCAAAAGGGACAGTCGAGCACATTCGCTGCACATTTAGACATTGATAAGTCGTGTGAGGGCAAGGTTTATAGTAGGCGAAACACCAAGACGATTCAGGCCTCCGGCCATAACCTAAGTACTGTGAGGACTTTTAAACCTATTGATCAGTGTCTAAACGAGTGCAGCGTGACCACTTTGGTTTAATTTGAGAGCGTGACAGCATAAGATGAAGGGGAATCTAAGAGGTGATAATGAATCTGGCGGCCGCCGATTATGCGACCTAGAGTGGGGTTAATTGGCAAAGGTGATTGCATCCCGGCTATAATGCCGCGCGCTTAGCCCACAGTCCCCGCCTTTGGAACTACAGGCCGCAGATGCAAAAGTATCCGCCCCTGGTCGCGCCAGGCCCCCGACCTCCGAGTTGTTGCAATGAATCGCCGTAGTGTTAGACCTAATATTAAAAAACGTAAAGTCCTTCTACGGCTGTGCCTTAACATCCAAACCTATTCTACAACACCCCGGCGAGAGTCGTACCTCCTCTCAGTCGAAAACGTAACTAACTAAAGGGCGCTCACACCAGACTTCCTCACTCCACGACGTAACATAAGTCTCAATGCAGTCTATCACACGAACACTATGAAAGCGTTCCTACATGTACTCCAGACCCAGGCAGGCGCAGCACGTAGGACGTCTTTGGCATGCAAAACGTTAGGGGCCATGCGTCGGGTGACAACCCTTCCTTCTATCGTACGCAGATTGCAGATCACTGGAAACGCCCTGAACTAGACAGCCGGTCCAATACGGAAACGAAAAGCGGACTTGCCCGGGATAAACAGAGACCCCTAAGGTTCATCGGCCCACGAGCGAATTACTGACACGAAGGGCGGCATTTGACGCATCGCCGTACTACATTAATTCTTTCCATAAGGTAACCCCGCGCGTCGCGTTTACCATCAGCACCGATCGTGACCGAGATCGATATCTCCAAGGACCCGAGCAGCTGCTTACCGACGCCTTCAAAGGTGACTGGCTCCACGTCTCCGGGCCGCGGTGACATCGAGCGTGGTCAACATTCGACAGGGTCGGTTTTGCCTTTACGCGTCCCGAGCACCCTCCGACACTCTATCTCAGACTTCCTCCGCAGCCCTACACCGTTTTGTATCCAACTGCAAACTATTATTTCATCTCTCTCGGGAGTAACTCACCTGGCATTATACCCTCCTTGCCGTGCTGTGGTGGTTGATTCAACATACTACTGCGTTTCCCAAGGCGCCGTGAATGCTCGTAGCCGGTGGTCTGCTTTAGCAGGTGGGTCCATAGGTGCCAAACTCTTTGGTGTGTTGGTGGAGTCTGAACGTTTATTGGGGAACGGTGCTCTTACATGACATGGACTGGGTGCGCTAATGATTAACCCTCAGTTTCTGCAGAGCTAAATTTCGAAGATGAGAGACCATTCTAATCTAAAGTGAGTATAAGGACTGCGCCTTTTCCAAACTATTTGGAGAGATCCCTTGGCCAAACATTTAAGTTCTAGCTGCTTAAGGAAGGCTCTGGATCGGATTAGCCAGTTCATAGCCCTCTCAACCCGATCAGAGCTGCCTGTGCCTTGTGGCGGGACCGCAAAGCGATCCCAGTCTACTAAGATTGAGGCAAATCATCTCTTTATTGGACGAACACTTTGGCAATTGATTTGCGTGCGCCCTACAGAATCCTCAACGCCCGCGCCTACGCCGACAAGCTTGCGCTTGGAGTAAAAACGACTATAGGCTCATGAGACCACGTGTGAGAGCTTTTCGGGTGTGGTACGAAAAGCTATATGTTACCTGATTCTCCTGATGAGACCCATGCGAGCGAGGTGCGGACTGCCGTCTAGTGGTCGTTTAGGGTGTCGGGTCGAGACGTCAAGTGAGCCGGACGAGGCTGAGATCCGGTGACGCCCGTGTTCATCCAGTCACCCCTTAGTGTACGTCCTACTACAGACCCGCAGACTCTCCTCTCACTAACCGTACTAGGCTGAAATAAAAGGCTGCGTGCACGACGAAAGTAGCACCGAATCAATAACAAAGCAGGCTAATCGCACGTTTATCTCTGAGGGACTATACAGACACACCTAAGTTACCTCCTCGCCGCACGGATTGAAAGTGTGAATACTTTCGTGCCGGATCATACCAGTGGGGTTGAGCGCTAACTAAATTCCGCAGAAACGTGTACCTTCGGAAACCACCTAAATAGCCGCTCACACCATATTCTGAAAATCTCTATCGGCAATGTGCTGCTGTAGAACATCCATGTGGCGGCACTCGAACCAACGTACCTTCGACTCTACATGATTTTGCGACTGTATTTTAGCGCTCGTATATACACAGATGGTGACTTGCACCAGCCATACTAAATATTCCCTTTCACCTTCTGATATGTTGACGCAACAGACCAAATAACCTAGGGGCTACTTCCGCACCACCTATATTCCTCCACTCGAACTGTCCATAGTTCTCGACATAACAATTGTGTTCGTGATGAGGCACGGCCTCCAAACGGATAGTTATCCGTGAGTCTAGTCATTTATACAATGGGAGCCTCATGGTCAATGTCATATTCAGAAATCTGCTTCTTTCACACGCCTCGTACGCGCGGCCCCACACCAACCAAAATGACCGTACGTGCGGCCGTCCTTTATCCCAATGACATTCGTGGCACGATCTATCTCGAGACCGGTTGTAGGTTCCTGCGTGAATCATTGTTTAACCTGACCCTATGTGCGCTCTAACGAGCCTATTGTGGCGCGCTACTGGGAGTGAGCATCCCCAATCGCTATGGCGGTCAACGTAGCTCAAATACGGAGGACGAAGGCATGAGACGTGATGAGTCAAGCGCAGTTATAATGGATCGATATAATAGAGTCAACCTCGTAATAATTCACTACGTGTTAAGTGTTACAGGTGCTCGACTACTCCCGAGAGTAGAAGTCTTAAGTTTATCACAACGGACTAGTGTAGCATGGAAAAAGGTCGCCGGTTCGTTCAGCCGGGGGATCTCCCTGGGCTGGCTAACCTATAGGCACGAATAGCCTCTACCCTATGTGCCGGTGTCAGGCCATGTACCGTATACGCAATGATAACGCCTTGGAGTAGTGGCGTTAAGCAATAACCGCGGACCCGTGGCTTGGTAGCCGTCGGGGGAACCTGCCCGAAAGCAACTACGAGTCGCACGCGAGCGGGTCTCCGCAGCCGTATTAAAATGGCCGCTGAAGTTCTGGGCCACAAACCCGGCGCAAGGGTGGCGCCTAACTGTGTACTGAAATTGTTGCTGGGCCGCGCTGACATGTTGTACGGCCCATGTGGTGCAACTACAGCACGTTGTTCACCCTGCGACATCCGTCCGAAACTGGGAGTGACTGAACTCGTTCGGGGACCGAGCTCGCGGTTAGCTCCGATCTAGGGAGGGGTACCTGCCTGGGCCTCTAGAGGCCTGGCGGTTTGACAACTGTGTAGGCACCGATGGCTAATTGTGTTGCTATAAATACATGCAGAAAAATTCGCGCCTGGAACAAGGACGTCCTATGGGTCGTGTTATTCAACCGTCATAGTACTTATTCTCTGGGTACCCGTCAATATGAATGATAAATATACACGTTAAGCGGGGGATGAAGCATTGCTCCGAGCTCAGTACCGCCAGAGACACGAGAGGAGGTCTGGCGGGTACCCGTAATAGGGCTATATTTGTGAGGCTCTCCGTTACAAATACTATTTTGCTTGGCAGATATATCTGCTGGAATAGGGCCGCACGGCCCGCTACTCCCGACAGAACGCGGCCTACTTCGGCGTCGGGATCTTAGGGTCGCGGCTAAGACGCGCAGCGTCAAGTTCCATAGTGCATAATATCCTACACACCCTCCAATCTGATGTCGGTGTTGAGTTTCTGTCTGCGATGAAGCCAAAGCGGAGACCTTTTAAGAAGTACACCTCACCAGCGATGAGGGTTCTACTTCAAAATTTGTAGCACGGATGGCAAAACGCCATGCTATGGGAAACCGCGATGCAATATTGTAATGACGGTGCCTTGTTCTACCCGCTCTTAGTATAGACCACATCACTCTAATCGGAGCCGCCGCCTCTTCTTAAGTGGCTTTACTTTTTAACGGCCGCCATACTGTTTTCAGTAATTTTCAGTAAAGTTCTCGGTGTGGGGTAGACGTTTTAGCTCTGAACAGAAAATACTGTTACTGAATCCTTACACTCGCGAGGTGACGGCGTGTAAGTGATGAGGTTCTCTTTATTGAAGGATCCGGCCTACCGTGGGGGACCAACGAAAGTTCCACTGACCCAATACCTTTTTGGCCAATTAACGTACACCAGGGTCCGGATTCCCGCGTCTCGACGCACGATCGCTACGCGTCCTTCCGCTTTCAGGGATCGTCCTCGTCGGCGTATTAGAAACACACTTTCACCCCCGTAATCCCGCTGCGACTGTGGGAGCACGCTAGATAGGAAGTTTGAGTTGCCAACCAACGCCCACCCACCCCTCCGAGAGACTGCGACCTGGTGCGACAAGAGTACTCCTCTACTGCGTGGATCAAGGTCTTTTTACGGGTGGTCACATGATGTTTCTAATCCACCGCTTAACTCCCCCCGCGCTATACTCAAATTCCACTTCTGCCATTTACCTTCGCCACTCTCCATTCCCTTTCTACAGGACGGGGCCAGGAGTAGGCAAGGTTCGATTATGACCGAGATTCGGGAGTCCTGGGAAGTGGTTTTCGAATGATGGAAAGTGCGCGCTAAGTAGATTGCGAGCAGATCGCAAGCACACGTAAGATATGGACGAGTCGGCCGGGGATCTTGTCCCCTGGGTATTGGAGGGTACGGCACATTCGACCAGAGGTTTCCTCCCGCTAGTACACGTGATGGCGGGAACGAGTTGTTGCCATGGTGCACGCGATATCGATTGAGTTTTAGCTATGTTCGGCAAAGGTGGAAGTAGATCGAATTGAAGGATAGCTATAGCGCAAGAGTGTGGTGTCTGGTATGACATCGTCAACTAATATGTCCCCCTTCCCTTGAGAAAGCACTAATATGCGTGGCGCTTCAGCTTTCTTGGCATCTTTCCTAGCCGCCCCCTATCTCTTTGCTTCAAGCGCCAGCCAGTTATCATCGGCAGGATTCCGGTAGTTCTAGGTGTGATGGCCCCAGCGTACTCACTGCCGAAGAGGTCACCACATGAAGGTTCGATTTGAGTAGTTGTGGACCGACTCCCTCTTCACTATCCAGTGCGGTATCGGAATAGGAGTAGATAGTGTGGGAACGAGAGGTTTGGCTGTAAGGGGATGTAGTACCCGCCTACGGGGGCGGCTCCAAATGCTAACTGTAAGGACTGAGGATGGGGTCCAGCGTCGTAACTGGACCGTATTTGTGACGCCACCTTTACGATGCGTAGCCGTGAATGCACTATAGATATTGCAAGCTGTTTACATGTTTTTTTTCTTTCAGTCCTCCAATTCCGGGCAGGATTAATCACTATTGTGCCGGTCTCTACCCTCGCCCACGTTCCACACCTAACAACGACAGCCGGCCCGCGGTCCCGACAGCAAACTAGAATAGATTCCTTCCACTTCTTGCAGACATCTTGAGCCCACGGGCAAATCCGGACAAGTATGCATTACGGATGTGAAGTTAGGCTCCCCGGACCTCGACTGTGCAAGTGATACACGTTTGGTGTCCCCATCATTCCGTAACCGTCCCTTTTCTGAGTAGGCTGTGCGGGCTCCAAAGTGGTTTTGCCGTAAGCCGCTACTCGCCGTTCATGGGAACTGCTGCTGTATTGTCTTTCTATCAATTCCGAATGTATTGACACCTCATAAAGGGTAGACAGGGAAGATTAAGCCGCAAATGTATACCAAGATGAAGATGCGACTATTGATAAGACTCCGTGAATATAAGGTTTACCGTAAGGTGAAGATACTATAGGAACAACCCCTACCACTGCCCAACCGTCTGTTCCTCAATGTAGATCCAGAGAGCCGTCATCAGTAACCTACTGTATGCATGGTCCGCATCGTCCTGGCCCTCCCACGCGCCAAGGCTAAAGGACTGCCGGCCTTTTGATCCCGCTATTGCAAGTACTTAGCCTAAATACCCATACTTAGTAGTTCCGGAGGCATACGCGCATACCCTGATTAATCAACATGCCAGGAGTCACCGCAGCGAATACTGGAATGTAAAGCTGCTTTACACCGCGAAGGGCTTCCGTGTTGATATATGAACGACATACGAAGGCGGTATGTGATTGTTGAGTTGAAATTATATGGGGGGTGATGCGATATTTACAAGTTGTTGTAAACATTAGTTTCGTCATACCGGAGGCTCGGATACCAGTCTCCTGAGTCCGATTCGGGCTCTTGGGAATTCCGTGGTGTTCAAACTGATCTGTTAAATAATTTAACAGCGGAGCATGCCTATACGGCGAGGGACTTTGCACCTCCCGTACGATACCTGCACCGTGGCACACCCAGCAATAGAATTCAAACGAATCCGAAAAACGCTCAAGTGTATATCTGTACCGAGGGAAGTAATCGTAAAAGTGATAACATTTTTATCGCGGACGGAGGTGGTCGCGATATCCTCCGGGGTCCCGACAATTGTCGTGCGGGTGCCACTAGGCCGGGGGAAGCGTGCTGAAAAAGCACGCAGGAAATGCCCGCAGGCCGCCCTTGGGAGTGGGTGATATATAACGATCGAATGGGGCTGGAGAGGCACGCTGGAGCTGCACCCGGGGCCACCAAGGACATAGCGACAGCGGGAACGGAAGGACCGGGCGCCCGGGCGGCCGGGAAGGACCGCACAGGGGAGGGGCCGAGGCAAGGGGGGGGGGCGGGAGGGGAGGAAAGACACAGAGGAAAGAACGGGGCAAAGCTCCCCCTATTGGGGGAGAGGCAAGAGGGGGCAGATGTGTAGTCCGCGTGACAATCTGACGGAATTAGCCGCTTTGTCTACGACGAATGTGAGTCCTGGGGGCCCCTTGCTCCAAGGTTTATCTAGTAGACTCGGCTCAACGGAGCAGGAAGCACTAAGTTGCCAAGGCACGTTTGCATAATCTAGGCACACCCTTCTGGAATGGTGGTCGGTGAAAGGTAACGATTGCTACTTTGTCAGCGCTGAGCAGGGTTTCGAGCCTTGCGCGGCCTACACCTCCGTCCTGGGGCTACAATTGGCGAGTTCAATTTTAGCGGGTGCATAACTACCTGGCAATGCCCAGATATGGATAATCTCGGGCCCAGTGTGGGGAACCAGGGGTGTATGTGTCCACTAATCTGTTACCGGCAATCGCTCAGATTTGTGTGGCTGCCGGACTAGCGATCAAGCGCAGGACGAGTCCAACTACCGCAGGCGGTGAGGTGAATATTGATTTAACTTGTTGGCGCCTACATATGGCAAGCATGTGCCTCTCGGACTCTAACGGAAACTCGTATGCTGCACCAAAGACTCGCCACTCCCAAGAGGCCTTGTGAAGCTCGGTTCGGCTACGCTCACAGCGTCATTTCTAATGGAGAGTTTCTCCTATCCGCGTGGGAACTGTGCATGAACGACCAGGACCGGGGTCGGTAGAGAAGGCGCAGAAAAATATCGTGCGACAGTTTCCTGTTTCTTTATGACTCCTGATCAGTACCTTACCGCTTTCCCACCGTCTCTGGGAAACATGTTCGAGCGGCCGTTCTCGCTGTTTTAGATGCAGCTTCAACTCAAGTGACCCGACGTCGATTAGAACAAGTTGGGGATGAAAGGTCTGTGTAAGACTGCAGCGGTTGGGACTAACACTGAAAGTTGTGGACATCTTGGAAGATATCCGTCAGGAGACACCCACTGCCTCCTTGTTTGTCCTCCCCGCGTACATCGTCCCGCCGGTTTTGCTATCATGAAAGAGAGAACCGCCGCGAGTATGTGGTGGATTAACCCTAAGGCCGCCCGGCTTCTAAGGCCTCGTAAGGCTAGTCACAGCTGGGAAGCACAATTTCAGATGGAGTTCTCTGGGCCCCTTGCAAATCCGTCATGGCGGACATGTACCGAACTTGTGGAGAAGCCAGCCCGGAAAAAGATCGTTGGCGTACTTTCCCCCTGGGTGATCCGGTGCGACATGGCCTGGGACTTTACTGAAACGGACATTTTCAGTTCAAGTGTTGGGAATACGAAGCGTACAAGTATGTCGCTCAAGCGACGCACGGCCCCCCGGACGGGTATCGAAGCCCACCCCTTATGTCCATTACATATAGCTCTACCTTGACTCCTTCAAGGCGTTTGCAAACACAACTTACAGTACACGTTATATCGCAGTAACATTTTGCCAGCACACTTTACTTAACGCACGTTTAACACCGAGAATTATATCCACCAAACTAATAATCGAGCACCGTTGTAGCGGCGCCGCAATCCGGTAAAGAGCAAAAGGTAGTTTCGGCCATTGTCCCCGGTCCTTCATGCTCATTTCGGCATCTCCCACGGTTCAATTTTTTCACTACTTTCCGACACACTGTCAACCAAACGTAACGCCCTGAGCCGGCTCCCCAGACTGGACAGTGGTCCTAGATTCACTCGTGCAGAATTCTCGACGTACCTTTGCATTTCAGCTTCTCTCCTCCTTGCTAAGTCTCTGCAATGCACGTCTGGTGGTCAGATCCCCATATTGTCCCAAATTAAACGGACTTCCGCCCGCCCCCCGTCTCTACATCTATGGGTGAACTGTGCTGAGAGATACATGACACGTTTCATTCTACTGGTACGAGTAGTGGTGCGATCTTGCCAGGTTTGGCGTGACATTCTGTTCCGGCTGCGCTTACAGGATTGTCATATGATGAAACGTGGGCTTCACTAGGTTGGTCGGGCCTAACGCCTGGGGCCTTCGTGATCGAGTATAAATGAAGCCATCACCGCTCCAGAAGGGTAGCCGATATAAATACTTCGAGCTATCTGGTATGGAGAGGTTTTATAGACGGGCTTGCCTCCCGCAGCGAATGGTGGAACGTTGTTATTGCGGACGCGGGTGGCCGATATGGGTCTAATGGGTCGGGTGGTACCCGGTTAGTCAAATATGTAGATCTACAGCATACTGAAAAACGGTGCACACTCTTACCATAAAAATGAGGGGTCCGGCTGGAGGTCTCACTGGGTACAGTGCCAGAAGGCGGATTATACGCCCCGGATTAGGATGGTCCAATCCAGCTGGGATTCCGTCCACCTTTGCGCGTTATGTCAAACCCCATCTTCGTCTCAGACTGAATGAAGGCTTGTTGCCGCATGTACTAGCATATTTTACACGTGGGCGCTCCTGTGCACTATAACCGATTAATGCCATTTCCTGTACGACCTTTTGCTAAGCACCTCCCCAGGGTTTCACAAATGCTCTGACTATGACTTTGAGAGAGATTGTGCATATCCGTGGCTTAACGGTTCGGTTCCTTTCTTTAATAGACATCTAGTCTGTATATCATTGGGGTCTTCCTTCCCAGACTATACACTTGAAGGGCTTGGACTATCCGGTCCCTTACTTGATGTCCAAACACGCCCCGTAGAGGCCGCTCTTGTTCAGATGAGACAAACTCCCTAAGAAGACCTCCGTCTGGAGGCTTGTCCATTAAGTTCGCGTGCCGCGTGCCGTACGGCTGTTGCTTGCAGTCTTACCTTGCTTGCCGTGGTGCTCAGGCAACTCTTGATCGTGTAATTTAATTCCTGCTCGTATCTGTAAGCTAAAAAAAAAAAGCAAAGTCAACCCTTTCTCCGCGTCGCCACACGACTGTTGTGGCGAAGCCAGTTCCTTCTAAGAAAATCGAGTAGTTTATCTATTAAAGCTAGATTGCTACCACTGTTCTCTCTATTACTGCTTACTAGTTGTGACGCCGAATATGTGTCCAGATAAATTGTGTGCTTCCTAGTTTTACTCTGCTTGCAAATGCGCGGAGTAACTAATCAACGTCGATCACTACCAACGGCCTCTCATGTATCGGGATATCAACTAAAAAAAATACTTCAGTATCTAAGAGATTTCCGGGGTGCCGCAGCCGTAGACTAAGAGCTTTTAATGCCCCAGTATTTCAGTTGTTCTTCCTGGTAGCAGGTTGCGCTGGCGACTCCGCGGACTTCGCGCTACTCTTGGTGTTAAGTCCCGGATGGCCAAGCCAGTCGTCTCGTCAAGTAGATTTGATATCCTTAGTTGTGCCCGTGGTCAAGAAAGCTATAAGGAGATGTATCGATGGGGTGTGGTGCCGCCGCTACAAGGTAATTCCGAGCCGATGCGTGGGGCTTCGGCGATGTTTCCCCCCGTACAAGATCAGGTGCCAAAGGTCCCCATGGAGATGACAACTCTGGGACTACAATTTCGCGGCCCGCCGGGTGCATGGTGTCAATTGGCTTTAAGAGGGCCACTGGGAGCGAGCGGGGAGTAGTACCCAGGTAGCGCGGGGAGCGTGAAACCCCGGTACGTTACCAACCGATCGTCGCGATGGACAAGCGCCGACACAATCTCCTCCATTAGTCCACACTGTGCCGCTGTGCTTGCAAAGAAAGCTTCAGGACTACTCCACTCCTATATCGCTGGTAGGCCCGCAACCGACGTGAGAGCATCGGACGCGACCAGGCATGCTCGTACTCTCTCGAACGGCGAAGGGGGGTCGGATCTATCTATGCGCCTAAATTAGTTCCAGTGGAGCACCGCATTTTTATCTTGTTTCCCAGTCGCTATTTAGATTTATGGCGCCGAGGTACTGACGAGTCCCGTTCCAATGTGAAATAGGACCAACAAGAGAGGTGAAAGCACACAGACGCAGCAGAAGGCACTCGGCCGAAGGACCGGGGGCGAGTAGCTATTAAGCGCTTCATAAAATCGGACCCCTGCGCATTCGATGGATTTCGGGGCCAGCTTTAGTGACACTCATTGACGATAGCGGACGCCCGTGGTCCTGACCGCGATACGCTCAGGACTAATAACTGACCTCACATTTCCGCTAAAAGGTGCGGTGTGTCATGTGTCGGACATAAGGACATTGCATAATTGTCTTCTGAAACAAACTCGTCTTACGGGCTCCCCAACTGTTTTACTCGAGCTGGATCTCAGCTTATAGGTACTGAGTTCTCTACGCCGGAACTACGCGGGGGGGCAGGTCGACCGTGCTGTAGACCGTCATCGGCGCCTGTGAAATTGTAACGATGGTCACATGTTCCAATGTCTCGGCCCTCTTTCACGGGCGCCGGCGTACTGCAATGTCAGCCGGATTTACCGACACTCGGGTGAGAACAGCCTTCACTGTCGAGTCAAGCCAAAAAAGAAATCACCACTATTGCACAAGATTTCGGTTGGCTCATTAAGCGGGCACGCAAATTCCCGGGTATCCCATCGCGTCTTCGGTGGCTACACTAAACCTTGCCCATGGGCAGGTCCACTTCAGGATTTTTTGGCGCCTAGATGACCACGTCACGGGATCCTGCCGAGTTGGTTCACAGCTATGAGTTCCGACTGAGCACCGTTTGGGGAGTATGAGATATAAGACAAATGCTCTCCGGATCAATATGATAGCTTCCAACAAATACGTATGTAGAGATAAGTGAAGGAAATAACGGCTAAAGCAAAATGAACGACCTAAGTGCCTTATAAAATTTTCTGTACTTGCAAATTACTCTACTTCGACATGTAGGGACCAATGTAACACGGCGATCACCTACTTGCCGCATTAAAGTGGTGTAATTGAAAGCTCAAGCTATCGCTTCTGTACTCACTGCTCTTTCTCTACTCTATCGGCCGGTGCGACTGTTGGCGACGCATGGTTTTTGACGACCTCCTGCGGCCTCTTTGGGGCCTTTCCTTAGTAAGGCGTTAGTGGGCTTTGATTTTCAGCTTGCGTGGAGGACTAGCACAGGGCTGGGGATAGTCCACCAGTAGCGAGCGTAGGACGTACACGTACTATCCCATTCCCCTGTAGAACCACCCATTGAAAAACCCCCTCCGGCAACTACGTCAGCCGGGACCTCTCCAATTTGCCCCCCGGGCGAGACACCGGAATAAAAGTCGAACACAGCGATCATGAGTCATAAGAACTAAAATCGCGTGTAGTGGTTACGTATAGAAGACCATTCGTGCAGATATCGAAATTATACTCCACTTAAACGGTTATTTTGAGTACGGTATCGGCCGGATACTTTCATCGTAGATGGACATTACACATGAACATTGGGTTCTCCGTACCATCAATTTAGATAATAGATCAGTTGAATCCATTCATTAAAGTCAAAAGTCTGCTTATGGCGATCTCTATACCGCTAAGCGCCTAGTACCCCAGGGGTACCTTCTCGTAAGTACCCAATGTTGTTAATCAGTAGCGACACCGCGTGAGTGGCAAGCCCAAGTATGATTGATCTTTACGGTTTTCAGTGTGTGGGAAAATCCCCACTTTTTACAGCAAACCGAGAAGTGAGGTGCGTAATTGCGGAGACGGCGAGGCCACTGAAAACCGGGCCTCGGCGGCCCAATCTTACAACGATTACTCATCAGGTATCCTCTGCCACCCATCAAATCGAGCCGCAGACCGAATCACAGCCCGTTGTACACTGCCCACCATTTGCTGTCTTTCGTACAGCGCAAGGGGGCCATCTATCCACCCGTTGTATCTAGTACGAATATGAGGAACCGGTACATTCGATGTTGCATCGGTAACGCGTAGGTTTCAGCGGAGAACAGTCCGAGTCCTAGGAATCTATCCTAAGTGTGGCTGGCCTCGACGGGGAACATTGCGACGGGCTATGGATGTCGGGTACGCATCGATTCGTTAGAGACGAAAGTTATACTCACGTCAATGAACCCACTGCGCAGGTTATGAGTGTACTTAAACAGGGCCTTCTATCTAATGTAGAATTGAGTACCCAGGGGGTAGTGCCAACTGGACTTATTCAATGTGGCAGGGGTGATAGGTGGAAAATGCTATTATGGGAAGGTTCGACAGATCCTAGGCGTAGTCGAGGAGGCTGTAAACTATGAGCGCATCTCCAGAATCTCTTCACCAGCTGCTATTCCCATACACTAAAGCCCCCCGACAAAAACCATGAGAGATCTCGGAGCGGAGTGAGCAGATTTGGAACAAAGCGCACACCACCTTGGATACAAAAACTCGACCTTATTCCCTATGGAGTCTGATTACACAACCGGTAATTCTACAGTCGCGGTGGGCGCTCTAGCACTGCTCGCTCCTACTGTCTCTTTGTTCCGTTAATGTTGTAGTGGTCGTGTCAAGAAATCTAGCCACTAGCACTAGGACGCCTCGGGTGGTCACTCTTCTGATATGTGTCTTTGAGAGGTAATAGCCAATCCGTGACACACGTGCAAATTCTCGGGAGCCGTGGGTTAGCGCGTCATGGGTTATAATGGTGCTAATCGCAGTATTCGTGCATTTTTGTTCTCTGCTCTTAGGTCCAATATGATGTTCGGTATGGGCAGGAGTGGGTTCCATAAGTGTATCTGGTGATGAATCATATCACAGCTCTCCGGCATACTTCCAAGAGACACAAGTTGATCGACCACTTATCCCGGTCGTACGTACTTCAGCCTGTATCTTCGAAAACGGGGGGCGAAGCCAGTGTACCTTCGAAAACAACTGCCCACCTCCCGTTGAGTGTCCTTAGAATACCAATTTTCCTAAATTTGCATTTAACACTTTCTTTATTTAGCTAAGCCGCCTTCTGCCACTGCTCGTCTGATGCGCCTTTCGAGAAGCCACCAACGAGGAGTATGCCTGTCGCTTACTCCCCATAGACTGCCAGACGGGGACACGGGAGGACCGGACCCTTCCTCCAGTCACGGCCGTTGTTTTCCCCTATCTAGGAGGCAATCCGTATATCTGTGCATCTGAGCAAGATAGTTTTTTGTCCGTGGAGTCCTTTGCGTCTTACCTATTACAAACTCTTGACTGTCAGGCCTTCCTACTAGTCGGTCCAGATAGCGTTACGGATCTGTCGCCGTAAAACAAAATAGCATGCCCTATGTCCTCGTTGAATCACTCCACTTGCTTCACCCTATTCGCCCCTTGCACTGTGCCAAGGAGGTTGTGCATGAATGAGACTATTGGCTACGTCTGGCGGGGGCGAGCGCTGAGAGATTGCAGTAACCTCACCCGTCCCACGTCGAGGATGTGGTGTACCCAAGACCACGTAGAAGTGGTTGTTCGACTCGGGGCGAAGTTATTCTAGGCGGGGGTTAAGTCATTGGCTATACAGAAGCCGCGACCTTGAGGAATAAGGCAATTCGTGCCTACCCCTAACGTATTAACACTCCGCCCTTCGTACTGCCAAAACAGCAGATATGGCAACACCATGGTATTGTGTCGCCACACCACGACTCCCGTTCCTGTTTAGCCCGCTTAAGCGTAAGTAGATCCGCGACGATCCGGTTTTTAAGTCTGTCTTTGAGAACAGCTGTAGATTGAAAAGCTGGCGTGTATGAGGCCGGTCCCGTTTTACAAGCTTTGGTAGGCAGTGTTGGTAAATCGGCGGACGAAGACGCCATTATACGAGATACGCGTAGGAGGACTGTGACCTCAGAATGTTCGTATGTAGACCTTATTGTCGTCTACTTCCCTAATTAGTCCCGGCGGCACTGGCTCCGGCCGCCGGTGGTACACGGAAGGAACTCGCTAGAGTCGGGAGAGTAAAGGACCGGCGTAGAAGCATATCCGATCTATATCAAATACGGTTGATGAGAAGCAGAAGGGTTGCGAAAAAAGGGCTTGTGGCAGCCTGGGGATTCGTGGGGTTCAGTCGCTTTCCCAGTCGCCAAAAAAAGGCGCATTGTCGCGAATTGCCATCAGTAGAGTCATTGGCGACGGCTAAACAGAGCTCACGTGTTGCCGAGTTTCATGCTTATGGTCGGCCAGCGATGAGTTGAAGAACATCTCGCGGTGGCCGGCTTGGGCACCGCGAAGGACGATGAATAGAATGTACACGTATAGCCGGATGGGCATTAGTGTACCTAGCATTGCCTCCCGCGGCATTGCAAACGTGATCGGCCGGGACTATAACGCGCCGACACGTGGCACCCCTACATAAAGATTGGGACGGCAGAACAGGGGGCACTCCTCAAGAACGACAGAACCTCCGCAAGCAAGACTCCCATGGATATACGAACTGACCCAAACAGGCGAGACTGATAAGGGAGAGTACGCAAAGCGATAGAATATACCCTGCGGTACCTGGCCTTGTTGACGCATATCGCGTACTTACTAACGACAACTGCTAATGGGGCGGCCTTGATCCAAACATGTGTAACGAGCAAGCAGAACGGACTTGTAGGAACTCATGCTCGCCACATGTTCTTTGCGCGCTTGGACCATCCGCATCCGGTGCCCCCACACTGAACATGCGAAATAGTGCCGACAAGATGGACTTTGAGCCTCTTCTACGGCGGGGAACATTAGACGGTCCACGGTTTGAGTGTACTGCCGGCAGGTCGGCCCCATAAGGATTACATTTTACTTGGAGCGGCAACGAGGACTGAACGATTCACGGCCAATTTCCGCGTTCCGGTAGTAACAGCCGTCGGTAGTAGAGAGGTGGCCGAGGTTTGTTAATCAGCAGAAGAAGGTCTGCGGCTAAAAACGGCGAGTTACGTACCCCTACAAGTCCCCATTTAATATAAAATTATTTACTATCAAAAGGCTTCTGCCGAGGGGTGATAACCCAAACTGTACAGAGTACATATAGCCGCAGCTTCTTTCTGCGTGGTCCGGCTCGGAGGACACGTCGGGAACGCCAGGCCGCAGCCTCGTAAATGGCTCCGAAAAATCTCGCGCCCTCGCGATTGAAAACTCAAAACAAGTACTACTCTCTGTAAGATCGCACCCGGGCGCGTGTGGGCCCAAATCTTTACGCAAGACCTTCAATTTCAAAAGTATTATGTCATGTCCCGCCATCGAGGACTTTTTAGGGCGTTCTGCCTCTGGTTATTTGAGGTTCAGTTTGGCCAGTGGGGGAAGTCCTCGGCCTTCACTTGAACGTATAAGATGTCCGCATTATAAGCCACCTGCAAACCAGGCTCCAATAAGCTTCGATTATGGGACCAGCCTTGACCGTTGGGCGGCCTCTACCGTGCCTAAATAGCCACAATTGCTTCATTCATGGCGACCTTGCGCCCTGGTCCGGGTGTCTCATTATCCTTCCTCCGAAGTAAGTTCTTGCTACAATTACCGAAAGCTCTTGGTTAGCGAGCTCCTTATTAACGGAGGACATCTATACCGTTGATTTCTTTGGCGGCACATCACGCCTGCGCCTCTATCTGCTTGTTGGCAAGTGCTTCGGTATCGCCCACGGGATCAATCTCGAAGGCACCGTAAGGATGGATTGAGTCACGTGGGCCCACAAATTAGGGAGAGATAGTCGCAAGGATCGCCTTGTAAGTCTTGGGACTTAGACACACAGTTGACTACGTTGACCATTCGGCGGTTACAGCCCAGCGTAGCTTACGCTCATACATAGAGGAGTATGACGGGAATGCTATATGAATATAAAAGCAACACTCATCTTAAGCGGTTATGACGCGGCGCTCCTGCGTCGTTTGTTTCCACGGCGATAGACCACGCGAATGACGAACAACGAGTACTGAGTGTCCTGCTGGCTGAATCTAGCTGGTAGAATCGCCGGAGCTCGAGCTGATTGACATTCTGTGTGGCTGTACTTTAGCGCACCTCACTTACGTTCCAGCGTATTCCACCTGTGAACCCAACAAAACGGGCAGGTGACGCCACGGTAGTACGTATTTGGTGTCCATCCTTACACCTTGTAGCGGACGACGGGGGAGCCAGACACCGAGAGCATCACGGGCTGGGTGGTCTCGTTCAGTTCGGAAAAAAATTCTATCTGGCTCCCCTCTAACCGTTGGTCTTCGTTTGATTCCTCTTGTCTTCAAGGTAACCTTTTGTTCTCAGCTCCAGTTCAACACCAGTCCTCAGGACATCCCCGTCAAACTCGAACACCGTTGGCGACCTGAAGCATTTAAGGGTGCTAAGTTTCGTCGCTACCACCAGCATAAGAAGTTTGGAGGACGGTTCGCCTGCCTTTCACCGCTGGTCGCATGCGGGTTAAGGAGGCGCTCTGTGTTAGTGGTCATGTTAGTCTAGCGTCTCACCCAACACTTATCAGTATAGTAGGTCCTCCTACCTGTAAAGTGTTGAGGAATGCCGACAGATCATACTGTACCGATAATGTGAGCGAATTAGGTCGGTTATTACAACGGTACGGCGTTTTGTCTCGGAAGAGCCTGCTTCACCTAGTCATTGGTCCATCCAAGGCAATAGACCGCTACTACAGGACACAAGAACGTGCACTGATACAAAAGACTTTGTCGACCCGGGTTTCCCATATTTGTCCAATGGAAATGACTGGAGGAGCAACTAAATATCGCACAGGCCCTGAAGAGCATCACCTGTTACCGGGGGGGATAGCCAAGATGGCTCGCGCGCAGATCCAGAAGACCCACACCGGCCAGATCAGATGCTTGCAAAATGAAGGCGTATGATAGTACCCTTGCTCAAACCCTTCCTCACCGTGAAGGCATCGCTATTTGCTTACCGCGCGGAGTTCGTCCGCTTCATGTGTATGTTCCGGATGTATACGGACCTCCTTCGATGGTGGGCGAGCGATCATGTCAAACACCTTCCCCGAAATGGTGTCTCTTAGGCGTGATTCTGATATCCTTGTCTCAACAACTCGCCTTCCGCCGCGTGCCCCCCCGACCATTCACGCAACTTCTTATGGCCTGAAACTTCTAAGTATCGATCATGGCCCGAGATCTAATAGAGCAGGCCAGGAGAATGATGAGCTCCTACCAGTATTGTGGACAGGGTACCTTGATATGTTTGGTCGTGCTAACCCTTGGACAATACCGTGGCTCTAGGCGCAAACTCGTAGCGTATTTTGCTAGACGTCCTGGTACGAAATATCCCCGGGGTAACCAGCCCTGACAAAGTCACTTACCGCCCTTCTTCCCCCCCCGTCTGGACCTACTCTATCAGGCCCCAACCAAAGCGCATTAAAGACAGTGTTAACGAGTAACGTACGTGCTCTCAGGTGTTGCCTGAGATGGTGCTAAAGTAGTATGTAGACAAGCTGATTGGCGGCAAGGAGTTTGGTGGGGGGTGTATGGGCCCATGCGTAGACGTTCTTGCGGTAGTCTTGGACCTCCTGTAGGATCCGAGCTTGACGAGGTGAGAGGAGGCTATTAATCAACCCAGTAAAGGATGCGAGGACTCTCTGCCACTCATTCCGCTAAGGCGAACAGGAATCATCCACAGCCGGCCACATAATACAGTTGAGAATTCGAGGGACTGCGATATAAGAGATCGTTGCCTATCAACAGGGCCTCCAACTTTGTGATCCTTAATGTTCCGCTTCTCCCTCTCATAGCAGTGCCTTACCTAAGTCCTGCTTGCGTTCTTGATAACGATTACTCTAACTCGGAGTCATTCCCGGTTACGTGGGTTTTGAGGGCCGGAGATCGGGAATCTTACGTTATGTTAATATCCCACTCATGAATGTTTGTGCCCCTAGCATCGGAGAATAGTAAGAATCTCGTCACGAGATAAACGTGAATTACCGATTGTGCGTAGCACGGAAGGCACCTTACAGCAGGGACTCTCCATATTTATCTATTCCCCTTAGTTACAGGTAGCTAACTGGGGCATACGTGCGAGTACCTCGAAGCGGATTCTGGGTTAAACTGCAACAGTTTGTTTTTCCCCTGCGTGAGCGTAACAGGCATGAGTCCGTGTTATCAACTCAACCCACCATAGCCGACATAAAGGGTACGTGAGTTACCTAAAACTGGGCGCTCTGTGATGGCCCGGGTGGGAAGGTGCGATAACCACGGTTATGCAATTACACCGCCGCTCCCGGAGGGAGGAGTACAAACCGGAGGTGTTACGCCAGACTCTAAAGTATGTTACGCAGGCTCCGCTCTGTGTCCCCGCCCAGATCCGGTTTTTTGTATGTAGTTTTGCCGTTCCAGCTGCCTAGGTGGTCTTAAATTGTTTGATTAAAAATCCCGTAATATACGACGATATATCCCACAATGACTGGCGTCATGGAACGGGCGCATTAGCACGCTGGGAGGCCTTATCGGACAATTCTGCGCGGAGGAGCGTGTGCCGCCTCAGCTGGAATCCTTTGCGAGTCAGTCCACGAGAACCAGACGTGGACCTGCCTTGGTCAGGTAGATATTACCAGGCAACCAGGCCTCGCGTCAAGGTGAAACGTTCCTCCGCCATCTGCTCAAGCACCTTTTTTTTACAAGAGTGCCGGCTCCTCATCAGTATTTCGCGTAACGGATGATTCAACCCATGTCGTAGGCCACTTCATACGTTTTCGGAGTAAACATAACACAGAAAGATGCGCTGGCCCAGGCCTGCGCGGCCCGTCATTGGGGTGTTAGGGGTCCCATCCATTTCTAGAAGTTGGTACTCTCAAAGCGATAAGAATCAGCCAACGGATGCATACTTACTTGCACTAGATCTGCTCAATTAAATCGACATAAGATTAAAGGAGAATTCAGACCCAGTTTCCAACGGGCCCTTGGGCTAAATAATCAGACAAAAAGAATTTTAATCACTACAATCCGTCTATCAGGTAATGGAAGGAGCGACTCCGTATGGGTAATTAGTTAAAGCATGAAACTTAAGTAGCGTCGGGTTGTCGTGGTAATGTGCACTTACATATGGAGCGGAAACGACCGTCATTGCCTACCCTGGTTCCGAACATTGCCACAAAATTCCTACTGGATTAATGAGTTCCAAGTCCTGACTTCGAACTCCTACCGAGCACGGAATTCACAGACTCCTTCCGTCGCAGCTTTCTTAA
>LS1083
TATGCGGCACACACCCCAGAGGCCATTCCATCCCGCCACGTTTGCACGAAAGACAAGACGGGACTTGCACTCTCAATAATTCTAACATAGCTATGAATATTTTAAACAAGTTAATTCGCAGAGTACCAGGTATTCACTCGGTAATTTGCGCATGTTTTGAAAAACTTGCGCTACTCAACGGTTGCACCTGCCAGGTGACCGTGTCCCTTTCCATTTTGGATTCAGCGTCACATTAAAATTAGTTAGGCCCGTCTTCATTGTTATCGCCGCGCCCTCGGAGAAGTTTTGAAAAGAGTCATCTGAAGTCCATACCCCTAATACTACCGTGTGCTGCGTCAATCCGACGCAAACCTGTCCCGATTGACCGACAGATACCGAACCCTCCGTTAGCGCTCCCCCTAGTCCCCGGAGTGAAAATGTTGCTTTCATACTGATCGGTGCTGGTTTGCACTAATGTATGCGGACTTTAAGCAAAAAACCGCAACTGAATTTAACATATGGCATCTGCCAACGGACCTATAAGGAAGGTTGTCTCCCGCCGATCCGCGTGATCACCGCTAACTCTGACGTGGACGATGTCGAATACTTACTAGCGCTAAAAACCCTGCCCTAGGGACCTGCCACATCCTTAGCAAAACCAATCTTCTGGTGCTTGGGATT----------------------------------------------------------TAACCTAAGAGGTCCAGAAAGTAATA-----------------------------TTGGTTATTCCAGTTTTCCAGAGTTCTTGAGAGTTGAATGCTTATACGTCTAGTGTAAATGACGTATTATTTTCG-CAAGTCGGGAGCAAGCCGTCCGATTTGGGAAAGCATATGAATTTTCAA----A-CTATATGAATTTCAA---------------------------TGGTTCTCAC---CGAA-----------------------CAATCCATGGTAGCTGGGTA--------------------GTTTCCCGCGTTTACTGCCGGACCTATTTATGAAGAGACGGTGATGTCTAAAGGCTGTTACGAACAGGTAGTATAGAGCAGAGCCTGCAAAAAAAAAACTCACAGTAACACCAGCGTTGCAACCTACGCATGCTCAGCGGGCATACCCAGCAGCGTAGAGGCTGTTCGTGGCTTTCCTTGGCGTCCGTAGTCCGAAGTAGCGGACGTTATCGGCCGACTACGGACCCGCTTTACCTAACAGTCTT---TATCGAGATTTAAGGGAATAGTTCGCAGAGTCCGTTGCGCATAGAACCAGTCCTGATGGATTGCGTAACGCTGTATGACA-GTAATGGCTCCAATGGAAATGCT-TAGGTGTGCGGTTGGGTGTAGGAGTTCAAGGGGTAGCACTCTAGAGCAGTCTAGTGTGGTCCACGTTGCTAAACACCCTTAAGATACTGTTTGTACTTGCACTGAAGCCCATACTTCGAGTAGATTAGGCCGCCTCCGAATTTCATGACTCATATTGCCTGGATTCGGCTGGCAGGCCCGAGGAACCGCGGGCCGAACCGCCGCTAGTTGCGGTCTTCCTGACGCGACTGGTAACAGAGGCATTTACAAAAAAAGAATCGTAAAGACTGATGAGCGGCGGGCCAAATAAAGTGTGGTAACGTAGACTTCCTATACCACCCTAATCGCGGCCTAGGGTCGACGCCCCCCTCGAGCTTGCTACCAGATACAAGCGGAAAACAACATCGAGGTCTCTCTACACTTTTGCTTGGCAATAGCTGCTAGGTGCAGTTCATCTCGGAAGTAGAATGACACAGACCGC-AGA--TACTACACTGGGCATCACGTACACTGCCGGGACGACAGTATGGAGTGGAATAAGTTTAAGAGAGTGGTCCAATTGATGGGCGTAGCCGGGAGGTTAAGCGAACGGAGTATAGAAAAGAAAGATTCGGTCTTGCATTCACGGCCGACATAACCGGGCCAGCTGCCCACGCGGCCCTTCACCTCATAACAAACAAAAGAGCGTGCGTCCCACTCTGCCTTAAAGCTTACCTCTCGTCTGCGTCCACTATTCTCGCGAACGCTAGTGGTATGAGCGGGTAGGGCTTATATACTGAACCGTCTCACGGGTGGCAGGCGTCTCGTATAAAATAAGGTACACCCCTTTGTGATGACCAACCGTACTGAAGTACATGGGTCAAAGAATGCTTAGGAGAGTCGCCAAGCGCAATAATGGGATTGGTACCCTACCCCAGGTTGGCTTTACTCACAAAGTACACAGTAAAAAAAAGTGTTTGGTGAGTGTAGTACGCAGGAGTA-GAGGACCCTGTCCAACCGCACAGGATGTCACTCACGAACACAAGCCGCGGCTGGCGACTCGTGCAACAGCACTTATGCTCGCCCCCCCGCGACACCTCGCTCACACGTGGTCGGGCTGGAACGCGTGATAACCAGTCGTAGACCAAGCGGCACACGCTTCTACCACCCCTGCCGACGTAGCCGAGACAGAATCGACTACGGAGACATCTGAGAAATACCTTCAGGCAAAACGAAACGCACTGATATGCTAGAAACAAAGGGCGGGAGGCTTAGAATATACTGGACAGGAAATCTTTGTCAAGACCGCAGGTATTGGAGGACGCTAGAGTGAGCAATCTGCGACGTCGATGGAATAAAGCCTAGATTACGGGATCTCGAATTACTCCAGAGAAACGCCAAATAAAGAGCAACCTGCATCCGCACGTTTTTGGTCCAGCTTCTGCATACCATTGATTGATAGGAGCGCTACTGATGTACGTGAGTTCGACGGCAACAACTCAGGAGGCAGATTTAGGATACGGGGATCAAGTTACGTAACTGGGCTTTCCTAGCTAGGTACCTCGTCTAGGAGGGCAAGGATGCGTGATATCCGCGAGTGTAACTTAATTATATGGTTCCAATACTTCTCTATTTTATGTGACCCCTCCTCGCTAAAACTCCCAGACATAGTGCTTTAGCGTCCTTTACCTTTTTGGCCCACTTCTGTGTTTCCTAGCTCACGTGGAGATAATACGCAAGGAGACGAGGTTTAGACCTCTCACAAAACTGTGAGGTCAGCTCAAACCTAAACGCTACCGAAACAGCGCGCAACGGTTTGGATTTGCTCAGCTTAAGAACGATGGATAGGAAGCTATTTTCGGCAAGCCCTAAACGTCACTAAGTCCTGCAATATACCATACGCACGACCGCAGTTACCCCTAAATTTCTGCTTTCATTTACCGCTGAGCGGAAGTCAGTGGGCGTACGACTAGAAAATGAACTTAGGTTCTACCGTGAACTCCCGCAGAACTCAGGAAAATTGCCCACGCGGACACGTTCAAGGACTGGACCGGGATGCGTGTGCAAACCCTAAAAGCCTATCGTGGATGGCATGCGGCTCGAATAGAGCCTGTCAATCTCATTTCGACGTAGTGACTTAATCTTTGTGAAAGACCTAGCCGAAAAAAAACCCACGGTTATTTCCTATATCCAGGGGTAATGACTCGGCGTAGGTTAAGCCGCTCAATAGGATTCATAGCGGAAGCAGCTACGCAAAGTCGTTCTACCAGCGAACTAATTGCGTACCTTCTTGACAATAACAAATCCCTTCTGCTTACTATGAGACCGCGATTGGGGGGGGTGGGGAGGGTCTGTAAGTTAAGGGAATAAGATGGGGCTAGTACCTGGCGCACCCGCACGCAGATGACAGAAGCCTCTTAAACCATTACCACTCAGGGATGGCGGGATATATGATCTGAGTGGGGTACACAGCGGGCTGTTTAATGTAGCCAAACGGCAAAGATACGTTACCTAAGAAGAAGAGGGGTAGAGGAGCATGGTTGTCTACACGAGAGGCCTGAGGACGTCGAACGCTTTAGTTCATAGTTTTTCCGTTCTTTGGACACGAAGGGGACAGGGGTTCGTACAGCAGGATCCTGGGCTTCTATGTGTGAATAATGCTTGATGGCTAGAAGGGAAGATTGGTTTGGATACATCCACAAGGCTACATGCGAGACAGCCTAGTGTTTAAAGGGAATGCAGTTTGTTGAGTGAGGGATCGTCCT-------------CAGTTGCACTCGGCCGAGAACATGAGGTCCAACAACACCGCCGCACCGACCGACTGAACTGACGTCTTTCTGCCTAACCTAGATTTGTAGGGGGAGTCAATGAGGAGGTCCCAGCAATGTAGTACAAGGGA-TCGTTG-----GAACTAAAGCATGAGCTCAACGTTC-----------CTCTCTAGACAACCTTAGTCAGGGTAGAAGAAAGTTTACCTGTAGTGTGCTACAATACAATCGCAGTGCTTGTAACAAGATACTTAGGGATACAAGACTCAACGCATATGTTAAGGTTTGGAG-------------------------------------------------------------------------------------------------------------TCAGAACAGTCTATCGCGATAGCGGGTAATTTAGATGCTACTTTCTAGAGCGACGGTCGATATAAAAGGAAGAGTACAGTACTACAGGGATATTTGCGCGCTTTCACCCCTACCCTGGGTGCATTTGCGTTCACCAGTAGGCCCCACCTCCGGGCCCGCTTCCCGGTGGAAGGGACAATGTGAATGATACATTTGGAGTCGCAAGTACAGTCGCCGATCTGTGCCTCGTGGAATGGACGGAGAATGTCCGTGGAAGCAATTGAGAGTGTGGCTACTACACTGGCGAACGTGAAAGAGTACTCTTTTTGCAAACCGCTAGTCTTTGTGGT-AG------------------------TTAGAATCATTTGTGTGTGATGAGGCGCCGAATGTTGATTCGATGTATAAACGTGTGGGAGTAGTAAAATTTAGGCATCGGACGCGGACGTCAGCCATGGCAGATTAGACCTACATCCGGTCGGCGGCTCGAGTAACGGTCCTTACAGAAGAATTGGGCATATCGGAAACAGTTTTTGGTTCTGTGTGTCGAAGCTTACACGATGCCTCCAATACACCGCCAGGGGGCGTCTTCTACAAGGCCTGGCCGACATTAAAAAGATCAATAATAGTGCCAAAGTGCTAGCGCAACGCCAGAAAGTATAACTGTTTCTGGTGGTTACAGTTTTGTAGGAACTGAAGGATAGGTACGGAGTCTCGCGCCGGTGGTGACTGAATCAAGGCCAGGCCAAGACAGAGCCATTTGGAACTCCACTTCACTTAAACCTTTAGCGCTGCAAGCACAACGGGCGGTATTCCACCAAATATCGGTGCCGAAAAGGCGTCGTCTTCGAATCATACATAAGCAGCGCGGGCCTCCATGAATGTTTAGTGTGCGGTTGGAAACGGGAGTTCCAAAGTCGGGGGGCTAGCACTCTAGAGCAGTCTAGTGTGGTCAGTATTCCCGAGCTG--ACAAA-------CATAGCAGAGCAGGAAGGTGACCTCTCGCAAGTGTAGGCGGATGAAGGGGGGCCGCAGTCAACCAAATTAGGTAAATACCACAGTTGCGTTAGATAGTGAGGGGGTGATTAACTCTGGTTCGCGTTGTTCCACCCTTTTGACTGACCGGCAGTGAGACTGTGCGTGGGTAGATATATTGTCTGGCTATGACTAAGTTGATCATGTGCAATTTAACTCGAAAGAATGAATTTGCGCAAGACCAAATTCTGCGACACTGACAGAGTCTGGCGGTACTTAGCACAGTAAATTGTGAGCATGATCATAAGGACGCGAAGATCCTCATCCGCCCTGCGGTTCACATTCCATCTAGATGGCGCTCCCACGCTTCAAGGTTCTGTAGCATCGTAGAGGCTAGATCAGTGCGGCCCCGGATCTTGTATTCCAACGCAGGTGATTAAATCTCGCTCTACGCTTAACAAGCTTGAGCAGAGGTTCGAGCGTCCTTTCCAGGGTCCACGGCGGCTCGAGGGATTGACCGCGACCCAAAGAGATATTCCCATAGCCATAAGTTGCTTGAAACCTCGTGTGTCTGAAATCGGCGTGATACGACCCTCTCCGATGGAATGGCCTACTAACTTACGAGTCCCCGCCCTTGCCTCATTCGTTCCTTCGGTAGCGCACTTTACGGCAAGATTTATACGGCAGCCGTAACACCATAAGCTGGGCTAAAGTCTCACACGTAACCTGGCTGGTTGATTCGACGGGCATACCGAGCCGTTACCCCTACTTTTAAGTGGCCTTCGATAATAACTTCCTCCGTCCCATTATTGGGGGTAAATCGTCAAACCGGCAGCCGCGACCCGTGCCGCGCGTCTTAGCAAAAGACTCAACCAACGAGTCCTGG--TACGGCATGACTCTTCAAGAAATAGCCAGGTTGGCTGACGCAAAACAACCCCCAAAGCAGCGGAGCTTCAATCGAGTGCGCGTCTTTCTGAGTTCACAGAGCCGACCCCACTTATCAATGGCGCGTGTTTCCCCAGCGGCCCCCGGTCGGTGGCTCCACGCCATTACCCGTTCATAGAAATCACACAGGGACTAACAAGAGTGGAATCCACCAAAAGAAAAGTCATGCACCCGCAATCGCAGCGACCGCGATTACTGTTTGCACCTGCCCTGTAACGGACCAGGCCGGCCTTACTTCGGCTTTTAACGCCGATGTTCCATGTCCAGAACAAATGTGGACCATACCCCGGCGCCTTGGAGTGGGTCTGGAAAGGGATTTCATCGATGCGTAGTAATAGCAGTAGTCTGTCGATCGTGTATCCAGCATTTTCGGTACACTATCCCCGCTACCGCTTGTATACTTAAGAAGTTAGCGTGCAAAATAATTTACATGGCTCCCATGGTCAGGTTAGTTCTTTACTAAACAGTGCCTAGGTGACGTTCAACTTGCTAAGTATTCCATTTCAGTGTCCGGCGGCACCGTCGAGCACAGACATGGTTTCCGCCGCGTACTCACGTTCACTCCCTTGCCGACTATGAGAGTTTGAACCCTAAAGGGTCGTCATACACTTCTTATTCTTGACTTACAACGGTTTAACACCGAGAGTGCTCCTGCTAACTACTGCCCGCGCATCGTTCGACGGGAGTTTGCCGTTCGTCAATCGGCATTAATAGTTCTTCTTATACCCGGTTCATGCGCACAGACCAAAACAATCAGAACCCCTAAATACTTTCTCACCCCCAGCCACTTACCTCACCCTAGACCTCCCTACCTCTCAGTGCCCATGGCGTTTCAAGTCAGGGTTGAGGGTGTACGTTTCAAGTGCTTTCAGACATTTCAGCGAAGCAGTACATGAGAGAGCTTGGAATTATGACACAACATATTTCTTGCTGAGTCTTCCACTTTGGGCCCGACCTGTGGACCAAACCCCGGTGAACAGTGGAACGTATATATGAAGACACTACCTGGGCGCAAGCGATAAATAAGACGTGCTAGAATTAAGCGAGAACCTCGAGACAATTCAGCGTTTTTTAATCGGACGTACTGTAATTACTAGTTACGTCTGGAATACGGGGGCATTCCATCCACGAGACTGTAGTGACAAAGCATTTTAACCTCGAGACGATAGTTTTGGGAGAGATCATGCGAGGCCTGTAAAGCGAGTGACCTGCTATACCCAGGCACACTCAATGCGAGTTCAGACGGAGCACGTAACCAGCAGAGGTCATCGAATCTGTCATTTCAGCGGATTTGCCAACGAGTTTCCGGTTGACCACACCGCCGAATT-C--T-CGAACTAGACTCAACTTCCGGG-ACGATTCAAGGCTCACAGCACTATGTGACTCTGCGGAACATATCAT--CAGGTA--TT-G-TTCCGAGTAAG----TGCGGC--AAT-G-ATAACA--A-CATAAG-AGCTGTCGCGCAGATGCTAGAGAAGACTTGGCGCTATGAGATTACTTTTCCATAAAAATACTTCGCTCACACTCTGACTAACGAGC-TC-TTCA-GTGTGATTTCTTCTGAC--GC-ATAGCTCA-GTTTGCAGCGAGGCTCTTAAAATCACTGCAAGCAGATTCCTGCTGGC-CCTG-AGTAGG-ACCTCAAGTCTAGGTCGC-AGGAGTAATGCGGCGCACCACAGAGACAAATTCTTCCCAGACGGGTCATTTCCCGGGTTTGTCGCTAAGACTATCCTTTGGGGAGCAGCGCAGCGATGCTCGACAAGACCTCTTCATTGACCAGTGTGTAGTGAAACGGGTCATTACGCAACAGATAAAGACACTTGCATCGGCTATTTGCGCGCGACATTCAGAATGTCAACACCGGTTGTTCCTTTGGACTGCAAGGTGCGTTGCTCTCCCCGCTTGATCCGGTATGTTGCCCTGAAATCCAACCTCCACAGTCTGCCCGGGAGGAAGCTGGATGCTCCTTACTTCTCCATTCGACTGGGGTCGGTTTGCTTCATACGACGACAGAACCAGGCGTCTTTGATTAATCGACTCGGACCGGACACGAGGCAGAATCGTTATGAGGCCGACTACTCCCTCTCCCTCTCGATACAACGCCTCGCGCATACACGTCAGAGCTGCAACGCCAGAATCCGGTCGAGGTGTCCAGGATAGTTGTTTCCACTGCTGCTTACCCACAAGGGGAGGGGCATGGAAGTTCTATGCTGCTGCGTAAGACAGCGATTACCTCCGGGAACCTTGATAGCCAACCCTACGTGTGTGGACAAGGGTGGAGCCGAGGAAGTGGGAGCGAGGAATGAGCGAAACCATGGGAGGGGGTGTGGGGCAGGTGCGTGGAGGTACCGGGGGCACGTGCGTTTATAGAAGCGGACTTAACCGTAAGTTGGCCACTGAAGCTGAGTATCGCGGTTCGTGACCAGGGTGTTAGTGTGTTTTTGTTTCGAGGTGAACGACAGACAACACAAGTAGAGCGAATATATGATCACACTCTAATTGCTAAAAGCATTAGCTGCTAGTGTGGCTGGGCCCCGACCTACTTTACCTGTGAAGCTACGGTAGGATATTGTTCCCGGGGGGAGCCATGCGTAAACAAAAGCCTTAATCCTGTGCGCTCCGCGCGCTAGTCCTCACGAGGAGCAAAAGGAACGAACACTTCCCGATCCGAAGGGACCGCCCCAGCAGCCTAAGAGGATCAACACACCTACCATGTCGAGTCACAGGTCTCTGGCGGATGTTATGAAATGTACATACCACTTTTATGGGTAACTTGATCCTAGGACTTATACTAAACACAGATAAGTGCAAAATACTGAGGCGTGGGTACTGTACCCTCGTGAGGGGCCTGTGGCCTGGAGGGCGCTGGAGGTTGAGTCATCTAGTCCGGGTACAGCCGGTCTGCCATGACCCCCAAGACAGTCGTAGAAGTCGGTATAGTACTCGCTTCTTTAAGAAGCTTTAGACGCCACGGCCCGCCTGCCCGGGGCTGCTGTTACTCCGATGCAGGTCGATGTGGTAGTAACCGCTGCGTCAACGGCAGCTTCATCCCAGAGAGCGCGATATCTCAAGAGCGCTACCAGCATGAGGCAGGAGTCGTCTATGCTCCCCGGTATCAGCGATCACCGGACCCTCAGGGGAACCGTGCATAGGCCCGGCCGTGGTTCGGTGCATAAGCATAGGGTGGTCGGAGTTGGTTGGTATTTTAGCAGGTCAATCTGATGTCCTTATCCATGTGGATAAGTATGGCAGCACCGGTGTTCATGGATTACATGTAAGCAGTGAGAGTTATCATCATAAAAAAACTTCTAGCCTCGACGTGAGAGGTATTTAACGAATAAGTTTCCTCC------CGCTGTACCCTTTCTTTGTAACTGTTTCGGAAGGGTCATACTTGAGCGACCCGATTGGGCACTCACAAAACAGCTACGGACGCGGGCCAACATTGCGTTTAGGAATCCGCTGGATCGACCCCCGACTTTTTACTTGCAAAACGGGCCGGGGGGGATACACGGGACAGCTAGGTAGTTTAAGTCCTAGAATCCTCACGGGCTGTCCATGTTGTATCTACAGCTTAATGGAAGCCGACATGGTATAAAGGGTTCCTGTGGCGAATGGAGGCTGTCCGCGCATCTATCGCACGTAACACTTCGACTTTAAGGGCGGGATTGAGACTGTACCATTAGTGTAGTACGGTTCTAGATCGTCTTCGAATATATCAACGGGTACCGCCTTGTCACCAGACGATCCTCGAAACAAGCGTGGGTCCTCCCTATGTCCGTCATAGCCACTCGCCTTTTTATTTCTCTTTGTCTGGTATATGTAGACATCACAAACAGCACCGTAGGTTCCTCCGAGGAACCTCAATCCGTACAGTTCAAA------------------------TACAATTCCGAACAGGGGAAAAGTACACGACAACTCCAAGGTCCGTACTAGAAACTACACGTGAGGGTTACAGGGCATAAGTTGTTGGTCTATGTAATGTTGCCCACAGCCCATTCTCAAATTGTAACTCGAAGGGGGTAATAATTGTTCCTGGGAGCAAAGTGAGTCGTCGCTTCACTCCATCTGTACCTCTTTTTAGCGATTCAGCGCTATTTTCACTCGTGTTGTGAG---ATGATAAATTGTTTGATGTGGGGAAGAAGCAGAAGTTTATTTCGGTGTTAGTAGACTGGCGTCCTTAAGTAGTCTCCGATGGAGCGACTCCTGCGTAAGCCGGGCTCGCGGCGCTTCACCGTGCCAGACAGTCGCACATGGCCGGCGAGTTCAACGGTGGGACTGAGCCTAGGAAATAACTCGTGAGTGGGGATAGGATGAAGGAGCGAAGTAAAAGCCGTAAGCTTTGACTGCAGGTTGCTTATAACGCAATCGGCGGATTAAGCGCATCGCGAATATGCAGACGGTGGGCCTATATGTTTGTGGAGTGCTTGGGCATAAGGCACCGTCACCGCGAATGGACGGTCGCGGCTCTTCGCGCTTCTGGTCAATAGCGGCCTTAGCCTTACGCACCGTGGTCAATTGGATCACATTACGTGCCGTGCATACTGCTACAGGACCTTCCGTTCTACTTCGTTAAGTGATTGATCCAATGACTCTGTCCGGAAAGGTACCCAAACCACCGTTGAACCGTACGCCTCTCGCAAATACTCCATCAGCTTATCCCTCGACGCTCGATCGGTACTGACGAGTGACGATCTAACGGTCACTGTCAGAACGCGCCTTGCGACCGCGTTGGAGTTGGTTAGTGCCTCTAACTACTATCCTCCCCCTCCCCTTAATTCATCCGCATCCTACCGTGTAGCCACCGCAGGAACCCGGATTTACTTTAGAAACCCCCCCTTTGTTGCTAAAACCAGGGCACTTCGCTTCGCCGAGGACCAGCCGCTCGCCCCCTTTTCTGACTCTTATTACCCACGCTTACCAAGTTTCGTTCCCAGAATTCCTACTCCCCATAATATCCGATTGTTCCTACGATTACTTAGGATCGCGGCTTAGCGTTCAGTGAGTCGCTTCCGGGGAGAGAATATCAAGGTTCTGTATTAAGTTGACACGTGGTTCCGCCAAGAAAAGCCGATGTGGCTACAATGTGTTCGGGGCTAGCTGTTTTCACGCCTGGGAATAGGGGCATTTGTAGCCGCCAGTACACGCCGTAATACTATTCCTGCTACAAGATTGATGTATGGCCTCGACGGGTACTCTTACGGAACGTTTCCGATACGCCCTCGAGATGGAAATAAATACATATATCACGCCCGTACTATTAATAGTCTCGAAGGAATTCTCACCGTCTCAGAACACACAAATGGTGGGGCGAGCCCATGGTATTCGGGACGGCCTGTGACATTTTGACTTGCACCACCCGAGTTGTCACTGATTCCTATGCCGCCACGTGGGGATGTTACAGGGCGAATCCGCAGGCTTAGGTCGAAACCTGTGTATAAGGAAGGACAGTCTGAACCACGC-------------------------------CA-----GAATCAAGGAAGTTTTGCCAGCATACGCGGTAAGGCAATCTCCCGTACACTGATGAGTCCGGTACGGCGGGCAATTGCCGACACGAGGGGCCAGATAACGGGGTCACTCAGCCGGCTCTTTATCACGTCCTGTAAATCCCCGCTATTAGAATTAGTCTGTCTCGACAACCACAGTTTTCTGACAATGCCACCCGAATTCCCACTCACGAACTTCTTAGACGCTTAGGAAGACAGTGCGCTGTTGGTAGCGTACTCCATAAAATTCCCTCCGGAAAAACCGTCCAAGATACTTTGGATCACCAAACTCTTAGCAGTGCACGGGGCACTTTAGACAGCCAGACCATATTCTAATACGGCAACGGTAGAAGCACCACTAGGGCTCCATATGACCAGGGTTTTGGACAGGTTTCCCCTTGGTCTCTTCAAATGCCAGTACGCGTGATGATTACTAGAATGTCTACAGCTATGTGCATTGGAACTACCATGTACGCACAGGTGT------------------------------TTGGAGAGAGGCGTCACTTGGTAAATATCCACTGTCCTCGCCGCACCATGAATTCAGCCACTAAATTCTCGAGTACTCTCACATGTGGTAAGTTACCAAACTGGTGTTGTCATAGCTTGGGCCTTCCATTCAACGCTACCTACTGGTGTATGG--C------------CT---------GAG--CTTAGG--C---------TAATCCGACTCTGCTTCTATCTGATACACTGGGAACCCAGGATCGGGGCCGTTTGCCCTATGAAGTTCTTCACCAGGCTAGTGCCCTGTGCTCGCAGCCGAGTTCCTATTCCTCATTGCACCATGTTCGAGGTACGGGAACCGTAGCCACAGTGTCTCCGGTTAGCGAGCCCATCTGGATTTTACCGGAACACCCGACTTACCCCGACTGAACTATAACGCCATCCATAGCGCGGATACGTGCCTAGTGAACCTGGTGCTCAAGACCCAGGGAGGTACTAGAAAACCTCTGTACGCCGGTAACCAGAATCCGCTCGTATAGGATACCGACACCACTCGTCGCAAGATTATTCCTACCGGGGACATTCCCTGCTTCCCCGCCGTTTAGCATTCGTACCTTTATCTCCTACGGCGTCGGTTCTCTCATTGGAAATGTCAAATGACGGCTACAGGCAAAGCTCTTCTCGTGAACTGAGGTATCATCGACTCCCGCATGAATCTTTTCAGGTCTACCATTTTCAGGAGGTACGTTGCTCCCTAAAGTCATTTCTGAGCGAATCCTCTTGAATACCATATCCGTAACAGGAGCGTGCCACCCGCTGCAGCCAAAGAGCTCGGCAGTCCTGCGTACACTTTCAATCTCCATTTGCGCGCGGATCGAGTTTGATGGTTATGACCGATTTTTCGGCATGTGTCTGACTCTTGTGCGCGTGTAAAGAATCAAGGATGAGGTGCCGCGAGTCATCAGTGCCTTAAGGCGTTGCCCTAGTTTGTGCTTGGCGATCACGAATCATCACCATCCAACAGCTCTACTGTATAGCGAAGGCCGAAGGCTAGGACCCCCACCAGCTACAGGTATGTCGTAGAGAGTAGGGCTAAGTGCGTGTATCATGTGCCACGCCCGCTCGGACCCCTCCACACTACGTAAGCACTACAGATGGTTGTGCCAATGCTACCTCTCACTAAAACCTTTGTAGGTGGCAGGGGCTGACCTGCCAGCTAACATACGTCTGGGCACAACCATCTGAATCAGCGCCCTTCCTGCCTCGGGCCAGATTTGCGTCGCTGGACCAAAGCCACGAAGATTGCCCCACACTGCTATATAGGAGGATCTAAAAAAAGGGGTTGTCCCCTCAAACTGATAACCGCCTAGGGATCAACATTTTTTATGACACCACTCTACTGCTATAACCTAACAGAGTGGCATATATTTGCCTAGACGAATCAGATCCTGATTCTATTCTTAATGAGTTCCTTCTTAATACGGTCAATCGTCACCTTCGCAAAACGTACGTTCTGTAGTGACCTACATGAAAAGGCCAAGCGAGACCCATGCCCCAGAACGACACGGAATACCCCCCTTCGACGGAGCCGACTCGAATGCGTTTCCCTCTCCCCGGTGACTAACCACCCCTTCGCGCTTTCCCATCCGGAAGATCAGCCACGGTGCCGCGCAAACTGTTGGGGCGTAGAGCCACTTCCACCATGTCACGATACTGCCAATACGGATGTGGTCGAGTCTGGTTGGTCCCAGCACGACCGGGCTACGCTGGTCCCGCGATCCGTGAACTACAGAAAAACCATTCTACCTGGGTCGCCTTAGGGGCACCAGCAGTACTGATAGAACAGCCACGATTCAGCCACAGCTGGTAGCATCTGCGTTTTCACATTTTGAGCATTGGTCCGCTGGAACTTGATACATCAACCCCATTTTGTCGACATCCGTGGCGTATTGACAGACGGTGGCAACGTGAACTCAGTGAGGAAGATTTCTATTTGTGAGCAGGGGGAAGACTCGAGGTTGGGCAACCCTTGAGCCGGAGTGTAAGCGCCATGAATGCACACACAGTGTAAGGCATATGGTGGGCTAGTCTCCTGACCATCAGGTCGTTCGTGGCCTCCCACGGTATACGCTACTCTGTTCTGACACCTATGTTCTTAGGTTATGCCTTCGCAAAGTACTAACAGATGCTGTAGTGCCACCGGGTGGTCGATTACTTGCCGAACAGGTCAGACCGGTAATAAGTCTACACGTTGCCTGATATGATCTCTCAATGCTCCCCAATGAAGAATAGGCAGATTCGTAATTCTCACATCCTCTGGGTGACAAGGGCGGTATTCATGACACCTTTACTAGCGCTAGCTCTACTTGCTTATTCGACGCCGGAGTTGCAGTTGCGGACGAGAGAGGACACTGGGGGAATGCGGCATCGTGAGGGAAACGCGATTGCCGCACCGGGAGGCAGCATGTATAATAAACTCTCAAAGTATTGTTAGTAAGCGGTAAGTAAAGTGTTGGATAAGACAGCAGATTACGCGGCCCATCGCCCTCACTCCGGTGATAAAACTCCAGCGCGCAATCAACCGACGCCCATATTCTCGTATGTTTTTCGCTTTTGTTACTGGATTGTTCACATGAAAACGATACTCCATGAAATCCTTGTTTTCGTACGCTATATCTATTCAGTTATCGCTAACTGTTTTTACCCCGATTGAAGTTATCGGGAGCCCGGCGATCCAGAGGAAAACCTTTCCCCCGGGGTATACAAGATTCCCCCACATGGGGATGCGGGTATCATGATTACCTTAAGTTAGAGAGCAATTCCCTAATAGACGCAGGCTTGTAGTACAACGACGGCCTCCCGCAATTAGGGCCCTGACAGCTCACTCGTTATAGCTAGAGCATGGGACACCTGTTATACGGAATCACTCCCTTACTACCAAACCCTACTAGCCCTACCTTTCTGCGAGGACAGGTCGCGGAGAAGTGTTTGGTTGAACTTCGTATAGAATACTAAGGTCTGAAGAGCGTAATCGTTAATTAAACAGGCCGTCGATCGAGCGATATAGGGCCACTATCTTGTCTGTGTTTCTCGACGCAATTGAATTTACCCTACGTGCACTGAATCATTCTCACTCGAAGTTCTTGCCTGTTCTTGTAGTCATCTCCGATATGCGCATGTGCTAGATCAAGTGGAATAAGTCTAATTATTATTAAGAGAACCCTACACTGTATAATAGAATTAATAAGAAAAGTTAGAGACCGGAGCAAGGACGTTTCGGTGTTTGAAACCGGTAAGCGAAAGTGTGGTCATATGAATAAATAAGATGCCCCTAGTACGTACATCGACGCCAGTAACGACTGGTTGCTAAAGCATTAGAACTAGTAAAGTAGAATACGTAAGTCGGGATTGTTATCTAGAAATTAACAGTTGACTAAATCAGCACATGGGATGCGTTGCATCTAAGCTGTGCCGTCCACTAGGCATCCAACTTGCATCATAACTCTTGGCAAGGGGGCGAAGTGCGCGAACCGAGGTGCCAGTGACGAAAATGCCCGTTAGACAGTAAAAACGAGTGAGATGCCAGCCGCGAGGGATGAGATATGCGGCTAACGTTACACGCTCGCGGATCGCGATACCACGGGCCCATTGATCTCCAGATACTGCAACAAGAGTACGCGAGTCGTCATTGGCTCCTAATTCTCCCGATTATGATTTGCTCTTTTTCATATAAGGTAAGGGGTAGAAAGGAACCTTTGACACGTGATAGGGAGTTGATCCGCTCAATAAATTGGGGAAGTTTCTATTATCGGGTGAATCGAGAAGAGGGTCACATCTGAAACATCCAAGAAAAGTGACAGTGGTGTACACTGTCCGTATCCTCTTTGTTCCAAAAGGGACGATTAAGCACATTCGCTGCACATTTAGATATTGATAGGTCGTGTGAGGGCAAGATTTATAGTAGGCGAAACACCAAGACGATTCAGGCCTCCGGCCATAACCTAAGTAATGTGAGGACTTTT-GACCTATTGATCAGTGTCTAAACGAGTGCAGCGTGACCACTTTGGTTTAATTTGAGAGCGTGACAGCATAAGATGAAGGGGAATCTAAGAGGTGATAATGAATCCTAATGCCGCTGTTTACACGACCTAGATGGGGCTTAAGTGGAAGAGGTTGCTAATCAATGGCTATAATGCCGTACGTTCGGCCCGCAGTCCCTAAACCCAATGCAGTATGCCGCGGATACGGTATCATCCACCCCTGGTGGCGTCCAGCCCCCAGACTCCGAGTTGTTCCGATACCCTGTTACGAGTCCTACTTCGCCGACGTGAGGTACTTTCCTTCCCTACGGCTGTGCCTTAACTCCGTTTTAGCCTCTTCAACTTCCCGGTGAGAACCGTACCTCCTCTCAGTCGAAAACGTAATAAATCAAAAAGCGCACACGCGCGACTTCCTCACTCCACGACGTAACATCTCCTGCTATGCTTCTTATCGCAAGGATATTATTAAAGCGTTCCAGCGAAATTCCCAGACATCAGCTGGCGCCCCACGTAGGACGTCCTTGGCGTGTAAAACGTTAGGGGCCATGCGTCCAGTGACAACCCTTCCGCTCCATGAATACAGATTACAAAGCCCTGGCAACGCCCTGAACCAGACAGCCGGTCCAATACGGAAACGAAAAGCGGACTTGCCCGAAGCGGACAGTATCCCCTATAATATGAGAGTCCACGAGCGAATTACTGACGCGAGAAATGTACCCCAACACATCGCCGTACTACATTAATTCTTTCCATAAGGAATCTCCGCGCGTCACGGATGTCCGCAGCACCTACTGTGACCGAGACCGATATCTCCAAGAACCCGAGCGGCAGTTTACCAACGCCTTCAAAGGTGACTGGCTTCTCATCATCGAACCACGGTGACATCGAGCTTGGTCCACATTCGACGGAGTCGATTTCGTCTTTACACGTCCCAGACACCCTCCGACACTCTATCTCAGGCTTCCACAACAGCCCCACACCACCACACCATTTTTCATAAACTATTATTTCATCCCTCTCGGGAGTAACGCACCTGGTATTATACCCTCCTTGCCGTGCTGTGGTGGTTGATTCAACATACTACTGCGTTTCCCAAGGCGCCGTGAATGCTCGTAGCCGGTGGTCTGCTTCGATAGGTGGGTCCATAGGTACCAAACTCCTTGGTGTGTAGGTAGAAATCGGACGGACTCCACGGAACGAGTTTCTTACATGACATGGACTGGACGCGCAAGAAGACCGCCCTCAGTTTCTGCAGAGCTAAATGCAAGCACGAGAGAGTTGGCTCGTACCGTGATCTGTATAAGGACCATATTCTTTCGAAACTATTTGGAGAGATCCCGGAGAAAAACACCAGTGTTTTAGCTGCTTAAGGAAGGTTCCGGATCGGACCAGCCAGCTACTGATCTCTTCAACCGGGTCAAGGCTATCTGCGCCCCGTAGCGGGACTACAGAATAAGATTTACTTACTAAGATTGAGGCAAACAGCTTCTTCATCAGGCGACCACTTCGGTAATTGACCGACGCACGCCCTACAGAGACCTCAACACCCGCGCCTACGCCGATAAGCCTGCGTTTGCGGTGGTAACGCCAACTGGCTCATGAGATCATACGCGCAAGCCCTCTGAGCGTAGAGTGAAAAACTGTACCTTACCTGATTCTCCTGATGAGACCCATGAGAGTTGAGTGCGAATTGCCGGCAAATGGTCTTCCAAAGAAACGGGTTGCGACGTCAAGTGAGCCGATGGAGGCTAAAATTCGGTGACGCCCGTGTTCATCCAGTCACCTCTTAGCGTTTATCCTACAACAGGCCCGTGGACTCTCCTCTCACTGGTCGTACTAGGCTGGAATAAAAGGCTGCGTGCACGACGAAAGTAGTACCGAATCAATCACAAAGCAGGCTAATCGCACGTTTATCTCTGAGGGACTATACAGACACACCTACGTCGACTCTTCGCCGCATTGAATCCATGGGTGGATGCTTTCATGCCGACCTCCGTCAGTGGGGTCTCGCGCTAACGCGGTTGCGAAGAAACGTGTATCACCAAGAGCCACCTAAATAGCCGCTCACACCATATTCTGAAAATCTCAACCGGCACCTTGCTATCAAAGGGCGCTCGCGTGATAACACTCGAGCTAACGTACCTCCGACGCTACATGAGCCCGTGGCTGTATTTTAGCGCTCGTATGTACACAGATGGTGACTTGTTTTAGCCGATCTAAATATTCCCTTTCACCTTTTGATATGATGACGCGGCAGACTAAGTATCCTAAGGACTACTCTTACACCACCTATATTCCTCCACTCGAACTGTCCATGGTTCTCGACAGAACAATTGTGCACGTGATAAGGCACGGCCTCCAAACAGATAGCAATTTAGACTATCAGTCACTTATGCTATGGGATTTCCAAAATCCATGCTACATCCAAGAGCGTAGCTCTTTTGGGTATTCTATACGCACGGCACCCCAGTTGCCAAAATGACCAGGCGTGCGGCCGTCCTTTACCCTAAAGACATACGTAGCATGATCTATCTTGAGACCGGTTGTGGGTTTCTGCCCGAACTATGGTTTAATCTGACCCTATGTACGCTCTAACAGCCCTATCGTTGCGCGCTACTGGGATTGGATGGTCCCGGCTTCTATGGCGGTCAATGACACCCAAATACGATAGTCAAAGGCGTAATTTGTGATGGGTGGAGCGCAACCGCCTGAATCTATCGATGGGAGACGCTTCTTGTAGTACTTCACCACGCGTTAAGTATTACAGGTGCTCGACTACTCCCGAGAGGAGACGTCATAAGTAGTGTGATGAAAGTAAGCTTAACATGAAAAAAGGTTGCCGGTTCGTTCAGCCGGGGGATCTCCCTGAGTGGGCTAACCTATCAAAGTAATTGATCCTGTCCCTATGTGGCGGCGTCTTATAATGCATCGTGTACGCAATGATAACGCCGTGGTGCAACAATAACAGATGTAGACCGCGCACCCGCGGCTTGATAGCCATCGGGGGAACCTGCCCGAAAATAACTGCGAGTCGCACGCGAGCGATTCTACACAACCGCGTAAAGGCAGCCACTCAAGTTCTGGGCCTTGAGCCCGGCGTGAGGGTGTAGCCTAACTGTGTACTGAAATTGTTGCTGGGCCGCGCGGACATGTTATACGGTCCTTGAGGTGCAA-TTCGGCACGCCGTTCACTCTGCGGCATCCATCCGATACCGAAAGAACTGGAGCTCGTCTGGGGACCGAGTCAGCAGTAGGCTCCGTTCCGGCGCAAGAGAACCACCTGGGCCTTAAGGGGCTCAACGGTTTGACAACTGAGTAAGCGCAGATGGCTGATAGTGTCACTATAATCGTATCCAGAAGAAATCGTGCCTGGAACAAGGACGACCTATGTGTTAGGATGTTAGACTGTCACAACTTCCGTTCTATGGGTTGTCGTCAATATGAATGAGAAATATACACTTGAAGCGGGGAATGAAGCACTGCTCCGAGCGCAGCACAGCCAGAGACACGGGAGGAAGCCTGGCGGGTACCCGCACTAAGGCGTCGCCTATAGGGTTCTCTGTTGCAAACGTTATTTCATGTGGCGGGTGTGTCTGCTGGGATATGGCTGCTAGACCCGCTACTCCTGTCAGAACGCTGATTACATCGACGACGGGATCTTAGGGTAGCAGCTAAGACGCGCAGCGTCAAGTTCCATAGTGCATAATATCCTACACACCCTCCAATCTGATGTCGGTGTTGAGTTTCTGTCTGCGATGAAGCCAAAGCGGAGACCTTTTAAGAAGTACACCTCACCAGCGATGAGGGTTCTACTTCAAAATTTGTAGCACGGATGGCAAAACGCCATGCTATGGGAAACCGCGATGCAATATTGTAATGACGGTGTTTAGTTCTATCCCTTCTTGGTACCGACCTTATTACTCTAAGCGGATCCGCCGCCTCTTCTTTGATTGCTTTACTTTTTAACGGCCGCCATACTGTTTTTTGCTATTTATAGTACGCAATACGGTTTGGGGTAGACGTTTTAGCTCTGAACAGGCGGACTTGTTCCTGAATCCTTACACCTCTGGGGTGGAGGTGTGGGGATGATGAGAGCCGATTTACTGAAGGATTCGGTTTACCGTGGGGGGCCAACGAAAGTTCCACTGACCCAATACCTTTTTGGCCGATCAACGCACACCGGGGCCCGGATTCCCGCATTTCAACGCACGACCGTTCTATGTCCTTCCGTCCTTGGAGGCTATCTTCGCCGGTTTGTTAGACACGCATTTTTTTTCCCGCAACCCCATTGCGAGTGTGGGGGCACGATGAACAGAAGATTTGGATCACCAACCGATACCCATCCGTCCCTCCAAGAGACTGCGGCCTAATTTAGTCGAGACACTCCTCTATTGCGTGGATCTAGGTCTTTTTACGGGTGGTCACGCAGTGTTTCTAATCCGCCGCTTAACTCCCTTTCCATCACATCCAAATCCCATCCCATTCATTCACCTTCGCCACCAACTTCCTTCCTTCCGCGGGACGGCGCCAAAAGTAGGCAAAACCTAGAAGCAGCTAGAATCCGAAGGTTCTGGGAAGTGGTTTTCGAATGATGGAAAGTGCGCACAGGGCCAAAAACGAGCAGATCGCAAGCGTTAGTGCTGATCAGCTACAATGGCCGGGGATCTTGTCCCCTGGGTATTGGAGGGTACGGCATATTCGACCAGAGGTTTCCTCCCGCTAGTACACGTGATGGCGGGAACGAAAGAGTGCCGCACTGCACGCGATACCGATTGAGTTTTAGCTATGTTCGGCAAAGGTGGAAGTAAATCGAATTGAAGGATAGCTATAGCGCAATTACACAGCACACAAAGCTGAGCCGTTAACTAATATGTCCCCCTTCCCTTGAGAGAGCACTAACATGCGTGGCGCTTCTGCTTTCTTGGCGGCCTCTCTAGCCGCCCCCTATCTCTTCATCTCAAGTGCCATCCAGTTGTCATCGGCAGGATTTCGGTAGTTCTATGTGCGAAGGCGTTAGCGTACTTGCAACCGAAAGGATTACCACATGAAAGTTCGATTTGAGTTAATATGGCCCAGCTCCTTCTTCACTGTCCAGTGCGGTATCGGAATAGGAGTTGATAGTGTGGGAACGAGAGAATTGATCGCCAGGGGATGTAGTGCACATCTATGGGCGCGTTTCCAAATACTAACTGTAAGAACTTAGGATGGGGATTGGCAGCGTAATTGGGCCGCATTTGTGACGCTACCCCCGTTATGAAAAGCCGTGAACGCATTATTAACACCATCTTTCACCAGTTAACACGCGCCTCAGTCAATGCTATCAATCGAAAGCGATTAATCACTATTGTGCCAGTCTTTGCCCTCGCCTGTATGCCACGCCCAACACCGACAGCCGGCCTGCGGATCCGACAACAAACCAGTATAGATTCCTTCCACTTTTCGCAGTCAGCTTGAGCCCACGGGCTAATCCGGACTAAGGAGTATTACGAATGCGATGTTAGGCTCCCCGGGTCTCGACTCTGCAAGTGATACACGTTTGGTGCCTCCACTATTCCGTGGTAACTTCCTCTTTGAGGAGGCTATACGGGTCCCAGTGTCGTTGTGCCGATTACTGCTACTCACCGGTACTGGGGCCTACCGCTGTATTGTCTTTCCGACAATTCCGAATATATTTTCGTTCTGTAAAGGGTAGACAAAGAAGGACAAATTATGGGAAAGGTATGCAGATCGGATGCGACTATTGATAAGACTCCATGCGTATAAGGCGAGTCACGGGGTGAAGGCACGATAGGGACAACTTCTACCACTGCACAATCGTCTGTTCCTCAATGTAGATCCAGAGAGCCACTACTGGCATTCTGCTGTATGCTTTGTCCACGTCGTCCTGGCCCTCCCAAGTCTCGTGGCTAAATGATTGCCGGCCTTTTGATTCCGCTATTGCAAGCGTTTAACCTAAACGCCTCCACATGGTAGTTCCGGAGGCATACGCGCATACACCGGCGGTTCGTCATGCCGGGGGTTGCTATAGCGAGTACTAGAATGTAAAGCTGCTTTACGTGATAGGAGGCTTCCGTGTTGATATATGAACGACATACGAAGGCGGTATGTGATTGTTGAGTTGGTCAGGGGCAGGGGGTGGCGCGATATTTGTCGGTTGTTGTAAACTTTAGTTATGTCAAGCCGGAAGCTTGGATACCAGTCCCCTGAGTCCGAATCGGGGTCTTAGGAGTCCCGTGGCATTCAAACCGATCTGTTAAATGGAGTGACGGCGGGGTATGCCTACACGGCGTTCGACTTTTCACCTACCCCTCTATACCTATTACGTAGCATGCCCGATTGCAGATACCAAACAGGACTAGTTAGCGCTCGGGTGAGTACCTGTACCGAGGGAAGTTCCAGTAAAAATGATGTCATTCATAAAGTGGATGGAGGTGGTCGCAATATATACTGAAGCCCCGACTATTGTCGTGCGGGTGCCACTTAGCCGAAGGAAGCGTGCTGAAAAAGCACATGAGTGCCATTTTCAGGCCACCCACGGGTATAGGTGATGCGTAGTGGCTGGGTGGAGTTGGTTTGAAGCACTGGAGCTGCTTTCGACGC-A-AA---G-TAAGCGACAGAAAGGACGGAG--AC---------GG-G----------------ACAGGAAAAAGAGA----CAAGAAAGC----------------------GG----GAACAAGACAAGCAAGGCTCCCCCGATTAGGGGAGAGGCAAGAGGAAGCAGATGTGTCGTCCGCGTGACAATCTGACGGAATTAGCCGCTTTGTCTACGTCGAATGTGAGTCCTGGGGGCCCCTTATGATGGAGTTTATCTAGTGAGTCTAATATGTCGGAGCAGGAAGCACTAAGCCGCCAAGGCGCATTTGCATAGGCTAGGCGCGCCCCGAGGGAGTGGTGGTCGGTGAATGGTAACGATTACTGCCTTGTCAGTGCTGAATTAGGTTATGAACCTCACGCGGCCTACCCCCCCGTCTTGGGACTATGATTGGCGAGTTTTGAACCGTTGGGTGCATAACTACTCTATTTCGCTACTGCTGAAGCGGAAATCAAGCCAGTGTGGGGAACCTGGGGAGAAAGTGTCCACTGAGTCGTTACCGGCAATCGCTCAAATTTAGGTGTCAGCCGCACTAGCGATCCAGCGCAGGGAATGTCCAATGGCCGCACACGGTGATTTGAATATCGATTGGACTTATCAGTGTCTAATAGCGGCAAGCAAGCGCCTCTTGGACTCTAACGGACACTCGCACGCTGCACCAAAGACTCGCCACTCCCAAGCGGTCTCGTGAAGCTCAAACCGGCCTCGCGCTACGCTCCGTCGCCGGTAATATATCCTTCTTACACGTTTGGGAACTGTGCATGAACGATCAGGACTTAGAATGCTAGAGAAGGCGAAGAAAAATATTGTGCGACAGTTTCTAGTCCCATCGTGACTTGCGAACAGGGCCACGATGATTTCCCGCTATCTCTGGGAGTCATGCCCGAACGGCCGTTCTCTTGGTTTTGGACTCAGCTTCTACTCACGAGACCCGATGCCATGTAGAGCAAGTTGGAGTGAAGAAACCGAGTTAAGACTGCAGCGGTTGGGACTAACGCTGGAAATAAAGATTCTCCAGACTAGTATCCGTCAGGAGACACCCACTGTAAGCCCGTTTGTCCTCCTCCTTGGTGTCGTCCTACCGATTCAGACTCTCCGTAAGAGAGAATCGCCGCGAGTATATGGGGACGAGCTTGCGCGGCCATTCGGTTTGTAAGGCTTCGTTAGGCCGTTCATAGCTGTGAAGCACAATTTCGGATGGAGTTTCCGAGGCCTGTTGTAAACCTACCGGGGCGGACGGTCGCCGAACTTGTGAGGAAGCCAGCTTAGTACAGAATCGATGGCGTACTTCCCCCCCAAATGATCCGCTGCGACATGGCCTGGGTCGGTAATGAAACGGGTATCTTCAGTTTAGGTGTTGAGGATACGGGACGTACAAGTATGTCGCTCAGTCGACGCACTGCCCACCGGACGGGCATCGGGGCTCGTCCCTTATGCCCATGACATATAGCTCTACCTTGACTCCTTCAAGGCGTTTGCAAACACAACTTACAGTACACGTTATATCGCAGTAACATTTTGCCAGCACACTTTACTTAACGCACGTTTAACACCGAGAATTATATCCACCAAACTAATAATCGAGCACCGTTGTAGCGGCGCCGCAACCCGGTAAAGAGCAAAAGGTAGTTTCGGCCATTGTCCCCGGTCCTTTATGCTCATTTCGGCATCTCCCACGGTTCAATTTTTTCACTACTTTCCGACACACTGTCAACCAAACGTGTCTCCATGAGCCCGCCACCCTAAC-GAATAGTTAACCCAGGTCTACCAACACTAAACTCTCGGCGTATCATTGTATTTCAGCTTTTCTCCTCCTTGCCTGGTCTCTGCAATGCACGTCTGGTAGTCCGGCCTTTGAATTGTCCCAAATTAAACGGACTTTCATTCTCCCCCCGCCTCCACATCTATGGGTAGACTGTGTCGAAGGATGCGTGACGCGTTTCATTCTTCTAGTACGAGTAGTGGTGCGGCCTAATCAGACCCGGCGCAGTGTTCTTCTCTAGCTGCGCTTACAGAATTGTCATATGATGACGTAGAAACTCCACTAGGTTGGTTAGGCTTAACACCTGGGGCCTCCGTGGCCGAGTATAAATGAAGCCATCACCGCTCCAGAAGGGTAGCCGATATAAATACCTCGAGCTATCTGGTATGAGAGGGTTTTGTAGACTGGCTTACCACCCGCGATAGCTGGCAGTGCATCAATGTTGCGGGCGCGCTTTGCCGATGCACGACTGTTGGGTCGGGTTACACCCGGTCGACTCGCCGTGTGTAAGAGCAGCGCACCGAAAAACGGTGAACACTCTTACCATAAAAATGAGGGGTCCGATCGAAGGTCTCACAGAACTATAAACTAGCAATCGGATTACTTACCCCGAAAAGACATAGTCCGGCCTGTCTAGGATCCCGTCCAACTAACGTTACGCAACTGGGTTTTTCAACTATCTCAGACTGAACGAAGGCCCCCCGCCGCATGTACTAGCATGCATTACACGTTGAGTAA-ACAAATCCTATAACCGACCAATGCACCTCCTCG--CGAC--C-TGCTAAGCACCTACTCAGGGGCCAGCAAACACTCGCGTTACCCCAAGGCAGAGGTCTAGTCGCGTCTACAGCCTAACGTTTCGGTTCCTCTCTCTAATAGACGTCTAGTCGGTATATCATTGGGGTCTTCCTT--T-GA-GATATAC-T----GCTGCATTTTTT--GGTC--------------------------TTTTCGGCCGCCCT------TATGATACAAACTCCTTACATTTACCTTCATATAGGTAGCCTCTCACTGCGTTCACA-G--ACAATCCGCGCG-ATGTTGCCTGCAGTCT---CTTGCTT-CC--GGTGCTGGAACAACTCTTAGCTTAATGATTTCG---T-A-TCGCGCCTCTGAAACGCAAGAGTGAAATAGGGTC----------------------------------------------------------------------ATCCATGCACGTT--------------------TTG-GCCAGGCCTTTTA--TGCAACATTATACGTAATTCCAGATAAACTGTGTGCCTCCCAGTTTCTTCTTGCTTACAAACGCGTGGAACAACT-ATCAACGTCGATCACTACCAACGGCCTCTCATGTATCGGGATATCAACTAAGAGGAATACTTCTGTACTTAGAAGAATTCCGTGTCGAC--AGCTGTAGACTAAGAGCTTTTAATGCCCCAGTATCTTCGGAAGCAGTCCGAGTAGCATTCGTTGCGTGCTACTCCGCGGACTTCGCGCTACTCTTAAATCCGATAAATGGTGCTCCAG-C-GATCGTCTT---G--TAGT-CTG----CCGCAATTACGCC-GTGGTCAA-AAA-CTACAAGGACATGCATC--GCGCGTGTGGTGCCGCCGCTATAAGGTGATTTCGAGCCGATGCGTGGGGCTTCGGCGCGGTTTCCCCCCGCGGGTTGATGATTATATATCCACTGTGAGACCTCTCTTATCTCAAAACAGCCACATTCCGGCCCGCCTAGCAACAGGTGTTCATTGGCTTTTAGTGGGCTATCAGGAGAGAGTGGGGAGCAATATCCATGTTGCGCGGGAGCCACAGTTCTCCGGTACGTCACCAACCAATCGTCACATTGGGCACAGGCCGGAACAACTTTCTCCACCAGTCTACATGGTGCCATAGTGCTTGCAAAGAAAGATTCAGGGTCGTCTTGATACTATACTGTCGGGGAACCTATGTCCGACGAGAATGTATCGGGCACAGTTAGGTGCATACATACTCTCTCGAACGGCGAAGGGGGGCTGTCCCTATCTATGCGACAAGGAGGGTTCCAGTAAAGCACCGCGTTCTTATACGACCCTCGAGTCGACACTTAAGAGTATGGCGCCGAGGTATCAACGAGGTCCGTCCCAGTGTGAAAAAGAACTGACAAGAGAGACAAAAGCGCACAGTTAAAGCAGAGGACACTCGCCCGAAGGTCCGGGGGAGAGTGACTATTAAGCGCTTCATAAAATCGGACCCCTGCACATTCGATGTATCACGGGACCAGCTTAGGTGACACTCATTGGTGGTGGCGGACGCCCGTGGTCCTGATCGTGATACGCCCGGGACTAATAACTGACCTCACATTTCCGCTAAAAGGGGCGGCATAAATTGTACTTAGAGAGGTAGAGCCTCCTGATCAGCTTCTGAAATAAACTCGTCCTGCTGGCTCCCTGGTCGCATCTCCCGGATCGGACCTCAGCTCATAGGTACTGAGTTCTCTACGCCAAAGCCACGCGGGCGGGCAGGTCGACCGCTCTGTAGACCGTCATCGACGTCTGTGACATTGTAACGGCAGACACATGTTCCAATGTTTTGGCCCTCTTTCACGGGCGCCAGCGTACAGCAGTTTCAGCCGGACTTATCGGTGCTCGGGTGAGAACAGCCTTCACTGCCGAGTCAAGCCAAGAAGAAAATCACCACTATCAACTTGGGCGCCGGTTGGCTCATTAAGCGGGCACGCAGGCTCCCGGGTATTCCGTCGCGTTTTTAATGACTGCACTAAACCTTGCCCATGGGCAGGTCCACTTCTAGATATTTTGGCGCCTAGATGACCACATCTCAAGATCCTGCCGAGTTGGGCTACAGCTATGAGTCCAGAAAGCATTTTCCAAAGGGAGTATGAGATATAAGACAAAACTACTCCGGATCCGCGCTATAGCTTCTAACAAATACGTATGTAGAGCCAAGTGAAGGAGATGACGGCTAAAGCAAATTTCACGGTCGGGGCGTATTATAAGGTTTTTAGCACTTGCAAATTGTTCTACTCCGACATGTGGGAATTGGCACGCTACTGCGGTCTTCCATCAATCTTGCAAATTCGGTGCAATTGAAAGCTCACGCCATCGCCTCTAGCTCTATCG--ACTTCTCTACTCTATCGGCCGGTGCGACTGTTGGCGACGCATGGTTTTTGACGACCTCCTGCGGCATCTTTGGGGCCTTTCCTCCGGAAGGCGTTAGTGGGCTTCGATTTTCAGTTTGCGTGGAGGACTAGCGCGAAGCTGGAGATAGTCTACCAGTAGAGGGTGTGGGCCGCACATGAACTATCCTATTCTAACGCCTGGAACTTTCCTGAAGTACCCCCTCCGGCAACTACGTCAGCCGGGACCTCTCAAACTCGCTTCCCGTGCGAAACGCTGGAATAAAAGTCGAACACAGCGATCATGAGCATAGTATTAGGTGTCTAGTAAACAATACAGAAGTCCAGGTGTTTACTACAGTATCGCTAGGGGACCATCATGTCAGGTTAACCGCACTGAGTACAGCTACGGCCAAACGCTTCCATCGCGAGCGGACATTACACATGAACATTGGGTTCCCTACGTCTTCAATTCAGATAATAAATCAGCCAGTATACATCATTAAAGTCAAAAGTCTGCTTATGGCGATCTCTATATCGACAAGCGCCTAGTACCCCAGAGGTACCTTCTCGTTGGTACCCAATGTTGCCGGGTGACGACAACACCGCGTGAGTGGCAAACTAAAGCATGGACGATCTTTGCAACTTTCAGTGTGTGGGAAAATCCCTACTTTCTACAGCAAACCAAGAGGAGAAGTGCGCTAGTGCGAAGACGGTGAGGCCACTGAAAACCGGGCCTCGGTGGCCCAGTCTTACAACGGCTACCTATCAGGTATCCTCTGCTACCTGCTGAATCAAGCGGAAGACTAAATTACAGCCTACCATTACTCACTTTCCATTTGCTGTCTTTCGTGCAGCATAAGGGGGCCGTCTATTTTCCCGTCATACCCATCGTTAATGAAAGCATCCTGCGTATCCGGTGTCGCACCGATGATGCGTAGGTTCCAGCCGGGGACAGTCCAGGTCACAGGAATCTTTCCTACGATGAGCTAGCCGCAGCGGGGTAACTTGCGGCGATATGGGGGCATCGGGTACGCACCGGCCCAATGGAGACGAAAGTTAAGTCCGCGTCAGTGAGCCAATCTCGTAAATCACGGGTGCCCCTAAACAGGACCTTTGATCTAAGGTAGGATTCAATACCCAGGGGGTTAGGCCAGCTGTACTTATTATATGTGACTAA-------AACAAGGGATGCCATTATGGGAAGGTTCGACAGATACTATGCGTAGTCGAGGAGGCTGTAAACTATGAGCGCGTTGCCAATGTCTCTTCTTCAACTATCGGCCCCCTACGCTAAAGCCCACCGACAAAAGCCATGTGGAGCTCCAAGATGGAGTGAGCAGATTTGGAAAAAAGCGCGCACCACCTTGGATACAAAAGCTCGACCTTAGCTTTCCACTGACTCAGCCGTACCCTTAACTAATCTATAGCTACAGTAACCGCTTTGATGTTACGCGGGTCAGTCTTCTCTTTGTTCCGTTAATGTTGCCACAACTAAATTGGACAATCTAGCCACTAGCATGTAGGAATCACGGGTGTTACTCTACTCAATATGTGTATTTAGGGAGTAATAGCTGCTCTGTGACACACGTGCTAGCGCTCGGGAGCCGCAGGCAGGCGCGCCGGAGGTTACACTGGTGCTAATCGCAGTATTCGTGCATTTTTGTTCTTTCATCACTGGTCCAATATGATGTTCGGTATGGGCAGGAGTGGGTCTTGCAAGTGCATGCTGAAAGGAATGCCAACGAAATGTCCCGGCATACTTCCAAGAGACACAGGCCGATCGACCACTTGCACCGGCTATGTGTGCCTCAGCCCACTTCTTCGAAAACGGCGGC--GGGGTGACACTCCTTCGAAAACGGCTGACCATCTCTCGTTGAGTGTCCTTAGAGTACCAATTTTCCTAAATTTGCATTCTGCGCCCCCTTTATTTAGCTAAGCCGTCTTCTGCCACCCGTACTCTGATGCT---CT--GA----CACCAACGACAAGTATGCCTGTTATCCTTACCCCGTGGACTGCCAGACGAAGTTTCAGGAGGGCCGAACCCTTCCTCCAGTCACGGCAGTTGTTTTCCCCTATTGGCGTGGCAATCCATATATCTGTGCACCTGAGCAAGATAGTTTTTTGTCCGTGGAGTCCTTCGCGTCTTACCTATTACAAACTCCCTACTATTAGACCTTCTTACTAGCCGGTCCAGATAGCGTTACGGATCTGTCGCCGTAAAACAAAATAGCATGCCCTATGTCCTCGTTGAATCACTCCACTAGCTTCACCACTCCC--------------------------------------------------GAAGGTGCGGGGGCGAGCGCTGAGAGATTGCGGTAACCTCACCCGTTTCGCATCGAGGATCAGGTGCACACAGATTCTAGTGACGATGGCTGTTCGCCCCGGGGCGAAGTTATTCTAGGCGGGAGTTAAGTCATTGGCTATACAGAAGCCGCGACCTCAGATAATAAGACAATTCGTCCCTACCCTCGAAATATTGACACTCAATACGTCGTACTTCCAAAACAGCGGATTTATCGATGCCATAGTAACGCGCTGCAACGTCACGAGTCCCGTTCTCACCCGACCCACTTGAGCGCGCGTAGGCTTACAGCGCCTCGGCCTTGGGACT---C--AGAGAACAGCTGTAGATTGAAAAGCTGGCGTGTACGAGGTCAGTCCCGTCTCACAAGCTTAAGCAGGTAATAAGAACGGGCCGGCGGCCGAAGACGCCATTACTGGAAGCCCGAGTAAGGGAACTGTCACCTTGAGTTTACTGCCCACGATTTCCGTTATTTCTGGCCCCTCAGACCTGTCC-GGC-A-ACTGGTTCCGGACACCGGTGGTACGCGGAGTGACTACGCTAGAGTCGGGTGAGCCCGAGACCGGCGTAGGGACACATCCAGTCTATATTAATCGAAATGAATGAGGGATGAGTAAACCATTAAAAAAGGACTTGTGGTACCCTGGGAGCTAAGTTTCGCCGGTCGCCTCCCCAGTCGCCAAAAAGAGTCGCATTGCTGCGAATTGCCATACGCGGAGCTGCTGACGATGGATAGATACGGCTCACGTGTTGCCGAGTTTCATGCTTATGGTCGGACAGCGATGAGTTGAAGAACATCTCGCGGTGGCCAGTACGGGAACCGCGAGGGTTAATGAATAGAATGTACACGTATGGCTAAGCAGGCGCAAGAACACCCATTTCCGCCTCCCGCGGCATTGCAAACGTGATTGGCCGGGGTTAGGATGCGCCAGATCATGGTGCCCTTACTAGAAGACCGGGGCGGCAGTACAAGGGGCCCCCCTCAAAAACGACGAAACCTTCGTAGGCGAGACTCCTACGGATATACTAGCTGACGCAAACAGGCGAGACTGGCAAGGAAAGGTACGGAAAACGATAGGACATATCTCGCAGTGTTGAATTCCACAGACGCATATCGCGTCCTTACTAACGACAACCGCCAACGGGACGAGCTACCCATGGTTGTGTGTCTTAAGCAGGCAGGACGGACTTGTAGGAACTCATGCCCGCCACATGTTCTTTGCGCGCTTGGACCATCCGCATCCGGTGCCCCCGCACTGACTATGCGAAATAGTGCCGACAAGATGGACTTTGAGCCTCCCCTACGGTGAAGAACATTAGACGGTTCGCGGGCTGAGTGTACTGCCGGCAGGCCGGCATCATAAGGATTACATTTTACTTGGAGCGGCGGCGAGGACTGGGCGACTAGCGACCAATTTCCGCGTTCCGGTAGTAACAGCCGTCGAGAATAGAGAGGTGGCCGAGGTTTGTTAATCAGCAGAAGAAGGTCTGCGGCTAAAAACGGCGAGTTACGTACCCCTACAAGTTCCCATTTAATACAAAATTATTTACTATCAAGAGGTTTCTGTCGAGGGGTGGTAACCCAAACAGTACAGTATTTGTATAGCTGCGGCTTCCCGTGGCACGGTCTAGTCCGGAGGACACGGCGGGAACGCCGGGCCGTAGCCTCGCCGTAGGCCTCCACTGGGCTCATATTACCACGACCGTAAACCTAAAATGAGTACTGTCACTCGTGAGATCGCACCCAGGCCTGTCTGGGCCCAAATCTTTACGCAAGACCTTCAATTTCAAAAGTATTATGTCATGTCCCGCCATCGAGGACTTTTTAGGGCGTTTTGCCCCTGGTTATTTGAGGTTCAGTTTGGCCAGTGAGAGAGAAATATACAACGAGTTGAGCTAAGG--AGCTCAAATGCTGCGGATGGTAGGCAAACAAGGCTCCAGTAAGCTTCGATTATGGGAACAGCTTTATTTGTTGGTTGACCTCTACCGTGCCTAAATTTTCGCGATTGCCTAGTTCGAGACAATTCCAAGTTAAAAGTGAACTACATCACTACTCGCCCTCCGCAGTATGGTCTTGCCACAATTACCGAAAGCTCTCGGTTAGCGAGCTCTTTATTAACGGAAGTCGTCTATGCCATTGTATTTTCTAGCGGTACACGCGATTCGAACTTCTGCTCGCTCGAACGCAGGTGCCTTGATAACACCCACATGATAAGCTCTGAATAGGCCGTAAATATGGATTGAGTCGCATGAGTCCACAGGCAGGCGAGAGATAGTCGTAGAGATCGCCTCGTAGGCCATGGGACTTAGACACCTAAGTGAGCGCGTTGACCATTCGGCGGTTGCAGCCCGGCGCAGCTTACGCTCATACATAGAGGAGTATGACAAAGATGCTATATGAATACTAGAGCGGAGCATGTGCCGGATAATTATGGCGCGGTGCTCTTGCAGCGTTTGTTCCCGCAGCAGTAGCCCACGCGAATGACGAACTCTAGTCGTCAGAGTGCCCTGCGGCTGGATCTAGCTGGTATAAACGCCGAAACTCGGACTGGTTGACATTTTGAGCGGCTGCATTCTGGCGTCCCTCACTTACGTTCTGGTACATTCCTCCTGTGAACTCACCGAAACAATTGGGCAGCGTTGTAGCGAAGTTCGTTCGGCGACCATCCTTACACCTTGTAGCAGACGACAGAATAGCTGGGTGCCTGAGGAGTCACATTTAAAACAATTTCGTTCAGCCTAAGTCTACATTCTATCTGGCTCCCCCAACTCAACAACTCTTCGTTTGATTCCTCTTGTCATTAAGGTAACCTTTTATTCTCAGCCCCAGCCCATTGTTA--------------CCCACAGGGATCGAACGTTACACACATTCCAGAGCATTTAAGGGTGCCAAGCCTCGTCGCTCTTGAGGAACATTTGTTTTCGATGAATAATTCGCCTGCCTTTCACCCTACATG--CCCTCAAC-AAGGAGGCGCTCTGTGTTAGTG-------------------------------------------------------ACAAACGAA-TCAGAAGGAAATACGGAGGCGAGTTGAGCATCATGCGAAGATAGAGCGACGTAACCAAGGTAGTGAGGTTATAATAAGGGCAATTAGTGTTCGACACGGCTAGCCATTGGTCCATCCAAGGCAATAGACCGCTAATACAGGACGTGAGGGTAAATGAGACCGCAGGAGACTTTGTCGACCTAAGCCGATGGATCGAATCAAGCAGGAGGGGTCGGAGGAGCAACTAAATATCGCATAGGCCCTGAAGGGCATCACCCGTTCTGGGTGTAATCGGCCAGTGCGGATCGCGCGCAGATCCGGAAGACCCACACCGGCCAGATCAGATACTTGCAAAATGAAGGCGTATGATAGTGCCATCATGCAGACCCATCTTCCCCGTGAAGGCATAGCTGTCTGCCTACCGTGTGGAGTTCGTCCGTTCTTTGAACATGTTCCGGATGTATGCGGGCCCTTCCCAACGGTGGGCGGGTGATCGTATCAAACACCTTTCCCGAAATGGTGTCTCTTAGGCGTGGTCTGGATATCGTTGTATCAACAACTCGCCTTCCGCCGCGTGCCTCCTCAGTTATTAAGACAACTTCTTATGGCCTGAAACTTCTAAGTATAGATCATGGTATGAGATCTACTAGAGCAGGCCGGAAGAATGATGAACTCCTACCAGTATTGTGGACAGGGTACCTTGATATGTTTGGTCAGGCCAACCCCTGGACAGAGTCGAAGCCTCATGCGCAGGCTCGCGGTGTATTTTGCTGGACGTCCTGGTACGAAATATCCCCGGGGTAACCTAATTTGTTCGCATGGCTTACCGCCCGCTCTCCCCCCCTGTCTAGCCCTGTCTTGATGCACCCCGTCTGGCTTAAGGCGTTGGAGACAACTGTGCGAGGTAGGTACATGTATTCACGCAGTTGAGAGCAGCTTCTGCTGCACGAAGCAGAGCGAGAGCAAGAGGTAAGGAGTTTGGTGGGGAATGTATGGGTCCATGCGAGAGTTCCTCCATAACGACTCAGGACCTCCTGTAGGATCTGGGCTTGATAGAACATGGAGAGGCTATTAATCAACCCAGTAAAGGATGCGAGGACTCTCTGCCACTCATTTCACCGGGGCGAACAGGAATCATCTCCAACCGGTTGAGCGCCGAAGTTGAAACACCGGGCGATGAATTCCTAAGGTTTAATTGCCCATCGACGGAGCCTCCAACTTTGTGATTCTTAATGTTCCGCTTCTCCCCCTCATAGCAGCGCTAAACCTAAGTCCTGCTTGCATTATTGATAACAATTACTTCAACCAAGTGTCATTCCCGTTTATAAAAACCGGATAAATTAAAT-ATGTA-------GT--GC-GGCCCCCTTTGTCATCATGCACCCACACCCCTGGCACCGGATGACAGTGAGAATCTTACCAATAGACCCATGATAATTACCGATTGCACGTAGCACGGGAGGCACCTTACAGCAGTGACGTCTAATATTTATCTATTCCCCCTAGTTACAGGTCGCTAACTGAAGTCTGTACTCGAGTCTCCCGACGCGGATCCTGGGTTACATTGCAACAGTTTGTTTGTTTTCTGCGTGAGCGTAACAGGCATGAGTCCGTGTTATCAACTCAACCCACCATAGCCGACATAAAAAAGAGATGGGTCGTCCGAAACTGGAGGTGCTAGGAGGACGTAGGTATGCGGGCGAGATAACCGCGGTTATATGGAAACGCCGCCGCGTTTATGAGAAGGAGTACAAACCGAAGGGGTTACGCCAGATTCTAAAGTATGTTACGCAGGCTCCAGCTATAACATTGATT---TCTTAACGAATAACGAAGGACCCCA-GTGGTCGACCGTCTGATAAGCTACGGGGAAGGGAGTTAAAAATTCCGTAACATACGGGAGCAATCATTCTAGCAGAAAATACTGGAAAACGGGCGCCCCGGAACACTGGAAGACTTGATCGGCACTTTCTGCGCGGAGGAGCGTGTGCCGCCTCAGCTGGAATCCTTTGCGAATCTGTACGAGGACGTTGAGCACTGACCTACCTTGGTCAGGTAGATATTACCAGGCAACCAGGCCTCGCGTCAAAATGATACGTTCCTCATCCATCCGTCTAAGCACCTTCTTTTTACAAGAGTGCCAACCAATCATCAGTATTTCGCGTAACGGATGATTCAACCCATGTCGTAGGCCACTTCATACGTTTTCGGAGTAAACAAGCTCTTCGTCAGCGCGCTGGCATGGGCCTGCACGTATTACTGCCTAAAGTCAGGAGACTTTGGATCCGCTCGGAAGTTGGTACTCTCAAAATCCTAGGATATAGCCGACAGATGCATACTTACTTGCACTAGGCACGTGTGACAGGTGTAGTGCGGAGATGGGAGTATGATCTAGCACAGCGTCCACTAGGCCTATGGTCGTGTGCGCTTACTGGGTAAGATCTTAATCACTACAATCCGTTCCCTAAGTAATTAGCAAGGTGGTTATACTTGAGTGGATAACCAACATGCAGGTTCTAAGTCTCGCTCAAATGTCGTAACAATGTGCACATACATATGGGGAAGTAGTTCCCGTCATTCATCGCACTGGTTCCGAACAGCATACTGGGGAGTTCGTCGGATTAATTAATTTCGGGCCCTGACTTCGAACTCCTACCGAGCTAAATGGATGCGGATTTCTCTCATCGCCACTTTCTTAA
>LS1086
TATGCGGCACACACCCCAGAGGCCATTCCATCCCGCCACGTTTGCACGAAAGACAAGACGGGACTTGCACTCTCAATAATTCTAACATAGCTATGAATATTTTAAACAAGTTAATTCGCAGAGTACCAGGTATTCACTCGGTAATTTGCGCATGTTTTGAAAAACTTGCGCTACTCAACGGTTGCACCTGCCAGGTGACCGTGTCCCTTTCCATTTTGGATTCAGCGTCACATTAAAATTAGTTAGGCCCGTCTTCATTGTTATCGCCGCGCCCTCGGAGAAGTTTTGAAAAGAGTCATCTGAAGTCCATACCCCTAATACTACCGTGTGCTGCGTCAATCCGACGCAAACCTGTCCCGATTGACCGACAGATACCGAACCCTCCGTTAGCGCTCCCCCTAGTCCCCGGAGTGAAAATGTTGCTTTCATACTGATCGGTGCTGGTTTGCACTAATGTATGCGGACTTTAAGCAAAAAACCGCAACTGAATTTAACATATGGCATCTGCCAACGGACCTATAAGGAAGGTTGTCTCCCGCCGATCCGCGTGATCACCGCTAACTCTGACGTGGACGATGTCGAATACTTACTAGCGCTAAAAACCCTGCCCTAGGGACCTGCCACATCCTTAGCAAAACCAATCTTCTGGTGCTTGGGATTAGGGAG-------------------------------------------------CACTAACCTAAGAGGTCCAGAAAGTAA-------------------------------TTGGTTATTCCAGTTTTCCAGAGTTCTTGAGAGTTGAATGCTTATACGTCTAGTGTAAATGACGTATTAT----------------GCAAGCCGTCCGATTTGGGAAAGCATATGAATTTTCA-------CTATATGAATT--------------------------------G--------------------------------------CAATCCATGGT--CTGGGT---------------------GTTTCCCGCGTTTACTGCCGGACCTATTTATGAAGAGACGGTGATGTCTAAAGGCTGTTACGAACAGGTAGTATAGAGCAGAGCCTGCAAAAAAAAAACTCACAGTAACACCAGCGTTGCAACCTACGCATGCTCAGCGGGCATACCCAGCAGCGTAGAGGCTGTTCGTGGCTTTCCTTGGCGTCCGTAGTCCGAAGTAGCGGACGTTATCGGCCGACCACGGACCCGCTTTACCTAACAGTCTTCT-TATCGAGATTTAAGGGAATAGTTCGCAGAGTCCGTTGCGCATAGAACCAGTCCTGATGGATTGCGTAACGCTGTATGACACGCGGGCG-----------------------------TGGGTGTAGGAGTTCAAGGGGTAGCACTCTAGAGCAGTCTAGTGTGGTCCAC--TGCTAAACACCCTTAAGATACTGTTTGTACTTGCACTGAAGCCCATACTTCGAGTAGATTAGGCCGCCTCCGAATTTCATGACTCATATTGCCTGGATTCGGCTGGCAGGCCCGAGGAACCGCGGGCCGAACCGCCGCTAGTTGCGGTCTTCCTGACGCGACTGGTAACAGAGGCATTTACAAAAAAAGAATCGTAAAGACTGATGAGCGGCGGGCCAAATAAAGTGTGGTAACGTAGACTTCCTATACCACCCTAATCGCGGCCTAGGGTCGACGCCCCCCTCGAGCTTGCTACCAGATACAAGCGGAAAACAACATCGAGGTCTCTCTACACTTTTGCTTGGCAATAGCTGCTAGGTGCAGTTCATCTCGGAAGTAGAATGACACAGACC---AGA--TACTACACTGGGCATCACGTACACTGCCGGGACGACAGTATGGAGTGGAATAAGTTTAAGAGAGTGGTCCAATTGATGGGCGTAGCCGGGAGGTTAAGCGAACGGAGTATAGAAAAGAAAGATTCGGTCTTGCATTCACGGCCGACATAACCGGGCCAGCTGCCCACGCGGCCCTTCACCTCATAACAAACAAAAGAGCGTGCGTCCCACTCTGCCTTAAAGCTTACCTCTCGTCTGCGTCCACTATTCTCGCGAACGCTAGTGGTATGAGCGGGTAGGGCTTATATACTGAACCGTCTCACGGGTGGCAGGCGTCTCGTATAAAATAAGGTACACCCCTTTGTGATGACCAACCGTACTGAAGTACATGGGTCAAAGAATGCTTAGGAGAGTCGCCAAGCGCAATAA--GGATTGGTACCCTACCCCAGGTTGGCTTTACTCACAAAGTACACAGTAAAAAAAAGTGTTTGGTGAGTGTAGTACGCAGGAGTAGAGAAACCCTGTCCAACCGCACAGGATGTCACTCACGAACACAAGCCGCGGCTGGCGACTCGTGCAACAGCACTTATGCTCGCCCCCCCGCGACACCTCGCTCACACGTGGTCGGGCTGGAACGCGTGATAACCAGTCGTAGACCAAGCGGCACACGCTTCTACCACCCCTGCCGACGTAGCCGAGACAGAATC-ACTACGGAGACATCTGAGAAATACCTTCAGGCAAAACGAAACGCACTGATATGCTAGAAACAAAGGGCGGGAGGCTTAGAATATACTGGACAGGAAATCTTTGTCAAGACCGCAGGTATTGGAGGACGCTAGAGTGAGCAATCTGCGACGTCGATGGAATAAAGCCTAGATTACGGGATCTCGAATTACTCCAGAGAAACGCCAAATAAAGAGCAACCTGCATCCGCACGTTTTTGGTCCAGCTTCTGCATACCATTGATTGATAGGAGCGCTACTGATGTACGTGAGTTCGACGGCAACAACTCAGGAGGCAGATTTAGGATACGGGGATCAAGTTACGTAACTGGGCTTTCCTAGCTAGGTACCTCGTCTAGGAGGGCAAGGATGCGTGATATCCGCGAGTGTAACTTAATTATATGGTTCCAATACTTCTCTATTTTATGTGACCCCTCCTCGCTAAAACTCCCAGACATAGTGCTTTAGCGTCCTTTACCTTTTTGGCCCACTTCTGTGTTTCCTAGCTCACGTGGAGATAATACGCAAGGAGACGAGGTTTAGACCTCTCACAAAACTGTGAGGTCAGCTCAAACCTAAACGCTACCGAAACAGCGCGCAACGGTTTGGATTTGCTCAGCTTAAGAACGATGGATAGGAAGCTATTTTCGGCAAGCCCTAAACGTCACTAAGTCCTGCAATATACCATACGCACGACCGCAGTTACCCCTAAATTTCTGCTTTCATTTACCGCTGAGCGGAAGTCAGTGGGCGTACGACTAGAAAATGAACTTAGGTTCTACCGTGAACTCCCGCAGAACTCAGGAAAATTGCCCACGCGGACACGTTCAAGGACTGGACCGGGATGCGTGTGCAAACCCTAAAAGCCTATCGTGGATGGCATGCGGCTCGAATAGAGCCTGTCAATCTCATTTCGACGTAGTGACTTAATCTTTGTGAAAGACCTAGCCGAAAAAAAACCCACGGTTATTTCCTATATCCAGGGGTAATGACTCGGCGTAGGTTAAGCCGCTCAATAGGATTCATAGCGGAAGCAGCTACGCAAAGTCGTTCTACCAGCGAACTAATTGCGTACCTTCTTGACAATAACAAATCCCTTCTGCTTACTATGAGACCGCGATTGGGGGGGGTGGGGAGGGTCTGTAAGTTAAGGGAATAAGATGGGGCTAGTACCTGGCGCACCCGCACGCAGATGACAGAAGCCTCTTAAACCATTACCACTCAGGGATGGCGGGATATATGATCTGAGTGGGGTACACAGCGGGCTGTTTAATGTAGCCAAACGGCAAAGATACGTTACCTAAGAAGAAGAGGGGTAGAGGAGCATGGTTGTCTACACGAGAGGCCTGAGGACGTCGAACGCTTTAGTTCATAGTTTTTCCGTTCTTTGGACACGAAGGGGACAGGGGTTCGTACAGCAGGATCCTGGGCTTCTATGTGTGAATAATGCTTGATGGCTAGAAGGGAAGATTGGTTTGGATACATCCACAAGGCTACATGCGAGACAGCCTAGTGTTTAAAGGGAATGCAGTTTGTTGAGTGAGGGATCGTCCT----------------TTGCAC---------------AGGTCCAACAACACCGCCGCACCGACCGACTGAACTGACGTCTTTCTGCCTAACCTAGATTTGTAGGGGGAGTCAATGAGGAGGTCCCAGCAATGTAGTACAAGG---TCGT--------------------------------CACAGATCGAACTCTCTAGACAACCTTAGTCAGGGTAGAAGAAAGTTTACCTGTAGTGTGCTACAATACAATCGCAGTGCTTGTAACAAGATACTTAGGGATACAAGACTCAACGCATATGTTAAGGTTTGGAGTGGGTG-------------------------------------------------------------------------------------------------------TCAGAACAGTCTATCGCGATAGCGGGTAATTTAGATGCTACTTTCTAGAGCGACGGTCGATATAAAAGGAAGAGTACAGTACTACAGGGATATTTGCGCGCTTTCACCCCTACCCTGGGTGCATTTGCGTTCACCAGTAGGCCCCACCTCCGGGCCCGCTTCCCGGTGGAAGGGACAATGTGAATGATACATTTGGAGTCGCAAGTACAGTCGCCGATCTGTGCCTCGTGGAATGGACGGAGAATGTCCGTGGAAGCAATTGAGAGTGTGGCTACTACACTGGCGAACGTGAAAGAGTACTCTTTTTGCAAACCGCTAGTCTTTGTGGT-AGTT-------------------TTATTAGAATCATTTGTGTGTGATGAGGCGCCGAATGTTGATTCGATGTATAAACGTGTGGGAGTAGTAAAATTTAGGCATCGGACGCGGACGTCAGCCATGGCAGATTAGACCTACATCCGGTCGGCGGCTCGAGTAACGGTCCTTACAGAAGAATTGGGCATATCGGAAACAGTTTTTGGTTCTGTGTGTCGAAGCTTACACGATGCCTCCAATACACCGCCAGGGGGCGTCTTCTACAAGGCCTGGCCGACATTAAAAAGATCAATAATAGTGCCAAAGTGCTAGCGCAACGCCAGAAAGTATAACTGTTTCTGGTGGTTACAGTTTTGTAGGAACTGAAGGATAGGTACGGAGTCTCGCGCCGGTGGTGACTGAATCAAGGCCAGGCCAAGACAGAGCCATTTGGAACTCCACTTCACTTAAACCTTTAGCGCTGCAAGCACAACGGGCGGTATTCCACCAAATATCGGTGCCGAAAAGGCGTCGTCTTCGAATCATACATAAGCAGCGCGGGCCTCCATGAATGTTTAGTGTGCGGTTGGAAACGGGAGTTCCAAAGTCGGGGGGCTAGCACTCTAGAGCAGTCTAGTGTGGTCAGTATTCCCGAGCTGGTACAAA-------CATAGCAGAGCAGGAAGGTGACCTCTCGCAAGTGTAGGCGGATGAAGGGGGGCCGCAGTCAACCAAATTAGGTAAATACCACAGTTGCGTTAGATAGTGAGGGGGTGATTAACTCTGGTTCGCGTTGTTCCACCCTTTTGACTGACCGGCAGTGAGACTGTGCGTGGGTAGATATATTGTCTGGCTATGACTAAGTTGATCATGTGCAATTTAACTCGAAAGAATGAATTTGCGCAAGACCAAATTCTGCGACACTGACAGAGTCTGGCGGTACTTAGCACAGTAAATTGTGAGCATGATCATAAGGACGCGAAGATCCTCATCCGCCCTGCGGTTCACATTCCATCTAGATGGCGCTCCCACGCTTCAAGGTTCTGTAGCATCGTAGAGGCTAGATCAGTGCGGCCCCGGATCTTGTATTCCAACGCAGGTGATTAAATCTCGCTCTACGCTTAACAAGCTTGAGCAGAGGTTCGAGCGTCCTTTCCAGGGTCCACGGCGGCTCGAGGGATTGACCGCGACCCAAAGAGATATTCCCATAGCCATAAGTTGCTTGAAACCTCGTGTGTCTGAAATCGGCGTGATACGACCCTCTCCGATGGAATGGCCTACTAACTTACGAGTCCCCGCCCTTGCCTCATTCGTTCCTTCGGTAGCGCACTTTACGGCAAGATTTATACGGCAGCCGTAACACCATAAGCTGGGCTAAAGTCTCACACGTAACCTGGCTGGTTGATTCGACGGGCATACCGAGCCGTTACCCCTACTTTTAAGTGGCCTTCGATAATAACTTCCTCCGTCCCATTATTGGGGGTAAATCGTCAAACCGGCAGCCGCGACCCGTGCCGCGCGTCTTAGCAAAAGACTCAACCAACGAGTCCTGG--TACGGCATGACTCTTCAAGAAATAGCCAGGTTGGCTGACGCAAAACAACCCCCAAAGCAGCGGAGCTTCAATCGAGTGCGCGTCTTTCTGAGTTCACAGAGCCGACCCCACTTATCAATGGCGCGTGTTTCCCCAGCGGCCCCCGGTCGGTGGCTCCACGCCATTACCCGTTCATAGAAATCACACAGGGACTAACAAGAGTGGAATCCACCAAAAGAAAAGTCATGCACCCGCAATCGCAGCGACCGCGATTACTGTTTGCACCTGCCCTGTAACGGACCAGGCCGGCCTTACTTCGGCTTTTAACGCCGATGTTCCATGTCCAGAACAAATGTGGACCATACCCCGGCGCCTTGGAGTGGGTCTGGAAAGGGATTTCATCGATGCGTAGTAATAGCAGTAGTCTGTCGATCGTGTATCCAGCATTTTCGGTACACTATCCCCGCTACCGCTTGTATACTTAAGAAGTTAGCGTGCAAAATAATTTACATGGCTCCCATGGTCAGGTTAGTTCTTTACTAAACAGTGCCTAGGTGACGTTCAACTTGCTAAGTATTCCATTTCAGTGTCCGGCGGCACCGTCGAGCACAGACATGGTTTCCGCCGCGTACTCACGTTCACTCCCTTGCCGACTATGAGAGTTTGAACCCTAAAGGGTCGTCATACACTTCTTATTCTTGACTTACAACGGTTTAACACCGAGAGTGCTCCTGCTAACTACTGCCCGCGCATCGTTCGACGGGAGTTTGCCGTTCGTCAATCGGCATTAATAGTTCTTCTTATACCCGGTTCATGCGCACAGACCAAAACAATCAGAACCCCTAAATACTTTCTCACCCCCAGCCACTTACCTCACCCTAGACCTCCCTACCTCTCAGTGCCCATGGCGTTTCAAGTCAGGGTTGAGGGTGTACGTTTCAAGTGCTTTCAGACATTTCAGCGAAGCAGTACATGAGAG-GCTTGGAATTATGACACAACATATTTCTTGCTGAGTCTTCCACTTTGGGCCCGACCTGTGGACCAAACCCCGGTGAACAGTGGAACGTATATATGAAGACACTACCTGGGCGCAAGCGATAAATAAGACGTGCTAGAATTAAGCGAGAACCTCGAGACAATTCAGCGTTTTTTAATCGGACGTACTGTAATTACTAGTTACGTCTGGAATACGGGGGCATTCCATCCACGAGACTGTAGTGACAAAGCATTTTAACCTCGAGACGATAGTTTTGGGAGAGATCATGCGAGGCCTGTAAAGCGAGTGACCTGCTATACCCAGGCACACTCAATGCGAGTTCAGACGGAGCACGTAACCAGCAGAGGTCATCGAATCTGTCATTTC-GCGGATTTGCCAACGAGTTTCCGGTTGACCAC-C-GCCGAATT-C--T-CG-ACTA-A--CG-TTTCCGGGGACGATTCAAGGCTCACAGCACTATGTGACTCTGCGGAACATATCAT--CAGGTA-----G-T-----G---G----TGCGGCTCAAT-G-ATAACA--A-CATAAGGAGCTGTCGCGCAGATGCTAGAGAAGACTTGGCGCTATGAGATTACTTTTCCATAAAAATACTTCGCTCACACTCTGACTAA-GAGC-TC-TTCAGGTGTGAT--CTTCTGA---GC-ATAGCTCACGTTTGCAGCGAGGCTCTTAAAATCACTGCAAGCAGATTC-TGCTGGC-CCTG-AGTAGG-ACCTCAAGTCTAGGTCG--AGGAGTAATGCGGCGCACCACAGAGACAAATTCTTCCCAGACGGGTCATTTCCCGGGTTTGTCGCTAAGACTATCCTTTGGGGAGCAGCGCAGCGATGCTCGACAAGACCTCTTCATTGACCAGTGTGTAGTGAAACGGGTCATTACGCAACAGATAAAGACACTTGCATCGGCTATTTGCGCGCGACATTCAGAATGTCAACACCGGTTGTTCCTTTGGACTGCAAGGTGCGTTGCTCTCCCCGCTTGATCCGGTATGTTGCCCTGAAATCCAACCTCCACAGTCTGCCCGGGAGGAAGCTGGATGCTCCTTACTTCTCCATTCGACTGGGGTCGGTTTGCTTCATACGACGACAGAACCAGGCGTCTTTGATTAATCGACTCGGACCGGACACGAGGCAGAATCGTTATGAGGCCGACTACTCCCTCTCCCTCTCGATACAACGCCTCGCGCATACACGTCAGAGCTGCAACGCCAGAATCCGGTCGAGGTGTCCAGGATAGTTGTTTCCACTGCTGCTTACCCACAAGGGGAGGGGCATGGAAGTTCTATGCTGCTGCGTAAGACAGCGATTACCTCCGGGAACCTTGATAGCCAACCCTACGTGTGTGGACAAGGGTGGAGCCGAGGAAGTGGGAGCGAGGAATGAGCGAAACCATGGGAGGGGGTGTGGGGCAGGTGCGTGGAGGTACCGGGGGCACGTGCGTTTATAGAAGCGGACTTAACCGTAAGTTGGCCACTGAAGCTGAGTATCGCGGTTCGTGACCAGGGTGTTAGTGTGTTTTTGTTTCGAGGTGAACGACAGACAACACAAGTAGAGCGAATATATGATCACACTCTAATTGCTAAAAGCATTAGCTGCTAGTGTGGCTGGGCCCCGACCTACTTTACCTGTGAAGCTACGGTAGGATATTGTTCCCGGGGGGAGCCATGCGTAAACAAAAGCCTTAATCCTGTGCGCTCCGCGCGCTAGTCCTCACGAGGAGCAAAAGGAACGAACACTTCCCGATCCGAAGGGACCGCCCCAGCAGCCT-AGAGGATCAACACACCTACCATGTCGAGTCACAGGTCTCTGGCGGATGTTATGAAATGTACATACCACTTTTATGGGTAACTTGATCCTAGGACTTATACTAAACACAGATAAGTGCAAAATACTGAGGCGTGGGTACTGTACCCTCGTGAGGGGCCTGTGGCCTGGAGGGCGCTGGAGGTTGAGTCATCTAGTCCGGGTACAGCCGGTCTGCCATGACCCCCAAGACAGTCGTAGAAGTCGGTATAGTACTCGCTTCTTTAAGAAGCTTTAGACGCCACGGCCCGCCTGCCCGGGGCTGCTGTTACTCCGATGCAGGTCGATGTGGTAGTAACCGCTGCGTCAACGGCAGCTTCATCCCAGAGAGCGCGATATCTCAAGAGCGCTACCAGCATGAGGCAGGAGTCGTCTATGCTCCCCGGTATCAGCGATCACCGGACCCTCAGGGGAACCGTGCATAGGCCCGGCCGTGGTTCGGTGCATAAGCATAGGGTGGTCGGAGTTGGTTGGTATTTTAGCAGGTCAATCTGATGTCCTTATCCATGTGGATAAGTATGGCAGCACCGGTGTTCATGGATTACATGTAAGCAGTGAGAGTTATCATCATAAAAAAACTTCTAGCCT---------AGGTATTTAACGAATAAGTTTCCTCCTAACTC------------TCTTTGTAACTGTTTCGGAAGGGTCATACTTGAGCGACCCGATTGGGCACTCACAAAACAGCTACGGACGCGGGCCAACATTGCGTTTAGGAATCCGCTGGATCGACCCCCGACTTTTTACTTGCAAAACGGGCCGGGGGGGATACACGGGACAGCTAGGTAGTTTAAGTCCTAGAATCCTCACGGGCTGTCCATGTTGTATCTACAGCTTAATGGAAGCCGACATGGTATAAAGGGTTCCTGTGGCGAATGGAGGCTGTCCGCGCATCTATCGCACGTAACACTTCGACTTTAAGGGCGGGATTGAGACTGTACCATTAGTGTAGTACGGTTCTAGATCGTCTTCGAATATATCAACGGGTACCGCCTTGTCACCAGACGATCCTCGAAACAAGCGTGGGTCCTCCCTATGTCCGTCATAGCCACTCGCCTTTTTATTTCTCTTTGTCTGGTATATGTAGACATCACAAACAGCACCGTAGGTTCCTCCGAGGAACCTCAATCCGTACAGTTCAAA------------------------TACAATTCCGAACAGGGGAAAAGTACACGACAACTCCAAGGTCCGTACTAGAAACTACACGTGAGGGTTACAGGGCATAAGTTGTTGGTCTATGTAATGTTGCCCACAGCCCATTCTCAAATTGTAACTCGAAGGGGGTAATAATTGTTCCTGGGAGCAAAGTGAGTCGTCGCTTCACTCCATCTGTACCTCTTTTTAGCGATTCAGCGCTT-ATTCACTCGTGTTGTGAG---ATGATAAATTGTTTGATGTGGGGAAGAAGCAGAAGTTTATTTCGGTGTTAGTAGACTGGCGTCCTTAAGTAGTCTCCGATGGAGCGACTCCTGCGTAAGCCGGGCTCGCGGCGCTTCACCGTGCCAGACAGTCGCACATGGCCGGCGAGTTCAACGGTGGGACTGAGCCTAGGAAATAACTCGTGAGTGGGGATAGGATGAAGGAGCGAAGTAAAAGCCGTAAGCTTTGACTGCAGGTTGCTTATAACGCAATCGGCGGATTAAGCGCATCGCGAATATGCAGACGGTGGGCCTATATGTTTGTGGAGTGCTTGGGCATAAGGCACCGTCACCGCGAATGGACGGTCGCGGCTCTTCGCGCTTCTGGTCAATAGCGGCCTTAGCCTTACGCACCGTGGTCAATTGGATCACATTACGTGCCGTGCATACTGCTACAGGACCTTCCGTTCTACT--GTTAAGTGATTGATCCAATGACTCTGTCCGGAAAGGTACCCAAACCACCGTTGAACCGTACGCCTCTCGCAAATACTCCATCAGCTTATCCCTCGACGCTCGATCGGTACTGACGAGTGACGATCTAACGGTCACTGTCAGAACGCGCCTTGCGACCGCGTTGGAGTTGGTTAGTGCCTCTAACTACTATCCTCCCCCTCCCCTTAATTCATCCGCATCCTACCGTGTAGCCACCGCAGGAACCCGGATTTACTTTAGAAACCCCCCCTTTGTTGCTAAAACCAGGGCACTTCGCTTCGCCGAGGACCAGCCGCTCGCCCCCTTTTCTGACTCTTATTACCCACGCTTACCAAGTTTCGTTCCCAGAATTCCTACTCCCCATAATATCCGATTGTTCCTACGATTACTTAGGATCGCGGCTTAGCGTTCAGTGAGTCGCTTCCGGGGAGAGAATATCAAGGTTCTGTATTAAGTTGACACGTGGTTCCGCCAAGAAAAGCCGATGTGGCTACAATGTGTTCGGGGCTAGCTGTTTTCACGCCTGGGAATAGGGGCATTTGTAGCCGCCAGTACACGCCGTAATACTATTCCTGCTACAAGATTGATGTATGGCCTCGACGGGTACTCTTACGGAACGTTTCCGATACGCCCTCGAGATGGAAATAAATACATATATCACGCCCGTACTATTAATAGTCTCGAAGGAATTCTCACCGTCTCAGAACACACAAATGGTGGGGCGAGCCCATGGTATTCGGGACGGCCTGTGACATTTTGACTTGCACCACCCGAGTTGTCACTGATTCCTATGCCGCCACGTGGGGATGTTACAGGGCGAATCCGCAGGCTTAGGTCGAAACCTGTGTATAAGGAAGGACCAA---------------------T---------------------------GAATCAAGGAAGTTTTGCCAGCATACGCGGTAAGGCAATCTCCCGTACACTGATGAGTCCGGTACGGCGGGCAATTGCCGACACGAGGGGCCAGATAACGGGGTCACTCAGCCGGCTCTTTATCACGTCCTGTAAATCCCCGCTATTAGAATTAGTCTGTCTCGACAACCACAGTTTTCTGACAATGCCACCCGAATTCCCACTCACGAACTTCTTAGACGCTTAGGAAGACAGTGCGCTGTTGGTAGCGTACTCCATAAAATTCCCTCCGGAAAAACCGTCCAAGATACTTTGGATCACCAAACTCTTAGCAGTGCACGGGGCACTTTAGACAGCCAGACCATATTCTAATACGGCAACGGTAGAAGCACCACTAGGGCTCCATATGACCAGGGTTTTGGACAGGTTTCCCCTTGGTCTCTTCAAATGCCAGTACGCGTGATGATTACTAGAATGTCTACAGCTATGTGCATTGGAACTACCATGTACGCACAGGTGT------------------------------TTGGAGAGAGGCGTCACTTGGTAAATATCCACTGTCCTCGCCGCACCATGAATTCAGCCACTAAATTCTCGAGTACTCTCACATGTGGTAAGTTACCAAACTGGTGTTGTCATAGCTTGGGCCTTCCATTCAACGCTACCTACTGGTGTATGGT-C--------------------------------------------GTTAATCCGACTCTGCTTCTATCTGATACACTGGGAACCCAGGATCGGGGCCGTTTGCCCTATGAAGTTCTTCACCAGGCTAGTGCCCTGTGCTCGCAGCCGAGTTCCTATTCCTCATTGCACCATGTTCGAGGTACGGGAACCGTAGCCACAGTGTCTCCGGTTAGCGAGCCCATCTGGATTTTACCGGAACACCCGACTTACCCCGACTGAACTATAACGCCATCCATAGCGCGGATACGTGCCTAGTGAACCTGGTGCTCAAGACCCAGGGAGGTACTAGAAAACCTCTGTACGCCGGTAACCAGAATCCGCTCGTATAGGATACCGACACCACTCGTCGCAAGATTATTCCTACCGGGGACATTCCCTGCTTCCCCGCCGTTTAGCATTCGTACCTTTATCTCCTACGGCGTCGGTTCTCTCATTGGAAATGTCAAATGACGGCTACAGGCAAAGCTCTTCTCGTGAACTGAGGTATCATCGACTCCCGCATGAATCTTTTCAGGTCTACCATTTTCAGGAGGTACGTTGCTCCCTAAAGTCATTTCTGAGCGAATCCTCTTGAATACCATATCCGTAACAGGAGCGTGCCACCCGCTGCAGCCAAAGAGCTCGGCAGTCCTGCGTACACTTTCAATCTCCATTTGCGCGCGGATCGAGTTTGATGGTTATGACCGATTTTTCGGCATGTGTCTGACTCTTGTGCGCGTGTAAAGAATCAAGGATGAGGTGCCGCGAGTCATCAGTGCCTTAAGGCGTTGCCCTAGTTTGTGCTTGGCGATCACGAATCATCACCATCCAACAGCTCTACTGTATAGCGAAGGCCGAAGGCTAGGACCCCCACCAGCTACAGGTATGTCGTAGAGAGTAGGGCTAAGTGCGTGTATCATGTGCCACGCCCGCTCGGACCCCTCCACACTACGTAAGCACTACAGATGGTTGTGCCAATGCTACCTCTCACTAAAACCTTTGTAGGTGGCAGGGGCTGACCTGCCAGCTAACATACGTCTGGGCACAACCATCTGAATCAGCGCCCTTCCTGCCTCGGGCCAGATTTGCGTCGCTGGACCAAAGCCACGAAGATTGCCCCACACTGCTATATAGGAGGATCTAAAAAAAGGGGTTGTCCCCTCAAACTGATAACCGCCTAGGGATCAACATTTTTTATGACACCACTCTACTGCTATAACCTAACAGAGTGGCATATATTTGCCTAGACGAATCAGATCCTGATTCTATTCTTGATGAGTTCCTTCTTAATACGGTCAATCGTCACCTTCGCAAAACGTACGTTCTGTAGTGACCTACATGAAAAGGCCAAGCGAGACCCATGCCCCAGAACGACACGGAATACCCCCCTTCGACGGAGCCGACTCGAATGCGTTTCCCTCTCCCCGGTGACTAACCACCCCTTCGCGCTTTCCCATCCGGAAGATCAGCCACGGTGCCGCGCAAACTGTTGGGGCGTAGAGCCACTTCCACCATGTCACGAAACTGCCAATACGGATGTGGTCGAGTCTGGTTGGTCCCAGCACGACCGGGCTACGCTGGTCCCGCGATCCGTGAACTACAGAAAAACCATTCTACCTGGGTCGCCTTAGGGGCACCAGCAGTACTGATAGAACAGCCACGATTCAGCCACAGCTGGTAGCATCTGCGTTTTCACATTTTGAGCATTGGTCCGCTGGAACTTGATACATCAACCCCATTTTGTCGACATCCGTGGCGTATTGACAGACGGTGGCAACGTGAACTCAGTGAGGAAGATTTCTATTTGTGAGCAGGGGGAAGACTCGAAGTTGGGCAACCCTTGAGCCGGAGTGTAAGCGCCATGAATGCACACACAGTGTAAGGCATATGGTGGGCTAGTCTCCTGACCATCAGGTCGTTCGTGGCCTCCCACGGTATACGCTACTCTGTTCTGACACCTATGTTCTTAGGTTATGCCTTCGCAAAGTACTAACAGATGCTGTAGTGCCACCGGGTGGTCGATTACTTGCCGAACAGGTCAGACCGGTAATAAGTCTACACGTTGCCTGATATGATCTCTCAATGCTCCCCAATGAAGAATAGGCAGATTCGTAATTCTCACATCCTCTGGGTGACAAGGGCGGTATTCATGACACCTTTACTAGCGCTAGCTCTACTTGCTTATTCGACGCCGGAGTTGCAGTTGCGGACGAGAGAGGACACTGGGGGAATGCGGCATCGTGAGGGAAACGCGATTGCCGCACCGGGAGGCAGCATGTATAATAAACTCTCAAAGTATTGTTAGTAAGCGGTAAGTAAAGTGTTGGATAAGACAGCAGATTACGCGGCCCATCGCCCTCACTCCGGTGATAAAACTCCAGCGCGCAATCAACCGACGCCCATATTCTCGTATGTTTTTCGCTTTTGTTACTGGATTGTTCACATGAAAACGATACTCCATGAAATCCTTGTTTTCGTACGCTATATCTATTCAGTTATCGCTAACTGTTTTTACCCCGATTGAAGTTATCGGGAGCCCGGCGATCCAGAGGAAAACCTTTCCCCCGGGGTATACAAGATTCCCCCACATGGGGATGCGGGTATCATGATTACCTTAAGTTAGAGAGCAATTCCCTAATAGACGCAGGCTTGTAGTACAACGACGGCCTCCCGCAATTAGGGCCCTGACAGCTCACTCGTTATAGCTAGAGCATGGGACACCTGTTATACGGAATCACTCCCTTACTACCAAACCCTACTAGCCCTACCTTTCTGCGAGGACAGGTCGCGGAGAAGTGTTTGGTTGAACTTCGTATAG-A---TAAGGTCTGAAGAGCGTAATCGTTAATTAAACAGGCCGTCGATCGAGCGATATAGGGCCACTATCTTGTCTGTGTTTCTCGACGCAATTGAATTTACCCTACGTGCACTGAATCATTCTCACTCGAAGTTCTTGCCTGTTCTTGTAGTCATCTCCGATATGCGCATGTGCTAGATCAAGTGGAATAAGTCTAATTATTATTAAGAGAACCCTACACTGTATAATAGAATTAATAAGAAAAGTTAGAGACCGGAGCAAGGACGTTTCGGTGTTTGAAACCGGTAAGCGAAAGTGTGGTCATATGAATAAATAAGATGCCCCTAGTACGTACATCGACGCCAGTAACGACTGGTTGCTAAAGCATTAGAACTAGTAAAGTAGAATACGTAAGTCGGGATTGTTATCTAGAAATTAACAGTTGACTAAATCAGCACATGGGATGCGTTGCATCTAAGCTGTGCCGTCCACTAGGCATCCAACTTGCATCATAACTCTTGGCAAGGGGGCGAAGTGCGCGAACCGAGGTGCCAGTGACGAAAATGCCCGTTAGACAGTAAAAACGAGTGAGATGCCAGCCGCGAGGGATGAGATATGCGGCTAACGTTACACGCTCGCGGATCGCGATACCACGGGCCCATTGATCTCCAGATACTGCAACAAGAGTACGCGAGTCGTCATTGGCTCCTAATTCTCCCGATTATGATTTGCTCTTTTTCATATAAGGTAAGGGGTAGAAAGGAACCTTTGACACGTGATAGGGAGTTGATCCGCTCAATAAATTGGGGAAGTTTCTATTATCGGGTGAATCGAGAAGAGGGTCACATCTGAAACATCCAAGAAAAGTGACAGTGGTGTACACTGTCCGTATCCTCTTTGTTCCAAAAGGGACGATTAAGCACATTCGCTGCACATTTAGATATTGATAGGTCGTGTGAGGGCAAGATTTATAGTAGGCGAAACACCAAGACGATTCAGGCCTCCGGCCATAACCTAAGTAATGTGAGGACTTTT-GACCTATTGATCAGTGTCTAAACGAGTGCAGCGTGACCACTTTGGTTTAATTTGAGAGCGTGACAGCATAAGATGAAGGGGAATCTAAGAGGTGATAATGAATCCTAATGCCGCTGTTTACACGACCTAGATGGGGCTTAAGTGGAAGAGGTTGCTAATCAATGGCTATAATGCCGTACGTTCGGCCCGCAGTCCCTAAACCCAATGCAGTATGCCGCGGATACGGTATCATCCACCCCTGGTGGCGTCCAGCCCCCAGACTCCGAGTTGTTCCGATACCCTGTTACGAGTCCTACTTCGCCGACGTGAGGTACTTTCCTTCCCTACGGCTGTGCCTTAACTCCGTTTTAGCCTCTTCAACTTCCCGGTGTGAACCGTACCTCCTCTCAGTCGAAAACGTAATAAATCAAAAAGCGCACACGCGCGACTTCCTCACTCCACGACGTAACATCTCCTGCTATGCTTCTTATCGCAAGGATATTATTAAAGCGTTCCAGCGAAATTCCCAGACATCAGCTGGCGCCCCACGTAGGACGTCCTTGGCGTGTAAAACGTTAGGGGCCATGCGTCCAGTGACAACCCTTCCGCTCCATGAATACAGATTACAAAGCCCTGGCAACGCCCTGAACCAGACAGCCGGTCCAATACGGAAACGAAAAGCGGACTTGCCCGAAGCGGACAGTATCCCCTATAATATGAGAGTCCACGAGCGAATTACTGACGCGAGAAATGTACCCCAACACATCGCCGTACTACATTAATTCTTTCCATAAGGAATCTCCGCGCGTCACGGATGTCCGCAGCACCTACTGTGACCGAGACCGATATCTCCAAGAACCCGAGCGGCAGTTTACCAACGCCTTCAAAGGTGACTGGCTTCTCATCATCGAACCACGGTGACATCGAGCTTGGTCCACATTCGACGGAGTCGATTTCGTCTTTACACGTCCCAGACACCCTCCGACACTCTATCTCAGGCTTCCACAACAGCCCCACACCACCACACCATTTTTCATAAACTATTATTTCATCCCTCTCGGGAGTAACGCACCTGGTATTATACCCTCCTTGCCGTGCTGTGGTGGTTGATTCAACATACTACTGCGTTTCCCAAGGCGCCGTGAATGCTCGTAGCCGGTGGTCTGCTTCGATAGGTGGGTCCATAGGTACCAAACTCCTTGGTGTGTAGGTAGAAATCGGACGGACTCCACGGAACGAGTTTCTTACATGACATGGACTGGACGCGCAAGAAGACCGCCCTCAGTTTCTGCAGAGCTAAATGCAAGCACGAGAGAGTTGGCTCGTACCGTGATCTGTATAAGGACCATATTCTTTCGAAACTATTTGGAGAGATCCCGGAGAAAAACACCAGTGTTTTAGCTGCTTAAGGAAGGTTCCGGATCGGACCAGCCAGCTACTGATCTCTTCAACCGGGTCAAGGCTGTCTGCGCCCCGTAGCGGGACTACAGAATAAGATTTACTTACTAAGATTGAGGCAAACAGCTTCTTCATCAGGCGACCACTTCGGTAATTGACCGACGCACGCCCTACAGAGACCTCAAAACCCGCGCCTACGCCGATAAGCCTGCGTTTGCGGTGGTAACGCCAACTGGCTCATGAGATCATACGCGCAAACCCTCTGAGCGTAGAGTGAAAAACTGTACCTTACCTGATTCTCCTGATGAGACCCATGAGAGTTGAGTGCGAATTGCCGGCAAATGGTCTTCCAAAGAAACGGGTTGCGACGTCAAGTGAGCCGATGGAGGCTAAAATTCGGTGACGCCCGTGTTCATCCAGTCACCTCTTAGCGTTTATCCTACAACAGGCCCGTGGACTCTCCTCTCACTGGTCGTACTAGGCTGGAATAAAAGGCTGCGTGCACGACGAAAGTAGTACCGAATCAATCACAAAGCAGGCTAATCGCACGTTTATCTCTGAGGGACTATACAGACACACCTACGTCGACTCTTCGCCGCATTGAATCCATGGGTGGATGCTTTCATGCCGACCTCCGTCAGTGGGGTCTCGCGCTAACGCGGTTGCGAAGAAACGTGTATCACCAAGAGCCACCTAAATAGCCGCTCACACCATATTCTGAAAATCTCAACCGGCACCTTGCTATCAAAGGGCGCTCGCGTGATAACACTCGAGCTAACGTACCTCCGACGCTACATGAGCCCGTGGCTGTATTTTAGCGCTCGTATGTACACAGATGGTGACTTGTTTTAGCCGATCTAAATATTCCCTTTCACCTTTTGATATGATGACGCGGCAGACTAAGTATCCTAAGGACTACTCTTACACCACCTATATTCCTCCACTCGAACTGTCCATGGTTCTCGACAGAACAATTGTGCACGTGATAAGGCACGGCCTCCAAACAGATAGCAATTTAGACTATCAGTCACTTATGCTATGGGATTTCCAAAATCCATGCTACATCCAAGAGCGTAGCTCTTTTGGGTATTCTATACGCACGGCACCCCAGTTGCCAAAATGACCAGGCGTGCGGCCGTCCTTTACCCTAAAGACATACGTAGCATGATCTATCTTGAGACCGGTTGTGGGTTTCTGCCCGAACTATGGTTTAATCTGACCCTATGTACGCTCTAACAGCCCTATCGTTGCGCGCTACTGGGATTGGATGGTCCCGGCTTCTATGGCGGTCAATGACACCCAAATACGATAGTCAAAGGCGTAATTTGTGATGGGTGGAGCGCAACCGCCTGAATCTATCGATGGGAGACGCTTCTTGTAGTACTTCACCACGCGTTAAGTATTACAGGTGCTCGACTACTCCCGAGAGGAGACGTCATAAGTAGTGTGATGAAAGTAAGCTTAACATGAAAAAAGGTTGCCGGTTCGTTCAGCCGGGGGATCTCCCTGAGTGGGCTAACCTATCAAAGTAATTGATCCTGTCCCTATGTGGCGGCGTCTTATAATGCATCGTGTACGCAATGATAACGCCGTGGTGCAACAATAACAGATGTAGACCGCGCACCCGCGGCTTGATAGCCATCGGGGGAACCTGCCCGAAAATAACTGCGAGTCGCACGCGAGCGATTCTACACAACCGCGTAAAGGCAGCCACTCAAGTTCTGGGCCTTGAGCCCGGCGTGAGGGTGTAGCCTAACTGTGTACTGAAATTGTTGCTGGGCCGCGCGGACATGTTATACGGTCCTTGAGGTGCAA-TTCGGCACGCCGTTCACTCTGCGGCATCCATCCGATACCGAAAGAACTGGAGCTCGTCTGGGGACCGAGTCAGCAGTAGGCTCCGTTCCGGCGCAAGAGAACCACCTGGGCCTTAAGGGGCTCAACGGTTTGACAACTGAGTAAGCGCAGATGGCTGATAGTGTCACTATAATCGTATCCAGAAGAAATCGTGCCTGGAACAAGGACGACCTATGTGTTAGGATGTTAGACTGTCACAACTTCCGTTCTCTGGGTTGTCGTCAATATGAATGAGAAATATACACTTGAAGCGGGGAATGAAGCACTGCTCCGAGCGCAGCACAGCCAGAGACACGGGAGGAAGCCTGGCGGGTACCCGCACTAAGGCGTCGCCTATAGGGTTCTCTGTTGCAAACGTTATTTCATGTGGCGGGTGTGTCTGCTGGGATATGGCTGCTAGACCCGCTACTCCTGTCAGAACGCTGATTACATCGACGACGGGATCTTAGGGTAGCAGCTAAGACGCGCAGCGTCAAGTTCCATAGTGCATAATATCCTACACACCCTCCAATCTGATGTCGGTGTTGAGTTTCTGTCTGCGATGAAGCCAAAGCGGAGACCTTTTAAGAAGTACACCTCACCAGCGATGAGGGTTCTACTTCAAAATTTGTAGCACGGATGGCAAAACGCCATGCTATGGGAAACCGCGATGCAATATTGTAATGACGGTGTTTAGTTCTATCCCTTCTTGGTACCGACCTTATTACTCTAAGCGGATCCGCCGCCTCTTCTTTGATTGCTTTACTTTTTAACGGCCGCCATACTGTTTTTTGCTATTTATAGTACGCAATACGGTTTGGGGTAGACGTTTTAGCTCTGAACAGGCGGACTTGTTCCTGAATCCTTACACCTCTGGGGTGGAGGTGTGGGGATGATGAGAGCCGATTTACTGAAGGATTCGGTTTACCGTGGGGGGCCAACGAAAGTTCCACTGACCCAATACCTTTTTGGCCGATCAACGCACACCGGGGCCCGGATTCCCGCATTTCAACGCACGACCGTTCTATGTCCTTCCGTCCTTGGAGGCTATCTTCGCCGGTTTGTTAGACACGCATTTTTTTTCCCGCAACCCCATTGCGAGTGTGGGGGCACGATGAACAGAAGATTTGGATCACCAACCGATACCCATCCGTCCCTCCAAGAGACTGCGGCCTAATTTAGTCGAGACACTCCTCTATTGCGTGGATCTAGGTCTTTTTACGGGTGGTCACGCAGTGTTTCTAATCCGCCGCTTAACTCCCTTTCCATCACATCCAAATCCCATCCCATTCATTCACCTTCGCCACCAACTTCCTTCCTTCCGCGGGACGGCGCCAAAAGTAGGCAAAACCTAGAAGCAGCTAGAATCCGAAGGTTCTGGGAAGTGGTTTTCGAATGATGGAAAGTGCGCACAGGGCCAAAAACGAGCAGATCGCAAGCGTTAGTGCTGATCAGCTACAATGGCCGGGGATCTTGTCCCCTGGGTATTGGAGGGTACGGCATATTCGACCAGAGGTTTCCTCCCGCTAGTACACGTGATGGCGGGAACGAAAGAGTGCCGCACTGCACGCGATACCGATTGAGTTTTAGCTATGTTCGGCAAAGGTGGAAGTAAATCGAATTGAAGGATAGCTATAGCGCAATTACACAGCACACAAAGCTGAGCCGTTAACTAATATGTCCCCCTTCCCTTGAGAGAGCACTAACATGCGTGGCGCTTCTGCTTTCTTGGCGGCCTCTCTAGCCGCCCCCTATCTCTTCATCTCAAGTGCCATCCAGTTGTCATCGGCAGGATTTCGGTAGTTCTATGTGCGAAGGCGTTAGCGTACTTGCAACCGAAAGGATTACCACATGAAAGTTCGATTTGAGTTAATATGGCCCAGCTCCTTCTTCACTGTCCAGTGCGGTATCGGAATAGGAGTTGATAGTGTGGGAACGAGAGAATTGATCGCCAGGGGATGTAGTGCACATCTATGGGCGCGTTTCCAAATACTAACTGTAAGAACTTAGGATGGGGATTGGCAGCGTAATTGGGCCGCATTTGTGACGCTACCCCCGTTATGAAAAGCCGTGAACGCATTATTAACACCATCTTTCACCAG----------CCTCAGTCAATGCTATCAATCGAAAGCGATTAATCACTATTGTGCCAGTCTTTGCCCTCGCCTGTATGCCACGCCCAACACCGACAGCCGGCCTGCGGATCCGACAACAAACCAGTATAGATTCCTTCCACTTTTCGCAGTCAGCTTGAGCCCACGGGCTAATCCGGACTAAGGAGTATTACGAATGCGATGTTAGGCTCCCCGGGTCTCGACTCTGCAAGTGATACACGTTTGGTGCCTCCACTATTCCGTGGTAACTTCCTCTTTGAGGAGGCTATACGGGTCCCAGTGTCGTTGTGCCGATTACTGCTACTCACCGGTACTGGGGCCTACCGCTGTATTGTCTTTCCGACAATTCCGAATATATTTTCGTTCTGTAAAGGGTAGACAAAGAAGGACAAATTATGGGAAAGGTATGCAGATCGGATGCGACTATTGATAAGACTCCATGCGTATAAGGCGAGTCACGGGGTGAAGGCACGATAGGGACAACTTCTACCACTGCACAATCGTCTGTTCCTCAATGTAGATCCAAAGAGCCACTACTGGCATTCTGCTGTATGCTTTGTCCACGTCGTCCTGGCCCTCCCAAGTCTCGTGGCTAAATGATTGCCGGCCTTTTGATTCCGCTATTGCAAGCGTTTAACCTAAACGCCTCCACATGGTAGTTCCGGAGGCATACGCGCATACACCGGCGGTTCGTCATGCCGGGGGTTGCTATAGCGAGTACTAGAATGTAAAGCTGCTTTACGTGATAGGAGGCTTCCGTGTTGATATATGAACGACATACGAAGGCGGTATGTGATTGTTGAGTTGGTCAGGGGCAGGGGGTGGCGCGATATTTGTCGGTTGTTGTAAACTTTAGTTATGTCAAGCCGGAAGCTTGGATACCAGTCCCCTGAGTCCGAATCGGGGTCTTAGGAGTCCCGTGGCATTCAAACCGATCTGTTAAATGGAGTGACGGCGGGGTATGCCTACACGGCGTTCGACTTTTCACCTACCCCTCTATACCTATTACGTAGCATGCCCGATTGCAGATACCAAACAGGACTAGTTAGCGCTCGGGTGAGTACCTGTACCGAGGGAAGTTCCAGTAAAAATGATG-CATTCATAAAGTGGATGGAGGTGGTCGCGATATATACTGAAGCCCCGACTATTGTCGTGCGGGTGCCACTTAGCCGAAGGAAGCGTGCTGAAAAAGCACATGAGTGCCATTTTCAGGCCACCCACGGGTATAGGTGATGCGTAGTGGCTGGGTGGAGTTGGTTTGAAGCACTGGAGCTGCTTTCGACG-G--CAAGG--TAA--------------------------------------------------------------------------------AGCAAAGGCAGGAGAGAAAAGGG--AGAACAAGACAAGCAAGGCTCCCCCGATTAGGGGAGAGGCAAGAGGAAGCAGATGTGTCGTCCGCGTGACAATCTGACGGAATTAGCCGCTTTGTCTACGTCGAATGTGAGTCCTGGGGGCCCCTTATGATGGAGTTTATCTAGTGAGTCTAATATGTCGGAGCAGGAAGCACTAAGCCGCCAAGGCGCATTTGCATAGGCTAGGCGCGCCCCGAGGGAGTGGTGGTCGGTGAATGGTAACGATTACTGCCTTGTCAGTGCTGAATTAGGTTATGAACCTCACGCGGCCTACCCCCCCGTCTTGGGACTATGATTGGCGAGTTTTGAACCGTTGGGTGCATAACTACTCTATTTCGCTACTGCTGAAGCGGAAATCAAGCCAGTGTGGGGAACCTGGGGAGAAAGTGTCCACTGAGTCGTTACCGGCAATCGCTCAAATTTAGGTGTCAGCCGCACTAGCGATCCAGCGCAGGGAATGTCCAATGGCCGCACACGGTGATTTGAATATCGATTGGACTTATCAGTGTCTAATAGCGGCAAGCAAGCGCCTCTTGGACTCTAACGGACACTCGCACGCTGCACCAAAGACTCGCCACTCCCAAGCGGTCTCGTGAAGCTCAAACCGGCCTCGCGCTACGCTCCGTCGCCGGTAATATATCCTTCTTACACGTTTGGGAACTGTGCATGAACGATCAGGACTTAGAATGCTAGAGAAGGCGAAGAAAAATATTGTGCGACAGTTTCTAGTCCCATCGTGACTTGCGAACAGGGCCACGATGATTTCCCGCTATCTCTGGGAGTCATGCCCGAACGGCCGTTCTCTTGGTTTTGGACTCAGCTTCTACTCACGAGACCCGATGCCATGTAGAGCAAGTTGGAGTGAAGAAACCGAGTTAAGACTGCAGCGGTTGGGACTAACGCTGGAAATAAAGATTCTCCAGACTAGTATCCGTCAGGAGACACCCACTGTAAGCCCGTTTGTCCTCCTCCTTGGTGTCGTCCTACCGATTCAGACTCTCCGTAAGAGAGAATCGCCGCGAGTATATGGGGACGAGCTTGCGCGGCCATTCGGTTTGTAAGGCTTCGTTAGGCCGTTCATAGCTGTGAAGCACAATTTCGGATGGAGTTTCCGAGGCCTGTTGTAAACCTACCGGGGCGGACGGTCGCCGAACTTGTGAGGAAGCCAGCTTAGTACAGAATCGATGGCGTACTTCCCCCCCAAATGATCCGCTGCGACATGGCCTGGGTCGGTAATGAAACGGGTATCTTCAGTTTAGGTGTTGAGGATACGGGACGTACAAGTATGTCGCTCAGTCGACGCACTGCCCACCGGACGGGCATCGGGGCTCGTCCCTTATGCCCATGACATATAGCTCTACCTTGACTCCTTCAAGGCGTTTGCAAACACAACTTACAGTACACGTTATATCGCAGTAACATTTTGCCAGCACACTTTACTTAACGCACGTTTAACACCGAGAATTATATCCACCAAACTAATAATCGAGCACCGTTGTAGCGGCGCCGCAACCCGGTAAAGAGCAAAAGGTAGTTTCGGCCATTGTCCCCGGTCCTTTATGCTCATTTCGGCATCTCCCACGGTTCAATTTTTTCACTACTTTCCGACACACTGTCAACCAAACGTGTCTCCATGAGCCCGCCACCCTAAC-GAATAGTTAACCCAGGTCTACCAACACTAAACTCGCGGCGTATCATTGTATTTCAGCTTTTCTCCTCCTTGCCTGGTCTCTGCAATGCACGTCTGGTAGTCCGGCCTTTGAATTGTCCCAAATTAAACGGACTTTCATTCTCCCCCCGCCTCCACATCTATGGGTAGACTGTGTCGAAGGATGCGTGACGCGTTTCATTCTTCTAGTACGAGTAGTGGTGCGGCCTAATCAGACCCGGCGCAGTGTTCTTCTCTAGCTGCGCTTACAGAATTGTCATATGATGACGTAGAAACTCCACTAGGTTGGTTAGGCTTAACACCTGGGGCCTCCGTGGCCGAGTATAAATGAAGCCATCACCGCTCCAGAAGGGTAGCCGATATAAATACCTCGAGCTATCTGGTATGAGAGGGTTTTGTAGACTGGCTTACCACCCGCGATAGCTGGCAGTGCATCAATGTTGCGGGCGCGCTTTGCCGATGCACGACTGTTGGGTCGGGTTACACCCGGTCGACTCGCCGTGTGTAAGAGCAGCGCACCGAAAAACGGTGAACACTCTTACCATAAAAATGAGGGGTCCGATCGAAGGTCTCACAGAACTATAAACTAGCAATCGGATTACTTACCCCGAAAAGACATAGTCCGGCCTGTCTAGGATCCCGTCCAACTAACGTTACGCAACTGGGTTTTTCAACTATCTCAGACTGAACGAAGGCCCCCCGCCGCATGTACTAGCATGCATTACACGTTGAGTAA-ACAAATCCTATAACCGACCAATGCACCTCCTCG--CGACTGCTTGCTAAGCACCTACTCAGGGGCCAGCAAACACTCGCGTTACCCCAAGGCAGAGGTCTAGTCGCGTCTACAGCCTAACGTTTCGGTTCCTCTCTCTAATAGACGTCTAGTCGGTATATCATTGGGGTCTTCCTTT-T-GA-GATA-AC-T---TGCTGCATTTTTT--GGTC----------------------------------------------TATGATACAAACTCCTTACATTTACCTTCATATAGGTAGCCTCTCACTGCGTTCACACGTTACAATCCGCGCGAATGTTGC-TGCAGTCT---CTTGCTT-CCGTG-TG-TGGAACAACTCTTAGCTTAATGATTTCG---T-A----CATTACCATGCTACAAGAGTGAAATAGGGTCTATCCTTCTCTC------------------------------------------------------------------------------------------CCTGAGC-A-GCCTTTTACCTGCAACATTATACGTAATTCCAGATAAACTGTGTGCCTCCCAGTTTCTTCTTGCTTACAAACGCGTGGAACAACTGAT--ACGTCGATCACTACCAACGGCCTCTCATGTATCGGGATATCAACTAAGAGGAATACTTCTGTACTTAGAAGA-TTCC-TGTCGACGTAGCTGTAGACTAAGAGCTTTTAATGCCCCAGTATCTTCGGAAGCAGTCCGAGTAGCATTCGTTGCGTGCTACTCCGCGGACTTCGCGCTACTCTTAAATCCGATAAATGGTGCTCCAGTCTGA-CGT-TT--TGAGTAGTTCTGGCGCCCGCAATTACGCCCGTGGTCAA-AAA-CTACAAGGACATGC-TTGGGCGCGTGTGGTGCCGCCGCTATAAGGTGATTTCGAGCCGATGCGTGGGGCTTCGGCGCGGTTTCCCCCCGCGGGTTGATGATTATATATCCACTGT----------TTATCTCAAAACAGCCACATTGCGGCCCGCCTAGCAACAGGTGTTCATTGGCTTTTAGTGGGCTATCAGGAGAGAGTGGGGAGCAATATCCATGTTGCGCGGGAGCCACAGTTCTCCGGTACGTCACCAACCAATCGTCACATTGGGCACAGGCCGGAACAACTTTCTCCACCAGTCTACATGGTGCCATAGTGCTTGCAAAGAAAGATTCAGGGTCGTCTTGATACTATACTGTCGGGGAACCTATGTCCGACGAGAATGTATCGGGCACAGTTAGGTGCATACATACTCTCTCGAACGGCGAAGGGGGGCTGTCCCTATCTATGCGACAAGGAGGGTTCCAGTAAAGCACCGCGTTCTTATACGACCCTCGAGTCGACACTTAAGAGTATGGCGCCGAGGTATCAACGAGGTCCGTCCCAGTGTGAAAAAGAACTGACAAGAGAGACAAAAGCGCACAGTTAAAGCAGAGGACACTCGCCCGAAGGTCCGGGGGAGAGTGACTATTAAGCGCTTCATAAAATCGGACCCCTGCACATTCGATGTATCACGGGACCAGCTTAGGTGACACTCATTGGTGGTGGCGGACGCCCGTGGTCCTGATCGTGATACGCCCGGGACTAATAACTGACCTCACATTTCCGCTAAAAGGGGCGGCATAAATTGTACTTAGAGAGGTAGAGCCTCCTGATCAGCTTCTGAAATAAACTCGTCCTGCTGGCTCCCTGGTCGCATCTCCCGGATCGGACCTCAGCTCATAGGTACTGAGTTCTCTACGCCAAAGCCACGCGGGCGGGCAGGTCGACCGCTCTGTAGACCGTCATCGACGTCTGTGACATTGTAACGGCAGACACATGTTCCAATGTTTTGGCCCTCTTTCACGGGCGCCAGCGTACAGCAGTTTCAGCCGGACTTATCGGTGCTCGGGTGAGAACAGCCTTCACTGCCGAGTCAAGCCAAGAAGAAAATCACCACTATCAACTTGGGCGCCGGTTGGCTCATTAAGCGGGCACGCAGGCTCCCGGGTATTCCGTCGCGTTTTTAATGACTGCACTAAACCTTGCCCATGGGCAGGTCCACTTCTAGATATTTTGGCGCCTAGATGACCACATCTCAAGATCCTGCCGAGTTGGGCTACAGCTATGAGTCCAGAAAGCATTTTCCAAAGGGAGTATGAGATATAAGACAAAACTACTCCGGATCCGCGCTATAGCTTCTAACAAATACGTATGTAGAGCCAAGTGAAGGAGATGACGGCTAAAGCAAATTTCACGGTCGGGGCGTATTATAAGGTTTTTAGCACTTGCAAATTGTTCTACTCCGACATGTGGGAATTGGCACGCTACTGCGGTCTTCCATCAATCTTGCAAATTCGGTGCAATTGAAAGCTCACGCCATCGCCTCT-GCTCT-TCGCTC-TTCTCTACTCTATCGGCCGGTGCGACTGTTGGCGACGCATGGTTTTTGACGACCTCCTGCGGCATCTTTGGGGCCTTTCCTCCGGAAGGCGTTAGTGGGCTTCGATTTTCAGTTTGCGTGGAGGACTAGCGCGAAGCTGGAGATAGTCTACCAGTAGAGGGTGTGGGCCGCACATGAACTATCCTATTCTAACGCCTGGAACTTTCCTGAAGTACCCCCTCCGGCAACTACGTCAGCCGGGACCTCTCAAACTCGCTTCCCGTGCGAAACGCTGGAATAAAAGTCGAACACAGCGATCATGAGCATAGTATTAGGTGTCTAGTAAACAATACAGAAGTCCAGGTGTTTACTACAGTATCGCTAGGGGACCATCATGTCAGGTTAACCGCACTGAGTACAGCTACGGCCAAACGCTTCCATCGCGAGCGGACATTACACATGAACATTGGGTTCCCTACGTCTTCAATTCAGATAATAAATCAGCCAGTATACATCATTAAAGTCAAAAGTCTGCTTATGGCGATCTCTATATCGACAAGCGCCTAGTACCCCAGAGGTACCTTCTCGTTGGTACCCAATGTTGCCGGGTGACGACAACACCGCGTGAGTGGCAAACTAAAGCATGGACGATCTTTGCAACTTTCAGTGTGTGGGAAAATCCCTACTTTCTACAGCAAACCAAGAGGAGAAGTGCGCTAGTGCGAAGACGGTGAGGCCACTGAAAACCGGGCCTCGGTGGCCCAGTCTTACAACGGCTACCTATCAGGTATCCTCTGCTACCTGCTGAATCAAGCGGAAGACTAAATTACAGCCTACCATTACTCACTTTCCATTTGCTGTCTTTCGTGCAGCATAAGGGGGCCGTCTATTTTCCCGTCATACCCATCGTTAATGAAAGCATCCTGCGTATCCGGTGTCGCACCGATGATGCGTAGGTTCCAGCCGGGGACAGTCCAGGTCACAGGAATCTTTCCTACGATGAGCTAGCCGCAGCGGGGTAACTTGCGGCGATATGGGGGCATCGGGTACGCACCGGCCCAATGGAGACGAAAGTTAAGTCCGCGTCAGTGAGCCAATCTCGTAAATCACGGGTGCCCCTAAACAGGACCTTTGATCTAAGGTAGGATTCAATACCCAGGGGGTTAGGCCAGCTGTACTTATTATATGTGACTAACACCG--AACAAGGGATGCCATTATGGGAAGGTTCGACAGATACTATGCGTAGTCGAGGAGGCTGTAAACTATGAGCGCGTTGCCAATGTCTCTTCTTCAACTATCGGCCCCCTACGCTAAAGCCCACCGACAAAAGCCATGTGGAGCTCCAAGATGGAGTGAGCAGATTTGGAAAAAAGCGCGCACCACCTTGGATACAAAAGCTCGACCTTAGCTTTCCACTGACTCAGCCGTACCCTTAACTAATCTATAGCTACAGTAACCGCTTTGATGTTACGCGGGTCAGTCTTCTCTTTGTTCCGTTAATGTTGCCACAACTAAATTGGACAATCTAGCCACTAGCATGTAGGAATCACGGGTGTTACTCTACTCAATATGTGTATTTAGGGAGTAATAGCTGCTCTGTGACACACGTGCTAGCGCTCGGGAGCCGCAGGCAGGCGCGCCGGAGGTTACACTGGTGCTAATCGCAGTATTCGTGCATTTTTGTTCTTTCATCACTGGTCCAATATGATGTTCGGTATGGGCAGGAGTGGGTCTTGCAAGTGCATGCTGAAAGGAATGCCAACGAAATGTCCCGGCATACTTCCAAGAGACACAGGCCGATCGACCACTTGCACCGGCTATGTGTGCCTCAGCCCACTTCTTCGAAAACGGCGGC---GGGTGACACTCCTTCGAAAACGGCTGACCATCTCTCGTTGAGTGTCCTTAGAGTACCAATTTTCCTAAATTTGCATTCTGCGCCCCCTTTATTTAGCTAAGCCGTCTTCTGCCACCCGTACTCTGATGCT--TCTA-GATGTTCACCAACGACAAGTATGCCTGTTATCCTTACCCCGTGGACTGCCAGACGAAGTTTCAGGAGGGCCGAACCCTTCCTCCAGTCACGGCAGTTGTTTTCCCCTATTGGCGTGGCAATCCATATATCTGTGCACCTGAGCAAGATAGTTTTTTGTCCGTGGAGTCCTTCGCGTCTTACCTATTACAAACTCCCTACTATTAGACCTTCTTACTAGCCGGTCCAGATAGCGTTACGGATCTGTCGCCGTAAAACAAAATAGCATGCCCTATGTCCTCGTTGAATCACTCCACTAGCTTCACCACTCCC--------------------------------------------------GAAGGTGCGGGGGCGAGCGCTGAGAGATTGCGGTAACCTCACCCGTTTCGCATCGAGGATCAGGTGCACACAGATTCTAGTGACGATGGCTGTTCGCCCCGGGGCGAAGTTATTCTAGGCGGGAGTTAAGTCATTGGCTATACAGAAGCCGCGACCTCAGATAATAAGACAATTCGTCCCTACCCTCGAAATATTGACACTCAATACGTCGTACTTCCAAAACAGCGGATTTATCGATGCCATAGTAACGCGCTGCAACGTCACGAGTCCCGTTCTCACCCGACCCACTTGAGCGCGCGTAGGCTTACAGCGCCTCGGCCTT-GGACT--C---AGAGAACAGCTGTAGATTGAAAAGCTGGCGTGTACGAGGTCAGTCCCGTCTCACAAGCTTAAGCAGGTAATAAGAACGGGCCGGCGGCCGAAGACGCCATTACTGGAAGCCCGAGTAAGGGAACTGTCACCTTGAGTTTACTGCCCACGATTTCCGTTATTTCTGGCCCCTCAGACCTGTCCTGGCAATACTGGTTCCGGACACCGGTGGTACGCGGAGTGACTACGCTAGAGTCGGGTGAGCCCGAGACCGGCGTAGGGACACATCCAGTCTATATTAATCGAAATGAATGAGGGATGAGTAAACCATTAAAAAAGGACTTGTGGTACCCTGGGAGCTAAGTTTCGCCGGTCGCCTCCCCAGTCGCCAAAAAGAGTCGCATTGCTGCGAATTGCCATACGCGGAGCTGCTGACGATGGATAGATACGGCTCACGTGTTGCCGAGTTTCATGCTTATGGTCGGACAGCGATGAGTTGAAGAACATCTCGCGGTGGCCAGTACGGGAACCGCGAGGGTTAATGAATAGAATGTACACGTATGGCTAAGCAGGCGCAAGAACACCCATTTCCGCCTCCCGCGGCATTGCAAACGTGATTGGCCGGGGTTAGGATGCGCCAGATCATGGTGCCCTTACTAGAAGACCGGGGCGGCAGTACAAGGGGCCCCCCTCAAAAACGACGAAACCTTCGTAGGCGAGACTCCTACGGATATACTAGCTGACGCAAACAGGCGAGACTGGCAAGGGAAGGTACGGAAAACGATAGGACATATCTCGCAGTGTTGAATTCCACAGACGCATATCGCGTCCTTACTAACGACAACCGCCAACGGGACGAGCTACCCATGGTTGTGTGTCTTAAGCAGGCAGGACGGACTTGTAGGAACTCATGCCCGCCACATGTTCTTTGCGCGCTTGGACCATCCGCATCCGGTGCCCCCGCACTGACTATGCGAAATAGTGCCGACAAGATGGACTTTGAGCCTCCCCTACGGTGAAGAACATTAGACGGTTCGCGGGCTGAGTGTACTGCCGGCAGGCCGGCATCATAAGGATTACATTTTACTTGGAGCGGCGGCGAGGACTGGGCGACTAGCGACCAATTTCCGCGTTCCGGTAGTAACAGCCGTCGAGAATAGAGAGGTGGCCGAGGTTTGTTAATCAGCAGAAGAAGGTCTGCGGCTAAAAACGGCGAGTTACGTACCCCTACAAGTTCCCATTTAATACAAAATTATTTACTATCAAGAGGTTTCTGTCGAGGGGTGGTAACCCAAACAGTACAGTATTTGTATAGCTGCGGCTTCCCGTGGCACGGTCTAGTCCGGAGGACACGGCGGGAACGCCGGGCCGTAGCCTCGCCGTAGGCCTCCACTGGGCTCATATTACCACGACCGTAAACCTAAAATGAGTACTGTCACTCGTGAGATCGCACCCAGGCCTGTCTGGGCCCAAATCTTTACGCAAGACCTTCAATTTCAAAAGTATTATGTCATGTCCCGCCATCGAGGACTTTTTAGGGCGTTTTGCCCCTGGTTATTTGAGGTTCAGTTTGGCCAGTGAGAGAGAAATATACAACGAGTTGAGCTAAG-----CTCAAATGCTGCGGATGGTAGGCAAACAAGGCTCCAGTAAGCTTCGATTATGGGAACAGCTTTATTTGTTGGTTGACCTCTACCGTGCCTAAATTTTCGCGATTGCCTAGTTCGAGACAATTCCAAGTTAAAAGTGAACTACATCACTACTCGCCCTCCGCAGTATGGTCTTGCCACAATTACCGAAAGCTCTCGGTTAGCGAGCTCTTTATTAACGGAAGTCGTCTATGCCATTGTATTTTCTAGCGGTACACGCGATTCGAACTTCTGCTCGCTCGAACGCAGGTGCCTTGATAACACCCACATGATAAGCTCTGAATAGGCCGTAAATATGGATTGAGTCGCATGAGTCCACAGGCAGGCGAGAGATAGTCGTAGAGATCGCCTCGTAGGCCATGGGACTTAGACACCTAAGTGAGCGCGTTGACCATTCGGCGGTTGCAGCCCGGCGCAGCTTACGCTCATACATAGAGGAGTATGACAAAGATGCTATATGAATACTAGAGCGGAGCATGTGCCGGATAATTATGGCGCGGTGCTCTTGCAGCGTTTGTTCCCGCAGCAGTAGCCCACGCGAATGACGAACTCTAGTCGTCAGAGTGCCCTGCGGCTGGATCTAGCTGGTATAAACGCCGAAACTCGGACTGGTTGACATTTTGAGCGGCTGCATTCTGGCGTCCCTCACTTACGTTCTGGTACATTCCTCCTGTGAACTCACCGAAACAATTGGGCAGCGTTGTAGCGAAGTTCGTTCGGCGACCATCCTTACACCTTGTAGCAGACGACAGAATAGCTGGGTGCCTGAGGAGTCACATTTAAAACAATTTCGTTCAGCCTAAGTCTACATTCTATCTGGCTCCCCCAACTCAACAACTCTTCGTTTGATTCCTCTTGTCATTAAGGTAACCTTTTATTCTCAGCCCCAGCCCATTGTTA--------------CCCACAGGGATCGAACGTTACACACATTCCAGAGCATTTAAGGGTGCCAAGCCTCGTCGCTCTTGAGGAACATTTGTTTTCGATGAATAATTCGCCTGCCTTTCACCCTACATGGCCCCTCAAC-AAGGAGGCGCTCTGTGTTAGTG-------------------------------------------------------------------------AGATACGGAGGCGAGTTGAGCATCATGCGAAGATAGAGCGACGTAACCAAGGTAGTGAGGTTATAATAAGGGCA--TAGTGTTCGACACGGCTAGCCATTGGTCCATCCAAGGCAATAGACCGCTAATACAGGACGTGAGGGTAAATGAGACCGCAGGAGACTTTGTCGACCTAAGCCGATGGATCGAATCAAGCAGGAGGGGTCGGAGGAGCAACTAAATATCGCATAGGCCCTGAAGGGCATCACCCGTTCTGGGTGTAATCGGCCAGTGCGGATCGCGCGCAGATCCGGAAGACCCACACCGGCCAGATCAGATACTTGCAAAATGAAGGCGTATGATAGTGCCATCATGCAGACCCATCTTCCCCGTGAAGGCATAGCTGTCTGCCTACCGTGTGGAGTTCGTCCGTTCTTTGAACATGTTCCGGATGTATGCGGGCCCTTCCCAACGGTGGGCGGGTGATCGTATCAAACACCTTTCCCGAAATGGTGTCTCTTAGGCGTGGTCTGGATATCGTTGTATCAACAACTCGCCTTCCGCCGCGTGCCTCCTCAGTTATTAAGACAACTTCTTATGGCCTGAAACTTCTAAGTATAGATCATGGTATGAGATCTACTAGAGCAGGCCGGAAGAATGATGAACTCCTACCAGTATTGTGGACAGGGTACCTTGATATGTTTGGTCAGGCCAACCCCTGGACAGAGTCGAAGCCTCATGCGCAGGCTCGCGGTGTATTTTGCTGGACGTCCTGGTACGAAATATCCCCGGGGTAACCTAATTTGTTCGCATGGCTTACCGCCCGCTCTCCCCCCCTGTCTAGCCCTGTCTTGATGCACCCCGTCTGGCTTAAGGCGTTGGAGACAACTGTGCGAGGTAGGTACATGTATTCACGCAGTTGAGAGCAGCTTCTGCTGCACGAAGCAGAGCGAGAGCAAGAGGTAAGGAGTTTGGTGGGGAATGTATGGGTCCATGCGAGAGTTCCTCCATAACGACTCAGGACCTCCTGTAGGATCTGGGCTTGATAGAACATGGAGAGGCTATTAATCAACCCAGTAAAGGATGCGAGGACTCTCTGCCACTCATTTCACCGGGGCGAACAGGAATCATCTCCAACCGGTTGAGCGCCGAAGTTGAAACACCGGGCGATGAATTCCTAAGGTTTAATTGCCCATCGACGGAGCCTCCAACTTTGTGATTCTTAATGTTCCGCTTCTCCCCCTCATAGCAGCGCTAAACCTAAGTCCTGCTTGCATTATTGATAACAATTACTTCAACCAAGTGTCATTCCCGTTTA------------------AAT---------------------------TTTGTCATCATGCACCCACACCCCTGGCACCGGATGACAGTGAGAATCTTACCAATAGACCCATGATAATTACCGATTGCACGTAGCACGGGAGGCACCTTACAGCAGTGACGTCTAATATTTATCTATTCCCCCTAGTTACAGGTCGCTAACTGAAGTCTGTACTCGAGTCTCCCGACGCGGATCCTGGGTTACATTGCAACAGTTTGTTTGTTTTCTGCGTGAGCGTAACAGGCATGAGTCCGTGTTATCAACTCAACCCACCATAGCCGACATAAAAAAGAGATGGGTCGTCCGAAACTGGAGGTGCTAGGAGGACGTAGGTATGCGGGCGAGATAACCGCGGTTATATGGAAACGCCGCCGCGTTTATGAGAAGGAGTACAAACCGAAGGGGTTACGCCAGATTCTAAAGTATGTTACGCAGGCTCCAGCTATAACATTGATTTGA--------AATAACGAAGGACCC---GTGGTCGACCGTCTGATAAGCTACGGGGAAGGGAGTTAAAAATTCCGTAACATACGGGAGCAATCATTCTAGCAGAAAATACTGGAAAACGGGCGCCCCGGAACACTGGAAGACTTGATCGGCACTTTCTGCGCGGAGGAGCGTGTGCCGCCTCAGCTGGAATCCTTTGCGAATCTGTACGAGGACGTTGAGCACTGACCTACCTTGGTCAGGTAGATATTACCAGGCAACCAGGCCTCGCGTCAAAATGATACGTTCCTCATCCATCCGTCTAAGCACCTTCTTTTTACAAGAGTGCCAACCAATCATCAGTATTTCGCGTAACGGATGATTCAACCCATGTCGTAGGCCACTTCATACGTTTTCGGAGTAAA-A-GCTCTTCGTCAGCGCGCTGGCATGGGCCTGCACGTATTACTGCCTAAAGTCAGGAGACTTTGGATCCGCTCGGAAGTTGGTACTCTCAAAATCCTAGGATATAGCCGACAGATGCATACTTACTTGCACTAGGCACGTGTGACAGGTGTAGTGCGGAGATGGGAGTATGATCTAGCACAGCGTCCACTAGGCCTATGGTCGTGTGCGCTTACTGGGTAAGATCTTAATCACTACAATCCGTTCCCTAAGTAATTAGCAAGGTGGTTATACTTGAGTGGATAACCAACATGCAGGTTCTAAGTCTCGCTCAAATGTCGTAACAATGTGCACATACATATGGGGAAGTAGTTCCCGTCATTCATCGCACTGGTTCCGAACAGCATACTGGGGAGTTCGTCGGATTAATTAATTTCGAGCCCTGACTTCGAACTCCTACCGAGCTAAATGGATGCGGATTTCTCTCATCGCCACTTTCCTAA
>LS1242
TATGCGGCACACACCCCAGAAGCCATTCCATCCCGCCACGTTTGCACGAAAGACAAGAAGGGACTTGCACTCTCAATAATTCTAACATAGCTATGAATATTTTAAACAAGTTAATTCGCAGAGTACCAGGTATTCACTCGGTAATTTGCGCATGTTTTGAAAAACTTGCGCTACTCAACGGTTGCACCTGCCAGGTGACCGTGTCCCTTTCCATTTTGGATTCAGCGTCACATTAAAATTAGTTAGGCCCGTCTTCATTGTTATCGCCGCGCCCTCGGAGAAGTTTTGAAAAGAGTCATCTGAAGTCCATACCCCTAATACTACCGTGTGCTGCGTCAATCCGACGCAAACCTGTCCCGATTGACCGACAGATACCGAACCCCTCTTTAGCGCTCCTTTTAATCCCGGGAGTAAAAATGTTGCCATCATACTGGTCGGTGCTGGTTTGCACTAATGTATGCGGACTCTAAGCAAAAAACCGCAACTGAATTTAACATATGGCATCTGCCAACGGACCTATAAGGAAGGTTGTCTCCCGCCGATCCGCGTGATCACCGCTAACTCTGACGTGGACGATGTCGAATACTTACTAGCGCTAAAAACCCTGCCCTAGGGACCTGCCACATCCTTAGCAAAACCAATCTTCTGGTGCTTGGGATTAGGG-G-------------------------------------------------CACTAACCTAAGAGGTCCAGAAAGTAATA-----------------------------TTGGTT--TCCAGTTTTCCAGAGTTCTTGAGAGTTGAATGCTTATACGTCTAGTGTAAATGACGTATTATTTTCG-CAAGTCGGGAGCAAGCCGTCCGATTTGGGAAAGCATATGAATT-TCAA-----------TGAATTTCA--------------------------------------------------------------------CAATCCATGGTAGCTG-----TC------------------TTTCCCGCGTTTACTGCCGGACCTATTTATGAAGAGACGGTGATGTCTAAAGGCTGTTACGAACAGGTAGTATAGAGCAGAGCCTGCAAAAAAAAAACTCACAGTAACACCAGCGTTGCAACCTACGCATGCTCAGCGGGCATACCCAGCAGCGTAGAGGCTGTTCGTGGCTTTCCTTGGCGTCCGTAGTCCGAAGTAGCGGACGTTATCGGCCGACCACGGATCCGCTTTACCTAACAGTCTTCT-TATCGAGGTTTAGAAGAGCGATCCGCCGCGACAGCTGCGCATAGAACTGGTCCTGACGGATTGCGTAACGCTGTATGACACGCGGGCGCTCCAATGGAAATGTTTTAGGTGTGCGGTTGGGTGTAGGAGTTCAAGGGGTAGCACTCTAGAGCAGTCTAGTGTGGTC---GTTGCTAAACACCCTTAAGATACTGTTTGTACTTGCACTGAAGCCCATACTTCGAGTAGATTAGGCCGCCTCCGAATTTCATGACTCATATTGCCTGGATTCGGCTGGCAGGCCCGAGGAACCGCGGGCCGAACCGCCGCTAGTTGCGGTCTTCCTGACTCG-C-GGTAACAGAGGCATTTACAAAAAAAGAATCGTAAAGACTGATGAGCGGCGGGCCAAATAAAGTGTGGTAACGTAGACTTCCTATACCACCCTAATCGCGGACTAGGGTCGACGCCCCCCTCGAGCTTGCTACCAGATACAAGCGGAAAACAACATCGAGGTCTCTCTACACTTTTGCTTGGCAATAGCTGCTAGGTGCAGTTCATCTCGGAAGTAGAATGACACAGACC-------A--CTACACTGGGCATCACGTACACTGCCGGGACGACAGTATGGAGTGGAATAAGTTTAAGAGAGTGGTCCAATTGATGGGCGTAGCTGGGAGGTTAAGCGAACGGAGTATAGAAAAGAAAGATTCGGTCTTGCATTCACGGCCGACATAACCGGGCCAGCTGCCCACGCGGCCCTTCACCTCATAACAAACAAAAGAGCGTGCGTCCCACTCTGCCTTAAAGCTTACCTCTCGTCTGCGTCCACTATTCTCGCGAACGCTAGTGGTATGAGCGGGTAGGGCTTATATACTGAACCGTCTCACGGGTGGCAGGCGTCTCGTATAAAATAAGGTACACCCCTTTGTGATGACCAACCGTACTGAAGTACATTGGTCAAAGAATGCTTAGGAGAGTCGCCAAGCGCAATAATGGGATTGGTACCCTACCCCAGGTTGGCTTTACTCACAAAGTACACAGTAAAAAAAAGTGTTTGGTGAGTGTAGTACGCAGGAGTAGGAGGACCCTGTCCAACCGCACAGGATGTCACTCACGAACACAAGCCGCGGCTGGCGACTCGTGCAACAGCACTTATGCTCGCCCCCCCGCGACACCTCGCTCACACGTGGTCGGGCTGGAACGCGTGATAACCAGTCGTAGACCAAGCGGCACACGCTTCTACCACCCCTGCCGACGTAGCCGAGACAGAATCGA--ACGGAGACATCTGAGAAATACCTTCAGGCAAAACGAAACGCACTGATATGCTAGAAACAAAGGGCGGGAGGCTTAGAATATACTGGACAGGAAATCTTTGTCAAGACCGCAGGTATTGGAGGACGCTAGAGTGAGCAATCTGCGACGTCGATGGAATAAAGCCTAGATTACGGGATCTCGAATTACTCCAGAGAAACGCCAAATAAAGAGCAACCTGCATCCGCACGTTTTTGGTCCAGCTTCTGCATACCATTGATTGATAGGGGCGCAACCGATGCATACAGGTTCAATGGCAGTAGTTCACAAGGCGGATTTAGGATATAGGGATCAAGTTACGTAACTGGGCTTTCCTAGCTAGGTACCTCGTCTAGGAGGGCAAGGATGCGTGATATCCGCGAGTGTAACTTAATTATATGGTTCCAATACTTCTCTATTTTATGTGACCCCTCCTCGCTAAAACTCCCAGACATAGTGCTTTAGCGTCCTTTACCTTTTTGGCCCACTTCTGTGTTTCCTAGCTCACGTGGAGATAATACGCAAGGAGACGAGGTTTAGACCTCTCACAAAACTGTGAGGTCAGCTCAAACCTAAACGCTACCGAAACAGCGCGCAACGGTTTGGATTTGCTCAGCTTAAGAACGATGGATAGGAAGCTATTTTCGGCAAGCCCTAAACGTCACTAAGTCCTGCAATATACCATACGCACGACCGCAGTTACCCCTAAATTTCTGCTTTCATTTACCGCTGAGCGGAAGTCAGTGGGCGTACGACTAGAAAATGAACTTAGGTTCTACCGTGAACTCCCGCAGAACTCAGGAAAATTGCCCACGCGGACACGTTCAAGGACTGAACCGGGATGCGTGTGCAAACCCTAAAAGCCTATCGTGGATGGCATGCAGCTCGAATAGAGCCTGTCAATCTCATTTCGACGTAGTGACTTAATCTTTGTGAAAGACCTAGCCGAAAAAAAACCCACGGTTATTTCCTATATCCGGGGGTAATGCCTCGTTGTAGGTTAAGCCGATTCCCGGGGGTCATAGCAGAAGTAGCTATGCAAAGTCGCTTCCCTGGCGAACTAATTGCCTACTATCTAGACAATAACAAATCCCTTCTGCTTGCTATGAGACCGCGATGGGATAGAGCAGATCAAAGTCACGGCGACCAGGAGTGGAGAAGGGATAGTACCTGACATGCTCGCTCACGAGGTACGGAAGAACTC-GTCCTGTTACTATTCAGGGGGAATATTCCGTGAGACAAAGACCATACGCACAGCGGGCTGTTTAATGTAGCCAAACGGCAAAGATACGTTACCTAAGAAGAAGGGGAGTAGAGGATTGAACTTAATCATACGAGAGGCCTGAGGACAACGAACGCTGTATCTCACAGTCTCCCCAGTCTTTGGACACGAAGGAGACGAAAGTTCAGAGAGCAAGATCCTGGGCTTCTATGTACAAGAGGCCTTTGGCGATGAAGGAGGTAGGTTAACCTGAGCACGACCACAAGGCTAAGGATAGAGATGTTCGACGCGCTCGAAAGTCATCAGATGTTAGCCAGAAACACGTCCT-----------AA------------------------ATACTCGCTGCAATTGCCATGTTAATAGACTACGCTGACGTCTTTCTGCCTAACCTAGATTTGTAGGGGGAGTCAATGAGGAGGTCCCAGCAATGTAGTACAAGG--------------GAACTAAAGCATGAGCTCAACGTTCCACAGATCGAACTCTCTAGACAACCTTAGTCAGGGTAGAAGAAAGTTTACCTGTAGTGTGCTACAATACAATCGCAGTGCTTGTAACAAGATACTTAGGGGTACAAGACTCAACGCGGCCGCTGAAAGCTAGGG--------------------------------------------------------------------------------------------------------------CAGAACAGTCTATCGCGATAGCGGGTAATTTAGATGCTACTTTCTAGAGCGACGGTCGATATAAAAGGAAGAGTACAGTACTACAGGGATATTTGCGCGCTTTCACCCCTACCCTGGGTGCATTTGCGTTCACCAGTAGGCCCCACCTCCGGGCCCGCTTCCCGGTGGAAGGGACAATGTGAATGATACATTTGGAGTCGCAAGTACAGTCGCCGATCTGTGCCTCGTGGAATGGACGGAGAATGTCCGTGGAAGCAATTGAGAGTGTGGCTACTACACTGGCGAACGTGAAAGAGTACTCTTTTTGCAAACCGCTAGTCTTTGT---------------------------TTATTAGAATCATTTGTGTGTGATGAGGCGCCGAATGTTGATTCGATGTATAAACGTGTGGGAGTAGTAAAATTTAGGCATCGGACGCGGACGTCAGCCATGGCAGATTAGACCTACATCCGGTCGGCGGCTCGAGTAACGGTCCTTACAGAAGAATTGGGCATATCGGAAACAGTTTTTGGTTCTGTGTGTCGAAGCTTACACGATGCCTCCAATACACCGCCAGGGGGCGTCTTCTACAAGGCCTGGCCGACATTAAAAAGATCAATAATAGTGCCAAAGTGCTAGCGCAACGCCAGAAAGTATAACTGTTTCTGGTGGTTACAGTTTTGTAGGAACTGAAGGATAGGTACGGAGTCTCGCGCCGGTGGTGACTGAATCAAGGCCAGGCCAAGACAGAGCCATTTGGAACTCCACTTCACTTAAACCTTTAGCGCTGCAAGCACAACGGGCGGTATTCCACCAAATATCGGTGCCGAAAAGGCGTCGTCTTCGAATCATACATAAGCAGCGCGGGCCTCCATGAATGTTTAGTGTGCGGTTGGAAACGGGAGTTCCAAAGTCGGGGGGCTAGCACTCTAGAGCAGTCTAGTGTGGTCAGTATTCCCGAGCTGGTACAAAAA-----CATAGCAGAGCAGGAAGGTGACCTCTCGCAAGTGTAGGCGGATGAAGGGGGGCCGCAGTCAACCAAATTAGGTAAATACCACAGTTGCGTTAGATAGTGAGGGGGTGATTAACTCTGGTTCGCGTTGTTCCACCCTTTTGACTGACCGGCAGTGAGACTGTGCGTGGGTAGATATATTGTCTGGCTATGACTAAGTTGATCATGTGCAATTTAACTCGAAAGAATGAATTTGCGCAAGACCAAATTATGCGACACTGACAGAGTCTGGCGGTACTTAGCACAGTAAATTGTGAGCATGATCATAAGGACGCGAAGATCCTCATCCGCCCTGCGGTTCACATTCCATCTAGATGGCGCTCCCACGCTTCAAGGTTCTGTAGCATCGCAGAGGCTAGATCAGTGCGCCACCGGCCTCCCTGTTTAAACGCAGGGGACTAGATCTCGCACTACGCTTAACAAGCTTGAGCAGAGGTTCGAGCGTCCTTTCCAGGGTCCACAATGGCTCGAGAAATTGGCCGCGACCCAAAGAGATATTCCCATAGCCATAAGTTGCTTGAAACTACGTGTGTCTGAAATCGGCGTGATACGACCCTCTCCGATGGAATGGCCTACTAACTTACGAGTCCCCGCCCTTGCCTCATTCGTTTCTTCAGTCACGCACTTTATACCGGAGGCCGTAGGGCATCCGTAACACCATAAGAGGGGCTAAAGTCTCGCACCTAATCAGGCTGGTTGATCTGACGGGCATACCAAGCCGTTACCCCTATCACCAAACCGCCTCTGATAATAACTTCCTCCGTTCCACTATCGGGGACATACAGTCGAACCGGTAGTTATAGTCTATGCCGTCCCTTCCGATGGAGAACTTCGTAGTAGGGGCCTGG--TACGATATCACTGTCCAAGAAATAGCCAAATTCGTTGACGCTGGTTGGCCCCCAAAGCAGCGGAGTTATGCTCGAGTACGCGTCTTTCTGAGTTCACAGAGCCGACCCCACTCATCAATGGCGCGTGTTTCCCCAGCGGCCCCCGGTCGGTGGCTCCACGCCATTACCCGTTCATAGAAATCACACAGGGACTAACAAGAGTGGAATCCACCAAAAGAAAAGTCATGCACCCGCAATCGCAGCGACCGCGATTACTGTTTGCACCTGCCCTGTAACGGACTAGGCCGGCCTTACTTCGGCTTTTAACGCCGATGTTCCATGTCCAGAACAAATGTGGGCCATACCCCGGCGCCGTGGAGTGGGTCTGGAAAGGGATTTCATCGATGCGTAGTAATAGCAGTAGTCTGTCGATCGTGTATCCAGTATTTTCGGTACACTATCCCCGCTACCGCTTGTATACTTAAGAGGGTAGCGCATGTTCTAATTTACATGGCTTCCGTTAGAGATCATACTCAACCCAAAATAGTGTTCGGGTGAGACATGCTCTCTCGCTCATTCCATTTCAGTGTCCGGCGGTACCGTCGAGCACAGATGCAAAATCCGTAATACGTTTGTTCCCTCCTTCTTATCACTGTTGGAGACCCGAACCCTAAAGGCCCACTCACCGTCCCCCGACTCTAGACCTAGGTAAACAGGTCTTCTGAGTGCCTCTGTATGTAGTGGCCTGCGCATCGTTTAGTAAACATCCCGTACCTATTCGTCAATGCATGGCACCTCCTCCGCGTTCAACGTTGAAGATTTACGTCTGGTGGATGACTTTTTCCTTCAACCCTCCATTTTCGGCCTACTTCTTTACACCGGACTCCTCTCCTCCCCGAGCCCTGCAGTACCCTGGACT-ACGCCAGAGCGGTACACCATG-------GTTTGAGACCTGATGGGT-GACTTCCAGTG-AGCCTAGGATTATGATACAACATATTTCTTGCTGAGTCTGCCACTTTGAGCCCGACCTGTGGACCAAACCCCGGCAAGTGACGGAACATCCGCGCAAAGGCGTCGCCTGGAAGCCAGCGATAGGCGGAACAGGCCCAGTTGAAATGGGAACCTCGAGACAGATTAATACATTTTAATCGGGGATACTGTAATTACTAGTTGCGTCTGGAACATGGGGGCATTCCATCCACGAGACTGTAGTAATAAGGCATTTTAACCTCGAGACGATAGATTCAAAATAGATCTCATTAGGCCTGTGTAGCGAGTGACCTGCTATACCCAGGCACACTCAATGCGAGTTCAGACGGAGCACGTAACCAGCAGAGGTCATCGAATCTGTCATTTCGATGCATTCCTCTGTAGCTTT-CGG----C-A--CC-T-G-ATTAC--TCC-CA-----TACGGTTTCCGGGGACGATTCAAGGCTCACAGCACTATGTGACTCTGCGGAACATATCATCACAGGTATATTAGGTTCCGAGTAAGGTCATGCGGCAAAATTGAATAACAAGAACATAAGGAGCTGTCGCGCAGATGCTAGAGAAGACTTGGCGCTATGAGATTACTTTTCCATAAAAATACTTCGCTCACACTCTGACTAACGAGCTTC-TTCA-GTGTGATTTCTTCTGA-T-GCC-TAGCATGGGTTT---GCGAG-CTCTTAAAATCACTGCAAGCAGATTCCTGCTGGCGCCTGAAGTA-GTATCTCAAATCTCACCAACC--GAGTAATGCGGCGCACCACAGAGACAAATTCTTCCCAGACGGGTCATTTCCCGGGTTTGTCGCTAAGACTATCCTTTGGGGAGCAGCGCAGCGATGCTCGACAAGACCTCTTCATTGACCAGTGTGTAGTGAAACGGGTCATTACGCAACAGATAAAGACACTTGCATCGGCTATTTGCGCGCGACATTCAGAATGTCAACACCGGTTGTTCCTTTGGACTGCAAGGTGCGTTGCTCTCCCCGCTTGATCCGTTATGCCCTTATGAAATCTGGCCTTCATTTCCTATCCGGGAGGAAGCTGGATGCTCCTTACTTCTCCATTCGACTGGGGTCGGTTTGCTTCATACGACGACAGAACCAGGCGTCTTTGATTAATCGACTCGGACCGGACACGAGGCAGAATCGTTATGAGGCCGACTACTCCCTCTCCCTCTCGATACAACGCCTCGCGCATACACGTCAGAGCTGCAACGCCAGAATCCGGTCGAGGTGTCCAGGATAGTTGTTTCCACTGCTGCTTACCCACAAGGGGAGGGGCATGGAAGTTCTATGCTGCTGCGTAAGACAGCGATTACCTCCGGGAACCTTGATAGCCAACCCTACGTGTGTGGACAAGGGTGGAGCCGAGGAAGTGGGAGCGAGGAATGAGCGAAACCATGGGAGGGGGTGTGGGGCAGGTGCGTGGAGGTACCGGGGGCACGTGCGTTTATAGAAGCGGACTTAACCTTAAGTTGGCCACTGAAGCTGAGTATCGCGGTTCGTGACCAGGGTGTTAGTGTGTTTTTGTTTCGAGGTGAACGACAGACAACACAAGTAGAGCGAATATATGATCACACTCTAATTGCTAAAAGCATTAGCTGCTAGTGTGGCTGGGCCCC-A-CTACTTTACCTGTGAAGCTACGGTAGGATATTGTTCCCGGGGGGAGCCATGCGTAAACAAAAGCCTTAATCCTGTACGCTCCGCGCGCTAGTCCTCACGAGGAGCAAAAGGAACGAACACTTCCCGATCCGAAGGGACCGTCCCGGTAGCCTTAGAGAATCCTCGCACCTACCGTGCCGGGTCACAAGTCTCGGGCGGATGTTATGAAATGTACATACCACTTTTATGGGTAACTTGATCCTAGGACTTATACTAAACACAGATAAGTGCAAAATACTGAGGCGTGGGTACTGTACCCTCGTGAGGGGCCTGTGGCCTGGAGGGCGCTGGAGGTTGAGTCATCTAGTCCGGGTACAGCCGGTCTGCCATAACCCCCAAGACAGTCGTAGAAGTCAGTATGATGCTTGCTTCTTTAAGAAGTCTTAGGTGCCACGGCCCGCCTGCCCGGGGCTGCTGTTACTCCGATACAGGCCGGTGTGGCTATAACCGCCGCGCCAATGGCAGCCTCATTTCGGAGAGCGCGATATCTCAAGAGCGCTACCAGCATGAGGCAGGAGTCGTCTATGCTCCCCGGTATCAGCGATCATCGGACCCTCAGGGGAACCGTGCATAGGCCCGGCCGTGGTTCGGTGCATAAGCATAGGGTGGTCGGAGTTGGTTGGTATTTTAGCAGGTCAATCTGATGTCCTTATCCATGTGGATAAGTATGGCAGCACCGGTGTTCATGGATTACATGTAAGCAGTGAGAGTTATCATCATAAAAAAACTTCTAGCCTCGACGTGAGAGGTATTTAACGAATAAGTTTCCTCCTAACTC-----------TTCTTTGTAACTGTTTCGGAAGGGTCATACTTGAGCGACCCGATTGGGCACTCACAAAACAGCTACCGACGCGGGCCAACATTGCGTTTAGGAATCCGCTGGATCGACCCCCGACTTTTTACTTGCAAAACGGGCCGGGGGGGATACACGGGACAGCTAGGTAGTTTAAGACCTAGAATCCTCACGGGCTGTCCATGTTGTATCTACAGCTTAATGGAAGCCGACATGGTATAAAGGGTTCCTGTGGCGAATGGAGACTGTCCGCGCATCTATCGCACGTAACACTTCGACTTTAAGGGCGGGATTGAGACTGTACCATTAGTGTAGTACGGTTCTAGATCGTCTTCGAATATATCAACGGGTACCGCCTTGTCACCAGACGATCCTCGAAACAAGCGTGGGTCCTCCCTATGTCCGTCATAGCCACTCGCCTTTTTATTTCTCTTTGTCTGGTATATGTAGACATCACAAACAGCACCGTAGGTTCCTCCGAGGAACCTCAATCCGTACAGTTCAAAC-----------------------TACAATTCCGAACAGGGGAAAAGTACACGACAACTCCAAGGTCCGTACTAGAAACTACACGTGAGGGTTACAGGGCATAAGTTGTTGGTCTATGTAATGTTGCCCACAGCCCATTCTCAAATTGTAACTCGAAGGGGGTAATAATTGTTCCTGGGAGCAAAGTGAGTCGTCGCTTCACTCCGTCGGTACCTCAAAATAGCGATTCAGCGCTATTTTCACTCGTGTTTTGAG---TCCGCAAATTGTTTGATGTGGGGAGAGGAATGCGAACAGCTCTAGGACCCGTAGACTGGCGTCCTTAAGTAGTCCCTGATGGAGGGAGTCTTGCGTAAGCCGGGATCGCGGCTCTTCACCGTGTCATGCAGTCGCGTGCGACTGGCACGACTAATAAACGGACTGAGCCTAGGAAATAACTCGTGAGTGGGGATAGGATGATAATACAGTGTAGATGTCGTAAGCTTTGGCTGCAGGTTGCTTATAACGCAATCGGCGGATTAAGCGCATCGCGAATATGCAGACGGTGGGAGTAATTGGTTGTGGAGTGCTTGGGCATAAGGCATCGTCACCGCGAATGGACGGTCGCGGCTCTTCGCGCTTCTGGTCAATAGCGGCCTTAGCCTTACGCATCACAACCAACTAGATCACATTACGTGCCGTGCATACTGCTACAGGACCTTCCGTTCTACTTTACTAAGTGATTGATCCAAATACTCTGTCCGGAAAGGTACCCAAACCACCGTTGAACCGTACGCCTCTCGCAAATACTCCATCAGCTTATCCCTCGGTACTCGATCGGTGTCGACAAGCGACGGACTGGTAGATATCAACAGAACACACTCTGCGACCGCGTTGGAGTTGGTTAGTGCCTCTAACTACTATCCTCCCCCTCCCCTTAATTCATCCGCATCCTACCGTGTAGCCACCGCAGGAACCCGGATTTACTTTAGAAACCCCCCCTTTGTTGCTAAAACCAGGGCACTTCGCTTCGCCGAGGACCAGCCGCTCGCCCCCTTTTCTGACTCTTATTACCCACGCTTACCAAGTTTCGTTCCCAGAATTCCTACTCCCCATAATATCCGATTGTTCCTACGATTACTTAGGATCGCGGCTTAGCGTTCAGTGAGTCGCTTCCGGGGAGAGAATATCAAGGTTCTGTATTAAGTTGACACGTGGTTCCGCCAAAAAAAGCCGATGTGGCTACAATGTGTTCGGGGCTAGCTGTTTTCACGCCTGGGAATAGGGGCATTTGTAGCCGCCAGTACACGCCGTAATACTATTCCTGCTACAAGATTGATGTATGGCCTCGACGGGTACTCTTACGGAACGTTTCCGATACGCCCTCGAGATGGAAATAAATACATATATCACGCCCGTACTATTAATAGTCTCGAAGGAATTCTCACCGTCTCAGAACGCACAAATGGTGGGGCGAGCCCATGGTATTCGGGACGGCCTGTGACATTTTGACTCGCACCACCCGAGTTGTTGACGATTCCTATGCCGCCACGTGGGGATGTTACAGGGCGAATCCGCAGGCTTAGGTCGAAACCTGTGTATAAGGAAGGACAGTCTGAACCA------------------------------------------AATCAAGGAAGTTTTGCCAGCATACGCGGTAAGGCAATCTCCCGTACACTGATGAGTCCGGTACGGCGGGCAATTGCCGACACGAGGGGCCAGATAACGAGGTCACTCAGCCGGCTCTTTATCACGTCCTGTAAATCCCCGCTATTAGAATTAGTCTGTCTCGACAACCACAGTTTTCTGACAATGCCACCCGAATTCCCACTCACGAACTTCTTAGACGCTTAGGAAGACAGTGCGCTGTTGGTAGCGTACTCCATAAAATTCCCTCCGGAAAAACCGTCCAAGATACTTTGGATCACCAAACTCTTAGCAGTGCACGGGGCACTTTAGACAGCCAGACCATATTCTAATACGGCAACGGTAGAAGCACCACTAGGGCTCCATATGACCAGGGTTTTGGACAGATTTCCCCTGGGTCTCTTCAAATGCCAGTACGCGTGATGATTACTAGAATGTCTACAGCTATGTGCATTGGAACTACCATGTACGCACAGGTGT------------------------------TTGGAGAGAGGCGTCACTTGGTAAATATCCACTGTCCTCGCCGCACCATGAATTCAGCCACTAAATTCTCGAGTACTCTCACATGTGGTAAGTTACCAAACTGGTGTTGTCATAGCTTGGGCCTTCCATTCAACGCTACCTACTGGTGTATGGT-C--------G--------G---------------------------------CGACTCTGCTTCTATCTGATACACTGGGAACCCAGGATCGGGGCCGTTTGCCCTATGAAGTTCTTCGCCAGGCTAGTGCCCTGTGCCCGCAGCCGAGTTCCTATTCCTCATTGCACCATGTTCGAGGTACGGGAACCGTAGCCACAGTGTCTCCGGTTAGCGAGCCCATCTGGATTTTACCGGAACACCCGACTTACCCCGACTGAACTATAACGCCATCCATAGCGCGGATACGTGCCTAGTGAACCTGGTGCTCAAGACCCAGGGAGGTACTAGAAAACCTCTGTACGCCGGTAACCAGAATCCGCTCGTATAGGATACCGACACCACTCGTCGCAAGATTATTCCTACCGGGGACATTCCCTGCTTCCCCGCCGTTTAGCATTCGTACCTTTATCTCCTACGGCGTCGGTTCTCTCATTGGAAATGTCAAATGACGGCTACAGGCAAAGCTCTTCTCGTGAACTGAGGTATCATCGACTCCCGCATGAATCTTTTCAGGTCTACCATTTTCAGGAGGTACGTTGCTCCCTAAAGTCATTTCTGAGCGAATCCTCTTGAATACCATATCCGTAACAGGAGCGTGCCACCCCCTACAGCCAAAGAGCTCGGCAGTCCTGCGTACACTTTCAATCTCCATTTGCGCGCGGATCGAGTTTGCTGGTTATGACCGATTTTTCGGCATGTGTCTGACTCTTGTGCGCGTGTAAAGAATCAAGGATGAGGTGCCGCGAGTCATCAGTGCCTTAAGGCGTTGCCCTAGTTTGTGCTTGGCGATCACAAATCATCACCATCTAACAGCTCTACTGTATAGCGAAGGCCGAAGGCTAGGACCCCCACCAGCTACAGGTATGTCGTAGAGAGTAGGGCTAAGTGCGTGTATCATGTGCCACGCCCGCTCGGACCTCTCCACACTACGTAAGCACTACAGATGGTTGTGCCAATGCTACCTCTCACTAAAACCTTTGTAGGTGGCAGGGGCTGACCTGCCAGCTAACATACGTCTGGGCACAACCATCTGAATCAGCGCCCTTCCTGCCTCGGGCCAGATTTGCGTCGCTGGACCAAAGCCACGAAGATTGCCCCACACTGCTATATAGGAGGATCTAAAAAAAGGGGTTGTCCCCTCAAACTGATAACCGCCTAGGGATCAACATTTTTTATGACACCACTCTACTGCTATAACCTAACAGAGTGGCATATATTTGCCTAGACGAATCAGATCCTGATTCTATTCTTAATGAGTTCCTTCTTAATACGGTCAATCGTCACCTTCGCAAAACGTACGTTCTGTAGTGACCTACATGAAAAGGCCAAGCGAGACCCATGCCCCAGAACGACATGGAATACCCCCCTTCGACGGAGCCGACTCGAATGCGTTTCCCTCTCCCCGGTGACTAACCACCCCTTCGCGCTTTCCCATCCGGAAGATCAGCCACGGTGCCGCGCAAACTGTTGGGGCGTAGAGCCACTTCCACCATGTCACGATACTGCCAATACGGATGTGGTCGAGTCTGGTTGGTCCCAGCACGACCGGGCTACGCTGGTCCCGCGATCCGTGAACTACAGAAAAACCATTCTACCTGGGTCGCCTTAGGGGCACCAGCAGTACTGATAGAACAGCCACGATTCAGCCACAGCTGGTAGCATCTGCGTTTTCACATTTTGAGCATTGGTCCGCTGGAACTTGATACATCAACCCCATTTTGTCGACATCCGTGGCGTATTGACAGACGGTGGTATCGTGAACTCAGTGAGGAAGATTTCTATTTGTGAGCAGGGGGAAGACTCGAGGTTGGGCAACCCTTGAGCCGGAGTGTAAGCGCCATGAATGCACACACAGTGTAAGGCATATGGTGGGCTAGTCTCCTGACCATCAGGTCGTTCGTGGCCTCCCACGGTATACGCTACTCTGTTCTGACACCTATGTTCTTAGGTTATGCCTTCGCAAAGTACTAACAGATGCTGTAGTGCCACCGGGTGGTCGATTACTTGCCGAACAGGTCAGACCGGTAATAAGTCTACACGTTGCCTGATATGATCTCTCAATGCTCCCCAATGAAGAACAGGCAGATTCGTAATTCTCACATCCTCTGGGTGACAAGGGCGGTATTCATGAGACCTTTACTAGCGCTAGCTCTACTTGCTTATTCGACGCCGGAGTTGCAGTTGCGGACGAGAGAGGACACTGGGGGAATGCGGCATCGTGAGGGAAACGCGATTGCCGCACCGGGAGGCAGCATGTATAATAAACTCTCAAAGTATTGTTAGTAAGCGGTAAGTAAAGTGTTGGATAAGACAGCAGATTACGCGGCCCATCGCCCTCACTCCGGTGATAAAACTCCAGCGCGCAATCAACCGACGCCCATATTCTCGTATGTTTTTCGCTTTTGTTACTGGATTGTTCACATGAAAACGATACTCCATGAAATCCTTGTTTTCGTACGCTATATCTATTCAGTTATCGCTAACTGTTTTTACCCCGATTGAAGTTATCGGGAGCCCGGCGATCCAGAGGAAAACCTTTCCCCCGGGGTATACAAGATTCCCCCACATGGGGATGCGGGTATCATGATTACCTTAAGTTAGAGAGCAATTCCCTAATAGACGCAGGCTTGTAGTACAACGACGGCCTCCCGCAATTAGGGCCCTGACAGCTCACTCGTTATAGCTAGAGCATGGGACAGCTGTTATACGGAATCACTCCCTTACTACCAAACCCTACTAGCCCTACCTTTCTGCGAGGACAGGTCGCGGAGAAGTGTTTGGTTGAACTTCGTATAGAATACTAAGGTCTGAAGAGCGTAATCGTTAATTAAACAGGCCGTCGATCGAGCGATATAGGGCCACTATCTTGTCTGTGTTTCTCGACGCAATTGAATTTACCCTACGTGCACTGAATCATTCTCACTCGAAGTTCTTGCCTGTTCTTGTAGTCATCTCCGATATGCGCATGTGCTAGATCAAGTGGAATAAGTCTAATTATTATTAAGAGAACCCTACACTGTATAATAGAATTAATAAGAAAAGTTAGAGACCGGAGCAAGGACGTTTCGGTGCACGGGGCCGGTAAGCGAAAGTGTGGTCATATGAATAAATAAGATGCCCCTAGTACGTACATCGACGCCAGTAACGACTGGTTGCTAAAGCATTAGAACTAGTAAAGTAGAATACGTAAGTCGGGATTGTTATCTAGAAATTAACAGTTGACTAAATCAGCACATGGGATGCGTTGCATCTAAGCTGTGCCGTCCACTAGGCATCCAACTTGCATCATAACTCTTGGCAAGGGGGCGAAGTGCGCGAACCGAGGTGCCAGTGACGAAAATGCCCGTTAGACAGTAAAAACGAGTGAGATGCCAGCCGCGAGGGATGAGATATGCGGCTAACGTTACACGCTCGCGGATCGCGATACCACGGGCCCATTGATCTCCAGATACTGCAACAAGAGTACGCGAGTCGTCATTGGCTCCTAATTCTCCCGATTATGATTTGCTCTTTTTCATATAAGGTAAGGGGTAGAAAGGAACCTTTGACACGTGATAGGGAGTTGATCCGCTCAATAAATTGGGGAAGTTTCTATTATCGGGTGAATCGAGAAGAGGGTCACATCTGAAACATCCAAGAAAAGTGACAGTGGTGTACACTGTCCGTATCCTCTTTGTTCCAAAAGGGACGATTAAGCACATTCGCTGCACATTTAGATATTGATAGGTCGTGTGAGGGCAAGATTTATAGTAGGCGAAACACCAAGACGATTCAGGCCTCCGGCCATAACCTAAGTAATGTGAGGACTTTTAGACCTATTGATCAGTGTCTAAACGAGTGCAGCGTGACCACTTTGGTTTAATTTGAGAGCGTGACAGCATAAGATGAAGGGGAATCTAAGAGGTGATAATGAATCCTAATGCCGCTGTTTACACGACCTAGATGGGGGTTAAGTGGAAGAGGTTGCTAATCAATGGCTATAATGCCGTACGTTCGGCCCACAGTCCCTAAACCCAATGCAGTATGCCGCGGATACGGTATCATCCACCCCTGGTGGCGTCCAGCCCCCAGACTCCGAGTTGTTCCGATACCCTGTTACGAGTCCTACTTCGCCGACGTGAAACGTAAAGTCCTTCTACGGCTGTGCCTTGGCATCGTTTTAGCCCTCTCAACTTCCCGGTGAGAACCGTACCTCCTCTCAGTCGAAAACGTAATAAATCAAAAATCGCACACGCGCGACTTCCTCACTCCACGACGTAACATCTCCTGCTATGCTTCTTATCGCAAGGATATTATTAAAGCGTTCCAGCGAAATTCCCAGACATCAGCTGGCGCCCCACGTAGGACGTCCTTGGCGTGTAAAACGTTAGGGGCCATGCGTCCAGTGACAACCCTTCCGCTCCATGAATACAGATTACAAAGCCCTGGCAACGCCCTGAACCAGACAGCCGGTCCAATACGGAAACGAAAAGCGGACTTGCCCGAAGCGGACAGTATCCCCTATAATATGAGGGTCCACGAGCGAATTACTGACGCGAGAAATGTACCCCAACACATCGCCGTACTACATTAATTCTTTCCATAAGGAATCTCCGCGCGTCACGGATGTCCGCAGCACCTACTGTGACCGAGACCGATATCTCCAAGAACCCGAGCGGCAGTTTACCAACGCCTTCAAAGGTGACTGGCTTCTCATCATCGAACCACGGTGACATCGAGCTTGGTCCACATTCGACGGAGTCGATTTCGTCTTTACACGTCCCAGACACCCTCCGACACTCTATCTCAGGCTTCCACAACAGCCCCACACCACCACACCATTTTTCATAAACTATTATTTCATCCCTCTCGGGAGTAACGCACCTGGTATTATACCCTCCTTGCCGTGCTGTGGTGGTTGATTCAACATACTACTGCGTTTCCCAAGGCGCCGTGAATGCTCGTAGCCGGTGGTCTGCTTCGATAGGTGGGTCCATAGGTACCAAACTCTTTGGTGTGTAGGTAGAAATCGGACGGACTCCACGGAACGAGTTTCTTACATGACATGGACTGGACGCGCAAGAAGACCGCCCTCAGTTTCTGCAGAGCTAAATGCAAGCACGAGAGAGTTGGCTCGTACCGTGATCTGTATAAGGACCATATTCTTTCGAAACTATTTGGAGAGATCCCGGAGAAAAACACCAGTGTTTTAGCTGCTTAAGGAAGGTTCCGGATCGGACTAGCCAGCTACTGATCTCTTCAACCGGGTCAAGGCTGTCTGCGCCCCGTAGCGGGACTACAGAATAAGATTTACTTACTAAGATTGAGGCAAACAGCTTCTTCATCAGGCGACCACTTCGGTAATTGACCGACGCACGCCCTACAGAGACCTCAACACCCGCGCCTACGCCGATAAGCCTGCGTTTGCGGTGGTAACGCCAACTGTCTCATGAGATCATACGCGCAAGCCCTCTGAGCGTAGAGTGAAAAACTGTACCTTACCTGATTCTCCTGATGAGACCCATGCGAGTTGAGTGCGAATTGCCGGCAAATGGTCTTCCAAAGTATCGGGCCGAGACGTCAAGTGAGCCGGACGATGCAAAGGCCCGGTGACGCCCGTGTTCATCCAGTCACCCCTTAGTGTACGTCCTACTACAGACCCGCAGACTCTCCTCTCACTAACCGTATTAGGCTGAACCAAAAGGCTGCGTGCACGACGAAAGCAGTACCGAATCAATCACAAAGCAGGCTAATCGCACGTTTATCTCTGAGGGACTATACAGACACACCTACGTCGACTCTTCGCCGCATTGAATCCATGGGTGGATGCTTTCATGCCGACCTCCGTCAGTGGGGTCTCGCGCTAACGCGGTTGCGAAGAAACGTGTATCACCAAGAGCCACCTAAATAGCCGCTCACACCATATTCTGAAAATCTCAACCGGCACCTTGCTATCAAAGGGCGCTCGCGTGATAACACTCGAGCTAACGTACCTCCGACGCTACATGAGCCCGTGGCTGTATTTTAGCGCTCGTATGTACACAGATGGTGACTTGTTTTAGCCGATCTAAATATTCCCTTTCACCTTTTGATATGATGACGCGGCAGACTAAGTATCCTAAGGACTACTCTTACACCACCTATATTCCTCCACTCGAACTGTCCATGGTTCCCGACAGAACAATTGTGCACGTGATAAGGCACGGCCTCCAAACAGATAGCAATTTAGACTATCAGTCACTTATGCTATGGGATTTCCAAAATCCATGCTACATCCAAGAGCGTAGCTCTTTTGGGTATTCTATACGCACGGCACCCCAGTTGCCAAAATGACCAGGCGTGCGGCCGTCCTTTACCCTAAAGACATACGTAGCATGATCTATCTTGAGACCGGTTGTGGGTTTCTGCCCGAACTATGGTTTAATCTGACCCTATGTACGCTCTAACAGCCCTATCGTTGCGCGCTACTGGGATTGGATGGTCCCGGCTTCTATGGCGGTCAATGACACCCAAATACGATAGTCAAAGGCGTAATTTGTGATGGGTGGGGCGCAATTATAATGGATCGATATAATAGAGTCAACCTTGTAGTAATTCACCACGCGTTAAGTGTTACAGGTGCTCGACTACTCCCGAGAGTAGACGTCATAAGTAGTGTGATGAAAGTAAGCTTAACATGAAAAAAGGTTGCCGGTTCGTTCAGCCGGGGGATCTCCCTGAGTGGGCTAACCTATCAAAGTAATTGATCCTGTCCCTATGTGGCGGCGTCTTATAATGCATCGTGTACGCAATGATAACGCCGTATTACAACAATAATAAGCAAAGACTTAATACTCGCGGCTTGGTGGCCATCGGGGGAACCTGCCCGAAAATAACTGCGAGTCGCACGCGAGCGATTCTACACAACCGCGTAAAGGCAGCCACTGAAGTTCTGGGCCTTGAGCCCGGCGTGAGGGTGTAGCCTAACTGTGTACTGAAATTGTTGCTGGGCCGCGCGGACATGTTATACGGTCCTTGAGGTGCAG-TTCGGCACGCCGTTCACTCTGCGGCATCCATCCGAAACCGAAAGAACTGGAGCTCGTCTGGGGACCGAGTCAGCAGTAGGCTCCGTTCCGGCGCAAGAGAACCACCTGGGCCTTAAGGGGCTCAACGGTTTGACAACTGAGTAAGCGCAGATGGCTGATAGTGTCACTATAATCGTATCCAGAAGAAATCGTGCCTGGAACAATGACGACCTATGTGTTAGGATGTTAGACTGTCACAACTTCCGTTCTCTGGGTTGTCGTCAATATGAATGAGAAATATACACTTGAAGCGGGGAATGAAGCACTGCTCCGAGCGCAGCACAGCCAGAGACACGGGAGGAAGCCTGGCGGGTACCCGCACTAAGGCGTCGCCTATAGGGTTCTCTGTTGCAAACGTTATTTCATGTGGCGGGTGTGTCTGCTGGGATATGGCTGCTAGACCCGCTACTCCTGTCAGAACGCTGATTACATCGACGACGGGATCTTAGGGTAGCAGCTAAGACGCGCAGCGTCAAGTTCCATAGTGCATAATATCCTACACACCCTCCAATCTGATGTCGGTGTTGAGTTTCTGTCTGCGATGAAGCCAAAGCGGAGACCTTTTAAGAAGTACACCTCACCAGCGATGAGGGTTCTACTTCAAAATTTGTAGCACGGATGGCAAAACGCCATGCTATGGGAAACCGCGATGCAATATTGTAATGACGGTGTTTAGTTCTATCCCTTCTTGGTACCGACCTTATTACTCTAAGCGGATCCGCCGCCTCTTCTTTGATTGCTTTACTTTTTAACGGCCGCCATACTGTTTTTTGCTATTTATAGTACGCAATACGGTGTGGGGTAGACGTTTTAGCTCTGAACAGGCGGACTTGTTCCTGAATCCTTACACCTCTGGGGTGGAGGTGTGGGGATGATGAGAGCCGATTTACTGAAGGATTCGGTTTACCGTGGGGGGCCAACGAAAGTTCCACTGACCCAATACCTTTTTGGCCGATCAACGCACACCGGGGCCCGGATTCCCGCATTTCAACGCACGACCGTTCTATGTCCTTCCGTCCTTGGAGGCTATCTTCGCCGGTTTGTTAGACACGCATTTTTTTTCCCGCAACCCCATTGCGAGTGTGGGGGCACGATGAACAGAAGATTTGGATCACCAACCGATACCCATCCGTCCCTCCAAGAGACTGCGGCCTAATTTAGTCGAGACACTCCTCTATTGCGTGGATCTAGGTCTTTTTACGGGTGGTCACGCAGTGTTTCTAATCCGCCGCTTAACTCCCTTTCCATCACATCCAAATCCCATCCCATTCATTCACCTTCGCCACCATCTTCCTTCCTTCCGCGGGACGGCGCCAAAAGTAGGCAAAACCTAGAAGCAGCTAGAATCCGAAGGTCCTGGGAAGTGGTTTTCGAATGATGGAAAGTGCGCACAGGGCCAAAAACGAGCAGATCGCAAGCGTTAGTGCTGATCAGCTACAATGGCCGGGGATCTTGTCCCCTGGGTATTGGAGGGTACGGCATATTCGACCAGAGGTTTCCTCCCGCTAGTACACGTGATGGCGGGAACGAAAGAGTGCCGCACTGCACGCGATACCGATTGAGTTTTAGCTATGTTCGGCAAAGGTGGAAGTAAATCGAATTGAAGGATAGCTATAGCGCAATTACACAGCACACAAAGCTGAGCCGTTAACTAATATGTCCCCCTTCCCTTGAGAGAGCACTAACATGCGTGGCGCTTCTGCTTTCTTGGCGGCCTCTCTAGCCGCCCCCTATCTCTTCATCTCAAGTGCCATCCAGTTGTCATCGGCAGGATTTCGGTAGTTCTATGTGCGAAGGCGTTAGCGTACTTGCAACCGAAAGGATTACCACATGAAAGTTCGATTTGAGTTAATATGGCCCAGCTCCTTCTTCACTGTCCAGTGCGGTATCGGAATAGGAGTTGATAGTGTGGGAACGAGAGAATTGATCGCCAGGGGATGTAGTGCACATCTATGGGCGCGTTTCCAAATACTAACTGTAAGAACTTGGGATGGGGATTGGCAGCGTAATTGGGCCGCATTTGTGACGCTACCCCCGTTATGAAAAGCCGTGAACGCATTATTAACACCATCTTTCACCAGT---------CCTCAGTCAATGCTATCAATCGAAAGCGATTAATCACTATTGTGCCAGTCTTTGACCTCGCCTGTATGCCACGCCCAACACCGACAGCCGGCCTGCGGATCCGACAACAAACCAGTATAGATTCCTTCCACTTTTCGCAGTCAGCTTGAGCCCACGGGCTAATCCGGACTAAGGAGTATTACGAATGCGATGTTAGGCTCCCCGGGTCTCGACTCTGCAAGTGATACACGTTTGGTGCCTCCACTATTCCGTGGTAACTTCCTCTTTGAGGAGGCTATACGGGTCCCAGTGTCGTTGTGCCGATTACTGCTACTCACCGGTACTGGGGCCTACCGCTGTATTGTCTTTCCGACAATTCCGAATATATTTTCGTTCTGTAAAGGGTAGACAAAGAAGGACAAATTGTAAATGTATACCAAGATGAAGATGCGACTATTGATAAGGCTCCGTGCGTATAAGGTGAGTTGCAAGGCGAAGGCACGAGAGGGACAACTTCTACCACTGTACAACCGTCTGTTCCTCAATGTAGATCCAGAGAGCCGCTATTGGTAATCGACTATGTACTTTGTCAATATTGTCCTGGCCCTCCCAAGTCTCGTGGCTAAATGATTGCCGGCCTTTTGATTCCGCTATTGCAAGCGTTTAACCTAAACGCCTCCACATGGTAGTTCCGGAGGCATACGCGCATACACTGACGGTTCGTCATGCCGGGGGTTGCTATAGCGAGTACTAGAATGTAAAGCTGCTTTACGTGATAGGAGGCTTCCGTGTTGATATATGAACGACATACGAAGGCGGTATGTGATTGTTGAGTTGGTCAGGGGCAGGGGGTGGCGCGATATTTGTCGGTTGTTGTAAACTTTAGTTATGTCAAGCCGGAAGCTTGGATACCAGTCCCCTGAGTCCGAATCGGGGTCTTAGGAGTCCCGTGGCATTCAAACCGATCTGTTAAATGGAGTGACGGCGGGGTATGCCTACACGGCGTTCGACTTTTCACCTACCCCTCTATACCTATTACGTAGCATGCCCGATTGCAGATACCAAACAGGACTAGTTAGCGCTCGGGTGAGTACCTGTACCGAGGGAAGTTCCAGTAAAAATGATGTCATTCATAAAGTGGATGGAGGTGGTCACGATATATACTGAAGCCCCGACTATTGTCGTGCGGGTGCCACTTAGCCGAAGGAAGCGTGCTGAAAAAGCACATGAGTGCCATTTTCAGGCCACCCACGGGTATAGGTGATGCGTAGTGGCTGGGTGGAGTTGGTTTGAAGCACTGGAGCTGCTTTCGACGCGA-AAAGGGGTAAGCGACAGAAAGGACGGAGAAACGAGAAAGA-AGCCA---A---GAC-AC-C----------------GT-A-CA--AGGAGAAAG-----GGAGAGAGAAAAAAGGGGAAGAACAGAGCAAGGCTCCCCTGATTAGGGGAGAGGCAAGAGGAAGCAGATGTGTCGTCCGCGTGACAATCTGACGGAATTAGCCGCTTTGTCTACGTCGAATGTGAGTCCTGGGGGCCCCTTATGATGGAGTTTATCTAGTGAGTCTAATATGTCGGAGCAGGAAGCACTAAGCCGCCAAGGCGCATTTGCATAGGCTAGGCGCGCCCCGAGGGAGTGGTGGTCGGTGAATGGTAACGATTACTGCCTTGTCAGTGCTGAATTAGGTTATGAACCTCACGCGGCCTACCCCCCCGTCTTGGGACTATGATTGGCGAGTTTTGAACCGTTGGGTGCATAACTACTCTATTTCGCTACTGCTGAAGCGGAAATCAAGCCAGTGTGGGGAACCTGGGGAGAAAGTGTCCACTGAGTCGTTACCGGCAATCGCTCAAATTTAGGTGTCAGCCGCACTAGCGATCCAGCGCAGGGAATGTCCAATGGCCGCACACGGTGATTTGAATATCGATTGGACTTATCAGTGTCTAATAGCGGCAAGCAAGCGCCTCTTGGACTCTAACGGACACTCGCACGCTGCACCAAAGACTCGCCACTCCCAAGCGGTCTCGTGAAGCTCAAACCGGCCTCGCGCTACGCTCCGTCGCCGGTAATATATCCTTCTTACACGTTTGGGAACTGTGCATGAACGATCAGGACTTAGAATGCTAGAGAAGGCGAAGAAAAATATTGTGCGACAGTTTCTAGTCCCATCGTGACTTGCGAACAGGGCCACGATGATTTCCCGCTATCTCTGGGAGTCATGCCCGAACGGCCGTTCTCTTGGTTTTGGACTCAGCTTCTACTCACGAGACCCGATGCCATGTAGAGCAAGTTGGAGTGAAGAAACCGAGTTAAGACTGCAGCGGTTGGGACTAACGCTGGAAATAAAGATTCTCCAGACTAGTATCCGTCAGGAGACACCCACTGTAAGCCCGTTTGTCCTCCTCCTTGGTGTCGTCCTACCGATTCAGACTCTCCGTAAGAGAGAATCGCCGCGAGTATATGGGGACGAGCTTGCGCGGCCATTCGGTTTGTAAGGCTTCGTTAGGCCGTTCATAGCTGGGAAGCACAATTTCGGATGGAGTTTCCGAGGCCTGTTGTAAACCTACCGGGGCGGACGGTCGCCGAACTTGTGAGGAAGCCAGCTTAGTACAGAATCGATGGCGTACTTCCCCCCCAAATGATCCGCTGCGACATGGCCTGGGTCGGTAATGAAACGGGTATCTTCAGTTTAGGTGTTGAGGATACGGGACGTACAAGTATGTCGCTCAGTCGACGCACTGCCCACCGGACGGGCATCGGGGCTCGTCCCTTATGCCCATGACATATAGCTCTACCTTGACTCCTTCAAGGCGTTTGCAAACACAACTTACAGTACACGTTATATCGCAGTAACATTTTGCCAGCACACTTTACTTAACGCACGTTTAACACCGAGAATTATATCCACCAAACTAATAATCGAGCACCGTTGTAGCGGCGCCGCAACCCGGTAAAGAGCAAAAGGTAGTTTCGGCCATTGTCCCCGGTCCTTTATGCTCATTTCGGCATCTCCCACGGTTCAATTTTTTCACTACTTTCCGACACACTGTCAACCAAACGTGTCTCCATGAGCCCGCCACCCTAACCGAATAGTTAACCCAGGTCTACCAACACTAAACTCTCGGCGTATCATTGTATTTCAGCTTTTCTCCTCCTTGCCTGGTCTCTGCAATGCACGTCTGGTAGTCCGGCCTTTGAATTGTCCCAAATTAAACGGACTTTCATTCTCCCCCCGCCTCCGGGTCTATGGGTAGACTGTGTCGAAGGATGCGTGACGCGTTTCATTCTTCTGGTACAGGCGATGGTGCGGCCCAACCACACCCGACGCAACATTCCGTTCCGGTCGTGCCTGCAGATCTGTCATATGATGAAACGTGGGCCCCACCGAATTAGCTAGGCTTAACACCTGGGGTCTTCGTGATCGAGTATAAATGAAGCCATCACCGCTCCAGAAGGGTGACCGATATAAATACTTCGAGCTATCTGGTATGAGGAAAACGCGCGGGAGGGCCTGCCACCCGCAGCGAATGGTGGAATGTTAATAACGTGAGCGCGCTTGTCCAATACAGGACAGTCGGATCGGGTTACTCCCGGTTAGTCAAATATGTAGATCTACAGCATATTGAAAAACGGTTCTAGTTCTTACCATAAAAATGAGGGGTCCGATCGAAGGTCTCACAGAACTATAAACTAGCAATCGGATTACTTACTCCGAAAAGACATGGTCCGGCCTGTCTAGGATCCCGTCCAACTAACGTTACGCAACTGGGTTTTTCAACTATCTCAGACTGAACGAAGGCCCCCCGCCGCATGTACTAGCATGCATTACACGTTGGCGCTCCTGTGCACTACAACCGATTGATATAACCTCT-GGACGACTGCTTGCTAAGCACCTACCCAGGGGTTCATAGACACGTGCGTTGTGATTTTAAAAGAGACTGTGCATACACGTGATCTGTTTCCATAACGTTGTCTCTCATCGAATACCCGGCCGGTATATCAATAAAAATACTTCACCTAGACGATACGGCGGAAGGGCTTGGTCTATCCGGTCCCTTACTGAGCAGAACGCTTTTCCCCGTAGGGGCCGCTCTGGGTCTGCTTAGA--------------TT------ATATAGGTAGCCTCTCACT--GTTCACACGTTACAATCCGCGCGAATGTTGCCTGCAGTCTCTTCTTGCTTACAAAGCTGTTGGAACAACTCTTAGCTTAATGATTTCGATCTTACCTACATTACCATGCTACAAGTGTTGGATAGGGTC-ATCCTTCTTTTGCATTCTTAGGCGTATTCCGTGGCGAAGAATGTTACT-CT-----CTTCTATACATCTCGGCGGTAGAGCT-------------------TTTGTGCCAGGCCTTTTAGTCGCAATATTATACGTAATTCCAGATAAACTGTGTGCCTCCCAGTT-CTTTCAAAACACCGTCACCCGGAACGGTAAACTACGAGTAGTTGACGTCAACGGTCT--CATGTACC--G-------CTA-A-GG----CTTCA-T-CTTA-AA-A-T---GT-----C--A-C--TA------GAG--T-TA-TGCCCCAG-A--TGCGTAAGAATTCCTTATG--G-------------GACTTTAACTGCTTTAAACTTTACCGGTGCCGAGTCACAAGTGTGTGAGCCGATCGTCTTACCGTA-A-TG-TGGCGC--GTAATTAC--G--T-G-----AAAGCTA-AAGGACATG-ATCTAGGAGATGTTGTATCTCCAATGCTAGTTGATTTCGAGCTGAGACGCGGGGCCCCGATGCGGTTTCCCCCCGCGGGTTGATGATTATATATCCACTGTGAGACCTCTCTTATCTCAAAACAGCCACATTCCGGCCCGCCTAGCAACAGGTGTTCATTGGCTTTTAGTGGGCTATCAGGAGAGAGTGGGGAGCAATACCCATGTTGCGCGGGAGCCACAGTTCTCCGGTACGTCACCAACCAATCGTCACATTGGGCACAGGCCGGAACAACTTTCTCCACCAGTCTACATGGTGCCATAGTGCTTGCAAAGAAAGATTCAGGGTCGTCTTGATACTATACTGTCGGGGAACCTATGTCCGACGAGAATGTATCGGGCACAGTTAGGTGCATACATACTCTCTCGAACGGCGAAGGGGGGCTGTCCCTATCTATGCGACAAGGAGGGTTCCAGTAAAGCACCGCGTTCTTATACGACCCTCGAGTCGACACTTAAGAGTATGGCGCCGAGGTATCAACGAGGTCCGTCCCAGTGTGAAAAAGAACTGACAAGAGAGACAAAAGCGCACAGTTAAAGCAGAGGACACTCGCCCGAAGGTCCGGGGGAGAGTGACTATTAAGCGCTTCATAAAATCGGACCCCTGCACATTCGATGTATCACGGGACCAGCTTAGGTGACACTCATTGGTGGTGGCGGACGCCCGTGGTCCTGATCGTGATACGCCCGGGACTAATAACTGACCTCACATTTCCGCTAAAAGGTGCGGTGTGTCATGTACTTAGAGAGGTAGAGCCTCCTGGCTGTCTTCTGAAACAAACTCGTCTTGAGGGCTCCCCAACTGTATTACTCGGATCGGATCTCACCTTATAGGTACTGAGTTCTCTACGCCGGAACTACGCGGGGGGACATGTCGACCGCTCCATAGACCGTCATCGACGTCTGTGACATTGTAACGGCAGACACATGTTCCAATGTTTTGGCCCTCTTTCACGGGCGCCGGCGTACTGCAATTTCAGCCGGACTTATCGGTGCTCGGGTGAGAACAGCCTTCACTGCCGAGTCAAGCCAAGAAGAAAATCACCACTATCAACTTGGGCGCCGGTTGGCTCATTAAGCGGGCACGCAGGCTCCCGGGTATTCCGTCGCGTTTTTAATGACTGCACTAAACCTTGCCCATGGGCAGGTCCACTTCTAGATATTTTGGCGCCTAGATGACCACATCTCAAGATCCTGCCGAGTTGGGCTACAGCTATGAGTCCAGAAAGCATTTTCCAAAGGGAGTATGAGATATAAGACAAAACTACTCCGGATCCGCGCTATAGCTTCTAACAAATACGTATGTAGAGCCAAGTGAAGGAGATGACGGCTAAAGCAAATTTCACGGTCGGGGCGTATTATAAGGTTTTTAGCACTTGCAAATTGTTCTACTCCGACATGTGGGAATTGGCACGCTACTGCGGTCTTCCATCAATCTTGCAAATTCGGTGCAATTGAAAGCTCACGCCATCGCCTCTAGCTCTATCGCA-CT-CTCTACTCTATCGGCCGGTGCGACTGTTGGCGACGCATGGTTTTTGACGACCTCCTGCGGCATCTTTGGGGCCTTTCCTCCGGAAGGCGTTAGTGGGCTTCGATTTTCAGTTTGCGTGGAGGACTAGCGCGAAGCTGGAGATAGTCTACCAGTAGAGGGTGTGGGCCGCACATGAACTATCCTATTCTAACGCCTGGAACTTTCCTGAAGTACCCCCTCCGGCAACTACGTCAGCCGGGACCTCTCAGATTCGCTTCCTGGGAGAGCCACTGAAATAAAAGTGAAGCAAAGCGATCATGATTCATAAGAACTAAAATCGCGTGTAGTGGTTACGTATAGAAGACCATTCGTGCAGATATCGAAATTATTCTCCACTTAAACGGTTATTTTGAGTACGGCTACGTCCAGATACTCTCATTGCAGATGGACATTACACATGAACATTGGGTTCCCTACGTATTCGGCCTAGATAATGAATCAGTTGAATCCATTCATTAAAGTCAAAAGTCTGCTTATTACAACCTCTATATCGCCAAGCGCCTAGTACCCCAGAGGTACCTTCTCGTTGGTACCCAATGTTGCCGGGTGACGACAACACCGCGTGAGTGGCAAACTAAAGCATGGACGATCTTTGCAACTTTCAGTGTGTGGGAAAATCCCTACCCACTACAGCAAACCAAGAGGAGAAGTGCGCTAGTGCGAAGACGGCGAGGCCACTGAAAACCGGGCCTCGGTGGCCCAGTCTTACAACGGCTACCTATCAGGTATCCTCTGCTACCTGCTGAATCAAGCGGAAGACTAAATTACAGCCTACCATTACTCACTTTCCATTTGCTGTCTTTCGTACAGCATGAAGGGGCCACTCGTCCACCCGTCACGCCCATCGCGGGTGAGAGCATCCGGCACAACCGGTGTTGAACAGATGATGCGTAGGTTCCAACGGGGGACAGTCCAAGTTCTAGGAGTCTACCCTACGATGAGCTAGCCGCAGCGAGGTAACTTGCGATGGTCTGGGAGCGCCAGGTACGTCCCGATTCGTTAGAGACGAAAGTTATACTCACGTCAGCAAGATAGCTACGTAAATCATGAGTGTACTTAAACAGGGCCCACGGATCCGGGCGGAATTCAATACCAAGAGGGTTATGCCAGTTGGACTTATCCAATGTGACTAACACCG--AACAAGGGATGCCATTATGGGAAGGTTCGACAGATACTATGCGTAGTCGAGGAGGCTGTAAACTATGAGCGCGTTGCCAATGTCTCTTCTTCAACTATCGGCCCCCTACGCTAAAGCCCACCGACAAAAGCCATGTGGAGCTCCAAGATGGAGTGAGCAGATTTGGAAAAAAGCGCGCACCACCTTGGATACAAAAGCTCGACCTTAGCTTTCCACTGACTCAGCCGTACCCTTAACTAATCTATAGCTACAGTAACCGCTTTGATGTTACGCGGGTCAGTCTTCTCTTTGTTCCGTTAATGTTGCCACAACTAAATTGGACAATCTAGCCACTAGCATGTAGGAATCACGGGTGTTACTCTACTCAATATGTGTATTTAGGGAGTAATAGCTGCTCTGTGACACACGTGCTAGCGCTCGGGAGCCGCAGGCAGGCGCGCCGGAGGTTACACTGGTGCTAATCGCAGTATTCGTGCATTTTTGTTCTTTCATCACTGGTCCAATATGATGTTCGGTATGGGCAGGAGTGGGTCTTGCAAGTGCATGCTGAAAGGAATGCTAACGAAATGTCCCGGCATACTTCCAAGAGACACAGGCCGATCGACCACTTGCACCGGCTATGTGTGCCTCAGCCCACTTCTTCGAAAACGGGGGGCGAAGCCAGTGTACCTTCGAAAACGGCTGACCATCTCTCGTTGAGTGTCCTTAGAGTACCAATTTTCCTAAATTTGCATTCTGCGCCCCCTTTATTTAGCTAAGCCGTCCCACGTTATCTGTACTCTGATGCTTCTTTACGATGTTCACCAACGACAAGTATGCCTGTTATCCTTACCCCGTGGACTGCCAGACGAAGTTTCAGGAGGGCCGAACCCTTCCTCCAGTCACGGCAGTTGTTTTCCCCTATTGGCGTGGCAATCCATATATCTGTGCACCTGAGCAAGATAGTTTTTTGTCCGTGGAGTCCTTCGCGTCTTACCTATTACAAACTCCCTACTATTAGACCTTCTTACTAGCCGGTCCAGATAGCGTTACGGATCTGTCGCCGTAAAACAAAATAGCATGCCCTATGTCCTCGTTGAATCACTCCACTAGCTTCACCACTCCC--------------------------------------------------GAAGGTGCGGAGGCGAGCGCTGAGAGATTGCAGTAACCTCGCTCATTTCGCATCAAGGATCAGGTGCACACAGATTCTAGTGACGATGGCTGCTCGCCCCGGGGCGAAGTTATTCTAGGCGGGAGTTAAGTCATTGGCTATACAGAAGCCGCGACCTCAGATAATAAGACAATTCGTCCCTACCCTCGAAATATTGACACTCAATACGTCGTACTTCCAAAACAGCGGATTTATCGATGCCATAGTAACGCGCTGCAACGTCACGAGTCCCGTTCTCACCCGACCCACTTGAGCGCGCGTAGGCTTACAGCGCCTCGGCCTT-GGACT--G----GAGAACAGCTGTAGATTGAAAAGCTGGCGTGTACGAGGTCAGTCCCGTCTCACAAGCTTAAGCAGGTAATAAGAACGGGCCGGCGGCCGAAGACGCCATTACTGGAAGCCCGCGTAAGGGAACTGTCACCTTGAGTTTACTGCCCACGATTTCCGTTATTTCTGGCCCCTCAGACCTGTCCTGGCAATACTGGTTCCGGACACCGGTGGTCCGCGGAGTGACTACGCTAGAGTCGGGTGAGCCCGAGACCGGCGTAGGGACACATCCAGTCTATATTAATCGAAATGAATGAGGGATGAGTAAACCATTAAAAAAGGACTTGTGGTACCCTGGGAGCTAAGTTTCGCCGGTCGCCTCCCCAGTCGCCAAAAAGAGTCGCATTGCTGCGAATTGCCATACGCGGAGCTGCTGACGATGGATAGATACGGCTCACGTGTTGCCGAGTTTCATGCTTATGGTCGGACAGCGATGAGTTGAAGAACATCTCGCGGTGGCCAGTACGGGAACCGCGAGGGTTAATGAATAGAATGTACACGTATGGCTAAGCAGGCGCAAGAACGTCTAGCATTACTCCCCATAGTGTTGCGAACGTGATTGTTCGGGATTAGGTTGCGCCAGATCATGGTGCCCTTACTAGAAGACCGGGGCGGCAGTACAAGGGGCCCCCCTCAAAAACGACGAAACCTTCGTAGGCGAGACTCCTACGGATATACTAGCTGACGCAAACAGGCGAGACTGGCAAGGGAAGGTACGGAAAACGATAGGACATATCTCGCAGTGTTGAATTCCACAGACGCATATCGCGTCCTTACTAACGACAACCGCCAACGGGACGAGCTACCCATGGTTGTGTGTCTTAAGCAGGCAGGACGGACTTGTAGGAACTCATGCCCGCCACATGTTCTTTGCGCGCTTGGACCATCCGCATCCGGTGCCCCCGCACTGACTATGCGAAATAGTGCCGACAAGATGGACTTTGAGCCTCCCCTACGGTGAAGAACATTAGACGGTTCGCGGGCTGAGTGTACTGCCGGCAGGCCGGCATCATAAGGATTACATTTTACTTGGAGCGGCGGCGAGGACTGGGCGACTAGCGACCAATTTCCGCGTTCCGGTAGTAACAGCCGTCGAGAATAGAGAGGTGGCCGAGGTTTGTTAATCAGCAGAAGAAGGTCTGCGGCTAAAAACGGCGAGTTACGTACCCCTACAAGTTCCCATTTAATACAAAATTATTTACTATCAAGAGGTTTCTGTCGAGGGGTGGTAACCCAAACAGTACAGTATTTGTATAGCTGCGGCTTCCCGTGGCACGGTCTAGTCCGGAGGACACGGCGGGAACGCCGGGCCGTAGCCTCGCCGTAGGCCTCCACTGGGCTCATATTACCACGACCGTAAACCT---ATGAGTACTGTCACTCGTGAGATCGCACCCAGGCCTGTCTGGGCCCAAATCTTTACGCAAGACCTTCAATTTCAAAAGTATTATGTCATGTCCCGCCATCGAGGACTTTTTAGGGCGTTTTGCCCCTGGTTATTTGAGGTTCAGTTTGGCCAGTGAGAGAGAAATATACAACGAGTTGAGCTAAGGT---CTCAAATGCTGCGGATGGTAGGCAAACAAGGCTCCAGTAAGCTTCGATTATGGGAACAGCTTTATTTGTTGGTTGACCTCTACCGTGCCTAAATTTTCGCGATTGCCTAGTTCGAGACAATTCCAAGTTAAAAGTGAACTACATCACTACTCGCCCTCCGCAGTATGGTCTTGCCACAATTACCGAAAGCTCTCGGTTAGCGAGCTCTTTATTAACGGAAGTCGTCTATGCCATTGTATTTTCTAGCGGTACACGCGATTCGAACTTCTGCTCGCTCGAACGCAGGTGCCTTGATAACACCCACATGATAAGCTCTGAATAGGCCGTAAATATGGATTGAGTCGCATGAGTCCACAGGCAGGCAAGAGATAGTCGTAGAGATCGCCTCGTAGGCCATGGGACTTAGACACCTAAGTGAGCGCGTTGACCATTCGGCGGTTGCAACCCGGTGTAGCTTACGCTCATACAGTTGAGAGTATGACAGAGGCAACTTATGAATACTGGAGCGGAGCATGTGCCGGATAATTATGGCGCGGTGCTCTTGCAGCGTTTGTTCCCGCAGCAGTAGCCCACGCGAATGACGAACTCTAGTCGTCAGAGTGCCCTGCGGCTGGATCTAGCTGGTATAAACGCCGAAACTCGGACTGGTTGACATTTTGAGCGGCTGCATTCTGGCGTCCCTCACTTACGTTCTGGTACTCAATTCCTGTGAACTCACCGAAACAATTGGGCAGCGTTGTAGCGAAGTTCGTTCGGCGACCATCCTTACACCTTGTAGCAGACGACAGAATAGCTGGGTGCCTGAGGAGTCACATTTAAAACAATTTCGTTCAGCCTAAGTCTACATTCTATCTGGCTCCCCCAACTCAACAACTCTTCGTTTGATTCCTCTTGTCATTAAGGTAACCTTTTATTCTCAGCCCCAGCCCATTGTTAG-------------CCCACAGGGATCGAACGTTACACACATTCTAGAGCATTTAAGGGTGCCAAGCCTCGTCGCTCTTGAGGAACATTTGTTTTCGATGAATAATTCGCCTGCCTTTCACCGCTGGTCGCATGCGGGTTAAGGAGGCGCTCTGTGTTAGTG------------------------------------------------------------------CAGAAGGAAATACGGAGGCGAGTTGAGCATCATGCGAAGATAGAGCGACGTAACCAAGGTAGTGAGGTTATAATAAGGGCAAT-AGTGTTCGACACGGCTAGCCATTGGTCCATCCAAGGCAATAGACCGCTAATACAGGACGTGAGGGTAAATGAGACCGCAGGAGACTTTGTCGACCTAAGCCGATGGATCGAATCAAGCAGGAGGGGTCGGAGGAGCAACTAAATATCGCATAGGCCCTGAAGGGCATCACCCGTTCTGGGTGTAATCGGCCAGTGCGGATCGCGCGCAGATCCGGAAGACCCACACCGGCCAGATCAGATACTTGCAAAATGAAGGCGTATGATAGTGCCATCATGCAGACCCATCTTCCCCGTGAAGGCATCGCTGTTTGCCTATGGTGTAAGACAAGTCCGTTCTTTGAACATGTTCCGGATGTATGCGGGCCCTTCCCAACGGTGGGCGGGTGATCGTATCAAACACCTTTCCCGAAATGGTGTCTCTTAGGCGTGGTCTGGATATCGTTGTATCAACAACTCGCCTTCCGCCGCGTGCCTCCTCAGTTACTCACGCAACTTCTTATGGCCTGAAACTTCTAAGTATAGATCATGGTATGAGATCTACTAGAGCAGGCCGGAAGAATGATGAGCTCCTACCAGTATTGTGGACAGGGTACCTTGATATGTTTGGTCAGGCCAACCCCTGGACGGAGTCGAAGCCTCATGCGCAGGCTCGCGGTGTATTTTGCTGGACGTCCTGGTACGAAATATCCCCGGGGTAACCTAATTTGTTCGCATGGCTTACCGCCCGCTCTCCCCCCCTGTCTAGCCCTGTCTTGATGCACCCCGTCTGGCTTAAGGCGTTGGAGACAACTGTGCGAGGTAGGTACATGTATTCACGCAGTTGAGAGCAGCTTCTGCTGCACGAAGCAGAGCGAGAGCAAGAGGTAAGGAGTTTGGTGGGGAATGTATGGGTCCATGCGAGAGTTCCTCCATAACGACTCAGGACTTACTGTAGGATCTGGGCTTGATAGAACATGGAGAGGCTATTAATCAACCCAGTAAAGGATGCGAGGACTCTCTGCCACTCATTTCACCGGGGCGAACAGGAATCATCTCCAACCGGTTGAGCGCCGAAGTTGAAACACCGGGGGATGAATTCATAAAGGATCGTTGCCTATCAACAGGGCCTCCAACTTTGTGATCCTTAATGTTCCGCTTCTCCCCCTCATAGCAGCGCTAAACCTAAGTCCTGCTTGCATTATTGATAACAATCGCTCCTGCTAGGAGTCATTCCCGTTTATAAAAACCGGATAAATTAAA---------------------GGCCCCCTTTGTCATCATGCACCCACACCCCTGGCACCGGATGACAGTGAGAATCTTACCAATAGACCCATGATAATTACCGATTGCACGTAGCACGGGAGGCACCTTACAGCAGTGACGTCTAATATTTATCTATTCCCCCTAGTTACAGGTCGCTAACTGAAGTCTGTACTCGAGTCTCCCGACGCGGATCCTGGGTTACATTGCAACAGTTTGTTTGTTTTCTGCGTGAGCGTAACAGGCATGAGTCCGTGTTATCAACTCAACCCACCATAGCCGACATAAAAAAGAGATGGGTCGTCCGAAACTGGAGGTGCTAGGAGGACGTAGGTATGCGGGCGAGATAACCGCGGTTATATGGAAACGCCTCGGCGTTTGGAGGGAGGAGTACAAACTGGGATTGCTACGCCAGATTCTAAAGTATGTTACGCAGGCTCCAGCTATAACATTGATTTGATCTTAACGAACAACGAAGGATCT---GTGGTAAGCTGCCTAGGTGGTCTTAGGTAAGGGAGATAAGGATCCCGTAATTCGTGACGACAATCATTCTAGCAGAAAATACTGGAAAACGGGCGCCCCGGAACACTGGAAGACTTGATCGGCACTTTCTGCGCGGAGGAGCGTGTGCCGCCTCAGCTGGAATCCTTTGCGAATCTGTACGAGGACGTTGAGCACTGACCTACCTTGGTCAGGTAGATATTACCAGGCAACCAGGCCTCGCGTCAAAATGATACGTTCCTCATCCATCCGTCTAAGCACCTTCTTTTTACAAGAGTGCCAACCAATCATCAGTATTTCGCGTAACGGATGATTCAACCCATGTCGTAGGCCACTTCATACGTTTTCGGAGTAAACAAGCTCTTCGTCAGCGCGCTGGCATGGGCCTGCACGTATTACTGCCTAAAGTCAGGAGACTTTGGATCCGCTCGGAAGTTGGTACTCTCAAAATCCTAGGATATAGCCGACAGATGCATACTTACTTGCACTAGGCACGTGTGACAGGTGTAGTGCGGAGATGGGAGTATGATCTAGCACAGCGTCCACTAGGCCTATGGTCGTGTGCGCTTACTGGGTAAGATCTTAATCACTACAATCCGTTCCCTAAGTAATTAGCAAGGTGGTTATACTTGAGTGGATAACCAACATGCAGGTTCTAAGTCTCGCTCAAATGTCGTAACAATGTGCACATACATATGGGGAAGTAGTTCCCGTCATTCATCGCACTGGTTCCGAACAGCATACTGGGGAGTTCGTCGGATTAATTAATTTCGAGTCCTGACTTCGAACTCCTACCGAGCTAAATGGATGCGGATTTCTCTCATCGTCACTTTCTTAA
>LS1243
TATGCGGCACACACCCCAGAAGCCATTCCATCCCGCCACGTTTGCACGAAAGACAAGAAGGGACTTGCACTCTCAATAATTCTAACATAGCTATGAATATTTTAAACAAGTTAATTCGCAGAGTACCAGGTATTCACTCGGTAATTTGCGCATGTTTTGAAAAACTTGCGCTACTCAACGGTTGCACCTGCCAGGTGACCGTGTCCCTTTCCATTTTGGATTCAGCGTCACATTAAAATTAGTTAGGCCCGTCTTCATTGTTATCGCCGCGCCCTCGGAGAAGTTTTGAAAAGAGTCATCTGAAGTCCATACCCCTAATACTACCGTGTGCTGCGTCAATCCGACGCAAACCTGTCCCGATTGACCGACAGATACCGAACCCCTCTTTAGCGCTCCTTTTAATCCCGGGAGTAAAAATGTTGCCATCATACTGGTCGGTGCTGGTTTGCACTAATGTATGCGGACTCTAAGCAAAAAACCGCAACTGAATTTAACATATGGCATCTGCCAACGGACCTATAAGGAAGGTTGTCTCCCGCCGATCCGCGTGATCACCGCTAACTCTGACGTGGACGATGTCGAATACTTACTAGCGCTAAAAACCCTGCCCTAGGGACCTGCCACATCCTTAGCAAAACCAATCTTCTGGTGCTTGGGATTAGGGAGA------------------------------------------------CACTAACCTAAGAGGTCCAGAAAGTAATG-----------------------------TTGGTTATTCCAGTTTTCCAGAGTTCTTGAGAGTTGAATGCTTATACGTCTAGTGTAAATGACGTATTATTTTCG-CAAGTCGGGAGCAAGCCGTCCGATTTGGGAAAGCATATGAATT-TCAA----------------------------------------------------------------------------------------CAATCCATGGT--CTGGGT--TC-----------------GTTTCCCGCGTTTACTGCCGGACCTATTTATGAAGAGACGGTGATGTCTAAAGGCTGTTACGAACAGGTAGTATAGAGCAGAGCCTGCAAAAAAAAAACTCACAGTAACACCAGCGTTGCAACCTACGCATGCTCAGCGGGCATACCCAGCAGCGTAGAGGCTGTTCGTGGCTTTCCTTGGCGTCCGTAGTCCGAAGTAGCGGACGTTATCGGCCGACCACGGATCCGCTTTACCTAACAGTCTTCTTTATCGAGGTTTAGAAGAGCGATCCGCCGCGACAGCTGCGCATAGAACTGGTCCTGACGGATTGCGTAACGCTGTATGACACGCGGGCGCTCCAATGGAAATGTTTTAGGTGTGCGGTTGGGTGTAGGAGTTCAAGGGGTAGCACTCTAGAGCAGTCTAGTGTGGTC---GTTGCTAAACACCCTTAAGATACTGTTTGTACTTGCACTGAAGCCCATACTTCGAGTAGATTAGGCCGCCTCCGAATTTCATGACTCATATTGCCTGGATTCGGCTGGCAGGCCCGAGGAACCGCGGGCCGAACCGCCGCTAGTTGCGGTCTTCCTGACTCGACTGGTAACAGAGGCATTTACAAAAAAAGAATCGTAAAGACTGATGAGCGGCGGGCCAAATAAAGTGTGGTAACGTAGACTTCCTATACCACCCTAATCGCGGACTAGGGTCGACGCCCCCCTCGAGCTTGCTACCAGATACAAGCGGAAAACAACATCGAGGTCTCTCTACACTTTTGCTTGGCAATAGCTGCTAGGTGCAGTTCATCTCGGAAGTAGAATGACACAGACCGC-----A--CTACACTGGGCATCACGTACACTGCCGGGACGACAGTATGGAGTGGAATAAGTTTAAGAGAGTGGTCCAATTGATGGGCGTAGCTGGGAGGTTAAGCGAACGGAGTATAGA-AA-AAAGATTCGGTCTTGCATTCACGGCCGACATAACCGGGCCAGCTGCCCACGCGGCCCTTCACCTCATAACAAACAAAAGAGCGTGCGTCCCACTCTGCCTTAAAGCTTACCTCTCGTCTGCGTCCACTATTCTCGCGAACGCTAGTGGTATGAGCGGGTAGGGCTTATATACTGAACCGTCTCACGGGTGGCAGGCGTCTCGTATAAAATAAGGTACACCCCTTTGTGATGACCAACCGTACTGAAGTACATTGGTCAAAGAATGCTTAGGAGAGTCGCCAAGCGCAATAA--GGATTGGTACCCTACCCCAGGTTGGCTTTACTCACAAAGTACACAGTAAAAAAAAGTGTTTGGTGAGTGTAGTACGCAGGAGTAG--GGACCCTGTCCAACCGCACAGGATGTCACTCACGAACACAAGCCGCGGCTGGCGACTCGTGCAACAGCACTTATGCTCGCCCCCCCGCGACACCTCGCTCACACGTGGTCGGGCTGGAACGCGTGATAACCAGTCGTAGACCAAGCGGCACACGCTTCTACCACCCCTGCCGACGTAGCCGAGACAGAATC--C-ACGGAGACATCTGAGAAATACCTTCAGGCAAAACGAAACGCACTGATATGCTAGAAACAAAGGGCGGGAGGCTTAGAATATACTGGACAGGAAATCTTTGTCAAGACCGCAGGTATTGGAGGACGCTAGAGTGAGCAATCTGCGACGTCGATGGAATAAAGCCTAGATTACGGGATCTCGAATTACTCCAGAGAAACGCCAAATAAAGAGCAACCTGCATCCGCACGTTTTTGGTCCAGCTTCTGCATACCATTGATTGATAGGGGCGCAACCGATGCATACAGGTTCAATGGCAGTAGTTCACAAGGCGGATTTAGGATATAGGGATCAAGTTACGTAACTGGGCTTTCCTAGCTAGGTACCTCGTCTAGGAGGGCAAGGATGCGTGATATCCGCGAGTGTAACTTAATTATATGGTTCCAATACTTCTCTATTTTATGTGACCCCTCCTCGCTAAAACTCCCAGACATAGTGCTTTAGCGTCCTTTACCTTTTTGGCCCACTTCTGTGTTTCCTAGCTCACGTGGAGATAATACGCAAGGAGACGAGGTTTAGACCTCTCACAAAACTGTGAGGTCAGCTCAAACCTAAACGCTACCGAAACAGCGCGCAACGGTTTGGATTTGCTCAGCTTAAGAACGATGGATAGGAAGCTATTTTCGGCAAGCCCTAAACGTCACTAAGTCCTGCAATATACCATACGCACGACCGCAGTTACCCCTAAATTTCTGCTTTCATTTACCGCTGAGCGGAAGTCAGTGGGCGTACGACTAGAAAATGAACTTAGGTTCTACCGTGAACTCCCGCAGAACTCAGGAAAATTGCCCACGCGGACACGTTCAAGGACTGAACCGGGATGCGTGTGCAAACCCTAAAAGCCTATCGTGGATGGCATGCAGCTCGAATAGAGCCTGTCAATCTCATTTCGACGTAGTGACTTAATCTTTGTGAAAGACCTAGCCGAAAAAAAACCCACGGTTATTTCCTATATCCGGGGGTAATGCCTCGTTGTAGGTTAAGCCGATTCCCGGGGGTCATAGCAGAAGTAGCTATGCAAAGTCGCTTCCCTGGCGAACTAATTGCCTACTATCTAGACAATAACAAATCCCTTCTGCTTGCTATGAGACCGCGATGGGATAGAGCAGATCAAAGTCACGGCGACCAGGAGTGGAGAAGGGATAGTACCTGACATGCTCGCTCACGAGGTACGGAAGAACTC-GTCCTGTTACTATTCAGGGGGAATATTCCGTGAGACAAAGACCATACGCACAGCGGGCTGTTTAATGTAGCCAAACGGCAAAGATACGTTACCTAAGAAGAAGGGGAGTAGAGGATTGAACTTAATCATACGAGAGGCCTGAGGACAACGAACGCTGTATCTCACAGTCTCCCCAGTCTTTGGACACGAAGGAGACGAAAGTTCAGAGAGCAAGATCCTGGGCTTCTATGTACAAGAGGCCTTTGGCGATGAAGGAGGTAGGTTAACCTGAGCACGACCACAAGGCTAAGGATAGAGATGTTCGACGCGCTCGAAAGTCATCAGATGTTAGCCAGAAACACGTCCTATA---TTAGT---------------------TG-AAATACTCGCTGCAATTGCCATGTTAATAGACTACGCTGACGTCTTTCTGCCTAACCTAGATTTGTAGGGGGAGTCAATGAGGAGGTCCCAGCAATGTAGTACAAGGGA-----------------------------------------------------TAGACAACCTTAGTCAGGGTAGAAGAAAGTTTACCTGTAGTGTGCTACAATACAATCGCAGTGCTTGTAACAAGATACTTAGGGGTACAAGACTCAACGCGGCCGCTGAAAGCTAGGGTGGG----T----------------------------------------------------------------------------------------------------TCAGAACAGTCTATCGCGATAGCGGGTAATTTAGATGCTACTTTCTAGAGCGACGGTCGATATAAAAGGAAGAGTACAGTACTACAGGGATATTTGCGCGCTTTCACCCCTACCCTGGGTGCATTTGCGTTCACCAGTAGGCCCCACCTCCGGGCCCGCTTCCCGGTGGAAGGGACAATGTGAATGATACATTTGGAGTCGCAAGTACAGTCGCCGATCTGTGCCTCGTGGAATGGACGGAGAATGTCCGTGGAAGCAATTGAGAGTGTGGCTACTACACTGGCGAACGTGAAAGAGTACTCTTTTTGCAAACCGCTAGTCTTTGTGGT-AGTT-------------------TTATTAGAATCATTTGTGTGTGATGAGGCGCCGAATGTTGATTCGATGTATAAACGTGTGGGAGTAGTAAAATTTAGGCATCGGACGCGGACGTCAGCCATGGCAGATTAGACCTACATCCGGTCGGCGGCTCGAGTAACGGTCCTTACAGAAGAATTGGGCATATCGGAAACAGTTTTTGGTTCTGTGTGTCGAAGCTTACACGATGCCTCCAATACACCGCCAGGGGGCGTCTTCTACAAGGCCTGGCCGACATTAAAAAGATCAATAATAGTGCCAAAGTGCTAGCGCAACGCCAGAAAGTATAACTGTTTCTGGTGGTTACAGTTTTGTAGGAACTGAAGGATAGGTACGGAGTCTCGCGCCGGTGGTGACTGAATCAAGGCCAGGCCAAGACAGAGCCATTTGGAACTCCACTTCACTTAAACCTTTAGCGCTGCAAGCACAACGGGCGGTATTCCACCAAATATCGGTGCCGAAAAGGCGTCGTCTTCGAATCATACATAAGCAGCGCGGGCCTCCATGAATGTTTAGTGTGCGGTTGGAAACGGGAGTTCCAAAGTCGGGGGGCTAGCACTCTAGAGCAGTCTAGTGTGGTCAGTATTCCCGAGCTGGTACAAAAA-----CATAGCAGAGCAGGAAGGTGACCTCTCGCAAGTGTAGGCGGATGAAGGGGGGCCGCAGTCAACCAAATTAGGTAAATACCACAGTTGCGTTAGATAGTGAGGGGGTGATTAACTCTGGTTCGCGTTGTTCCACCCTTTTGACTGACCGGCAGTGAGACTGTGCGTGGGTAGATATATTGTCTGGCTATGACTAAGTTGATCATGTGCAATTTAACTCGAAAGAATGAATTTGCGCAAGACCAAATTATGCGACACTGACAGAGTCTGGCGGTACTTAGCACAGTAAATTGTGAGCATGATCATAAGGACGCGAAGATCCTCATCCGCCCTGCGGTTCACATTCCATCTAGATGGCGCTCCCACGCTTCAAGGTTCTGTAGCATCGCAGAGGCTAGATCAGTGCGCCACCGGCCTCCCTGTTTAAACGCAGGGGACTAGATCTCGCACTACGCTTAACAAGCTTGAGCAGAGGTTCGAGCGTCCTTTCCAGGGTCCACAATGGCTCGAGAAATTGGCCGCGACCCAAAGAGATATTCCCATAGCCATAAGTTGCTTGAAACTACGTGTGTCTGAAATCGGCGTGATACGACCCTCTCCGATGGAATGGCCTACTAACTTACGAGTCCCCGCCCTTGCCTCATTCGTTTCTTCAGTCACGCACTTTATACCGGAGGCCGTAGGGCATCCGTAACACCATAAGAGGGGCTAAAGTCTCGCACCTAATCAGGCTGGTTGATCTGACGGGCATACCAAGCCGTTACCCCTATCACCAAACCGCCTCTGATAATAACTTCCTCCGTTCCACTATCGGGGACATACAGTCGAACCGGTAGTTATAGTCTATGCCGTCCCTTCCGATGGAGAACTTCGTAGTAGGGGCCTGG--TACGATATCACTGTCCAAGAAATAGCCAAATTCGTTGACGCTGGTTGGCCCCCAAAGCAGCGGAGTTATGCTCGAGTACGCGTCTTTCTGAGTTCACAGAGCCGACCCCACTCATCAATGGCGCGTGTTTCCCCAGCGGCCCCCGGTCGGTGGCTCCACGCCATTACCCGTTCATAGAAATCACACAGGGACTAACAAGAGTGGAATCCACCAAAAGAAAAGTCATGCACCCGCAATCGCAGCGACCGCGATTACTGTTTGCACCTGCCCTGTAACGGACTAGGCCGGCCTTACTTCGGCTTTTAACGCCGATGTTCCATGTCCAGAACAAATGTGGGCCATACCCCGGCGCCGTGGAGTGGGTCTGGAAAGGGATTTCATCGATGCGTAGTAATAGCAGTAGTCTGTCGATCGTGTATCCAGTATTTTCGGTACACTATCCCCGCTACCGCTTGTATACTTAAGAGGGTAGCGCATGTTCTAATTTACATGGCTTCCGTTAGAGATCATACTCAACCCAAAATAGTGTTCGGGTGAGACATGCTCTCTCGCTCATTCCATTTCAGTGTCCGGCGGTACCGTCGAGCACAGATGCAAAATCCGTAATACGTTTGTTCCCTCCTTCTTATCACTGTTGGAGACCCGAACCCTAAAGGCCCACTCACCGTCCCCCGACTCTAGACCTAGGTAAACAGGTCTTCTGAGTGCCTCTGTATGTAGTGGCCTGCGCATCGTTTAGTAAACATCCCGTACCTATTCGTCAATGCATGGCACCTCCTCCGCGTTCAACGTTGAAGATTTACGTCTGGTGGATGACTTTTTCCTTCAACCCTCCATTTTCGGCCTACTTCTTTACACCGGACTCCTCTCCTCCCCGAGCCCTGCAGTACCCTGGACT--CGCCAGAGCGGTACACCATGG------GTTTGAGACCTGATGGGTTGACTTCCAGTG-AGCCTAGGATTATGATACAACATATTTCTTGCTGAGTCTGCCACTTTGAGCCCGACCTGTGGACCAAACCCCGGCAAGTGACGGAACATCCGCGCAAAGGCGTCGCCTGGAAGCCAGCGATAGGCGGAACAGGCCCAGTTGAAATGGGAACCTCGAGACAGATTAATACATTTTAATCGGGGATACTGTAATTACTAGTTGCGTCTGGAACATGGGGGCATTCCATCCACGAGACTGTAGTAATAAGGCATTTTAACCTCGAGACGATAGATTCAAAATAGATCTCATTAGGCCTGTGTAGCGAGTGACCTGCTATACCCAGGCACACTCAATGCGAGTTCAGACGGAGCACGTAACCAGCAGAGGTCATCGAATCTGTCATTTCGATGCATTCCTCTGTAGCTTTTCGG----C-A--CC---G-ATTAC--TCCACATC---TACGGTTTCCGGGGACGATTCAAGGCTCACAGCACTATGTGACTCTGCGGAACATATCATCACAGGTATATTAGGTTCCGAGTAAGGTCATGCGGCAAAATTGAATAACAAGAACATAAGGAGCTGTCGCGCAGATGCTAGAGAAGACTTGGCGCTATGAGATTACTTTTCCATAAAAATACTTCGCTCACACTCTGACTAACGAGCTTC-TTCAGGTGTGATTTCTTCTGA-T-GCC-TAGC----GTTT---GC--G-C--TTAAAATCAC--CAAGCAGATTCCTGCTGGCGCCTGAAGTA-GTATCTCAAATCTCACCAACC--GAGTAATGCGGCGCACCACAGAGACAAATTCTTCCCAGACGGGTCATTTCCCGGGTTTGTCGCTAAGACTATCCTTTGGGGAGCAGCGCAGCGATGCTCGACAAGACCTCTTCATTGACCAGTGTGTAGTGAAACGGGTCATTACGCAACAGATAAAGACACTTGCATCGGCTATTTGCGCGCGACATTCAGAATGTCAACACCGGTTGTTCCTTTGGACTGCAAGGTGCGTTGCTCTCCCCGCTTGATCCGTTATGCCCTTATGAAATCTGGCCTTCATTTCCTATCCGGGAGGAAGCTGGATGCTCCTTACTTCTCCATTCGACTGGGGTCGGTTTGCTTCATACGACGACAGAACCAGGCGTCTTTGATTAATCGACTCGGACCGGACACGAGGCAGAATCGTTATGAGGCCGACTACTCCCTCTCCCTCTCGATACAACGCCTCGCGCATACACGTCAGAGCTGCAACGCCAGAATCCGGTCGAGGTGTCCAGGATAGTTGTTTCCACTGCTGCTTACCCACAAGGGGAGGGGCATGGAAGTTCTATGCTGCTGCGTAAGACAGCGATTACCTCCGGGAACCTTGATAGCCAACCCTACGTGTGTGGACAAGGGTGGAGCCGAGGAAGTGGGAGCGAGGAATGAGCGAAACCATGGGAGGGGGTGTGGGGCAGGTGCGTGGAGGTACCGGGGGCACGTGCGTTTATAGAAGCGGACTTAACCTTAAGTTGGCCACTGAAGCTGAGTATCGCGGTTCGTGACCAGGGTGTTAGTGTGTTTTTGTTTCGAGGTGAACGACAGACAACACAAGTAGAGCGAATATATGATCACACTCTAATTGCTAAAAGCATTAGCTGCTAGTGTGGCTGGGCCCCCATCTACTTTACCTGTGAAGCTACGGTAGGATATTGTTCCCGGGGGGAGCCATGCGTAAACAAAAGCCTTAATCCTGTACGCTCCGCGCGCTAGTCCTCACGAGGAGCAAAAGGAACGAACACTTCCCGATCCGAAGGGACCGTCCCGGTAGCCTTAGAGAATCCTCGCACCTACCGTGCCGGGTCACAAGTCTCGGGCGGATGTTATGAAATGTACATACCACTTTTATGGGTAACTTGATCCTAGGACTTATACTAAACACAGATAAGTGCAAAATACTGAGGCGTGGGTACTGTACCCTCGTGAGGGGCCTGTGGCCTGGAGGGCGCTGGAGGTTGAGTCATCTAGTCCGGGTACAGCCGGTCTGCCATAACCCCCAAGACAGTCGTAGAAGTCAGTATGATGCTTGCTTCTTTAAGAAGTCTTAGGTGCCACGGCCCGCCTGCCCGGGGCTGCTGTTACTCCGATACAGGCCGGTGTGGCTATAACCGCCGCGCCAATGGCAGCCTCATTTCGGAGAGCGCGATATCTCAAGAGCGCTACCAGCATGAGGCAGGAGTCGTCTATGCTCCCCGGTATCAGCGATCATCGGACCCTCAGGGGAACCGTGCATAGGCCCGGCCGTGGTTCGGTGCATAAGCATAGGGTGGTCGGAGTTGGTTGGTATTTTAGCAGGTCAATCTGATGTCCTTATCCATGTGGATAAGTATGGCAGCACCGGTGTTCATGGATTACATGTAAGCAGTGAGAGTTATCATCATAAAAAAACTTCTAGCCTCGACGTGAGAGGTATTTAACGAATAAGTTTCCTCCTAACTCCGCTGTACCCTTTCTTTGTAACTGTTTCGGAAGGGTCATACTTGAGCGACCCGATTGGGCACTCACAAAACAGCTACCGACGCGGGCCAACATTGCGTTTAGGAATCCGCTGGATCGACCCCCGACTTTTTACTTGCAAAACGGGCCGGGGGGGATACACGGGACAGCTAGGTAGTTTAAGACCTAGAATCCTCACGGGCTGTCCATGTTGTATCTACAGCTTAATGGAAGCCGACATGGTATAAAGGGTTCCTGTGGCGAATGGAGACTGTCCGCGCATCTATCGCACGTAACACTTCGACTTTAAGGGCGGGATTGAGACTGTACCATTAGTGTAGTACGGTTCTAGATCGTCTTCGAATATATCAACGGGTACCGCCTTGTCACCAGACGATCCTCGAAACAAGCGTGGGTCCTCCCTATGTCCGTCATAGCCACTCGCCTTTTTATTTCTCTTTGTCTGGTATATGTAGACATCACAAACAGCACCGTAGGTTCCTCCGAGGAACCTCAATCCGTACAGTTCAAAC-----------------------TACAATTCCGAACAGGGGAAAAGTACACGACAACTCCAAGGTCCGTACTAGAAACTACACGTGAGGGTTACAGGGCATAAGTTGTTGGTCTATGTAATGTTGCCCACAGCCCATTCTCAAATTGTAACTCGAAGGGGGTAATAATTGTTCCTGGGAGCAAAGTGAGTCGTCGCTTCACTCCGTCGGTACCTCAAAATAGCGATTCAGCGCTATTTTCACTCGTGTTTTGAG---TCCGCAAATTGTTTGATGTGGGGAGAGGAATGCGAACAGCTCTAGGACCCGTAGACTGGCGTCCTTAAGTAGTCCCTGATGGAGGGAGTCTTGCGTAAGCCGGGATCGCGGCTCTTCACCGTGTCATGCAGTCGCGTGCGACTGGCACGACTAATAAACGGACTGAGCCTAGGAAATAACTCGTGAGTGGGGATAGGATGATAATACAGTGTAGATGTCGTAAGCTTTGGCTGCAGGTTGCTTATAACGCAATCGGCGGATTAAGCGCATCGCGAATATGCAGACGGTGGGAGTAATTGGTTGTGGAGTGCTTGGGCATAAGGCATCGTCACCGCGAATGGACGGTCGCGGCTCTTCGCGCTTCTGGTCAATAGCGGCCTTAGCCTTACGCATCACAACCAACTAGATCACATTACGTGCCGTGCATACTGCTACAGGACCTTCCGTTCTACTTTACTAAGTGATTGATCCAAATACTCTGTCCGGAAAGGTACCCAAACCACCGTTGAACCGTACGCCTCTCGCAAATACTCCATCAGCTTATCCCTCGGTACTCGATCGGTGTCGACAAGCGACGGACTGGTAGATATCAACAGAACACACTCTGCGACCGCGTTGGAGTTGGTTAGTGCCTCTAACTACTATCCTCCCCCTCCCCTTAATTCATCCGCATCCTACCGTGTAGCCACCGCAGGAACCCGGATTTACTTTAGAAACCCCCCCTTTGTTGCTAAAACCAGGGCACTTCGCTTCGCCGAGGACCAGCCGCTCGCCCCCTTTTCTGACTCTTATTACCCACGCTTACCAAGTTTCGTTCCCAGAATTCCTACTCCCCATAATATCCGATTGTTCCTACGATTACTTAGGATCGCGGCTTAGCGTTCAGTGAGTCGCTTCCGGGGAGAGAATATCAAGGTTCTGTATTAAGTTGACACGTGGTTCCGCCAAAAAAAGCCGATGTGGCTACAATGTGTTCGGGGCTAGCTGTTTTCACGCCTGGGAATAGGGGCATTTGTAGCCGCCAGTACACGCCGTAATACTATTCCTGCTACAAGATTGATGTATGGCCTCGACGGGTACTCTTACGGAACGTTTCCGATACGCCCTCGAGATGGAAATAAATACATATATCACGCCCGTACTATTAATAGTCTCGAAGGAATTCTCACCGTCTCAGAACGCACAAATGGTGGGGCGAGCCCATGGTATTCGGGACGGCCTGTGACATTTTGACTCGCACCACCCGAGTTGTTGACGATTCCTATGCCGCCACGTGGGGATGTTACAGGGCGAATCCGCAGGCTTAGGTCGAAACCTGTGTATAAGGAAGGACAGTCTGAACCACGC---------------------------------------AATCAAGGAAGTTTTGCCAGCATACGCGGTAAGGCAATCTCCCGTACACTGATGAGTCCGGTACGGCGGGCAATTGCCGACACGAGGGGCCAGATAACGAGGTCACTCAGCCGGCTCTTTATCACGTCCTGTAAATCCCCGCTATTAGAATTAGTCTGTCTCGACAACCACAGTTTTCTGACAATGCCACCCGAATTCCCACTCACGAACTTCTTAGACGCTTAGGAAGACAGTGCGCTGTTGGTAGCGTACTCCATAAAATTCCCTCCGGAAAAACCGTCCAAGATACTTTGGATCACCAAACTCTTAGCAGTGCACGGGGCACTTTAGACAGCCAGACCATATTCTAATACGGCAACGGTAGAAGCACCACTAGGGCTCCATATGACCAGGGTTTTGGACAGATTTCCCCTGGGTCTCTTCAAATGCCAGTACGCGTGATGATTACTAGAATGTCTACAGCTATGTGCATTGGAACTACCATGTACGCACAGGTGT------------------------------TTGGAGAGAGGCGTCACTTGGTAAATATCCACTGTCCTCGCCGCACCATGAATTCAGCCACTAAATTCTCGAGTACTCTCACATGTGGTAAGTTACCAAACTGGTGTTGTCATAGCTTGGGCCTTCCATTCAACGCTACCTACTGGTGTATGGT-C--------G---------------A---CT-A-GC-CTGGATTTGTTAATCCGACTCTGCTTCTATCTGATACACTGGGAACCCAGGATCGGGGCCGTTTGCCCTATGAAGTTCTTCGCCAGGCTAGTGCCCTGTGCCCGCAGCCGAGTTCCTATTCCTCATTGCACCATGTTCGAGGTACGGGAACCGTAGCCACAGTGTCTCCGGTTAGCGAGCCCATCTGGATTTTACCGGAACACCCGACTTACCCCGACTGAACTATAACGCCATCCATAGCGCGGATACGTGCCTAGTGAACCTGGTGCTCAAGACCCAGGGAGGTACTAGAAAACCTCTGTACGCCGGTAACCAGAATCCGCTCGTATAGGATACCGACACCACTCGTCGCAAGATTATTCCTACCGGGGACATTCCCTGCTTCCCCGCCGTTTAGCATTCGTACCTTTATCTCCTACGGCGTCGGTTCTCTCATTGGAAATGTCAAATGACGGCTACAGGCAAAGCTCTTCTCGTGAACTGAGGTATCATCGACTCCCGCATGAATCTTTTCAGGTCTACCATTTTCAGGAGGTACGTTGCTCCCTAAAGTCATTTCTGAGCGAATCCTCTTGAATACCATATCCGTAACAGGAGCGTGCCACCCCCTACAGCCAAAGAGCTCGGCAGTCCTGCGTACACTTTCAATCTCCATTTGCGCGCGGATCGAGTTTGCTGGTTATGACCGATTTTTCGGCATGTGTCTGACTCTTGTGCGCGTGTAAAGAATCAAGGATGAGGTGCCGCGAGTCATCAGTGCCTTAAGGCGTTGCCCTAGTTTGTGCTTGGCGATCACAAATCATCACCATCTAACAGCTCTACTGTATAGCGAAGGCCGAAGGCTAGGACCCCCACCAGCTACAGGTATGTCGTAGAGAGTAGGGCTAAGTGCGTGTATCATGTGCCACGCCCGCTCGGACCTCTCCACACTACGTAAGCACTACAGATGGTTGTGCCAATGCTACCTCTCACTAAAACCTTTGTAGGTGGCAGGGGCTGACCTGCCAGCTAACATACGTCTGGGCACAACCATCTGAATCAGCGCCCTTCCTGCCTCGGGCCAGATTTGCGTCGCTGGACCAAAGCCACGAAGATTGCCCCACACTGCTATATAGGAGGATCTAAAAAAAGGGGTTGTCCCCTCAAACTGATAACCGCCTAGGGATCAACATTTTTTATGACACCACTCTACTGCTATAACCTAACAGAGTGGCATATATTTGCCTAGACGAATCAGATCCTGATTCTATTCTTAATGAGTTCCTTCTTAATACGGTCAATCGTCACCTTCGCAAAACGTACGTTCTGTAGTGACCTACATGAAAAGGCCAAGCGAGACCCATGCCCCAGAACGACATGGAATACCCCCCTTCGACGGAGCCGACTCGAATGCGTTTCCCTCTCCCCGGTGACTAACCACCCCTTCGCGCTTTCCCATCCGGAAGATCAGCCACGGTGCCGCGCAAACTGTTGGGGCGTAGAGCCACTTCCACCATGTCACGATACTGCCAATACGGATGTGGTCGAGTCTGGTTGGTCCCAGCACGACCGGGCTACGCTGGTCCCGCGATCCGTGAACTACAGAAAAACCATTCTACCTGGGTCGCCTTAGGGGCACCAGCAGTACTGATAGAACAGCCACGATTCAGCCACAGCTGGTAGCATCTGCGTTTTCACATTTTGAGCATTGGTCCGCTGGAACTTGATACATCAACCCCATTTTGTCGACATCCGTGGCGTATTGACAGACGGTGGTATCGTGAACTCAGTGAGGAAGATTTCTATTTGTGAGCAGGGGGAAGACTCGAGGTTGGGCAACCCTTGAGCCGGAGTGTAAGCGCCATGAATGCACACACAGTGTAAGGCATATGGTGGGCTAGTCTCCTGACCATCAGGTCGTTCGTGGCCTCCCACGGTATACGCTACTCTGTTCTGACACCTATGTTCTTAGGTTATGCCTTCGCAAAGTACTAACAGATGCTGTAGTGCCACCGGGTGGTCGATTACTTGCCGAACAGGTCAGACCGGTAATAAGTCTACACGTTGCCTGATATGATCTCTCAATGCTCCCCAATGAAGAACAGGCAGATTCGTAATTCTCACATCCTCTGGGTGACAAGGGCGGTATTCATGAGACCTTTACTAGCGCTAGCTCTACTTGCTTATTCGACGCCGGAGTTGCAGTTGCGGACGAGAGAGGACACTGGGGGAATGCGGCATCGTGAGGGAAACGCGATTGCCGCACCGGGAGGCAGCATGTATAATAAACTCTCAAAGTATTGTTAGTAAGCGGTAAGTAAAGTGTTGGATAAGACAGCAGATTACGCGGCCCATCGCCCTCACTCCGGTGATAAAACTCCAGCGCGCAATCAACCGACGCCCATATTCTCGTATGTTTTTCGCTTTTGTTACTGGATTGTTCACATGAAAACGATACTCCATGAAATCCTTGTTTTCGTACGCTATATCTATTCAGTTATCGCTAACTGTTTTTACCCCGATTGAAGTTATCGGGAGCCCGGCGATCCAGAGGAAAACCTTTCCCCCGGGGTATACAAGATTCCCCCACATGGGGATGCGGGTATCATGATTACCTTAAGTTAGAGAGCAATTCCCTAATAGACGCAGGCTTGTAGTACAACGACGGCCTCCCGCAATTAGGGCCCTGACAGCTCACTCGTTATAGCTAGAGCATGGGACAGCTGTTATACGGAATCACTCCCTTACTACCAAACCCTACTAGCCCTACCTTTCTGCGAGGACAGGTCGCGGAGAAGTGTTTGGTTGAACTTCGTATAGAATACTAAGGTCTGAAGAGCGTAATCGTTAATTAAACAGGCCGTCGATCGAGCGATATAGGGCCACTATCTTGTCTGTGTTTCTCGACGCAATTGAATTTACCCTACGTGCACTGAATCATTCTCACTCGAAGTTCTTGCCTGTTCTTGTAGTCATCTCCGATATGCGCATGTGCTAGATCAAGTGGAATAAGTCTAATTATTATTAAGAGAACCCTACACTGTATAATAGAATTAATAAGAAAAGTTAGAGACCGGAGCAAGGACGTTTCGGTGCACGGGGCCGGTAAGCGAAAGTGTGGTCATATGAATAAATAAGATGCCCCTAGTACGTACATCGACGCCAGTAACGACTGGTTGCTAAAGCATTAGAACTAGTAAAGTAGAATACGTAAGTCGGGATTGTTATCTAGAAATTAACAGTTGACTAAATCAGCACATGGGATGCGTTGCATCTAAGCTGTGCCGTCCACTAGGCATCCAACTTGCATCATAACTCTTGGCAAGGGGGCGAAGTGCGCGAACCGAGGTGCCAGTGACGAAAATGCCCGTTAGACAGTAAAAACGAGTGAGATGCCAGCCGCGAGGGATGAGATATGCGGCTAACGTTACACGCTCGCGGATCGCGATACCACGGGCCCATTGATCTCCAGATACTGCAACAAGAGTACGCGAGTCGTCATTGGCTCCTAATTCTCCCGATTATGATTTGCTCTTTTTCATATAAGGTAAGGGGTAGAAAGGAACCTTTGACACGTGATAGGGAGTTGATCCGCTCAATAAATTGGGGAAGTTTCTATTATCGGGTGAATCGAGAAGAGGGTCACATCTGAAACATCCAAGAAAAGTGACAGTGGTGTACACTGTCCGTATCCTCTTTGTTCCAAAAGGGACGATTAAGCACATTCGCTGCACATTTAGATATTGATAGGTCGTGTGAGGGCAAGATTTATAGTAGGCGAAACACCAAGACGATTCAGGCCTCCGGCCATAACCTAAGTAATGTGAGGACTTT--GACCTATTGATCAGTGTCTAAACGAGTGCAGCGTGACCACTTTGGTTTAATTTGAGAGCGTGACAGCATAAGATGAAGGGGAATCTAAGAGGTGATAATGAATCCTAATGCCGCTGTTTACACGACCTAGATGGGGGTTAAGTGGAAGAGGTTGCTAATCAATGGCTATAATGCCGTACGTTCGGCCCACAGTCCCTAAACCCAATGCAGTATGCCGCGGATACGGTATCATCCACCCCTGGTGGCGTCCAGCCCCCAGACTCCGAGTTGTTCCGATACCCTGTTACGAGTCCTACTTCGCCGACGTGAAACGTAAAGTCCTTCTACGGCTGTGCCTTGGCATCGTTTTAGCCCTCTCAACTTCCCGGTGAGAACCGTACCTCCTCTCAGTCGAAAACGTAATAAATCAAAAATCGCACACGCGCGACTTCCTCACTCCACGACGTAACATCTCCTGCTATGCTTCTTATCGCAAGGATATTATTAAAGCGTTCCAGCGAAATTCCCAGACATCAGCTGGCGCCCCACGTAGGACGTCCTTGGCGTGTAAAACGTTAGGGGCCATGCGTCCAGTGACAACCCTTCCGCTCCATGAATACAGATTACAAAGCCCTGGCAACGCCCTGAACCAGACAGCCGGTCCAATACGGAAACGAAAAGCGGACTTGCCCGAAGCGGACAGTATCCCCTATAATATGAGGGTCCACGAGCGAATTACTGACGCGAGAAATGTACCCCAACACATCGCCGTACTACATTAATTCTTTCCATAAGGAATCTCCGCGCGTCACGGATGTCCGCAGCACCTACTGTGACCGAGACCGATATCTCCAAGAACCCGAGCGGCAGTTTACCAACGCCTTCAAAGGTGACTGGCTTCTCATCATCGAACCACGGTGACATCGAGCTTGGTCCACATTCGACGGAGTCGATTTCGTCTTTACACGTCCCAGACACCCTCCGACACTCTATCTCAGGCTTCCACAACAGCCCCACACCACCACACCATTTTTCATAAACTATTATTTCATCCCTCTCGGGAGTAACGCACCTGGTATTATACCCTCCTTGCCGTGCTGTGGTGGTTGATTCAACATACTACTGCGTTTCCCAAGGCGCCGTGAATGCTCGTAGCCGGTGGTCTGCTTCGATAGGTGGGTCCATAGGTACCAAACTCTTTGGTGTGTAGGTAGAAATCGGACGGACTCCACGGAACGAGTTTCTTACATGACATGGACTGGACGCGCAAGAAGACCGCCCTCAGTTTCTGCAGAGCTAAATGCAAGCACGAGAGAGTTGGCTCGTACCGTGATCTGTATAAGGACCATATTCTTTCGAAACTATTTGGAGAGATCCCGGAGAAAAACACCAGTGTTTTAGCTGCTTAAGGAAGGTTCCGGATCGGACTAGCCAGCTACTGATCTCTTCAACCGGGTCAAGGCTGTCTGCGCCCCGTAGCGGGACTACAGAATAAGATTTACTTACTAAGATTGAGGCAAACAGCTTCTTCATCAGGCGACCACTTCGGTAATTGACCGACGCACGCCCTACAGAGACCTCAACACCCGCGCCTACGCCGATAAGCCTGCGTTTGCGGTGGTAACGCCAACTGTCTCATGAGATCATACGCGCAAGCCCTCTGAGCGTAGAGTGAAAAACTGTACCTTACCTGATTCTCCTGATGAGACCCATGCGAGTTGAGTGCGAATTGCCGGCAAATGGTCTTCCAAAGTATCGGGCCGAGACGTCAAGTGAGCCGGACGATGCAAAGGCCCGGTGACGCCCGTGTTCATCCAGTCACCCCTTAGTGTACGTCCTACTACAGACCCGCAGACTCTCCTCTCACTAACCGTATTAGGCTGAACCAAAAGGCTGCGTGCACGACGAAAGCAGTACCGAATCAATCACAAAGCAGGCTAATCGCACGTTTATCTCTGAGGGACTATACAGACACACCTACGTCGACTCTTCGCCGCATTGAATCCATGGGTGGATGCTTTCATGCCGACCTCCGTCAGTGGGGTCTCGCGCTAACGCGGTTGCGAAGAAACGTGTATCACCAAGAGCCACCTAAATAGCCGCTCACACCATATTCTGAAAATCTCAACCGGCACCTTGCTATCAAAGGGCGCTCGCGTGATAACACTCGAGCTAACGTACCTCCGACGCTACATGAGCCCGTGGCTGTATTTTAGCGCTCGTATGTACACAGATGGTGACTTGTTTTAGCCGATCTAAATATTCCCTTTCACCTTTTGATATGATGACGCGGCAGACTAAGTATCCTAAGGACTACTCTTACACCACCTATATTCCTCCACTCGAACTGTCCATGGTTCCCGACAGAACAATTGTGCACGTGATAAGGCACGGCCTCCAAACAGATAGCAATTTAGACTATCAGTCACTTATGCTATGGGATTTCCAAAATCCATGCTACATCCAAGAGCGTAGCTCTTTTGGGTATTCTATACGCACGGCACCCCAGTTGCCAAAATGACCAGGCGTGCGGCCGTCCTTTACCCTAAAGACATACGTAGCATGATCTATCTTGAGACCGGTTGTGGGTTTCTGCCCGAACTATGGTTTAATCTGACCCTATGTACGCTCTAACAGCCCTATCGTTGCGCGCTACTGGGATTGGATGGTCCCGGCTTCTATGGCGGTCAATGACACCCAAATACGATAGTCAAAGGCGTAATTTGTGATGGGTGGGGCGCAATTATAATGGATCGATATAATAGAGTCAACCTTGTAGTAATTCACCACGCGTTAAGTGTTACAGGTGCTCGACTACTCCCGAGAGTAGACGTCATAAGTAGTGTGATGAAAGTAAGCTTAACATGAAAAAAGGTTGCCGGTTCGTTCAGCCGGGGGATCTCCCTGAGTGGGCTAACCTATCAAAGTAATTGATCCTGTCCCTATGTGGCGGCGTCTTATAATGCATCGTGTACGCAATGATAACGCCGTATTACAACAATAATAAGCAAAGACTTAATACTCGCGGCTTGGTGGCCATCGGGGGAACCTGCCCGAAAATAACTGCGAGTCGCACGCGAGCGATTCTACACAACCGCGTAAAGGCAGCCACTGAAGTTCTGGGCCTTGAGCCCGGCGTGAGGGTGTAGCCTAACTGTGTACTGAAATTGTTGCTGGGCCGCGCGGACATGTTATACGGTCCTTGAGGTGCAG-TTCGGCACGCCGTTCACTCTGCGGCATCCATCCGAAACCGAAAGAACTGGAGCTCGTCTGGGGACCGAGTCAGCAGTAGGCTCCGTTCCGGCGCAAGAGAACCACCTGGGCCTTAAGGGGCTCAACGGTTTGACAACTGAGTAAGCGCAGATGGCTGATAGTGTCACTATAATCGTATCCAGAAGAAATCGTGCCTGGAACAATGACGACCTATGTGTTAGGATGTTAGACTGTCACAACTTCCGTTCTCTGGGTTGTCGTCAATATGAATGAGAAATATACACTTGAAGCGGGGAATGAAGCACTGCTCCGAGCGCAGCACAGCCAGAGACACGGGAGGAAGCCTGGCGGGTACCCGCACTAAGGCGTCGCCTATAGGGTTCTCTGTTGCAAACGTTATTTCATGTGGCGGGTGTGTCTGCTGGGATATGGCTGCTAGACCCGCTACTCCTGTCAGAACGCTGATTACATCGACGACGGGATCTTAGGGTAGCAGCTAAGACGCGCAGCGTCAAGTTCCATAGTGCATAATATCCTACACACCCTCCAATCTGATGTCGGTGTTGAGTTTCTGTCTGCGATGAAGCCAAAGCGGAGACCTTTTAAGAAGTACACCTCACCAGCGATGAGGGTTCTACTTCAAAATTTGTAGCACGGATGGCAAAACGCCATGCTATGGGAAACCGCGATGCAATATTGTAATGACGGTGTTTAGTTCTATCCCTTCTTGGTACCGACCTTATTACTCTAAGCGGATCCGCCGCCTCTTCTTTGATTGCTTTACTTTTTAACGGCCGCCATACTGTTTTTTGCTATTTATAGTACGCAATACGGTGTGGGGTAGACGTTTTAGCTCTGAACAGGCGGACTTGTTCCTGAATCCTTACACCTCTGGGGTGGAGGTGTGGGGATGATGAGAGCCGATTTACTGAAGGATTCGGTTTACCGTGGGGGGCCAACGAAAGTTCCACTGACCCAATACCTTTTTGGCCGATCAACGCACACCGGGGCCCGGATTCCCGCATTTCAACGCACGACCGTTCTATGTCCTTCCGTCCTTGGAGGCTATCTTCGCCGGTTTGTTAGACACGCATTTTTTTTCCCGCAACCCCATTGCGAGTGTGGGGGCACGATGAACAGAAGATTTGGATCACCAACCGATACCCATCCGTCCCTCCAAGAGACTGCGGCCTAATTTAGTCGAGACACTCCTCTATTGCGTGGATCTAGGTCTTTTTACGGGTGGTCACGCAGTGTTTCTAATCCGCCGCTTAACTCCCTTTCCATCACATCCAAATCCCATCCCATTCATTCACCTTCGCCACCATCTTCCTTCCTTCCGCGGGACGGCGCCAAAAGTAGGCAAAACCTAGAAGCAGCTAGAATCCGAAGGTCCTGGGAAGTGGTTTTCGAATGATGGAAAGTGCGCACAGGGCCAAAAACGAGCAGATCGCAAGCGTTAGTGCTGATCAGCTACAATGGCCGGGGATCTTGTCCCCTGGGTATTGGAGGGTACGGCATATTCGACCAGAGGTTTCCTCCCGCTAGTACACGTGATGGCGGGAACGAAAGAGTGCCGCACTGCACGCGATACCGATTGAGTTTTAGCTATGTTCGGCAAAGGTGGAAGTAAATCGAATTGAAGGATAGCTATAGCGCAATTACACAGCACACAAAGCTGAGCCGTTAACTAATATGTCCCCCTTCCCTTGAGAGAGCACTAACATGCGTGGCGCTTCTGCTTTCTTGGCGGCCTCTCTAGCCGCCCCCTATCTCTTCATCTCAAGTGCCATCCAGTTGTCATCGGCAGGATTTCGGTAGTTCTATGTGCGAAGGCGTTAGCGTACTTGCAACCGAAAGGATTACCACATGAAAGTTCGATTTGAGTTAATATGGCCCAGCTCCTTCTTCACTGTCCAGTGCGGTATCGGAATAGGAGTTGATAGTGTGGGAACGAGAGAATTGATCGCCAGGGGATGTAGTGCACATCTATGGGCGCGTTTCCAAATACTAACTGTAAGAACTTGGGATGGGGATTGGCAGCGTAATTGGGCCGCATTTGTGACGCTACCCCCGTTATGAAAAGCCGTGAACGCATTATTAACACCATCTTTCACCAGTTAACACGCGCCTCAGTCAATGCTATCAATCGAAAGCGATTAATCACTATTGTGCCAGTCTTTGACCTCGCCTGTATGCCACGCCCAACACCGACAGCCGGCCTGCGGATCCGACAACAAACCAGTATAGATTCCTTCCACTTTTCGCAGTCAGCTTGAGCCCACGGGCTAATCCGGACTAAGGAGTATTACGAATGCGATGTTAGGCTCCCCGGGTCTCGACTCTGCAAGTGATACACGTTTGGTGCCTCCACTATTCCGTGGTAACTTCCTCTTTGAGGAGGCTATACGGGTCCCAGTGTCGTTGTGCCGATTACTGCTACTCACCGGTACTGGGGCCTACCGCTGTATTGTCTTTCCGACAATTCCGAATATATTTTCGTTCTGTAAAGGGTAGACAAAGAAGGACAAATTGTAAATGTATACCAAGATGAAGATGCGACTATTGATAAGGCTCCGTGCGTATAAGGTGAGTTGCAAGGCGAAGGCACGAGAGGGACAACTTCTACCACTGTACAACCGTCTGTTCCTCAATGTAGATCCAGAGAGCCGCTATTGGTAATCGACTATGTACTTTGTCAATATTGTCCTGGCCCTCCCAAGTCTCGTGGCTAAATGATTGCCGGCCTTTTGATTCCGCTATTGCAAGCGTTTAACCTAAACGCCTCCACATGGTAGTTCCGGAGGCATACGCGCATACACTGACGGTTCGTCATGCCGGGGGTTGCTATAGCGAGTACTAGAATGTAAAGCTGCTTTACGTGATAGGAGGCTTCCGTGTTGATATATGAACGACATACGAAGGCGGTATGTGATTGTTGAGTTGGTCAGGGGCAGGGGGTGGCGCGATATTTGTCGGTTGTTGTAAACTTTAGTTATGTCAAGCCGGAAGCTTGGATACCAGTCCCCTGAGTCCGAATCGGGGTCTTAGGAGTCCCGTGGCATTCAAACCGATCTGTTAAATGGAGTGACGGCGGGGTATGCCTACACGGCGTTCGACTTTTCACCTACCCCTCTATACCTATTACGTAGCATGCCCGATTGCAGATACCAAACAGGACTAGTTAGCGCTCGGGTGAGTACCTGTACCGAGGGAAGTTCCAGTAAAAATGATGTCATTCATAAAGTGGATGGAGGTGGTCACGATATATACTGAAGCCCCGACTATTGTCGTGCGGGTGCCACTTAGCCGAAGGAAGCGTGCTGAAAAAGCACATGAGTGCCATTTTCAGGCCACCCACGGGTATAGGTGATGCGTAGTGGCTGGGTGGAGTTGGTTTGAAGCACTGGAGCTGCTTTCGACGCGA--AAGG-GTAAGCGACAGAAAGGACGGAGAAACAGC-CGCGAGGG-A-AAAGGG---------------------------------GCAGGG-GG----GGGAGAGA-AAGGGGGAGAACAAGACAAGCAAGGCTCCCCTGATTAGGGGAGAGGCAAGAGGAAGCAGATGTGTCGTCCGCGTGACAATCTGACGGAATTAGCCGCTTTGTCTACGTCGAATGTGAGTCCTGGGGGCCCCTTATGATGGAGTTTATCTAGTGAGTCTAATATGTCGGAGCAGGAAGCACTAAGCCGCCAAGGCGCATTTGCATAGGCTAGGCGCGCCCCGAGGGAGTGGTGGTCGGTGAATGGTAACGATTACTGCCTTGTCAGTGCTGAATTAGGTTATGAACCTCACGCGGCCTACCCCCCCGTCTTGGGACTATGATTGGCGAGTTTTGAACCGTTGGGTGCATAACTACTCTATTTCGCTACTGCTGAAGCGGAAATCAAGCCAGTGTGGGGAACCTGGGGAGAAAGTGTCCACTGAGTCGTTACCGGCAATCGCTCAAATTTAGGTGTCAGCCGCACTAGCGATCCAGCGCAGGGAATGTCCAATGGCCGCACACGGTGATTTGAATATCGATTGGACTTATCAGTGTCTAATAGCGGCAAGCAAGCGCCTCTTGGACTCTAACGGACACTCGCACGCTGCACCAAAGACTCGCCACTCCCAAGCGGTCTCGTGAAGCTCAAACCGGCCTCGCGCTACGCTCCGTCGCCGGTAATATATCCTTCTTACACGTTTGGGAACTGTGCATGAACGATCAGGACTTAGAATGCTAGAGAAGGCGAAGAAAAATATTGTGCGACAGTTTCTAGTCCCATCGTGACTTGCGAACAGGGCCACGATGATTTCCCGCTATCTCTGGGAGTCATGCCCGAACGGCCGTTCTCTTGGTTTTGGACTCAGCTTCTACTCACGAGACCCGATGCCATGTAGAGCAAGTTGGAGTGAAGAAACCGAGTTAAGACTGCAGCGGTTGGGACTAACGCTGGAAATAAAGATTCTCCAGACTAGTATCCGTCAGGAGACACCCACTGTAAGCCCGTTTGTCCTCCTCCTTGGTGTCGTCCTACCGATTCAGACTCTCCGTAAGAGAGAATCGCCGCGAGTATATGGGGACGAGCTTGCGCGGCCATTCGGTTTGTAAGGCTTCGTTAGGCCGTTCATAGCTGGGAAGCACAATTTCGGATGGAGTTTCCGAGGCCTGTTGTAAACCTACCGGGGCGGACGGTCGCCGAACTTGTGAGGAAGCCAGCTTAGTACAGAATCGATGGCGTACTTCCCCCCCAAATGATCCGCTGCGACATGGCCTGGGTCGGTAATGAAACGGGTATCTTCAGTTTAGGTGTTGAGGATACGGGACGTACAAGTATGTCGCTCAGTCGACGCACTGCCCACCGGACGGGCATCGGGGCTCGTCCCTTATGCCCATGACATATAGCTCTACCTTGACTCCTTCAAGGCGTTTGCAAACACAACTTACAGTACACGTTATATCGCAGTAACATTTTGCCAGCACACTTTACTTAACGCACGTTTAACACCGAGAATTATATCCACCAAACTAATAATCGAGCACCGTTGTAGCGGCGCCGCAACCCGGTAAAGAGCAAAAGGTAGTTTCGGCCATTGTCCCCGGTCCTTTATGCTCATTTCGGCATCTCCCACGGTTCAATTTTTTCACTACTTTCCGACACACTGTCAACCAAACGTGTCTCCATGAGCCCGCCACCCTAAC-GAATAGTTAACCCAGGTCTACCAACACTAAACTCTCGGCGTATCATTGTATTTCAGCTTTTCTCCTCCTTGCCTGGTCTCTGCAATGCACGTCTGGTAGTCCGGCCTTTGAATTGTCCCAAATTAAACGGACTTTCATTCTCCCCCCGCCTCCGGGTCTATGGGTAGACTGTGTCGAAGGATGCGTGACGCGTTTCATTCTTCTGGTACAGGCGATGGTGCGGCCCAACCACACCCGACGCAACATTCCGTTCCGGTCGTGCCTGCAGATCTGTCATATGATGAAACGTGGGCCCCACCGAATTAGCTAGGCTTAACACCTGGGGTCTTCGTGATCGAGTATAAATGAAGCCATCACCGCTCCAGAAGGGTGACCGATATAAATACTTCGAGCTATCTGGTATGAGGAAAACGCGCGGGAGGGCCTGCCACCCGCAGCGAATGGTGGAATGTTAATAACGTGAGCGCGCTTGTCCAATACAGGACAGTCGGATCGGGTTACTCCCGGTTAGTCAAATATGTAGATCTACAGCATATTGAAAAACGGTTCTAGTTCTTACCATAAAAATGAGGGGTCCGATCGAAGGTCTCACAGAACTATAAACTAGCAATCGGATTACTTACTCCGAAAAGACATGGTCCGGCCTGTCTAGGATCCCGTCCAACTAACGTTACGCAACTGGGTTTTTCAACTATCTCAGACTGAACGAAGGCCCCCCGCCGCATGTACTAGCATGCATTACACGTTGGCGCTCCTGTGCACTACAACCGATTGATATAACCTC-TGGACGACTGCTTGCTAAGCACCTACCCAGGGGTTCATAGACACGTGCGTTGTGATTTTAAAAGAGACTGTGCATACACGTGATCTG-TTCCATAACGTTGTCTCTCATCGA-TACCCAGCCGG-----CA-TA------CTTCACCTAGACGATACGGCGGAAGGGCTTGGTCTATCCGGTCCCTTACTGAGCAGAACGCTTTTCCCCGTAGGGGCCGCTCTGGGTCTGCTTAGATGGCGGGTGGCGGATTTGACCAACATAGG-A-C-TCTCA------TCACAC-TTACAATCCGCGCGA---CTGC-T-C-GTC-CTT-------AC----CT--TGGAACAACTCTTAGCTTAATGATTTCGATCTTACCTACATTACCATGCTACAAGTGTTGGATAGGGTCTATCCTTCT-TCGCGTTCTTACGCGTATTCCGTGGCGAAGAATGCTGGTTCT-AGGAAGTCTATACATCTCG------------------------------TTTGTGCCAGGCCTTTTAGTCGCAACATTATACGTAATTCCAGAGCAACCACGTGCTTCCCGGTTCCTT-------AC---C-C-CGGAACGGTAAA--A-------T------CAACGG-CT--CATGTA-C--G-------CTA-A-GG----CTTC-GT-CTTAAAA-ATT---GT-----CG-A-CCG--------GA-CTTTTA------CAG-A--TGCGTAAGAATTCCTTATGAT--------------GACTTTAACTGCTTTAAACTTTACCGGTGCCGAGTCACAAGTGTGTGAGCCGATCGTCTTACCGTA-GATGTTGGCGCCTGTAATTACGCG--T-G-----AAAGCTA-AAGGACATG-ATCTAGGAGATGTTGTATCTCCAATGCTAGTTGATTTCGAGCTGAGACGCGGGGCCCCGATGCGGTTTCCCCCCGCGGGTTGATGATTATATATCCACTGTGAGACCTCTCTTATCTCAAAACAGCCACATT-CGGCCCGCCTAGCAACAGGTGTTCATTGGCTTTTAGTGGGCTATCAGGAGAGAGTGGGGAGCAATACCCATGTTGCGCGGGAGCCACAGTTCTCCGGTACGTCACCAACCAATCGTCACATTGGGCACAGGCCGGAACAACTTTCTCCACCAGTCTACATGGTGCCATAGTGCTTGCAAAGAAAGATTCAGGGTCGTCTTGATACTATACTGTCGGGGAACCTATGTCCGACGAGAATGTATCGGGCACAGTTAGGTGCATACATACTCTCTCGAACGGCGAAGGGGGGCTGTCCCTATCTATGCGACAAGGAGGGTTCCAGTAAAGCACCGCGTTCTTATACGACCCTCGAGTCGACACTTAAGAGTATGGCGCCGAGGTATCAACGAGGTCCGTCCCAGTGTGAAAAAGAACTGACAAGAGAGACAAAAGCGCACAGTTAAAGCAGAGGACACTCGCCCGAAGGTCCGGGGGAGAGTGACTATTAAGCGCTTCATAAAATCGGACCCCTGCACATTCGATGTATCACGGGACCAGCTTAGGTGACACTCATTGGTGGTGGCGGACGCCCGTGGTCCTGATCGTGATACGCCCGGGACTAATAACTGACCTCACATTTCCGCTAAAAGGTGCGGTGTGTCATGTACTTAGAGAGGTAGAGCCTCCTGGCTGTCTTCTGAAACAAACTCGTCTTGAGGGCTCCCCAACTGTATTACTCGGATCGGATCTCACCTTATAGGTACTGAGTTCTCTACGCCGGAACTACGCGGGGGGACATGTCGACCGCTCCATAGACCGTCATCGACGTCTGTGACATTGTAACGGCAGACACATGTTCCAATGTTTTGGCCCTCTTTCACGGGCGCCGGCGTACTGCAATTTCAGCCGGACTTATCGGTGCTCGGGTGAGAACAGCCTTCACTGCCGAGTCAAGCCAAGAAGAAAATCACCACTATCAACTTGGGCGCCGGTTGGCTCATTAAGCGGGCACGCAGGCTCCCGGGTATTCCGTCGCGTTTTTAATGACTGCACTAAACCTTGCCCATGGGCAGGTCCACTTCTAGATATTTTGGCGCCTAGATGACCACATCTCAAGATCCTGCCGAGTTGGGCTACAGCTATGAGTCCAGAAAGCATTTTCCAAAGGGAGTATGAGATATAAGACAAAACTACTCCGGATCCGCGCTATAGCTTCTAACAAATACGTATGTAGAGCCAAGTGAAGGAGATGACGGCTAAAGCAAATTTCACGGTCGGGGCGTATTATAAGGTTTTTAGCACTTGCAAATTGTTCTACTCCGACATGTGGGAATTGGCACGCTACTGCGGTCTTCCATCAATCTTGCAAATTCGGTGCAATTGAAAGCTCACGCCATCGCCTCTAGCTCTATCG-AACTTCTCTACTCTATCGGCCGGTGCGACTGTTGGCGACGCATGGTTTTTGACGACCTCCTGCGGCATCTTTGGGGCCTTTCCTCCGGAAGGCGTTAGTGGGCTTCGATTTTCAGTTTGCGTGGAGGACTAGCGCGAAGCTGGAGATAGTCTACCAGTAGAGGGTGTGGGCCGCACATGAACTATCCTATTCTAACGCCTGGAACTTTCCTGAAGTACCCCCTCCGGCAACTACGTCAGCCGGGACCTCTCAGATTCGCTTCCTGGGAGAGCCACTGAAATAAAAGTCAAGCAAAGCGATCATGATTCATAAGAACTAAAATCGCGTGTAGTGGTTACGTATAGAAGACCATTCGTGCAGATATCGAAATTATTCTCCACTTAAACGGTTATTTTGAGTACGGCTACGTCCAGATACTCTCATTGCAGATGGACATTACACATGAACATTGGGTTCCCTACGTATTCGGCCTAGATAATGAATCAGTTGAATCCATTCATTAAAGTCAAAAGTCTGCTTATTACAACCTCTATATCGCCAAGCGCCTAGTACCCCAGAGGTACCTTCTCGTTGGTACCCAATGTTGCCGGGTGACGACAACACCGCGTGAGTGGCAAACTAAAGCATGGACGATCTTTGCAACTTTCAGTGTGTGGGAAAATCCCTACCCACTACAGCAAACCAAGAGGAGAAGTGCGCTAGTGCGAAGACGGCGAGGCCACTGAAAACCGGGCCTCGGTGGCCCAGTCTTACAACGGCTACCTATCAGGTATCCTCTGCTACCTGCTGAATCAAGCGGAAGACTAAATTACAGCCTACCATTACTCACTTTCCATTTGCTGTCTTTCGTACAGCATGAAGGGGCCACTCGTCCACCCGTCACGCCCATCGCGGGTGAGAGCATCCGGCACAACCGGTGTTGAACAGATGATGCGTAGGTTCCAACGGGGGACAGTCCAAGTTCTAGGAGTCTACCCTACGATGAGCTAGCCGCAGCGAGGTAACTTGCGATGGTCTGGGAGCGCCAGGTACGTCCCGATTCGTTAGAGACGAAAGTTATACTCACGTCAGCAAGATAGCTACGTAAATCATGAGTGTACTTAAACAGGGCCCACGGATCCGGGCGGAATTCAATACCAAGAGGGTTATGCCAGTTGGACTTATCCAATGTGACTAACACCG--AACAAGGGATGCCATTATGGGAAGGTTCGACAGATACTATGCGTAGTCGAGGAGGCTGTAAACTATGAGCGCGTTGCCAATGTCTCTTCTTCAACTATCGGCCCCCTACGCTAAAGCCCACCGAC---AGCCATGTGGAGCTCCAAGATGGAGTGAGCAGATTTGGAAAAAAGCGCGCACCACCTTGGATACAAAAGCTCGACCTTAGCTTTCCACTGACTCAGCCGTACCCTTAACTAATCTATAGCTACAGTAACCGCTTTGATGTTACGCGGGTCAGTCTTCTCTTTGTTCCGTTAATGTTGCCACAACTAAATTGGACAATCTAGCCACTAGCATGTAGGAATCACGGGTGTTACTCTACTCAATATGTGTATTTAGGGAGTAATAGCTGCTCTGTGACACACGTGCTAGCGCTCGGGAGCCGCAGGCAGGCGCGCCGGAGGTTACACTGGTGCTAATCGCAGTATTCGTGCATTTTTGTTCTTTCATCACTGGTCCAATATGATGTTCGGTATGGGCAGGAGTGGGTCTTGCAAGTGCATGCTGAAAGGAATGCTAACGAAATGTCCCGGCATACTTCCAAGAGACACAGGCCGATCGACCACTTGCACCGGCTATGTGTGCCTCAGCCCACTTCTTCGAAAACGGGGGGCGAAGCCAGTGTACCTTCGAAAACGGCTGACCATCTCTCGTTGAGTGTCCTTAGAGTACCAATTTTCCTAAATTTGCATTCTGCGCCCCCTTTATTTAGCTAAGCCGTCCCACGTTATCTGTACTCTGATGCTTCTTTACGATGTTCACCAACGACAAGTATGCCTGTTATCCTTACCCCGTGGACTGCCAGACGAAGTTTCAGGAGGGCCGAACCCTTCCTCCAGTCACGGCAGTTGTTTTCCCCTATTGGCGTGGCAATCCATATATCTGTGCACCTGAGCAAGATAGTTTTTTGTCCGTGGAGTCCTTCGCGTCTTACCTATTACAAACTCCCTACTATTAGACCTTCTTACTAGCCGGTCCAGATAGCGTTACGGATCTGTCGCCGTAAAACAAAATAGCATGCCCTATGTCCTCGTTGAATCACTCCACTAGCTTCACCACTCCC--------------------------------------------------GAAGGTGCGGAGGCGAGCGCTGAGAGATTGCAGTAACCTCGCTCATTTCGCATCAAGGATCAGGTGCACACAGATTCTAGTGACGATGGCTGCTCGCCCCGGGGCGAAGTTATTCTAGGCGGGAGTTAAGTCATTGGCTATACAGAAGCCGCGACCTCAGATAATAAGACAATTCGTCCCTACCCTCGAAATATTGACACTCAATACGTCGTACTTCCAAAACAGCGGATTTATCGATGCCATAGTAACGCGCTGCAACGTCACGAGTCCCGTTCTCACCCGACCCACTTGAGCGCGCGTAGGCTTACAGCGCCTCGGCCTT-GG------TAAAGAGAACAGCTGTAGATTGAAAAGCTGGCGTGTACGAGGTCAGTCCCGTCTCACAAGCTTAAGCAGGTAATAAGAACGGGCCGGCGGCCGAAGACGCCATTACTGGAAGCCCGCGTAAGGGAACTGTCACCTTGAGTTTACTGCCCACGATTTCCGTTATTTCTGGCCCCTCAGACCTGTCCTGGCAATACTGGTTCCGGACACCGGTGGTCCGCGGAGTGACTACGCTAGAGTCGGGTGAGCCCGAGACCGGCGTAGGGACACATCCAGTCTATATTAATCGAAATGAATGAGGGATGAGTAAACCATTAAAAAAGGACTTGTGGTACCCTGGGAGCTAAGTTTCGCCGGTCGCCTCCCCAGTCGCCAAAAAGAGTCGCATTGCTGCGAATTGCCATACGCGGAGCTGCTGACGATGGATAGATACGGCTCACGTGTTGCCGAGTTTCATGCTTATGGTCGGACAGCGATGAGTTGAAGAACATCTCGCGGTGGCCAGTACGGGAACCGCGAGGGTTAATGAATAGAATGTACACGTATGGCTAAGCAGGCGCAAGAACGTCTAGCATTACTCCCCATAGTGTTGCGAACGTGATTGTTCGGGATTAGGTTGCGCCAGATCATGGTGCCCTTACTAGAAGACCGGGGCGGCAGTACAAGGGGCCCCCCTCAAAAACGACGAAACCTTCGTAGGCGAGACTCCTACGGATATACTAGCTGACGCAAACAGGCGAGACTGGCAAGGGAAGGTACGGAAAACGATAGGACATATCTCGCAGTGTTGAATTCCACAGACGCATATCGCGTCCTTACTAACGACAACCGCCAACGGGACGAGCTACCCATGGTTGTGTGTCTTAAGCAGGCAGGACGGACTTGTAGGAACTCATGCCCGCCACATGTTCTTTGCGCGCTTGGACCATCCGCATCCGGTGCCCCCGCACTGACTATGCGAAATAGTGCCGACAAGATGGACTTTGAGCCTCCCCTACGGTGAAGAACATTAGACGGTTCGCGGGCTGAGTGTACTGCCGGCAGGCCGGCATCATAAGGATTACATTTTACTTGGAGCGGCGGCGAGGACTGGGCGACTAGCGACCAATTTCCGCGTTCCGGTAGTAACAGCCGTCGAGAATAGAGAGGTGGCCGAGGTTTGTTAATCAGCAGAAGAAGGTCTGCGGCTAAAAACGGCGAGTTACGTACCCCTACAAGTTCCCATTTAATACAAAATTATTTACTATCAAGAGGTTTCTGTCGAGGGGTGGTAACCCAAACAGTACAGTATTTGTATAGCTGCGGCTTCCCGTGGCACGGTCTAGTCCGGAGGACACGGCGGGAACGCCGGGCCGTAGCCTCGCCGTAGGCCTCCACTGGGCTCATATTACCACGACCGTAAACCT---ATGAGTACTGTCACTCGTGAGATCGCACCCAGGCCTGTCTGGGCCCAAATCTTTACGCAAGACCTTCAATTTCAAAAGTATTATGTCATGTCCCGCCATCGAGGACTTTTTAGGGCGTTTTGCCCCTGGTTATTTGAGGTTCAGTTTGGCCAGTGAGAGAGAAATATACAACGAGTTGAGCTAAGGT-AGCTCAAATGCTGCGGATGGTAGGCAAACAAGGCTCCAGTAAGCTTCGATTATGGGAACAGCTTTATTTGTTGGTTGACCTCTACCGTGCCTAAATTTTCGCGATTGCCTAGTTCGAGACAATTCCAAGTTAAAAGTGAACTACATCACTACTCGCCCTCCGCAGTATGGTCTTGCCACAATTACCGAAAGCTCTCGGTTAGCGAGCTCTTTATTAACGGAAGTCGTCTATGCCATTGTATTTTCTAGCGGTACACGCGATTCGAACTTCTGCTCGCTCGAACGCAGGTGCCTTGATAACACCCACATGATAAGCTCTGAATAGGCCGTAAATATGGATTGAGTCGCATGAGTCCACAGGCAGGCAAGAGATAGTCGTAGAGATCGCCTCGTAGGCCATGGGACTTAGACACCTAAGTGAGCGCGTTGACCATTCGGCGGTTGCAACCCGGTGTAGCTTACGCTCATACAGTTGAGAGTATGACAGAGGCAACTTATGAATACTGGAGCGGAGCATGTGCCGGATAATTATGGCGCGGTGCTCTTGCAGCGTTTGTTCCCGCAGCAGTAGCCCACGCGAATGACGAACTCTAGTCGTCAGAGTGCCCTGCGGCTGGATCTAGCTGGTATAAACGCCGAAACTCGGACTGGTTGACATTTTGAGCGGCTGCATTCTGGCGTCCCTCACTTACGTTCTGGTACTCAATTCCTGTGAACTCACCGAAACAATTGGGCAGCGTTGTAGCGAAGTTCGTTCGGCGACCATCCTTACACCTTGTAGCAGACGACAGAATAGCTGGGTGCCTGAGGAGTCACATTTAAAACAATTTCGTTCAGCCTAAGTCTACATTCTATCTGGCTCCCCCAACTCAACAACTCTTCGTTTGATTCCTCTTGTCATTAAGGTAACCTTTTATTCTCAGCCCCAGCCCATTGTTA--------------CCCACAGGGATCGAACGTTACACACATTCTAGAGCATTTAAGGGTGCCAAGCCTCGTCGCTCTTGAGGAACATTTGTTTTCGATGAATAATTCGCCTGCCTTTCACCGCTGGTCGCATGCGGGTTAAGGAGGCGCTCTGTGTTAGTG-------------------------------------------------------ACAA-------CAGAAGGAAATACGGAGGCGAGTTGAGCATCATGCGAAGATAGAGCGACGTAACCAAGGTAGTGAGGTTATAATAAGGGCAATTAGTGTTCGACACGGCTAGCCATTGGTCCATCCAAGGCAATAGACCGCTAATACAGGACGTGAGGGTAAATGAGACCGCAGGAGACTTTGTCGACCTAAGCCGATGGATCGAATCAAGCAGGAGGGGTCGGAGGAGCAACTAAATATCGCATAGGCCCTGAAGGGCATCACCCGTTCTGGGTGTAATCGGCCAGTGCGGATCGCGCGCAGATCCGGAAGACCCACACCGGCCAGATCAGATACTTGCAAAATGAAGGCGTATGATAGTGCCATCATGCAGACCCATCTTCCCCGTGAAGGCATCGCTGTTTGCCTATGGTGTAAGACAAGTCCGTTCTTTGAACATGTTCCGGATGTATGCGGGCCCTTCCCAACGGTGGGCGGGTGATCGTATCAAACACCTTTCCCGAAATGGTGTCTCTTAGGCGTGGTCTGGATATCGTTGTATCAACAACTCGCCTTCCGCCGCGTGCCTCCTCAGTTACTCACGCAACTTCTTATGGCCTGAAACTTCTAAGTATAGATCATGGTATGAGATCTACTAGAGCAGGCCGGAAGAATGATGAGCTCCTACCAGTATTGTGGACAGGGTACCTTGATATGTTTGGTCAGGCCAACCCCTGGACGGAGTCGAAGCCTCATGCGCAGGCTCGCGGTGTATTTTGCTGGACGTCCTGGTACGAAATATCCCCGGGGTAACCTAATTTGTTCGCATGGCTTACCGCCCGCTCTCCCCCCCTGTCTAGCCCTGTCTTGATGCACCCCGTCTGGCTTAAGGCGTTGGAGACAACTGTGCGAGGTAGGTACATGTATTCACGCAGTTGAGAGCAGCTTCTGCTGCACGAAGCAGAGCGAGAGCAAGAGGTAAGGAGTTTGGTGGGGAATGTATGGGTCCATGCGAGAGTTCCTCCATAACGACTCAGGACTTACTGTAGGATCTGGGCTTGATAGAACATGGAGAGGCTATTAATCAACCCAGTAAAGGATGCGAGGACTCTCTGCCACTCATTTCACCGGGGCGAACAGGAATCATCTCCAACCGGTTGAGCGCCGAAGTTGAAACACCGGGGGATGAATTCATAAAGGATCGTTGCCTATCAACAGGGCCTCCAACTTTGTGATCCTTAATGTTCCGCTTCTCCCCCTCATAGCAGCGCTAAACCTAAGTCCTGCTTGCATTATTGATAACAATCGCTCCTGCTAGGAGTCATTCCCGTTTATAAAAACCGGATAAATTA-ATGATGTAGGATCATGT------GCCCCCTTTGTCATCATGCACCCACACCCCTGGCACCGGATGACAGTGAGAATCTTACCAATAGACCCATGATAATTACCGATTGCACGTAGCACGGGAGGCACCTTACAGCAGTGACGTCTAATATTTATCTATTCCCCCTAGTTACAGGTCGCTAACTGAAGTCTGTACTCGAGTCTCCCGACGCGGATCCTGGGTTACATTGCAACAGTTTGTTTGTTTTCTGCGTGAGCGTAACAGGCATGAGTCCGTGTTATCAACTCAACCCACCATAGCCGACATAAAAAAGAGATGGGTCGTCCGAAACTGGAGGTGCTAGGAGGACGTAGGTATGCGGGCGAGATAACCGCGGTTATATGGAAACGCCTCGGCGTTTGGAGGGAGGAGTACAAACTGGGATTGCTACGCCAGATTCTAAAGTATGTTACGCAGGCTCCAGCTATAACATTGATTTGATCTTAACGAACAACGAAGGATCT---GTGGTAAGCTGCCTAGGTGGTCTTAGGTAAGGGAGATAAGGATCCCGTAATTCGTGACGACAATCATTCTAGCAGAAAATACTGGAAAACGGGCGCCCCGGAACACTGGAAGACTTGATCGGCACTTTCTGCGCGGAGGAGCGTGTGCCGCCTCAGCTGGAATCCTTTGCGAATCTGTACGAGGACGTTGAGCACTGACCTACCTTGGTCAGGTAGATATTACCAGGCAACCAGGCCTCGCGTCAAAATGATACGTTCCTCATCCATCCGTCTAAGCACCTTCTTTTTACAAGAGTGCCAACCAATCATCAGTATTTCGCGTAACGGATGATTCAACCCATGTCGTAGGCCACTTCATACGTTTTCGGAGTAAACAAGCTCTTCGTCAGCGCGCTGGCATGGGCCTGCACGTATTACTGCCTAAAGTCAGGAGACTTTGGATCCGCTCGGAAGTTGGTACTCTCAAAATCCTAGGATATAGCCGACAGATGCATACTTACTTGCACTAGGCACGTGTGACAGGTGTAGTGCGGAGATGGGAGTATGATCTAGCACAGCGTCCACTAGGCCTATGGTCGTGTGCGCTTACTGGGTAAGATCTTAATCACTACAATCCGTTCCCTAAGTAATTAGCAAGGTGGTTATACTTGAGTGGATAACCAACATGCAGGTTCTAAGTCTCGCTCAAATGTCGTAACAATGTGCACATACATATGGGGAAGTAGTTCCCGTCATTCATCGCACTGGTTCCGAACAGCATACTGGGGAGTTCGTCGGATTAATTAATTTCGAGTCCTGACTTCGAACTCCTACCGAGCTAAATGGATGCGGATTTCTCTCATCGTCACTTTCTTAA
>LS1244
[truncated: 13,415,320 more chars]
