# Supplementary material for: A Comprehensive Evaluation of the Genetic Relatedness of Listeria monocytogenes Serotype 4b Variant Strains
Source: Front Public Health. 2017 Sep 13;5:241. doi: 10.3389/fpubh.2017.00241 (PMC5601410; doi:10.3389/fpubh.2017.00241)
Supplement: Data Sheet S2 — The SNP alignment FASTA file generated from the six gene multi-virulence-locus sequence typing analysis. [file Data_Sheet_2.FASTA]

>07PF0776
CATTTATTCCCGTTTATTAAAAGACAGAATTATTATGTTAGGATCTGCAATTGATGATAACGTGGCGAATTCGATCGTTTCTCAATTACTCTTCTTAGATGCACAAGATCCTGAAAAAGATATTTTCCTATATATCAATTCACCAGGTGGAAGTATTTCAGCTGGTATGGCCATTTACGATACAATGAATTTCGTTAAAGCGGACGTACAAACTATCGGCATGGGTATGGCAGCTTCCATGGGCTCATTCTTACTAACAGCTGGTGCAAATGGCAAACGGTTTGCCTTGCCAAACGCTGAAATTATGATTCACCAACCACTTGGTGGCGCTCAAGGTCAAGCGACTGAAATCGAAATCGCTGCTCGCCACATTTTAAAAATCAAAGAACGTATGAATACGATTATGGCTGAGAAAACTGTGGCTCTTAGAGAAGCTGGGTTTCAAGATGACTTTATTCTTGTACTTGGCGCAACTAGAAAAGAAGATGCAAATTTAGCGGCCAAAAACCACATTTCCCTCACTGTTTTTAGAGAGGACTGGCTAGAGGACCTAACCTTAGAAGCGCCACTTCGCATTCATTTAAAAGTAGATAGCGGTATGGGGCGTCTTGGGATTCGTACAACCGACGAAGCAAGGCGAATCGAAACGACAATTGCTAAAGACAATCAACTACAACTAGAAGGTATCTACACGCATTTTGCGACAGCCGACCAACTTGAAACTAGTTATTTCGAACAACAATTAGCTAAGTTCCAAACCATTTTAACGAGTTTAAAAAATCGCCCAACGTATGTTCATACAGCCAATTCAGCTGCTTCATTATTACAGCCACAAATCGGGTTTGATGCGATTCGCTTTGGT--------------TTACACAGTAAGTTATGATGTTGATGGAACGGTAATAAAAACAAAAGTAGAGGCAGGGACGCGAATAACTGCACCTAAACCTCCGACCAAACAAGGCTATGTTTTTAAAGGCTGGTATACTGAAAAAAATGGTGGACATGAGTGGGATTTTAGTACGGATTATATGTCCGGAAACGATTTTACTTTGTACGCGATGTTTAAAGCGGAAACGACTGAAAAAGCAGTGAATTTAACACGCTATGTTAAATATATTCGCGGGAATGCGGGGATCTACAAACTTCCAAGAGAAGATAACTCGCTTAAACAAGGAACGCTAGCCTCGCACCGCTGTAAAGCTTTAACTGTTGATAGAGAAGCGCGAAATGGCGGTGAATTATGGTACAGGTTAAAAAATATTGGCTGGACCAAAGCTGAAAATCTTTCCTTAGACCAACTTCATCTATCCCACAATCAAATAAGTGACCTTAGTCCTTTAAATGATCTAACTAAATTAGAAGAGCTATCTATGAATAGAAATAGACTGAAAAATTTAAACGGAATTCCAAGTGCTTGTTTATCTCGTTTGTTTGTAGATAACAACGAACTCCGAGATACTGACTCGCTTATTCATTTGAAAAATCTAGAAATCTTATCTATTCGTAATAATAAGCTAAAAAGTATTGTGATGCTTGGCTTTTTATCTAAACTAGAGGTATTAGATTTGCATGGTAATGAAATAACAAATACAGGTGGACTAACTAGATTGAAGAAAGTTAACTGGATAGATTTAACTGGTCAGAAATGTGTGAATGAACCAGTAAGATACCAACCAGAATTGTATATAACAAATACTGTCAAAGACCCAGATGG-------GAAACAAACACCCATTATTATGATAACCGCACGTGACTCAGTTATCGATCGTGTATCCGGACTGGATCACGGAGCAGATGATTACATCGTCAAACCCTTCGCTATTGAAGAATTACTTGCGCGCCTTCGCTCGCTATTGCGTCGGGTGGAAAATGCAGAACAATCTGCTAAACAAACAACGCTACAGTATCGTAATCTAATTGTTGAAAAGGAAAATCGCATTGTCAAACGCGACGAAGAAATCATTGACTTAACAAAACGAGAGTATGAACTTTTACTTACGTTAATGGAAAATGTTAATATCGTTCTTACGCGGGAAGTGTTACTCAATAAAGTATGGGGTTATGAAACAGAAGTAGAAACAAATGTAGTGGATGTGTACGTTCGTTACTTACGAAATAAAATTGATCATCCTGACGAAGAAAGTTATATCCAAACAGTTCGCGGGCAATTTCATAAAAAAGAACTTATTTTTAACCAATGGGATCCACAAGAATATTGTATTTTCCTATATGATGGTATTACAAAGCTTACAAGTATTAGTGAGAACGGGACCATCATGAATTTACAATACTATAAAGGTGCTTTCGTTATAATGTCTGGCTTTATCGATACAGAAACATCGGTTGGCTATTATAATTTAGAAGTCATTAGCGAACAGGCTACCGCATACGTTATCAAAATAAACGAACTAAAAGAACTACTGAGCAAGAATCTTACGCACTTTTTCTATGTTTTCCAAACCCTACAAAAACAAGTTTCATACAGCCTAGCCAAATTTAATGATTTTTCGATTAACGGGAAGCTCGGCTCTATTTGCGGTCAACTTTTAATCCTGACCTATGTGTATGGTAAAGAAACTCCTGATGGCATCAAGATTACACTGGATAATTTAACAATGCAGGAGTTAGGCTATT
>411
CATTTATTCCCGTTTATTAAAAGACAGAATTATTATGTTAGGATCTGCAATTGATGATAACGTGGCGAATTCGATCGTTTCTCAATTACTCTTCTTAGATGCACAAGATCCTGAAAAAGATATTTTCCTATATATCAATTCACCAGGTGGAAGTATTTCAGCTGGTATGGCCATTTACGATACAATGAATTTCGTTAAAGCGGACGTACAAACTATCGGCATGGGTATGGCAGCTTCCATGGGCTCATTCTTACTAACAGCTGGTGCAAATGGCAAACGGTTTGCCTTGCCAAACGCTGAAATTATGATTCACCAACCACTTGGTGGCGCTCAAGGTCAAGCGACTGAAATCGAAATCGCTGCTCGCCACATTTTAAAAATCAAAGAACGTATGAATACGATTATGGCTGAGAAAACTGTGGCTCTTAGAGAAGCTGGGTTTCAAGATGACTTTATTCTTGTACTTGGCGCAACTAGAAAAGAAGATGCAAATTTAGCGGCCAAAAACCACATTTCCCTCACTGTTTTTAGAGAGGACTGGCTAGAGGAACTAACCTTAGAAGCGCCACTTCGCATTCATTTAAAAGTAGATAGCGGTATGGGGCGTCTTGGGATTCGTACAACCGACGAAGCAAGGCGAATCGAAACGACAATTGCTAAAGACAATCAACTACAACTAGAAGGTATCTACACGCATTTTGCGACAGCCGACCAACTTGAAACTAGTTATTTCGAACAACAATTAGCTAAGTTCCAAACCATTTTAACGAGTTTAAAAAATCGCCCAACGTATGTTCATACAGCCAATTCAGCTGCTTCATTATTACAGCCACAAATCGGGTTTGATGCGATTCGCTTTGGT-------------T-TACACAGTAAGTTATGATGTTGATGGAACGGTAATAAAAACAAAAGTAGAGGCAGGGACGCGAATAACTGCACCTAAACCTCCGACCAAACAAGGCTATGTTTTTAAAGGCTGGTATACTGAAAAAAATGGTGGACATGAGTGGAATTTTAGTACGGATTATATGTCCGGAAACGATTTTACTTTGTACGCGATGTTTAAAGCGGAAACGACTGAAAAAGCAGTGAATTTAACACGCTATGTTAAATATATTCGCGGGAATGCGGGGATCTACAAACTTCCAAGAGAAGATAACTCGCTTAAACAAGGAACGCTAGCCTCGCACCGCTGTAAAGCTTTAACTGTTGATAGAGAAGCGCGAAATGGCGGTGAATTATGGTACAGGTTAAAAAATATTGGCTGGACCAAAGCTGAAAATCTTTCCTTAGACCAACTTCATCTATCCCACAATCAAATAAGTGACCTTAGTCCTTTAAAGGATCTAACTAAATTAGAAGAGCTATCTGTGAATAGAAATAGACTGAAAAATTTAAACGGAATTCCAAGTGCTTGTTTATCTCGTTTGTTTGTAGATAACAACGAACTCCGAGATACTGACTCGCTTATTCATTTGAAAAATCTAGAAATCTTATCTATTCGTAATAATAAGCTAAAAAGTATTGTGATGCTTGGTTTTTTATCTAAACTAGAGGTATTAGATTTGCATGGTAATGAAATAACAAATACAGGTGGACTAACTAGATTGAAGAAAGTTAACTGGATAGATTTAACTGGTCAGAAATGTGTGAATGAACCAGTAAGATACCAACCAGAATTGTATATAACAAATACTGTCAAAGACCCAGATGG-------GAAACAAACACCCATTATTATGATAACCGCACGTGACTCTGTTATCGACCGTGTATCCGGACTGGATCACGGAGCAGATGATTACATCGTCAAACCCTTCGCTATTGAAGAATTACTTGCGCGCCTTCGCTCGCTATTGCGTCGGGTGGAAAATGCAGAACAATCTGCTAAACAAACAACGCTACAGTATCGTAATCTAATTGTTGAAAAGGAAAATCGCATTGTCAAACGCGACGAAGAAATCATTGACTTAACAAAACGAGAGTATGAACTTTTACTTACGTTAATGGAAAATGTTAATATCGTTCTTACGCGGGAAGTGTTACTCAATAAAGTATGGGGTTATGAAACAGAAGTAGAAACAAATGTAGTGGATGTGTACGTTCGTTACTTACGAAATAAAATTGATCATCCTGACGAAGAAAGTTATATCCAAACAGTTCGCGGGCAATTTCATAAAAAAGAACTTATTTTTAACCAATGGGATCCACAAGAATATTGTATTTTCCTATATGATGGTATTACAAAGCTTACAAGTATTAGCGAGAACGGGACCATCATGAATTTACAATACTATAAAGGTGCTTTCGTTATAATGTCTGGCTTTATCGATACAGAAACATCGGTTGGCTATTATAATTTAGAAGTCATTAGCGAACAGGCTACCGCATACGTTATCAAAATAAACGAACTAAAAGAACTACTGAGCAAGAATCTTACGCACTTTTTCTATGTTTTCCAAACCCTACAAAAACAAGTTTCATACAGCCTAGCCAAATTTAATGATTTTTCGATTAACGGGAAGCTCGGCTCTATTTGCGGTCAACTTTTAATCCTGACCTATGTGTATGGTAAAGAAACTCCTGATGGCATCAAGATTACACTGGATAATTTAACAATGCAGGAGTTAGGCTATT
>AppC1
CATTTATTCCCGTTTATTAAAAGACAGAATTATTATGTTAGGATCTGCAATTGATGATAACGTGGCGAATTCGATCGTTTCTCAATTACTCTTCTTAGATGCACAAGATCCTGAAAAAGATATTTTCCTATATATCAATTCACCAGGTGGAAGTATTTCAGCTGGTATGGCCATTTACGATACAATGAATTTCGTTAAAGCGGACGTACAAACTATCGGCATGGGTATGGCAGCTTCCATGGGCTCATTCTTACTAACAGCTGGTGCAAATGGCAAACGGTTTGCCTTGCCAAACGCTGAAATTATGATTCACCAACCACTTGGTGGCGCTCAAGGTCAAGCGACTGAAATCGAAATCGCTGCTCGCCACATTTTAAAAATCAAAGAACGTATGAATACGATTATGGCTGAGAAAACTGTGGCTCTTAGAGAAGCTGGGTTTCAAGATGACTTTATTCTTGTACTTGGCGCAACTAGAAAAGAAGATGCAAATTTAGCGGCCAAAAACCACATTTCCCTCACTGTTTTTAGAGAGGACTGGCTAGAGGACCTAACCTTAGAAGCGCCACTTCGCATTCATTTAAAAGTAGATAGCGGTATGGGGCGTCTTGGGATTCGTACAACCGACGAAGCAAGGCGAATCGAAACGACAATTGCTAAAGACAATCAACTACAACTAGAAGGTATCTACACGCATTTTGCGACAGCCGACCAACTTGAAACTAGTTATTTCGAACAACAATTAGCTAAGTTCCAAACCATTTTAACGAGTTTAAAAAATCGCCCAACGTATGTTCATACAGCCAATTCAGCTGCTTCATTATTACAGCCACAAATCGGGTTTGATGCGATTCGCTTTGGT--------------TTACACAGTAAGTTATGATGTTGATGGAACGGTAATAAAAACAAAAGTAGAGGCAGGGACGCGAATAACTGCACCTAAACCTCCGACTAAACAAGGCTATGTTTTTAAAGGCTGGTATACTGAAAAAAATGGTGGACATGAGTGGGATTTTAGTACGGATTATATGTCCGGAAACGATTTTACTTTGTACGCGATGTTTAAAGCGGAAACGACTGAAAAAGCAGTGAATTTAACACGCTATGTTAAATATATTCGCGGGAATGCGGGGATCTACAAACTTCCAAGAGAAGATAACTCGCTTAAACAAGGAACGCTAGCCTCGCACCGCTGTAAAGCTTTAACTGTTGATAGAGAAGCGCGAAATGGCGGTGAATTATGGTACAGGTTAAAAAATATTGGCTGGACCAAAGCTGAAAATCTTTCCTTAGACCAACTTCATCTATCCCACAATCAAATAAGTGACCTTAGTCCTTTAAAGGATCTAACTAAATTAGAAGAGCTATCTATGAATAGAAATAGACTGAAAAATTTAAACGGAATTCCAAGTGCTTGTTTATCTCGTTTGTTTGTAGATAACAACGAACTCCGAGATACTGACTCGCTTATTCATTTGAAAAATCTAGAAATCTTATCTATTCGTAATAATAAGCTAAAAAGTATTGTGATGCTTGGCTTTTTATCTAAACTAGAGGTATTAGATTTGCATGGTAATGAAATAACAAATACAGGTGGACTAACTAGATTGAAGAAAGTTAACTGGATAGATTTAACTGGTCAGAAATGTGTGAATGAACCAGTAAGATACCAACCAGAATTGTATATAACAAATACTGTCAAAGACCCAGATGG-------GAAACAAACACCCATTATTATGATAACCGCACGTGACTCAGTTATCGATCGTGTATCCGGACTGGATCACGGAGCAGATGATTACATCGTCAAACCCTTCGCTATTGAAGAATTACTTGCGCGCCTTCGCTCGCTATTGCGTCGGGTGGAAAATGCAGAACAATCTGCTAAACAAACAACGCTACAGTATCGTAATCTAATTGTTGAAAAGGAAAATCGCATTGTCAAACGCGACGAAGAAATCATTGACTTAACAAAACGAGAGTATGAACTTTTACTTACGTTAATGGAAAATGTTAATATCGTTCTTACGCGGGAAGTGTTACTCAATAAAGTATGGGGTTATGAAACAGAAGTAGAAACAAATGTAGTGGATGTGTACGTTCGTTACTTACGAAATAAAATTGATCATCCTGACGAAGAAAGTTATATCCAAACAGTTCGCGGGCAATTTCATAAAAAAGAACTTATTTTTAACCAATGGGATCCACAAGAATATTGTATTTTCCTATATGATGGTATTACAAAGCTTACAAGTATTAGTGAGAACGGGACCATCATGAATTTACAATACTATAAAGGTGCTTTCGTTATAATGTCTGGCTTTATCGATACAGAAACATCGGTTGGCTATTATAATTTAGAAGTCATTAGCGAACAGGCTACCGCATACGTTATCAAAATAAACGAACTAAAAGAACTACTGAGCAAGAATCTTACGCACTTTTTCTATGTTTTCCAAACCCTACAAAAACAAGTTTCATACAGCCTAGCCAAATTTAATGATTTTTCGATTAACGGGAAGCTCGGCTCTATTTGCGGTCAACTTTTAATCCTGACCTATGTGTATGGTAAAGAAACTCCTGATGGCATCAAGATTACACTGGATAATTTAACAATGCAGGAGTTAGGCTATT
>AppC10
CATTTATTCCCGTTTATTAAAAGACAGAATTATTATGTTAGGATCTGCAATTGATGATAACGTGGCGAATTCGATCGTTTCTCAATTACTCTTCTTAGATGCACAAGATCCTGAAAAAGATATTTTCCTATATATCAATTCACCAGGTGGAAGTATTTCAGCTGGTATGGCCATTTACGATACAATGAATTTCGTTAAAGCGGACGTACAAACTATCGGCATGGGTATGGCAGCTTCCATGGGCTCATTCTTACTAACAGCTGGTGCAAATGGCAAACGGTTTGCCTTGCCAAACGCTGAAATTATGATTCACCAACCACTTGGTGGCGCTCAAGGTCAAGCGACTGAAATCGAAATCGCTGCTCGCCACATTTTAAAAATCAAAGAACGTATGAATACGATTATGGCTGAGAAAACTGTGGCTCTTAGAGAAGCTGGGTTTCAAGATGACTTTATTCTTGTACTTGGCGCAACTAGAAAAGAAGATGCAAATTTAGCGGCCAAAAACCACATTTCCCTCACTGTTTTTAGAGAGGACTGGCTAGAGGACCTAACCTTAGAAGCGCCACTTCGCATTCATTTAAAAGTAGATAGCGGTATGGGGCGTCTTGGGATTCGTACAACCGACGAAGCAAGGCGAATCGAAACGACAATTGCTAAAGACAATCAACTACAACTAGAAGGTATCTACACGCATTTTGCGACAGCCGACCAACTTGAAACTAGTTATTTCGAACAACAATTAGCTAAGTTCCAAACCATTTTAACGAGTTTAAAAAATCGCCCAACGTATGTTCATACAGCCAATTCAGCTGCTTCATTATTACAGCCACAAATCGGGTTTGATGCGATTCGCTTTGGT--------------TTACACAGTAAGTTATGATGTTGATGGAACGGTAATAAAAACAAAAGTAGAGGCAGGGACGCGAATAACTGCACCTAAACCTCCGACTAAACAAGGCTATGTTTTTAAAGGCTGGTATACTGAAAAAAATGGTGGACATGAGTGGGATTTTAGTACGGATTATATGTCCGGAAACGATTTTACTTTGTACGCGATGTTTAAAGCGGAAACGACTGAAAAAGCAGTGAATTTAACACGCTATGTTAAATATATTCGCGGGAATGCGGGGATCTACAAACTTCCAAGAGAAGATAACTCGCTTAAACAAGGAACGCTAGCCTCGCACCGCTGTAAAGCTTTAACTGTTGATAGAGAAGCGCGAAATGGCGGTGAATTATGGTACAGGTTAAAAAATATTGGCTGGACCAAAGCTGAAAATCTTTCCTTAGACCAACTTCATCTATCCCACAATCAAATAAGTGACCTTAGTCCTTTAAAGGATCTAACTAAATTAGAAGAGCTATCTATGAATAGAAATAGACTGAAAAATTTAAACGGAATTCCAAGTGCTTGTTTATCTCGTTTGTTTGTAGATAACAACGAACTCCGAGATACTGACTCGCTTATTCATTTGAAAAATCTAGAAATCTTATCTATTCGTAATAATAAGCTAAAAAGTATTGTGATGCTTGGCTTTTTATCTAAACTAGAGGTATTAGATTTGCATGGTAATGAAATAACAAATACAGGTGGACTAACTAGATTGAAGAAAGTTAACTGGATAGATTTAACTGGTCAGAAATGTGTGAATGAACCAGTAAGATACCAACCAGAATTGTATATAACAAATACTGTCAAAGACCCAGATGG-------GAAACAAACACCCATTATTATGATAACCGCACGTGACTCAGTTATCGATCGTGTATCCGGACTGGATCACGGAGCAGATGATTACATCGTCAAACCCTTCGCTATTGAAGAATTACTTGCGCGCCTTCGCTCGCTATTGCGTCGGGTGGAAAATGCAGAACAATCTGCTAAACAAACAACGCTACAGTATCGTAATCTAATTGTTGAAAAGGAAAATCGCATTGTCAAACGCGACGAAGAAATCATTGACTTAACAAAACGAGAGTATGAACTTTTACTTACGTTAATGGAAAATGTTAATATCGTTCTTACGCGGGAAGTGTTACTCAATAAAGTATGGGGTTATGAAACAGAAGTAGAAACAAATGTAGTGGATGTGTACGTTCGTTACTTACGAAATAAAATTGATCATCCTGACGAAGAAAGTTATATCCAAACAGTTCGCGGGCAATTTCATAAAAAAGAACTTATTTTTAACCAATGGGATCCACAAGAATATTGTATTTTCCTATATGATGGTATTACAAAGCTTACAAGTATTAGTGAGAACGGGACCATCATGAATTTACAATACTATAAAGGTGCTTTCGTTATAATGTCTGGCTTTATCGATACAGAAACATCGGTTGGCTATTATAATTTAGAAGTCATTAGCGAACAGGCTACCGCATACGTTATCAAAATAAACGAACTAAAAGAACTACTGAGCAAGAATCTTACGCACTTTTTCTATGTTTTCCAAACCCTACAAAAACAAGTTTCATACAGCCTAGCCAAATTTAATGATTTTTCGATTAACGGGAAGCTCGGCTCTATTTGCGGTCAACTTTTAATCCTGACCTATGTGTATGGTAAAGAAACTCCTGATGGCATCAAGATTACACTGGATAATTTAACAATGCAGGAGTTAGGCTATT
>AppC2
CATTTATTCCCGTTTATTAAAAGACAGAATTATTATGTTAGGATCTGCAATTGATGATAACGTGGCGAATTCGATCGTTTCTCAATTACTCTTCTTAGATGCACAAGATCCTGAAAAAGATATTTTCCTATATATCAATTCACCAGGTGGAAGTATTTCAGCTGGTATGGCCATTTACGATACAATGAATTTCGTTAAAGCGGACGTACAAACTATCGGCATGGGTATGGCAGCTTCCATGGGCTCATTCTTACTAACAGCTGGTGCAAATGGCAAACGGTTTGCCTTGCCAAACGCTGAAATTATGATTCACCAACCACTTGGTGGCGCTCAAGGTCAAGCGACTGAAATCGAAATCGCTGCTCGCCACATTTTAAAAATCAAAGAACGTATGAATACGATTATGGCTGAGAAAACTGTGGCTCTTAGAGAAGCTGGGTTTCAAGATGACTTTATTCTTGTACTTGGCGCAACTAGAAAAGAAGATGCAAATTTAGCGGCCAAAAACCACATTTCCCTCACTGTTTTTAGAGAGGACTGGCTAGAGGACCTAACCTTAGAAGCGCCACTTCGCATTCATTTAAAAGTAGATAGCGGTATGGGGCGTCTTGGGATTCGTACAACCGACGAAGCAAGGCGAATCGAAACGACAATTGCTAAAGACAATCAACTACAACTAGAAGGTATCTACACGCATTTTGCGACAGCCGACCAACTTGAAACTAGTTATTTCGAACAACAATTAGCTAAGTTCCAAACCATTTTAACGAGTTTAAAAAATCGCCCAACGTATGTTCATACAGCCAATTCAGCTGCTTCATTATTACAGCCACAAATCGGGTTTGATGCGATTCGCTTTGGT--------------TTACACAGTAAGTTATGATGTTGATGGAACGGTAATAAAAACAAAAGTAGAGGCAGGGACGCGAATAACTGCACCTAAACCTCCGACTAAACAAGGCTATGTTTTTAAAGGCTGGTATACTGAAAAAAATGGTGGACATGAGTGGGATTTTAGTACGGATTATATGTCCGGAAACGATTTTACTTTGTACGCGATGTTTAAAGCGGAAACGACTGAAAAAGCAGTGAATTTAACACGCTATGTTAAATATATTCGCGGGAATGCGGGGATCTACAAACTTCCAAGAGAAGATAACTCGCTTAAACAAGGAACGCTAGCCTCGCACCGCTGTAAAGCTTTAACTGTTGATAGAGAAGCGCGAAATGGCGGTGAATTATGGTACAGGTTAAAAAATATTGGCTGGACCAAAGCTGAAAATCTTTCCTTAGACCAACTTCATCTATCCCACAATCAAATAAGTGACCTTAGTCCTTTAAAGGATCTAACTAAATTAGAAGAGCTATCTATGAATAGAAATAGACTGAAAAATTTAAACGGAATTCCAAGTGCTTGTTTATCTCGTTTGTTTGTAGATAACAACGAACTCCGAGATACTGACTCGCTTATTCATTTGAAAAATCTAGAAATCTTATCTATTCGTAATAATAAGCTAAAAAGTATTGTGATGCTTGGCTTTTTATCTAAACTAGAGGTATTAGATTTGCATGGTAATGAAATAACAAATACAGGTGGACTAACTAGATTGAAGAAAGTTAACTGGATAGATTTAACTGGTCAGAAATGTGTGAATGAACCAGTAAGATACCAACCAGAATTGTATATAACAAATACTGTCAAAGACCCAGATGG-------GAAACAAACACCCATTATTATGATAACCGCACGTGACTCAGTTATCGATCGTGTATCCGGACTGGATCACGGAGCAGATGATTACATCGTCAAACCCTTCGCTATTGAAGAATTACTTGCGCGCCTTCGCTCGCTATTGCGTCGGGTGGAAAATGCAGAACAATCTGCTAAACAAACAACGCTACAGTATCGTAATCTAATTGTTGAAAAGGAAAATCGCATTGTCAAACGCGACGAAGAAATCATTGACTTAACAAAACGAGAGTATGAACTTTTACTTACGTTAATGGAAAATGTTAATATCGTTCTTACGCGGGAAGTGTTACTCAATAAAGTATGGGGTTATGAAACAGAAGTAGAAACAAATGTAGTGGATGTGTACGTTCGTTACTTACGAAATAAAATTGATCATCCTGACGAAGAAAGTTATATCCAAACAGTTCGCGGGCAATTTCATAAAAAAGAACTTATTTTTAACCAATGGGATCCACAAGAATATTGTATTTTCCTATATGATGGTATTACAAAGCTTACAAGTATTAGTGAGAACGGGACCATCATGAATTTACAATACTATAAAGGTGCTTTCGTTATAATGTCTGGCTTTATCGATACAGAAACATCGGTTGGCTATTATAATTTAGAAGTCATTAGCGAACAGGCTACCGCATACGTTATCAAAATAAACGAACTAAAAGAACTACTGAGCAAGAATCTTACGCACTTTTTCTATGTTTTCCAAACCCTACAAAAACAAGTTTCATACAGCCTAGCCAAATTTAATGATTTTTCGATTAACGGGAAGCTCGGCTCTATTTGCGGTCAACTTTTAATCCTGACCTATGTGTATGGTAAAGAAACTCCTGATGGCATCAAGATTACACTGGATAATTTAACAATGCAGGAGTTAGGCTATT
>AppC3
CATTTATTCCCGTTTATTAAAAGACAGAATTATTATGTTAGGATCTGCAATTGATGATAACGTGGCGAATTCGATCGTTTCTCAATTACTCTTCTTAGATGCACAAGATCCTGAAAAAGATATTTTCCTATATATCAATTCACCAGGTGGAAGTATTTCAGCTGGTATGGCCATTTACGATACAATGAATTTCGTTAAAGCGGACGTACAAACTATCGGCATGGGTATGGCAGCTTCCATGGGCTCATTCTTACTAACAGCTGGTGCAAATGGCAAACGGTTTGCCTTGCCAAACGCTGAAATTATGATTCACCAACCACTTGGTGGCGCTCAAGGTCAAGCGACTGAAATCGAAATCGCTGCTCGCCACATTTTAAAAATCAAAGAACGTATGAATACGATTATGGCTGAGAAAACTGTGGCTCTTAGAGAAGCTGGGTTTCAAGATGACTTTATTCTTGTACTTGGCGCAACTAGAAAAGAAGATGCAAATTTAGCGGCCAAAAACCACATTTCCCTCACTGTTTTTAGAGAGGACTGGCTAGAGGAACTAACCTTAGAAGCGCCACTTCGCATTCATTTAAAAGTAGATAGCGGTATGGGGCGTCTTGGGATTCGTACAACCGACGAAGCAAGGCGAATCGAAACGACAATTGCTAAAGACAATCAACTACAACTAGAAGGTATCTACACGCATTTTGCGACAGCCGACCAACTTGAAACTAGTTATTTCGAACAACAATTAGCTAAGTTCCAAACCATTTTAACGAGTTTAAAAAATCGCCCAACGTATGTTCATACAGCCAATTCAGCTGCTTCATTATTACAGCCACAAATCGGGTTTGATGCGATTCGCTTTGGT-------------T-TACACAGTAAGTTATGATGTTGATGGAACGGTAATAAAAACAAAAGTAGAGGCAGGGACGCGAATAACTGCACCTAAACCTCCGACCAAACAAGGCTATGTTTTTAAAGGCTGGTATACTGAAAAAAATGGTGGACATGAGTGGAATTTTAGTACGGATTATATGTCCGGAAACGATTTTACTTTGTACGCGATGTTTAAAGCGGAAACGACTGAAAAAGCAGTGAATTTAACACGCTATGTTAAATATATTCGCGGGAATGCGGGGATCTACAAACTTCCAAGAGAAGATAACTCGCTTAAACAAGGAACGCTAGCCTCGCACCGCTGTAAAGCTTTAACTGTTGATAGAGAAGCGCGAAATGGCGGTGAATTATGGTACAGGTTAAAAAATATTGGCTGGACCAAAGCTGAAAATCTTTCCTTAGACCAACTTCATCTATCCCACAATCAAATAAGTGACCTTAGTCCTTTAAAGGATCTAACTAAATTAGAAGAGCTATCTGTGAATAGAAATAGACTGAAAAATTTAAACGGAATTCCAAGTGCTTGTTTATCTCGTTTGTTTGTAGATAACAACGAACTCCGAGATACTGACTCGCTTATTCATTTGAAAAATCTAGAAATCTTATCTATTCGTAATAATAAGCTAAAAAGTATTGTGATGCTTGGTTTTTTATCTAAACTAGAGGTATTAGATTTGCATGGTAATGAAATAACAAATACAGGTGGACTAACTAGATTGAAGAAAGTTAACTGGATAGATTTAACTGGTCAGAAATGTGTGAATGAACCAGTAAGATACCAACCAGAATTGTATATAACAAATACTGTCAAAGACCCAGATGG-------GAAACAAACACCCATTATTATGATAACCGCACGTGACTCTGTTATCGACCGTGTATCCGGACTGGATCACGGAGCAGATGATTACATCGTCAAACCCTTCGCTATTGAAGAATTACTTGCGCGCCTTCGCTCGCTATTGCGTCGGGTGGAAAATGCAGAACAATCTGCTAAACAAACAACGCTACAGTATCGTAATCTAATTGTTGAAAAGGAAAATCGCATTGTCAAACGCGACGAAGAAATCATTGACTTAACAAAACGAGAGTATGAACTTTTACTTACGTTAATGGAAAATGTTAATATCGTTCTTACGCGGGAAGTGTTACTCAATAAAGTATGGGGTTATGAAACAGAAGTAGAAACAAATGTAGTGGATGTGTACGTTCGTTACTTACGAAATAAAATTGATCATCCTGACGAAGAAAGTTATATCCAAACAGTTCGCGGGCAATTTCATAAAAAAGAACTTATTTTTAACCAATGGGATCCACAAGAATATTGTATTTTCCTATATGATGGTATTACAAAGCTTACAAGTATTAGCGAGAACGGGACCATCATGAATTTACAATACTATAAAGGTGCTTTCGTTATAATGTCTGGCTTTATCGATACAGAAACATCGGTTGGCTATTATAATTTAGAAGTCATTAGCGAACAGGCTACCGCATACGTTATCAAAATAAACGAACTAAAAGAACTACTGAGCAAGAATCTTACGCACTTTTTCTATGTTTTCCAAACCCTACAAAAACAAGTTTCATACAGCCTAGCCAAATTTAATGATTTTTCGATTAACGGGAAGCTCGGCTCTATTTGCGGTCAACTTTTAATCCTGACCTATGTGTATGGTAAAGAAACTCCTGATGGCATCAAGATTACACTGGATAATTTAACAATGCAGGAGTTAGGCTATT
>AppC4
CATTTATTCCCGTTTATTAAAAGACAGAATTATTATGTTAGGATCTGCAATTGATGATAACGTGGCGAATTCGATCGTTTCTCAATTACTCTTCTTAGATGCACAAGATCCTGAAAAAGATATTTTCCTATATATCAATTCACCAGGTGGAAGTATTTCAGCTGGTATGGCCATTTACGATACAATGAATTTCGTTAAAGCGGACGTACAAACTATCGGCATGGGTATGGCAGCTTCCATGGGCTCATTCTTACTAACAGCTGGTGCAAATGGCAAACGGTTTGCCTTGCCAAACGCTGAAATTATGATTCACCAACCACTTGGTGGCGCTCAAGGTCAAGCGACTGAAATCGAAATCGCTGCTCGCCACATTTTAAAAATCAAAGAACGTATGAATACGATTATGGCTGAGAAAACTGTGGCTCTTAGAGAAGCTGGGTTTCAAGATGACTTTATTCTTGTACTTGGCGCAACTAGAAAAGAAGATGCAAATTTAGCGGCCAAAAACCACATTTCCCTCACTGTTTTTAGAGAGGACTGGCTAGAGGACCTAACCTTAGAAGCGCCACTTCGCATTCATTTAAAAGTAGATAGCGGTATGGGGCGTCTTGGGATTCGTACAACCGACGAAGCAAGGCGAATCGAAACGACAATTGCTAAAGACAATCAACTACAACTAGAAGGTATCTACACGCATTTTGCGACAGCCGACCAACTTGAAACTAGTTATTTCGAACAACAATTAGCTAAGTTCCAAACCATTTTAACGAGTTTAAAAAATCGCCCAACGTATGTTCATACAGCCAATTCAGCTGCTTCATTATTACAGCCACAAATCGGGTTTGATGCGATTCGCTTTGGT--------------TTACACAGTAAGTTATGATGTTGATGGAACGGTAATAAAAACAAAAGTAGAGGCAGGGACGCGAATAACTGCACCTAAACCTCCGACTAAACAAGGCTATGTTTTTAAAGGCTGGTATACTGAAAAAAATGGTGGACATGAGTGGGATTTTAGTACGGATTATATGTCCGGAAACGATTTTACTTTGTACGCGATGTTTAAAGCGGAAACGACTGAAAAAGCAGTGAATTTAACACGCTATGTTAAATATATTCGCGGGAATGCGGGGATCTACAAACTTCCAAGAGAAGATAACTCGCTTAAACAAGGAACGCTAGCCTCGCACCGCTGTAAAGCTTTAACTGTTGATAGAGAAGCGCGAAATGGCGGTGAATTATGGTACAGGTTAAAAAATATTGGCTGGACCAAAGCTGAAAATCTTTCCTTAGACCAACTTCATCTATCCCACAATCAAATAAGTGACCTTAGTCCTTTAAAGGATCTAACTAAATTAGAAGAGCTATCTATGAATAGAAATAGACTGAAAAATTTAAACGGAATTCCAAGTGCTTGTTTATCTCGTTTGTTTGTAGATAACAACGAACTCCGAGATACTGACTCGCTTATTCATTTGAAAAATCTAGAAATCTTATCTATTCGTAATAATAAGCTAAAAAGTATTGTGATGCTTGGCTTTTTATCTAAACTAGAGGTATTAGATTTGCATGGTAATGAAATAACAAATACAGGTGGACTAACTAGATTGAAGAAAGTTAACTGGATAGATTTAACTGGTCAGAAATGTGTGAATGAACCAGTAAGATACCAACCAGAATTGTATATAACAAATACTGTCAAAGACCCAGATGG-------GAAACAAACACCCATTATTATGATAACCGCACGTGACTCAGTTATCGATCGTGTATCCGGACTGGATCACGGAGCAGATGATTACATCGTCAAACCCTTCGCTATTGAAGAATTACTTGCGCGCCTTCGCTCGCTATTGCGTCGGGTGGAAAATGCAGAACAATCTGCTAAACAAACAACGCTACAGTATCGTAATCTAATTGTTGAAAAGGAAAATCGCATTGTCAAACGCGACGAAGAAATCATTGACTTAACAAAACGAGAGTATGAACTTTTACTTACGTTAATGGAAAATGTTAATATCGTTCTTACGCGGGAAGTGTTACTCAATAAAGTATGGGGTTATGAAACAGAAGTAGAAACAAATGTAGTGGATGTGTACGTTCGTTACTTACGAAATAAAATTGATCATCCTGACGAAGAAAGTTATATCCAAACAGTTCGCGGGCAATTTCATAAAAAAGAACTTATTTTTAACCAATGGGATCCACAAGAATATTGTATTTTCCTATATGATGGTATTACAAAGCTTACAAGTATTAGTGAGAACGGGACCATCATGAATTTACAATACTATAAAGGTGCTTTCGTTATAATGTCTGGCTTTATCGATACAGAAACATCGGTTGGCTATTATAATTTAGAAGTCATTAGCGAACAGGCTACCGCATACGTTATCAAAATAAACGAACTAAAAGAACTACTGAGCAAGAATCTTACGCACTTTTTCTATGTTTTCCAAACCCTACAAAAACAAGTTTCATACAGCCTAGCCAAATTTAATGATTTTTCGATTAACGGGAAGCTCGGCTCTATTTGCGGTCAACTTTTAATCCTGACCTATGTGTATGGTAAAGAAACTCCTGATGGCATCAAGATTACACTGGATAATTTAACAATGCAGGAGTTAGGCTATT
>AppC5
CATTTATTCCCGTTTATTAAAAGACAGAATTATTATGTTAGGATCTGCAATTGATGATAACGTGGCGAATTCGATCGTTTCTCAATTACTCTTCTTAGATGCACAAGATCCTGAAAAAGATATTTTCCTATATATCAATTCACCAGGTGGAAGTATTTCAGCTGGTATGGCCATTTACGATACAATGAATTTCGTTAAAGCGGACGTACAAACTATCGGCATGGGTATGGCAGCTTCCATGGGCTCATTCTTACTAACAGCTGGTGCAAATGGCAAACGGTTTGCCTTGCCAAACGCTGAAATTATGATTCACCAACCACTTGGTGGCGCTCAAGGTCAAGCGACTGAAATCGAAATCGCTGCTCGCCACATTTTAAAAATCAAAGAACGTATGAATACGATTATGGCTGAGAAAACTGTGGCTCTTAGAGAAGCTGGGTTTCAAGATGACTTTATTCTTGTACTTGGCGCAACTAGAAAAGAAGATGCAAATTTAGCGGCCAAAAACCACATTTCCCTCACTGTTTTTAGAGAGGACTGGCTAGAGGAACTAACCTTAGAAGCGCCACTTCGCATTCATTTAAAAGTAGATAGCGGTATGGGGCGTCTTGGGATTCGTACAACCGACGAAGCAAGGCGAATCGAAACGACAATTGCTAAAGACAATCAACTACAACTAGAAGGTATCTACACGCATTTTGCGACAGCCGACCAACTTGAAACTAGTTATTTCGAACAACAATTAGCTAAGTTCCAAACCATTTTAACGAGTTTAAAAAATCGCCCAACGTATGTTCATACAGCCAATTCAGCTGCTTCATTATTACAGCCACAAATCGGGTTTGATGCGATTCGCTTTGGT-------------T-TACACAGTAAGTTATGATGTTGATGGAACGGTAATAAAAACAAAAGTAGAGGCAGGGACGCGAATAACTGCACCTAAACCTCCGACCAAACAAGGCTATGTTTTTAAAGGCTGGTATACTGAAAAAAATGGTGGACATGAGTGGAATTTTAGTACGGATTATATGTCCGGAAACGATTTTACTTTGTACGCGATGTTTAAAGCGGAAACGACTGAAAAAGCAGTGAATTTAACACGCTATGTTAAATATATTCGCGGGAATGCGGGGATCTACAAACTTCCAAGAGAAGATAACTCGCTTAAACAAGGAACGCTAGCCTCGCACCGCTGTAAAGCTTTAACTGTTGATAGAGAAGCGCGAAATGGCGGTGAATTATGGTACAGGTTAAAAAATATTGGCTGGACCAAAGCTGAAAATCTTTCCTTAGACCAACTTCATCTATCCCACAATCAAATAAGTGACCTTAGTCCTTTAAAGGATCTAACTAAATTAGAAGAGCTATCTGTGAATAGAAATAGACTGAAAAATTTAAACGGAATTCCAAGTGCTTGTTTATCTCGTTTGTTTGTAGATAACAACGAACTCCGAGATACTGACTCGCTTATTCATTTGAAAAATCTAGAAATCTTATCTATTCGTAATAATAAGCTAAAAAGTATTGTGATGCTTGGTTTTTTATCTAAACTAGAGGTATTAGATTTGCATGGTAATGAAATAACAAATACAGGTGGACTAACTAGATTGAAGAAAGTTAACTGGATAGATTTAACTGGTCAGAAATGTGTGAATGAACCAGTAAGATACCAACCAGAATTGTATATAACAAATACTGTCAAAGACCCAGATGG-------GAAACAAACACCCATTATTATGATAACCGCACGTGACTCTGTTATCGACCGTGTATCCGGACTGGATCACGGAGCAGATGATTACATCGTCAAACCCTTCGCTATTGAAGAATTACTTGCGCGCCTTCGCTCGCTATTGCGTCGGGTGGAAAATGCAGAACAATCTGCTAAACAAACAACGCTACAGTATCGTAATCTAATTGTTGAAAAGGAAAATCGCATTGTCAAACGCGACGAAGAAATCATTGACTTAACAAAACGAGAGTATGAACTTTTACTTACGTTAATGGAAAATGTTAATATCGTTCTTACGCGGGAAGTGTTACTCAATAAAGTATGGGGTTATGAAACAGAAGTAGAAACAAATGTAGTGGATGTGTACGTTCGTTACTTACGAAATAAAATTGATCATCCTGACGAAGAAAGTTATATCCAAACAGTTCGCGGGCAATTTCATAAAAAAGAACTTATTTTTAACCAATGGGATCCACAAGAATATTGTATTTTCCTATATGATGGTATTACAAAGCTTACAAGTATTAGCGAGAACGGGACCATCATGAATTTACAATACTATAAAGGTGCTTTCGTTATAATGTCTGGCTTTATCGATACAGAAACATCGGTTGGCTATTATAATTTAGAAGTCATTAGCGAACAGGCTACCGCATACGTTATCAAAATAAACGAACTAAAAGAACTACTGAGCAAGAATCTTACGCACTTTTTCTATGTTTTCCAAACCCTACAAAAACAAGTTTCATACAGCCTAGCCAAATTTAATGATTTTTCGATTAACGGGAAGCTCGGCTCTATTTGCGGTCAACTTTTAATCCTGACCTATGTGTATGGTAAAGAAACTCCTGATGGCATCAAGATTACACTGGATAATTTAACAATGCAGGAGTTAGGCTATT
>AppC6
CATTTATTCCCGTTTATTAAAAGACAGAATTATTATGTTAGGATCTGCAATTGATGATAACGTGGCGAATTCGATCGTTTCTCAATTACTCTTCTTAGATGCACAAGATCCTGAAAAAGATATTTTCCTATATATCAATTCACCAGGTGGAAGTATTTCAGCTGGTATGGCCATTTACGATACAATGAATTTCGTTAAAGCGGACGTACAAACTATCGGCATGGGTATGGCAGCTTCCATGGGCTCATTCTTACTAACAGCTGGTGCAAATGGCAAACGGTTTGCCTTGCCAAACGCTGAAATTATGATTCACCAACCACTTGGTGGCGCTCAAGGTCAAGCGACTGAAATCGAAATCGCTGCTCGCCACATTTTAAAAATCAAAGAACGTATGAATACGATTATGGCTGAGAAAACTGTGGCTCTTAGAGAAGCTGGGTTTCAAGATGACTTTATTCTTGTACTTGGCGCAACTAGAAAAGAAGATGCAAATTTAGCGGCCAAAAACCACATTTCCCTCACTGTTTTTAGAGAGGACTGGCTAGAGGAACTAACCTTAGAAGCGCCACTTCGCATTCATTTAAAAGTAGATAGCGGTATGGGGCGTCTTGGGATTCGTACAACCGACGAAGCAAGGCGAATCGAAACGACAATTGCTAAAGACAATCAACTACAACTAGAAGGTATCTACACGCATTTTGCGACAGCCGACCAACTTGAAACTAGTTATTTCGAACAACAATTAGCTAAGTTCCAAACCATTTTAACGAGTTTAAAAAATCGCCCAACGTATGTTCATACAGCCAATTCAGCTGCTTCATTATTACAGCCACAAATCGGGTTTGATGCGATTCGCTTTGGT-------------T-TACACAGTAAGTTATGATGTTGATGGAACGGTAATAAAAACAAAAGTAGAGGCAGGGACGCGAATAACTGCACCTAAACCTCCGACCAAACAAGGCTATGTTTTTAAAGGCTGGTATACTGAAAAAAATGGTGGACATGAGTGGAATTTTAGTACGGATTATATGTCCGGAAACGATTTTACTTTGTACGCGATGTTTAAAGCGGAAACGACTGAAAAAGCAGTGAATTTAACACGCTATGTTAAATATATTCGCGGGAATGCGGGGATCTACAAACTTCCAAGAGAAGATAACTCGCTTAAACAAGGAACGCTAGCCTCGCACCGCTGTAAAGCTTTAACTGTTGATAGAGAAGCGCGAAATGGCGGTGAATTATGGTACAGGTTAAAAAATATTGGCTGGACCAAAGCTGAAAATCTTTCCTTAGACCAACTTCATCTATCCCACAATCAAATAAGTGACCTTAGTCCTTTAAAGGATCTAACTAAATTAGAAGAGCTATCTGTGAATAGAAATAGACTGAAAAATTTAAACGGAATTCCAAGTGCTTGTTTATCTCGTTTGTTTGTAGATAACAACGAACTCCGAGATACTGACTCGCTTATTCATTTGAAAAATCTAGAAATCTTATCTATTCGTAATAATAAGCTAAAAAGTATTGTGATGCTTGGTTTTTTATCTAAACTAGAGGTATTAGATTTGCATGGTAATGAAATAACAAATACAGGTGGACTAACTAGATTGAAGAAAGTTAACTGGATAGATTTAACTGGTCAGAAATGTGTGAATGAACCAGTAAGATACCAACCAGAATTGTATATAACAAATACTGTCAAAGACCCAGATGG-------GAAACAAACACCCATTATTATGATAACCGCACGTGACTCTGTTATCGACCGTGTATCCGGACTGGATCACGGAGCAGATGATTACATCGTCAAACCCTTCGCTATTGAAGAATTACTTGCGCGCCTTCGCTCGCTATTGCGTCGGGTGGAAAATGCAGAACAATCTGCTAAACAAACAACGCTACAGTATCGTAATCTAATTGTTGAAAAGGAAAATCGCATTGTCAAACGCGACGAAGAAATCATTGACTTAACAAAACGAGAGTATGAACTTTTACTTACGTTAATGGAAAATGTTAATATCGTTCTTACGCGGGAAGTGTTACTCAATAAAGTATGGGGTTATGAAACAGAAGTAGAAACAAATGTAGTGGATGTGTACGTTCGTTACTTACGAAATAAAATTGATCATCCTGACGAAGAAAGTTATATCCAAACAGTTCGCGGGCAATTTCATAAAAAAGAACTTATTTTTAACCAATGGGATCCACAAGAATATTGTATTTTCCTATATGATGGTATTACAAAGCTTACAAGTATTAGCGAGAACGGGACCATCATGAATTTACAATACTATAAAGGTGCTTTCGTTATAATGTCTGGCTTTATCGATACAGAAACATCGGTTGGCTATTATAATTTAGAAGTCATTAGCGAACAGGCTACCGCATACGTTATCAAAATAAACGAACTAAAAGAACTACTGAGCAAGAATCTTACGCACTTTTTCTATGTTTTCCAAACCCTACAAAAACAAGTTTCATACAGCCTAGCCAAATTTAATGATTTTTCGATTAACGGGAAGCTCGGCTCTATTTGCGGTCAACTTTTAATCCTGACCTATGTGTATGGTAAAGAAACTCCTGATGGCATCAAGATTACACTGGATAATTTAACAATGCAGGAGTTAGGCTATT
>AppC7
CATTTATTCCCGTTTATTAAAAGACAGAATTATTATGTTAGGATCTGCAATTGATGATAACGTGGCGAATTCGATCGTTTCTCAATTACTCTTCTTAGATGCACAAGATCCTGAAAAAGATATTTTCCTATATATCAATTCACCAGGTGGAAGTATTTCAGCTGGTATGGCCATTTACGATACAATGAATTTCGTTAAAGCGGACGTACAAACTATCGGCATGGGTATGGCAGCTTCCATGGGCTCATTCTTACTAACAGCTGGTGCAAATGGCAAACGGTTTGCCTTGCCAAACGCTGAAATTATGATTCACCAACCACTTGGTGGCGCTCAAGGTCAAGCGACTGAAATCGAAATCGCTGCTCGCCACATTTTAAAAATCAAAGAACGTATGAATACGATTATGGCTGAGAAAACTGTGGCTCTTAGAGAAGCTGGGTTTCAAGATGACTTTATTCTTGTACTTGGCGCAACTAGAAAAGAAGATGCAAATTTAGCGGCCAAAAACCACATTTCCCTCACTGTTTTTAGAGAGGACTGGCTAGAGGAACTAACCTTAGAAGCGCCACTTCGCATTCATTTAAAAGTAGATAGCGGTATGGGGCGTCTTGGGATTCGTACAACCGACGAAGCAAGGCGAATCGAAACGACAATTGCTAAAGACAATCAACTACAACTAGAAGGTATCTACACGCATTTTGCGACAGCCGACCAACTTGAAACTAGTTATTTCGAACAACAATTAGCTAAGTTCCAAACCATTTTAACGAGTTTAAAAAATCGCCCAACGTATGTTCATACAGCCAATTCAGCTGCTTCATTATTACAGCCACAAATCGGGTTTGATGCGATTCGCTTTGGT-------------T-TACACAGTAAGTTATGATGTTGATGGAACGGTAATAAAAACAAAAGTAGAGGCAGGGACGCGAATAACTGCACCTAAACCTCCGACCAAACAAGGCTATGTTTTTAAAGGCTGGTATACTGAAAAAAATGGTGGACATGAGTGGAATTTTAGTACGGATTATATGTCCGGAAACGATTTTACTTTGTACGCGATGTTTAAAGCGGAAACGACTGAAAAAGCAGTGAATTTAACACGCTATGTTAAATATATTCGCGGGAATGCGGGGATCTACAAACTTCCAAGAGAAGATAACTCGCTTAAACAAGGAACGCTAGCCTCGCACCGCTGTAAAGCTTTAACTGTTGATAGAGAAGCGCGAAATGGCGGTGAATTATGGTACAGGTTAAAAAATATTGGCTGGACCAAAGCTGAAAATCTTTCCTTAGACCAACTTCATCTATCCCACAATCAAATAAGTGACCTTAGTCCTTTAAAGGATCTAACTAAATTAGAAGAGCTATCTGTGAATAGAAATAGACTGAAAAATTTAAACGGAATTCCAAGTGCTTGTTTATCTCGTTTGTTTGTAGATAACAACGAACTCCGAGATACTGACTCGCTTATTCATTTGAAAAATCTAGAAATCTTATCTATTCGTAATAATAAGCTAAAAAGTATTGTGATGCTTGGTTTTTTATCTAAACTAGAGGTATTAGATTTGCATGGTAATGAAATAACAAATACAGGTGGACTAACTAGATTGAAGAAAGTTAACTGGATAGATTTAACTGGTCAGAAATGTGTGAATGAACCAGTAAGATACCAACCAGAATTGTATATAACAAATACTGTCAAAGACCCAGATGG-------GAAACAAACACCCATTATTATGATAACCGCACGTGACTCTGTTATCGACCGTGTATCCGGACTGGATCACGGAGCAGATGATTACATCGTCAAACCCTTCGCTATTGAAGAATTACTTGCGCGCCTTCGCTCGCTATTGCGTCGGGTGGAAAATGCAGAACAATCTGCTAAACAAACAACGCTACAGTATCGTAATCTAATTGTTGAAAAGGAAAATCGCATTGTCAAACGCGACGAAGAAATCATTGACTTAACAAAACGAGAGTATGAACTTTTACTTACGTTAATGGAAAATGTTAATATCGTTCTTACGCGGGAAGTGTTACTCAATAAAGTATGGGGTTATGAAACAGAAGTAGAAACAAATGTAGTGGATGTGTACGTTCGTTACTTACGAAATAAAATTGATCATCCTGACGAAGAAAGTTATATCCAAACAGTTCGCGGGCAATTTCATAAAAAAGAACTTATTTTTAACCAATGGGATCCACAAGAATATTGTATTTTCCTATATGATGGTATTACAAAGCTTACAAGTATTAGCGAGAACGGGACCATCATGAATTTACAATACTATAAAGGTGCTTTCGTTATAATGTCTGGCTTTATCGATACAGAAACATCGGTTGGCTATTATAATTTAGAAGTCATTAGCGAACAGGCTACCGCATACGTTATCAAAATAAACGAACTAAAAGAACTACTGAGCAAGAATCTTACGCACTTTTTCTATGTTTTCCAAACCCTACAAAAACAAGTTTCATACAGCCTAGCCAAATTTAATGATTTTTCGATTAACGGGAAGCTCGGCTCTATTTGCGGTCAACTTTTAATCCTGACCTATGTGTATGGTAAAGAAACTCCTGATGGCATCAAGATTACACTGGATAATTTAACAATGCAGGAGTTAGGCTATT
>AppC8
CATTTATTCCCGTTTATTAAAAGACAGAATTATTATGTTAGGATCTGCAATTGATGATAACGTGGCGAATTCGATCGTTTCTCAATTACTCTTCTTAGATGCACAAGATCCTGAAAAAGATATTTTCCTATATATCAATTCACCAGGTGGAAGTATTTCAGCTGGTATGGCCATTTACGATACAATGAATTTCGTTAAAGCGGACGTACAAACTATCGGCATGGGTATGGCAGCTTCCATGGGCTCATTCTTACTAACAGCTGGTGCAAATGGCAAACGGTTTGCCTTGCCAAACGCTGAAATTATGATTCACCAACCACTTGGTGGCGCTCAAGGTCAAGCGACTGAAATCGAAATCGCTGCTCGCCACATTTTAAAAATCAAAGAACGTATGAATACGATTATGGCTGAGAAAACTGTGGCTCTTAGAGAAGCTGGGTTTCAAGATGACTTTATTCTTGTACTTGGCGCAACTAGAAAAGAAGATGCAAATTTAGCGGCCAAAAACCACATTTCCCTCACTGTTTTTAGAGAGGACTGGCTAGAGGACCTAACCTTAGAAGCGCCACTTCGCATTCATTTAAAAGTAGATAGCGGTATGGGGCGTCTTGGGATTCGTACAACCGACGAAGCAAGGCGAATCGAAACGACAATTGCTAAAGACAATCAACTACAACTAGAAGGTATCTACACGCATTTTGCGACAGCCGACCAACTTGAAACTAGTTATTTCGAACAACAATTAGCTAAGTTCCAAACCATTTTAACGAGTTTAAAAAATCGCCCAACGTATGTTCATACAGCCAATTCAGCTGCTTCATTATTACAGCCACAAATCGGGTTTGATGCGATTCGCTTTGGT--------------TTACACAGTAAGTTATGATGTTGATGGAACGGTAATAAAAACAAAAGTAGAGGCAGGGACGCGAATAACTGCACCTAAACCTCCGACTAAACAAGGCTATGTTTTTAAAGGCTGGTATACTGAAAAAAATGGTGGACATGAGTGGGATTTTAGTACGGATTATATGTCCGGAAACGATTTTACTTTGTACGCGATGTTTAAAGCGGAAACGACTGAAAAAGCAGTGAATTTAACACGCTATGTTAAATATATTCGCGGGAATGCGGGGATCTACAAACTTCCAAGAGAAGATAACTCGCTTAAACAAGGAACGCTAGCCTCGCACCGCTGTAAAGCTTTAACTGTTGATAGAGAAGCGCGAAATGGCGGTGAATTATGGTACAGGTTAAAAAATATTGGCTGGACCAAAGCTGAAAATCTTTCCTTAGACCAACTTCATCTATCCCACAATCAAATAAGTGACCTTAGTCCTTTAAAGGATCTAACTAAATTAGAAGAGCTATCTATGAATAGAAATAGACTGAAAAATTTAAACGGAATTCCAAGTGCTTGTTTATCTCGTTTGTTTGTAGATAACAACGAACTCCGAGATACTGACTCGCTTATTCATTTGAAAAATCTAGAAATCTTATCTATTCGTAATAATAAGCTAAAAAGTATTGTGATGCTTGGCTTTTTATCTAAACTAGAGGTATTAGATTTGCATGGTAATGAAATAACAAATACAGGTGGACTAACTAGATTGAAGAAAGTTAACTGGATAGATTTAACTGGTCAGAAATGTGTGAATGAACCAGTAAGATACCAACCAGAATTGTATATAACAAATACTGTCAAAGACCCAGATGG-------GAAACAAACACCCATTATTATGATAACCGCACGTGACTCAGTTATCGATCGTGTATCCGGACTGGATCACGGAGCAGATGATTACATCGTCAAACCCTTCGCTATTGAAGAATTACTTGCGCGCCTTCGCTCGCTATTGCGTCGGGTGGAAAATGCAGAACAATCTGCTAAACAAACAACGCTACAGTATCGTAATCTAATTGTTGAAAAGGAAAATCGCATTGTCAAACGCGACGAAGAAATCATTGACTTAACAAAACGAGAGTATGAACTTTTACTTACGTTAATGGAAAATGTTAATATCGTTCTTACGCGGGAAGTGTTACTCAATAAAGTATGGGGTTATGAAACAGAAGTAGAAACAAATGTAGTGGATGTGTACGTTCGTTACTTACGAAATAAAATTGATCATCCTGACGAAGAAAGTTATATCCAAACAGTTCGCGGGCAATTTCATAAAAAAGAACTTATTTTTAACCAATGGGATCCACAAGAATATTGTATTTTCCTATATGATGGTATTACAAAGCTTACAAGTATTAGTGAGAACGGGACCATCATGAATTTACAATACTATAAAGGTGCTTTCGTTATAATGTCTGGCTTTATCGATACAGAAACATCGGTTGGCTATTATAATTTAGAAGTCATTAGCGAACAGGCTACCGCATACGTTATCAAAATAAACGAACTAAAAGAACTACTGAGCAAGAATCTTACGCACTTTTTCTATGTTTTCCAAACCCTACAAAAACAAGTTTCATACAGCCTAGCCAAATTTAATGATTTTTCGATTAACGGGAAGCTCGGCTCTATTTGCGGTCAACTTTTAATCCTGACCTATGTGTATGGTAAAGAAACTCCTGATGGCATCAAGATTACACTGGATAATTTAACAATGCAGGAGTTAGGCTATT
>AppC9
CATTTATTCCCGTTTATTAAAAGACAGAATTATTATGTTAGGATCTGCAATTGATGATAACGTGGCGAATTCGATCGTTTCTCAATTACTCTTCTTAGATGCACAAGATCCTGAAAAAGATATTTTCCTATATATCAATTCACCAGGTGGAAGTATTTCAGCTGGTATGGCCATTTACGATACAATGAATTTCGTTAAAGCGGACGTACAAACTATCGGCATGGGTATGGCAGCTTCCATGGGCTCATTCTTACTAACAGCTGGTGCAAATGGCAAACGGTTTGCCTTGCCAAACGCTGAAATTATGATTCACCAACCACTTGGTGGCGCTCAAGGTCAAGCGACTGAAATCGAAATCGCTGCTCGCCACATTTTAAAAATCAAAGAACGTATGAATACGATTATGGCTGAGAAAACTGTGGCTCTTAGAGAAGCTGGGTTTCAAGATGACTTTATTCTTGTACTTGGCGCAACTAGAAAAGAAGATGCAAATTTAGCGGCCAAAAACCACATTTCCCTCACTGTTTTTAGAGAGGACTGGCTAGAGGAACTAACCTTAGAAGCGCCACTTCGCATTCATTTAAAAGTAGATAGCGGTATGGGGCGTCTTGGGATTCGTACAACCGACGAAGCAAGGCGAATCGAAACGACAATTGCTAAAGACAATCAACTACAACTAGAAGGTATCTACACGCATTTTGCGACAGCCGACCAACTTGAAACTAGTTATTTCGAACAACAATTAGCTAAGTTCCAAACCATTTTAACGAGTTTAAAAAATCGCCCAACGTATGTTCATACAGCCAATTCAGCTGCTTCATTATTACAGCCACAAATCGGGTTTGATGCGATTCGCTTTGGT-------------T-TACACAGTAAGTTATGATGTTGATGGAACGGTAATAAAAACAAAAGTAGAGGCAGGGACGCGAATAACTGCACCTAAACCTCCGACCAAACAAGGCTATGTTTTTAAAGGCTGGTATACTGAAAAAAATGGTGGACATGAGTGGAATTTTAGTACGGATTATATGTCCGGAAACGATTTTACTTTGTACGCGATGTTTAAAGCGGAAACGACTGAAAAAGCAGTGAATTTAACACGCTATGTTAAATATATTCGCGGGAATGCGGGGATCTACAAACTTCCAAGAGAAGATAACTCGCTTAAACAAGGAACGCTAGCCTCGCACCGCTGTAAAGCTTTAACTGTTGATAGAGAAGCGCGAAATGGCGGTGAATTATGGTACAGGTTAAAAAATATTGGCTGGACCAAAGCTGAAAATCTTTCCTTAGACCAACTTCATCTATCCCACAATCAAATAAGTGACCTTAGTCCTTTAAAGGATCTAACTAAATTAGAAGAGCTATCTGTGAATAGAAATAGACTGAAAAATTTAAACGGAATTCCAAGTGCTTGTTTATCTCGTTTGTTTGTAGATAACAACGAACTCCGAGATACTGACTCGCTTATTCATTTGAAAAATCTAGAAATCTTATCTATTCGTAATAATAAGCTAAAAAGTATTGTGATGCTTGGTTTTTTATCTAAACTAGAGGTATTAGATTTGCATGGTAATGAAATAACAAATACAGGTGGACTAACTAGATTGAAGAAAGTTAACTGGATAGATTTAACTGGTCAGAAATGTGTGAATGAACCAGTAAGATACCAACCAGAATTGTATATAACAAATACTGTCAAAGACCCAGATGG-------GAAACAAACACCCATTATTATGATAACCGCACGTGACTCTGTTATCGACCGTGTATCCGGACTGGATCACGGAGCAGATGATTACATCGTCAAACCCTTCGCTATTGAAGAATTACTTGCGCGCCTTCGCTCGCTATTGCGTCGGGTGGAAAATGCAGAACAATCTGCTAAACAAACAACGCTACAGTATCGTAATCTAATTGTTGAAAAGGAAAATCGCATTGTCAAACGCGACGAAGAAATCATTGACTTAACAAAACGAGAGTATGAACTTTTACTTACGTTAATGGAAAATGTTAATATCGTTCTTACGCGGGAAGTGTTACTCAATAAAGTATGGGGTTATGAAACAGAAGTAGAAACAAATGTAGTGGATGTGTACGTTCGTTACTTACGAAATAAAATTGATCATCCTGACGAAGAAAGTTATATCCAAACAGTTCGCGGGCAATTTCATAAAAAAGAACTTATTTTTAACCAATGGGATCCACAAGAATATTGTATTTTCCTATATGATGGTATTACAAAGCTTACAAGTATTAGCGAGAACGGGACCATCATGAATTTACAATACTATAAAGGTGCTTTCGTTATAATGTCTGGCTTTATCGATACAGAAACATCGGTTGGCTATTATAATTTAGAAGTCATTAGCGAACAGGCTACCGCATACGTTATCAAAATAAACGAACTAAAAGAACTACTGAGCAAGAATCTTACGCACTTTTTCTATGTTTTCCAAACCCTACAAAAACAAGTTTCATACAGCCTAGCCAAATTTAATGATTTTTCGATTAACGGGAAGCTCGGCTCTATTTGCGGTCAACTTTTAATCCTGACCTATGTGTATGGTAAAGAAACTCCTGATGGCATCAAGATTACACTGGATAATTTAACAATGCAGGAGTTAGGCTATT
>Appf1
CATTTATTCCCGTTTATTAAAAGACAGAATTATTATGTTAGGATCTGCAATTGATGATAACGTGGCGAATTCGATCGTTTCTCAATTACTCTTCTTAGATGCACAAGATCCTGAAAAAGATATTTTCCTATATATCAATTCACCAGGTGGAAGTATTTCAGCTGGTATGGCCATTTACGATACAATGAATTTCGTTAAAGCGGACGTACAAACTATCGGCATGGGTATGGCAGCTTCCATGGGCTCATTCTTACTAACAGCTGGTGCAAATGGCAAACGGTTTGCCTTGCCAAACGCTGAAATTATGATTCACCAACCACTTGGTGGCGCTCAAGGTCAAGCGACTGAAATCGAAATCGCTGCTCGCCACATTTTAAAAATCAAAGAACGTATGAATACGATTATGGCTGAGAAAACTGTGGCTCTTAGAGAAGCTGGGTTTCAAGATGACTTTATTCTTGTACTTGGCGCAACTAGAAAAGAAGATGCAAATTTAGCGGCCAAAAACCACATTTCCCTCACTGTTTTTAGAGAGGACTGGCTAGAGGAACTAACCTTAGAAGCGCCACTTCGCATTCATTTAAAAGTAGATAGCGGTATGGGGCGTCTTGGGATTCGTACAACCGACGAAGCAAGGCGAATCGAAACGACAATTGCTAAAGACAATCAACTACAACTAGAAGGTATCTACACGCATTTTGCGACAGCCGACCAACTTGAAACTAGTTATTTCGAACAACAATTAGCTAAGTTCCAAACCATTTTAACGAGTTTAAAAAATCGCCCAACGTATGTTCATACAGCCAATTCAGCTGCTTCATTATTACAGCCACAAATCGGGTTTGATGCGATTCGCTTTGGT-------------T-TACACAGTAAGTTATGATGTTGATGGAACGGTAATAAAAACAAAAGTAGAGGCAGGGACGCGAATAACTGCACCTAAACCTCCGACCAAACAAGGCTATGTTTTTAAAGGCTGGTATACTGAAAAAAATGGTGGACATGAGTGGAATTTTAGTACGGATTATATGTCCGGAAACGATTTTACTTTGTACGCGATGTTTAAAGCGGAAACGACTGAAAAAGCAGTGAATTTAACACGCTATGTTAAATATATTCGCGGGAATGCGGGGATCTACAAACTTCCAAGAGAAGATAACTCGCTTAAACAAGGAACGCTAGCCTCGCACCGCTGTAAAGCTTTAACTGTTGATAGAGAAGCGCGAAATGGCGGTGAATTATGGTACAGGTTAAAAAATATTGGCTGGACCAAAGCTGAAAATCTTTCCTTAGACCAACTTCATCTATCCCACAATCAAATAAGTGACCTTAGTCCTTTAAAGGATCTAACTAAATTAGAAGAGCTATCTGTGAATAGAAATAGACTGAAAAATTTAAACGGAATTCCAAGTGCTTGTTTATCTCGTTTGTTTGTAGATAACAACGAACTCCGAGATACTGACTCGCTTATTCATTTGAAAAATCTAGAAATCTTATCTATTCGTAATAATAAGCTAAAAAGTATTGTGATGCTTGGTTTTTTATCTAAACTAGAGGTATTAGATTTGCATGGTAATGAAATAACAAATACAGGTGGACTAACTAGATTGAAGAAAGTTAACTGGATAGATTTAACTGGTCAGAAATGTGTGAATGAACCAGTAAGATACCAACCAGAATTGTATATAACAAATACTGTCAAAGACCCAGATGG-------GAAACAAACACCCATTATTATGATAACCGCACGTGACTCTGTTATCGACCGTGTATCCGGACTGGATCACGGAGCAGATGATTACATCGTCAAACCCTTCGCTATTGAAGAATTACTTGCGCGCCTTCGCTCGCTATTGCGTCGGGTGGAAAATGCAGAACAATCTGCTAAACAAACAACGCTACAGTATCGTAATCTAATTGTTGAAAAGGAAAATCGCATTGTCAAACGCGACGAAGAAATCATTGACTTAACAAAACGAGAGTATGAACTTTTACTTACGTTAATGGAAAATGTTAATATCGTTCTTACGCGGGAAGTGTTACTCAATAAAGTATGGGGTTATGAAACAGAAGTAGAAACAAATGTAGTGGATGTGTACGTTCGTTACTTACGAAATAAAATTGATCATCCTGACGAAGAAAGTTATATCCAAACAGTTCGCGGGCAATTTCATAAAAAAGAACTTATTTTTAACCAATGGGATCCACAAGAATATTGTATTTTCCTATATGATGGTATTACAAAGCTTACAAGTATTAGCGAGAACGGGACCATCATGAATTTACAATACTATAAAGGTGCTTTCGTTATAATGTCTGGCTTTATCGATACAGAAACATCGGTTGGCTATTATAATTTAGAAGTCATTAGCGAACAGGCTACCGCATACGTTATCAAAATAAACGAACTAAAAGAACTACTGAGCAAGAATCTTACGCACTTTTTCTATGTTTTCCAAACCCTACAAAAACAAGTTTCATACAGCCTAGCCAAATTTAATGATTTTTCGATTAACGGGAAGCTCGGCTCTATTTGCGGTCAACTTTTAATCCTGACCTATGTGTATGGTAAAGAAACTCCTGATGGCATCAAGATTACACTGGATAATTTAACAATGCAGGAGTTAGGCTATT
>Appf2
CATTTATTCCCGTTTATTAAAAGACAGAATTATTATGTTAGGATCTGCAATTGATGATAACGTGGCGAATTCGATCGTTTCTCAATTACTCTTCTTAGATGCACAAGATCCTGAAAAAGATATTTTCCTATATATCAATTCACCAGGTGGAAGTATTTCAGCTGGTATGGCCATTTACGATACAATGAATTTCGTTAAAGCGGACGTACAAACTATCGGCATGGGTATGGCAGCTTCCATGGGCTCATTCTTACTAACAGCTGGTGCAAATGGCAAACGGTTTGCCTTGCCAAACGCTGAAATTATGATTCACCAACCACTTGGTGGCGCTCAAGGTCAAGCGACTGAAATCGAAATCGCTGCTCGCCACATTTTAAAAATCAAAGAACGTATGAATACGATTATGGCTGAGAAAACTGTGGCTCTTAGAGAAGCTGGGTTTCAAGATGACTTTATTCTTGTACTTGGCGCAACTAGAAAAGAAGATGCAAATTTAGCGGCCAAAAACCACATTTCCCTCACTGTTTTTAGAGAGGACTGGCTAGAGGAACTAACCTTAGAAGCGCCACTTCGCATTCATTTAAAAGTAGATAGCGGTATGGGGCGTCTTGGGATTCGTACAACCGACGAAGCAAGGCGAATCGAAACGACAATTGCTAAAGACAATCAACTACAACTAGAAGGTATCTACACGCATTTTGCGACAGCCGACCAACTTGAAACTAGTTATTTCGAACAACAATTAGCTAAGTTCCAAACCATTTTAACGAGTTTAAAAAATCGCCCAACGTATGTTCATACAGCCAATTCAGCTGCTTCATTATTACAGCCACAAATCGGGTTTGATGCGATTCGCTTTGGT-------------T-TACACAGTAAGTTATGATGTTGATGGAACGGTAATAAAAACAAAAGTAGAGGCAGGGACGCGAATAACTGCACCTAAACCTCCGACCAAACAAGGCTATGTTTTTAAAGGCTGGTATACTGAAAAAAATGGTGGACATGAGTGGAATTTTAGTACGGATTATATGTCCGGAAACGATTTTACTTTGTACGCGATGTTTAAAGCGGAAACGACTGAAAAAGCAGTGAATTTAACACGCTATGTTAAATATATTCGCGGGAATGCGGGGATCTACAAACTTCCAAGAGAAGATAACTCGCTTAAACAAGGAACGCTAGCCTCGCACCGCTGTAAAGCTTTAACTGTTGATAGAGAAGCGCGAAATGGCGGTGAATTATGGTACAGGTTAAAAAATATTGGCTGGACCAAAGCTGAAAATCTTTCCTTAGACCAACTTCATCTATCCCACAATCAAATAAGTGACCTTAGTCCTTTAAAGGATCTAACTAAATTAGAAGAGCTATCTGTGAATAGAAATAGACTGAAAAATTTAAACGGAATTCCAAGTGCTTGTTTATCTCGTTTGTTTGTAGATAACAACGAACTCCGAGATACTGACTCGCTTATTCATTTGAAAAATCTAGAAATCTTATCTATTCGTAATAATAAGCTAAAAAGTATTGTGATGCTTGGTTTTTTATCTAAACTAGAGGTATTAGATTTGCATGGTAATGAAATAACAAATACAGGTGGACTAACTAGATTGAAGAAAGTTAACTGGATAGATTTAACTGGTCAGAAATGTGTGAATGAACCAGTAAGATACCAACCAGAATTGTATATAACAAATACTGTCAAAGACCCAGATGG-------GAAACAAACACCCATTATTATGATAACCGCACGTGACTCTGTTATCGACCGTGTATCCGGACTGGATCACGGAGCAGATGATTACATCGTCAAACCCTTCGCTATTGAAGAATTACTTGCGCGCCTTCGCTCGCTATTGCGTCGGGTGGAAAATGCAGAACAATCTGCTAAACAAACAACGCTACAGTATCGTAATCTAATTGTTGAAAAGGAAAATCGCATTGTCAAACGCGACGAAGAAATCATTGACTTAACAAAACGAGAGTATGAACTTTTACTTACGTTAATGGAAAATGTTAATATCGTTCTTACGCGGGAAGTGTTACTCAATAAAGTATGGGGTTATGAAACAGAAGTAGAAACAAATGTAGTGGATGTGTACGTTCGTTACTTACGAAATAAAATTGATCATCCTGACGAAGAAAGTTATATCCAAACAGTTCGCGGGCAATTTCATAAAAAAGAACTTATTTTTAACCAATGGGATCCACAAGAATATTGTATTTTCCTATATGATGGTATTACAAAGCTTACAAGTATTAGCGAGAACGGGACCATCATGAATTTACAATACTATAAAGGTGCTTTCGTTATAATGTCTGGCTTTATCGATACAGAAACATCGGTTGGCTATTATAATTTAGAAGTCATTAGCGAACAGGCTACCGCATACGTTATCAAAATAAACGAACTAAAAGAACTACTGAGCAAGAATCTTACGCACTTTTTCTATGTTTTCCAAACCCTACAAAAACAAGTTTCATACAGCCTAGCCAAATTTAATGATTTTTCGATTAACGGGAAGCTCGGCTCTATTTGCGGTCAACTTTTAATCCTGACCTATGTGTATGGTAAAGAAACTCCTGATGGCATCAAGATTACACTGGATAATTTAACAATGCAGGAGTTAGGCTATT
>Appf3
CATTTATTCCCGTTTATTAAAAGACAGAATTATTATGTTAGGATCTGCAATTGATGATAACGTGGCGAATTCGATCGTTTCTCAATTACTCTTCTTAGATGCACAAGATCCTGAAAAAGATATTTTCCTATATATCAATTCACCAGGTGGAAGTATTTCAGCTGGTATGGCCATTTACGATACAATGAATTTCGTTAAAGCGGACGTACAAACTATCGGCATGGGTATGGCAGCTTCCATGGGCTCATTCTTACTAACAGCTGGTGCAAATGGCAAACGGTTTGCCTTGCCAAACGCTGAAATTATGATTCACCAACCACTTGGTGGCGCTCAAGGTCAAGCGACTGAAATCGAAATCGCTGCTCGCCACATTTTAAAAATCAAAGAACGTATGAATACGATTATGGCTGAGAAAACTGTGGCTCTTAGAGAAGCTGGGTTTCAAGATGACTTTATTCTTGTACTTGGCGCAACTAGAAAAGAAGATGCAAATTTAGCGGCCAAAAACCACATTTCCCTCACTGTTTTTAGAGAGGACTGGCTAGAGGACCTAACCTTAGAAGCGCCACTTCGCATTCATTTAAAAGTAGATAGCGGTATGGGGCGTCTTGGGATTCGTACAACCGACGAAGCAAGGCGAATCGAAACGACAATTGCTAAAGACAATCAACTACAACTAGAAGGTATCTACACGCATTTTGCGACAGCCGACCAACTTGAAACTAGTTATTTCGAACAACAATTAGCTAAGTTCCAAACCATTTTAACGAGTTTAAAAAATCGCCCAACGTATGTTCATACAGCCAATTCAGCTGCTTCATTATTACAGCCACAAATCGGGTTTGATGCGATTCGCTTTGGT--------------TTACACAGTAAGTTATGATGTTGATGGAACGGTAATAAAAACAAAAGTAGAGGCAGGGACGCGAATAACTGCACCTAAACCTCCGACTAAACAAGGCTATGTTTTTAAAGGCTGGTATACTGAAAAAAATGGTGGACATGAGTGGGATTTTAGTACGGATTATATGTCCGGAAACGATTTTACTTTGTACGCGATGTTTAAAGCGGAAACGACTGAAAAAGCAGTGAATTTAACACGCTATGTTAAATATATTCGCGGGAATGCGGGGATCTACAAACTTCCAAGAGAAGATAACTCGCTTAAACAAGGAACGCTAGCCTCGCACCGCTGTAAAGCTTTAACTGTTGATAGAGAAGCGCGAAATGGCGGTGAATTATGGTACAGGTTAAAAAATATTGGCTGGACCAAAGCTGAAAATCTTTCCTTAGACCAACTTCATCTATCCCACAATCAAATAAGTGACCTTAGTCCTTTAAAGGATCTAACTAAATTAGAAGAGCTATCTATGAATAGAAATAGACTGAAAAATTTAAACGGAATTCCAAGTGCTTGTTTATCTCGTTTGTTTGTAGATAACAACGAACTCCGAGATACTGACTCGCTTATTCATTTGAAAAATCTAGAAATCTTATCTATTCGTAATAATAAGCTAAAAAGTATTGTGATGCTTGGCTTTTTATCTAAACTAGAGGTATTAGATTTGCATGGTAATGAAATAACAAATACAGGTGGACTAACTAGATTGAAGAAAGTTAACTGGATAGATTTAACTGGTCAGAAATGTGTGAATGAACCAGTAAGATACCAACCAGAATTGTATATAACAAATACTGTCAAAGACCCAGATGG-------GAAACAAACACCCATTATTATGATAACCGCACGTGACTCAGTTATCGATCGTGTATCCGGACTGGATCACGGAGCAGATGATTACATCGTCAAACCCTTCGCTATTGAAGAATTACTTGCGCGCCTTCGCTCGCTATTGCGTCGGGTGGAAAATGCAGAACAATCTGCTAAACAAACAACGCTACAGTATCGTAATCTAATTGTTGAAAAGGAAAATCGCATTGTCAAACGCGACGAAGAAATCATTGACTTAACAAAACGAGAGTATGAACTTTTACTTACGTTAATGGAAAATGTTAATATCGTTCTTACGCGGGAAGTGTTACTCAATAAAGTATGGGGTTATGAAACAGAAGTAGAAACAAATGTAGTGGATGTGTACGTTCGTTACTTACGAAATAAAATTGATCATCCTGACGAAGAAAGTTATATCCAAACAGTTCGCGGGCAATTTCATAAAAAAGAACTTATTTTTAACCAATGGGATCCACAAGAATATTGTATTTTCCTATATGATGGTATTACAAAGCTTACAAGTATTAGTGAGAACGGGACCATCATGAATTTACAATACTATAAAGGTGCTTTCGTTATAATGTCTGGCTTTATCGATACAGAAACATCGGTTGGCTATTATAATTTAGAAGTCATTAGCGAACAGGCTACCGCATACGTTATCAAAATAAACGAACTAAAAGAACTACTGAGCAAGAATCTTACGCACTTTTTCTATGTTTTCCAAACCCTACAAAAACAAGTTTCATACAGCCTAGCCAAATTTAATGATTTTTCGATTAACGGGAAGCTCGGCTCTATTTGCGGTCAACTTTTAATCCTGACCTATGTGTATGGTAAAGAAACTCCTGATGGCATCAAGATTACACTGGATAATTTAACAATGCAGGAGTTAGGCTATT
>Appf4
CATTTATTCCCGTTTATTAAAAGACAGAATTATTATGTTAGGATCTGCAATTGATGATAACGTGGCGAATTCGATCGTTTCTCAATTACTCTTCTTAGATGCACAAGATCCTGAAAAAGATATTTTCCTATATATCAATTCACCAGGTGGAAGTATTTCAGCTGGTATGGCCATTTACGATACAATGAATTTCGTTAAAGCGGACGTACAAACTATCGGCATGGGTATGGCAGCTTCCATGGGCTCATTCTTACTAACAGCTGGTGCAAATGGCAAACGGTTTGCCTTGCCAAACGCTGAAATTATGATTCACCAACCACTTGGTGGCGCTCAAGGTCAAGCGACTGAAATCGAAATCGCTGCTCGCCACATTTTAAAAATCAAAGAACGTATGAATACGATTATGGCTGAGAAAACTGTGGCTCTTAGAGAAGCTGGGTTTCAAGATGACTTTATTCTTGTACTTGGCGCAACTAGAAAAGAAGATGCAAATTTAGCGGCCAAAAACCACATTTCCCTCACTGTTTTTAGAGAGGACTGGCTAGAGGAACTAACCTTAGAAGCGCCACTTCGCATTCATTTAAAAGTAGATAGCGGTATGGGGCGTCTTGGGATTCGTACAACCGACGAAGCAAGGCGAATCGAAACGACAATTGCTAAAGACAATCAACTACAACTAGAAGGTATCTACACGCATTTTGCGACAGCCGACCAACTTGAAACTAGTTATTTCGAACAACAATTAGCTAAGTTCCAAACCATTTTAACGAGTTTAAAAAATCGCCCAACGTATGTTCATACAGCCAATTCAGCTGCTTCATTATTACAGCCACAAATCGGGTTTGATGCGATTCGCTTTGGT-------------T-TACACAGTAAGTTATGATGTTGATGGAACGGTAATAAAAACAAAAGTAGAGGCAGGGACGCGAATAACTGCACCTAAACCTCCGACCAAACAAGGCTATGTTTTTAAAGGCTGGTATACTGAAAAAAATGGTGGACATGAGTGGAATTTTAGTACGGATTATATGTCCGGAAACGATTTTACTTTGTACGCGATGTTTAAAGCGGAAACGACTGAAAAAGCAGTGAATTTAACACGCTATGTTAAATATATTCGCGGGAATGCGGGGATCTACAAACTTCCAAGAGAAGATAACTCGCTTAAACAAGGAACGCTAGCCTCGCACCGCTGTAAAGCTTTAACTGTTGATAGAGAAGCGCGAAATGGCGGTGAATTATGGTACAGGTTAAAAAATATTGGCTGGACCAAAGCTGAAAATCTTTCCTTAGACCAACTTCATCTATCCCACAATCAAATAAGTGACCTTAGTCCTTTAAAGGATCTAACTAAATTAGAAGAGCTATCTGTGAATAGAAATAGACTGAAAAATTTAAACGGAATTCCAAGTGCTTGTTTATCTCGTTTGTTTGTAGATAACAACGAACTCCGAGATACTGACTCGCTTATTCATTTGAAAAATCTAGAAATCTTATCTATTCGTAATAATAAGCTAAAAAGTATTGTGATGCTTGGTTTTTTATCTAAACTAGAGGTATTAGATTTGCATGGTAATGAAATAACAAATACAGGTGGACTAACTAGATTGAAGAAAGTTAACTGGATAGATTTAACTGGTCAGAAATGTGTGAATGAACCAGTAAGATACCAACCAGAATTGTATATAACAAATACTGTCAAAGACCCAGATGG-------GAAACAAACACCCATTATTATGATAACCGCACGTGACTCTGTTATCGACCGTGTATCCGGACTGGATCACGGAGCAGATGATTACATCGTCAAACCCTTCGCTATTGAAGAATTACTTGCGCGCCTTCGCTCGCTATTGCGTCGGGTGGAAAATGCAGAACAATCTGCTAAACAAACAACGCTACAGTATCGTAATCTAATTGTTGAAAAGGAAAATCGCATTGTCAAACGCGACGAAGAAATCATTGACTTAACAAAACGAGAGTATGAACTTTTACTTACGTTAATGGAAAATGTTAATATCGTTCTTACGCGGGAAGTGTTACTCAATAAAGTATGGGGTTATGAAACAGAAGTAGAAACAAATGTAGTGGATGTGTACGTTCGTTACTTACGAAATAAAATTGATCATCCTGACGAAGAAAGTTATATCCAAACAGTTCGCGGGCAATTTCATAAAAAAGAACTTATTTTTAACCAATGGGATCCACAAGAATATTGTATTTTCCTATATGATGGTATTACAAAGCTTACAAGTATTAGCGAGAACGGGACCATCATGAATTTACAATACTATAAAGGTGCTTTCGTTATAATGTCTGGCTTTATCGATACAGAAACATCGGTTGGCTATTATAATTTAGAAGTCATTAGCGAACAGGCTACCGCATACGTTATCAAAATAAACGAACTAAAAGAACTACTGAGCAAGAATCTTACGCACTTTTTCTATGTTTTCCAAACCCTACAAAAACAAGTTTCATACAGCCTAGCCAAATTTAATGATTTTTCGATTAACGGGAAGCTCGGCTCTATTTGCGGTCAACTTTTAATCCTGACCTATGTGTATGGTAAAGAAACTCCTGATGGCATCAAGATTACACTGGATAATTTAACAATGCAGGAGTTAGGCTATT
>Appf5
CATTTATTCCCGTTTATTAAAAGACAGAATTATTATGTTAGGATCTGCAATTGATGATAACGTGGCGAATTCGATCGTTTCTCAATTACTCTTCTTAGATGCACAAGATCCTGAAAAAGATATTTTCCTATATATCAATTCACCAGGTGGAAGTATTTCAGCTGGTATGGCCATTTACGATACAATGAATTTCGTTAAAGCGGACGTACAAACTATCGGCATGGGTATGGCAGCTTCCATGGGCTCATTCTTACTAACAGCTGGTGCAAATGGCAAACGGTTTGCCTTGCCAAACGCTGAAATTATGATTCACCAACCACTTGGTGGCGCTCAAGGTCAAGCGACTGAAATCGAAATCGCTGCTCGCCACATTTTAAAAATCAAAGAACGTATGAATACGATTATGGCTGAGAAAACTGTGGCTCTTAGAGAAGCTGGGTTTCAAGATGACTTTATTCTTGTACTTGGCGCAACTAGAAAAGAAGATGCAAATTTAGCGGCCAAAAACCACATTTCCCTCACTGTTTTTAGAGAGGACTGGCTAGAGGAACTAACCTTAGAAGCGCCACTTCGCATTCATTTAAAAGTAGATAGCGGTATGGGGCGTCTTGGGATTCGTACAACCGACGAAGCAAGGCGAATCGAAACGACAATTGCTAAAGACAATCAACTACAACTAGAAGGTATCTACACGCATTTTGCGACAGCCGACCAACTTGAAACTAGTTATTTCGAACAACAATTAGCTAAGTTCCAAACCATTTTAACGAGTTTAAAAAATCGCCCAACGTATGTTCATACAGCCAATTCAGCTGCTTCATTATTACAGCCACAAATCGGGTTTGATGCGATTCGCTTTGGT-------------T-TACACAGTAAGTTATGATGTTGATGGAACGGTAATAAAAACAAAAGTAGAGGCAGGGACGCGAATAACTGCACCTAAACCTCCGACCAAACAAGGCTATGTTTTTAAAGGCTGGTATACTGAAAAAAATGGTGGACATGAGTGGAATTTTAGTACGGATTATATGTCCGGAAACGATTTTACTTTGTACGCGATGTTTAAAGCGGAAACGACTGAAAAAGCAGTGAATTTAACACGCTATGTTAAATATATTCGCGGGAATGCGGGGATCTACAAACTTCCAAGAGAAGATAACTCGCTTAAACAAGGAACGCTAGCCTCGCACCGCTGTAAAGCTTTAACTGTTGATAGAGAAGCGCGAAATGGCGGTGAATTATGGTACAGGTTAAAAAATATTGGCTGGACCAAAGCTGAAAATCTTTCCTTAGACCAACTTCATCTATCCCACAATCAAATAAGTGACCTTAGTCCTTTAAAGGATCTAACTAAATTAGAAGAGCTATCTGTGAATAGAAATAGACTGAAAAATTTAAACGGAATTCCAAGTGCTTGTTTATCTCGTTTGTTTGTAGATAACAACGAACTCCGAGATACTGACTCGCTTATTCATTTGAAAAATCTAGAAATCTTATCTATTCGTAATAATAAGCTAAAAAGTATTGTGATGCTTGGTTTTTTATCTAAACTAGAGGTATTAGATTTGCATGGTAATGAAATAACAAATACAGGTGGACTAACTAGATTGAAGAAAGTTAACTGGATAGATTTAACTGGTCAGAAATGTGTGAATGAACCAGTAAGATACCAACCAGAATTGTATATAACAAATACTGTCAAAGACCCAGATGG-------GAAACAAACACCCATTATTATGATAACCGCACGTGACTCTGTTATCGACCGTGTATCCGGACTGGATCACGGAGCAGATGATTACATCGTCAAACCCTTCGCTATTGAAGAATTACTTGCGCGCCTTCGCTCGCTATTGCGTCGGGTGGAAAATGCAGAACAATCTGCTAAACAAACAACGCTACAGTATCGTAATCTAATTGTTGAAAAGGAAAATCGCATTGTCAAACGCGACGAAGAAATCATTGACTTAACAAAACGAGAGTATGAACTTTTACTTACGTTAATGGAAAATGTTAATATCGTTCTTACGCGGGAAGTGTTACTCAATAAAGTATGGGGTTATGAAACAGAAGTAGAAACAAATGTAGTGGATGTGTACGTTCGTTACTTACGAAATAAAATTGATCATCCTGACGAAGAAAGTTATATCCAAACAGTTCGCGGGCAATTTCATAAAAAAGAACTTATTTTTAACCAATGGGATCCACAAGAATATTGTATTTTCCTATATGATGGTATTACAAAGCTTACAAGTATTAGCGAGAACGGGACCATCATGAATTTACAATACTATAAAGGTGCTTTCGTTATAATGTCTGGCTTTATCGATACAGAAACATCGGTTGGCTATTATAATTTAGAAGTCATTAGCGAACAGGCTACCGCATACGTTATCAAAATAAACGAACTAAAAGAACTACTGAGCAAGAATCTTACGCACTTTTTCTATGTTTTCCAAACCCTACAAAAACAAGTTTCATACAGCCTAGCCAAATTTAATGATTTTTCGATTAACGGGAAGCTCGGCTCTATTTGCGGTCAACTTTTAATCCTGACCTATGTGTATGGTAAAGAAACTCCTGATGGCATCAAGATTACACTGGATAATTTAACAATGCAGGAGTTAGGCTATT
>Appf6
CATTTATTCCCGTTTATTAAAAGACAGAATTATTATGTTAGGATCTGCAATTGATGATAACGTGGCGAATTCGATCGTTTCTCAATTACTCTTCTTAGATGCACAAGATCCTGAAAAAGATATTTTCCTATATATCAATTCACCAGGTGGAAGTATTTCAGCTGGTATGGCCATTTACGATACAATGAATTTCGTTAAAGCGGACGTACAAACTATCGGCATGGGTATGGCAGCTTCCATGGGCTCATTCTTACTAACAGCTGGTGCAAATGGCAAACGGTTTGCCTTGCCAAACGCTGAAATTATGATTCACCAACCACTTGGTGGCGCTCAAGGTCAAGCGACTGAAATCGAAATCGCTGCTCGCCACATTTTAAAAATCAAAGAACGTATGAATACGATTATGGCTGAGAAAACTGTGGCTCTTAGAGAAGCTGGGTTTCAAGATGACTTTATTCTTGTACTTGGCGCAACTAGAAAAGAAGATGCAAATTTAGCGGCCAAAAACCACATTTCCCTCACTGTTTTTAGAGAGGACTGGCTAGAGGACCTAACCTTAGAAGCGCCACTTCGCATTCATTTAAAAGTAGATAGCGGTATGGGGCGTCTTGGGATTCGTACAACCGACGAAGCAAGGCGAATCGAAACGACAATTGCTAAAGACAATCAACTACAACTAGAAGGTATCTACACGCATTTTGCGACAGCCGACCAACTTGAAACTAGTTATTTCGAACAACAATTAGCTAAGTTCCAAACCATTTTAACGAGTTTAAAAAATCGCCCAACGTATGTTCATACAGCCAATTCAGCTGCTTCATTATTACAGCCACAAATCGGGTTTGATGCGATTCGCTTTGGT--------------TTACACAGTAAGTTATGATGTTGATGGAACGGTAATAAAAACAAAAGTAGAGGCAGGGACGCGAATAACTGCACCTAAACCTCCGACTAAACAAGGCTATGTTTTTAAAGGCTGGTATACTGAAAAAAATGGTGGACATGAGTGGGATTTTAGTACGGATTATATGTCCGGAAACGATTTTACTTTGTACGCGATGTTTAAAGCGGAAACGACTGAAAAAGCAGTGAATTTAACACGCTATGTTAAATATATTCGCGGGAATGCGGGGATCTACAAACTTCCAAGAGAAGATAACTCGCTTAAACAAGGAACGCTAGCCTCGCACCGCTGTAAAGCTTTAACTGTTGATAGAGAAGCGCGAAATGGCGGTGAATTATGGTACAGGTTAAAAAATATTGGCTGGACCAAAGCTGAAAATCTTTCCTTAGACCAACTTCATCTATCCCACAATCAAATAAGTGACCTTAGTCCTTTAAAGGATCTAACTAAATTAGAAGAGCTATCTATGAATAGAAATAGACTGAAAAATTTAAACGGAATTCCAAGTGCTTGTTTATCTCGTTTGTTTGTAGATAACAACGAACTCCGAGATACTGACTCGCTTATTCATTTGAAAAATCTAGAAATCTTATCTATTCGTAATAATAAGCTAAAAAGTATTGTGATGCTTGGCTTTTTATCTAAACTAGAGGTATTAGATTTGCATGGTAATGAAATAACAAATACAGGTGGACTAACTAGATTGAAGAAAGTTAACTGGATAGATTTAACTGGTCAGAAATGTGTGAATGAACCAGTAAGATACCAACCAGAATTGTATATAACAAATACTGTCAAAGACCCAGATGG-------GAAACAAACACCCATTATTATGATAACCGCACGTGACTCAGTTATCGATCGTGTATCCGGACTGGATCACGGAGCAGATGATTACATCGTCAAACCCTTCGCTATTGAAGAATTACTTGCGCGCCTTCGCTCGCTATTGCGTCGGGTGGAAAATGCAGAACAATCTGCTAAACAAACAACGCTACAGTATCGTAATCTAATTGTTGAAAAGGAAAATCGCATTGTCAAACGCGACGAAGAAATCATTGACTTAACAAAACGAGAGTATGAACTTTTACTTACGTTAATGGAAAATGTTAATATCGTTCTTACGCGGGAAGTGTTACTCAATAAAGTATGGGGTTATGAAACAGAAGTAGAAACAAATGTAGTGGATGTGTACGTTCGTTACTTACGAAATAAAATTGATCATCCTGACGAAGAAAGTTATATCCAAACAGTTCGCGGGCAATTTCATAAAAAAGAACTTATTTTTAACCAATGGGATCCACAAGAATATTGTATTTTCCTATATGATGGTATTACAAAGCTTACAAGTATTAGTGAGAACGGGACCATCATGAATTTACAATACTATAAAGGTGCTTTCGTTATAATGTCTGGCTTTATCGATACAGAAACATCGGTTGGCTATTATAATTTAGAAGTCATTAGCGAACAGGCTACCGCATACGTTATCAAAATAAACGAACTAAAAGAACTACTGAGCAAGAATCTTACGCACTTTTTCTATGTTTTCCAAACCCTACAAAAACAAGTTTCATACAGCCTAGCCAAATTTAATGATTTTTCGATTAACGGGAAGCTCGGCTCTATTTGCGGTCAACTTTTAATCCTGACCTATGTGTATGGTAAAGAAACTCCTGATGGCATCAAGATTACACTGGATAATTTAACAATGCAGGAGTTAGGCTATT
>ATCC19117
CATTTATTCCCGTTTATTAAAAGACAGAATTATTATGTTAGGATCTGCAATTGATGATAACGTGGCGAATTCGATCGTTTCTCAATTACTCTTCTTAGATGCACAAGATCCTGAAAAAGATATTTTCCTATATATCAATTCACCAGGTGGAAGTATTTCAGCTGGTATGGCCATTTACGATACAATGAATTTCGTTAAAGCGGACGTACAAACTATCGGCATGGGTATGGCAGCTTCCATGGGCTCATTCTTACTAACAGCTGGTGCAAATGGCAAACGGTTTGCCTTGCCAAACGCTGAAATTATGATTCACCAACCACTTGGTGGCGCTCAAGGTCAAGCGACTGAAATCGAAATCGCTGCTCGCCACATTTTAAAAATCAAAGAACGTATGAATACGATTATGGCTGAGAAAACTGTGGCTCTTAGAGAAGCTGGGTTTCAAGATGACTTTATTCTTGTACTTGGCGCAACTAGAAAAGAAGATGCAAATTTAGCGGCCAAAAACCACATTTCCCTCACTGTTTTTAGAGAGGACTGGCTAGAGGACCTAACCTTAGAAGCGCCACTTCGCATTCATTTAAAAGTAGATAGCGGTATGGGGCGTCTTGGGATTCGTACAACCGACGAAGCAAGGCGAATCGAAACGACAATTGCTAAAGACAACCAACTACAACTAGAAGGTATCTACACGCATTTTGCAACAGCTGATCAACTTGAAACTAGTTATTTCGAACAACAATTAGCTAAGTTCCAAACCATTTTAACGAGTTTAAAAAATCGCCCAACGTATGTTCATACAGCCAATTCAGCTGCTTCATTATTACAGCCACAAATCGGGTTTGATGCGATTCGCTTTGGT--------------TTACACAGTAAGTTATGATGTTGATGGAACGGTAATAAAAACAAAAGTAGAGGCAGGGACGCGAATAACTGCACCTAAACCTCCGACCAAACAAGGCTATGTTTTTAAAGGCTGGTATACTGAAAAAAATGGTGGACATGAGTGGAATTTTAGTACGGATTATATGTCCGGAAACGATTTTACTTTGTACGCGATTTTTAAAGCGGAAACGACTGAAAAAGCAGTGAATTTAACACGCTATGTTAAATATATTCGCGGGAATGCGGGGATCTACAAACTTCCAAGAGAAGATAACTCGCTTAAACAAGGAACGCTTGCCTCGCACCGCTGTAAAGCTTTAACTGTTGATAGAGAAGCGCGAAATGGCAGTGAATTATGGTACAGGTTAAAAAATATTGGCTGGACCAAAGCTGAAAATCTTTCCTTAGACCAACTTCATCTATCCCACAATCAAATAAGTGACCTTAGTCCTTTAAAGGATCTAACTAAATTAGAAGAGCTATCTGTGAATAGAAATAGACTGAAAAATTTAAACGGAATTCCAAGTGCTTGTTTATCTCGTTTGTTTGTAGATAACAACGAACTCCGAGATACTGACTCGCTTATTCATTTGAAAAATCTAGAAATCTTATCTATTCGTAATAATAAGCTAAAAAGTATTGTGATGCTTGGTTTTTTATCTAAACTAGAGGTATTAGATTTGCATGGTAATGAAATAACAAATACAGGTGGACTAACTAGATTGAAGAAAGTTAACTGGATAGATTTAACTGGTCAGAAATGTGTGAATGAACCAGTAAGATACCAACCAGAATTGTATATAACAAATACTGTCAAAGACCCAGATGG-------GAAACAAACACCCATTATTATGATAACCGCACGTGACTCTGTTATCGACCGTGTATCCGGACTGGATCACGGAGCAGATGATTACATCGTCAAACCCTTCGCTATTGAAGAATTACTTGCGCGCCTTCGCTCGCTATTGCGTCGGGTGGAAAATGCAGAACAATCTGCTAAACAAACAACGCTACAGTATCGTAATCTAATTGTTGAAAAGGAAAATCGCATTGTCAAACGCGACGAAGAAATCATTGACTTAACAAAACGAGAGTATGAACTTTTACTTACGTTAATGGAAAATGTTAATATCGTTCTTACGCGGGAAGTGTTACTCAATAAAGTATGGGGTTATGAAACAGAAGTAGAAACAAATGTAGTGGATGTGTACGTTCGTTACTTACGAAATAAAATTGATCATCCTGACGAAGAAAGTTATATCCAAACAGTTCGCGGGCAATTTCATAAAAAAGAACTTATTTTTAACCAATGGGATCCACAAGAATATTGTATTTTCCTATATGATGGTATTACAAAGCTTACAAGTATTAGTGAGAACGGGACCATCATGAATTTACAATACTATAAAGGTGCTTTCGTTATAATGTCTGGCTTTATCGATACAGAAACATCGGTTGGCTATTATAATTTAGAAGTCATTAGCGAACAGGCTACCGCATACGTTATCAAAATAAACGAACTAAAAGAACTACTGAGCAAGAATCTTACGCACTTTTTCTATGTTTTCCAAACCCTACAAAAACAAGTTTCATACAGCCTAGCCAAATTTAATGATTTTTCGATTAACGGGAAGCTCGGCTCTATTTGCGGTCAACTTTTAATCCTGACCTATGTGTATGGTAAAGAAACTCCTGATGGCATCAAGATTACACTGGATAATTTAACAATGCAGGAGTTAGGCTATT
>Aus1
CATTTATTCCCGTTTATTAAAAGACAGAATTATTATGTTAGGATCTGCAATTGATGATAACGTGGCGAATTCGATCGTTTCTCAATTACTCTTCTTAGATGCACAAGATCCTGAAAAAGATATTTTCCTATATATCAATTCACCAGGTGGAAGTATTTCAGCTGGTATGGCCATTTACGATACAATGAATTTCGTTAAAGCGGACGTACAAACTATCGGCATGGGTATGGCAGCTTCCATGGGCTCATTCTTACTAACAGCTGGTGCAAATGGCAAACGGTTTGCCTTGCCAAACGCTGAAATTATGATTCACCAACCACTTGGTGGCGCTCAAGGTCAAGCGACTGAAATCGAAATCGCTGCTCGCCACATTTTAAAAATCAAAGAACGTATGAATACGATTATGGCTGAGAAAACTGTGGCTCTTAGAGAAGCTGGGTTTCAAGATGACTTTATTCTTGTACTTGGCGCAACTAGAAAAGAAGATGCAAATTTAGCGGCCAAAAACCACATTTCCCTCACTGTTTTTAGAGAGGACTGGCTAGAGGACCTAACCTTAGAAGCGCCACTTCGCATTCATTTAAAAGTAGATAGCGGTATGGGGCGTCTTGGGATTCGTACAACCGACGAAGCAAGGCGAATCGAAACGACAATTGCTAAAGACAATCAACTACAACTAGAAGGTATCTACACGCATTTTGCGACAGCCGACCAACTTGAAACTAGTTATTTCGAACAACAATTAGCTAAGTTCCAAACCATTTTAACGAGTTTAAAAAATCGCCCAACGTATGTTCATACAGCCAATTCAGCTGCTTCATTATTACAGCCACAAATCGGGTTTGATGCGATTCGCTTTGGT--------------TTACACAGTAAGTTATGATGTTGATGGAACGGTAATAAAAACAAAAGTAGAGGCAGGGACGCGAATAACTGCACCTAAACCTCCGACCAAACAAGGCTATGTTTTTAAAGGCTGGTATACTGAAAAAAATGGTGGACATGAGTGGAATTTTAGTACGGATTATATGTCCGGAAACGATTTTACTTTGTACGCGATGTTTAAAGCGGAAACGACTGAAAAAGCAGTGAATTTAACACGCTATGTTAAATATATTCGCGGGAATGCGGGGATCTACAAACTTCCAAGAGAAGATAACTCGCTTAAACAAGGAACGCTAGCCTCGCACCGCTGTAAAGCTTTAACTGTTGATAGAGAAGCGCGAAATGGCGGTGAATTATGGTACAGGTTAAAAAATATTGGCTGGACCAAAGCTGAAAATCTTTCCTTAGACCAACTTCATCTATCCCACAATCAAATAAGTGACCTTAGTCCTTTAAATGATCTAACTAAATTAGAAGAGCTATCTATGAATAGAAATAGACTGAAAAATTTAAACGGAATTCCAAGTGCTTGTTTATCTCGTTTGTTTGTAGATAACAACGAACTCCGAGATACTGACTCGCTTATTCATTTGAAAAATCTAGAAATCTTATCTATTCGTAATAATAAGCTAAAAAGTATTGTGATGCTTGGCTTTTTATCTAAACTAGAGGTATTAGATTTGCATGGTAATGAAATAACAAATACAGGTGGACTAACTAGATTGAAGAAAGTTAACTGGATAGATTTAACTGGTCAGAAATGTGTGAATGAACCAGTAAGATACCAACCAGAATTGTATATAACAAATACTGTCAAAGACCCAGATGG-------GAAACAAACACCCATTATTATGATAACCGCACGTGACTCAGTTATCGACCGTGTATCCGGACTGGATCACGGAGCAGATGATTACATCGTCAAACCCTTCGCTATTGAAGAATTACTTGCGCGCCTTCGCTCGCTATTGCGTCGGGTGGAAAATGCAGAACAATCTGCTAAACAAACAACGCTACAGTATCGTAATCTAATTGTTGAAAAGGAAAATCGCATTGTCAAACGCGACGAAGAAATCATTGACTTAACAAAACGAGAGTATGAACTTTTACTTACGTTAATGGAAAATGTTAATATCGTTCTTACGCGGGAAGTGTTACTCAATAAAGTATGGGGTTATGAAACAGAAGTAGAAACAAATGTAGTGGATGTGTACGTTCGTTACTTACGAAATAAAATTGATCATCCTGACGAAGAAAGTTATATCCAAACAGTTCGCGGGCAATTTCATAAAAAAGAACTTATTTTTAACCAATGGGATCCACAAGAATATTGTATTTTCCTATATGATGGTATTACAAAGCTTACAAGTATTAGTGAGAACGGGACCATCATGAATTTACAATACTATAAAGGTGCTTTCGTTATAATGTCTGGCTTTATCGATACAGAAACATCGGTTGGCTATTATAATTTAGAAGTCATTAGCGAACAGGCTACCGCATACGTTATCAAAATAAACGAACTAAAAGAACTACTGAGCAAGAATCTTACGCACTTTTTCTATGTTTTCCAAACCCTACAAAAACAAGTTTCATACAGCCTAGCCAAATTTAATGATTTTTCGATTAACGGGAAGCTCGGCTCTATTTGCGGTCAACTTTTAATCCTGACCTATGTGTATGGTAAAGAAACTCCTGATGGCATCAAGATTACACTGGATAATTTAACAATGCAGGAGTTAGGCTATT
>Aus2
CATTTATTCCCGTTTATTAAAAGACAGAATTATTATGTTAGGATCTGCAATTGATGATAACGTGGCGAATTCGATCGTTTCTCAATTACTCTTCTTAGATGCACAAGATCCTGAAAAAGATATTTTCCTATATATCAATTCACCAGGTGGAAGTATTTCAGCTGGTATGGCCATTTACGATACAATGAATTTCGTTAAAGCGGACGTACAAACTATCGGCATGGGTATGGCAGCTTCCATGGGCTCATTCTTACTAACAGCTGGTGCAAATGGCAAACGGTTTGCCTTGCCAAACGCTGAAATTATGATTCACCAACCACTTGGTGGCGCTCAAGGTCAAGCGACTGAAATCGAAATCGCTGCTCGCCACATTTTAAAAATCAAAGAACGTATGAATACGATTATGGCTGAGAAAACTGTGGCTCTTAGAGAAGCTGGGTTTCAAGATGACTTTATTCTTGTACTTGGCGCAACTAGAAAAGAAGATGCAAATTTAGCGGCCAAAAACCACATTTCCCTCACTGTTTTTAGAGAGGACTGGCTAGAGGACCTAACCTTAGAAGCGCCACTTCGCATTCATTTAAAAGTAGATAGCGGTATGGGGCGTCTTGGGATTCGTACAACCGACGAAGCAAGGCGAATCGAAACGACAATTGCTAAAGACAATCAACTACAACTAGAAGGTATCTACACGCATTTTGCGACAGCCGACCAACTTGAAACTAGTTATTTCGAACAACAATTAGCTAAGTTCCAAACCATTTTAACGAGTTTAAAAAATCGCCCAACGTATGTTCATACAGCCAATTCAGCTGCTTCATTATTACAGCCACAAATCGGGTTTGATGCGATTCGCTTTGGT--------------TTACACAGTAAGTTATGATGTTGATGGAACGGTAATAAAAACAAAAGTAGAGGCAGGGACGCGAATAACTGCACCTAAACCTCCGACCAAACAAGGCTATGTTTTTAAAGGCTGGTATACTGAAAAAAATGGTGGACATGAGTGGAATTTTAGTACGGATTATATGTCCGGAAACGATTTTACTTTGTACGCGATGTTTAAAGCGGAAACGACTGAAAAAGCAGTGAATTTAACACGCTATGTTAAATATATTCGCGGGAATGCGGGGATCTACAAACTTCCAAGAGAAGATAACTCGCTTAAACAAGGAACGCTAGCCTCGCACCGCTGTAAAGCTTTAACTGTTGATAGAGAAGCGCGAAATGGCGGTGAATTATGGTACAGGTTAAAAAATATTGGCTGGACCAAAGCTGAAAATCTTTCCTTAGACCAACTTCATCTATCCCACAATCAAATAAGTGACCTTAGTCCTTTAAATGATCTAACTAAATTAGAAGAGCTATCTATGAATAGAAATAGACTGAAAAATTTAAACGGAATTCCAAGTGCTTGTTTATCTCGTTTGTTTGTAGATAACAACGAACTCCGAGATACTGACTCGCTTATTCATTTGAAAAATCTAGAAATCTTATCTATTCGTAATAATAAGCTAAAAAGTATTGTGATGCTTGGCTTTTTATCTAAACTAGAGGTATTAGATTTGCATGGTAATGAAATAACAAATACAGGTGGACTAACTAGATTGAAGAAAGTTAACTGGATAGATTTAACTGGTCAGAAATGTGTGAATGAACCAGTAAGATACCAACCAGAATTGTATATAACAAATACTGTCAAAGACCCAGATGG-------GAAACAAACACCCATTATTATGATAACCGCACGTGACTCAGTTATCGATCGTGTATCCGGACTGGATCACGGAGCAGATGATTACATCGTCAAACCCTTCGCTATTGAAGAATTACTTGCGCGCCTTCGCTCGCTATTGCGTCGGGTGGAAAATGCAGAACAATCTGCTAAACAAACAACGCTACAGTATCGTAATCTAATTGTTGAAAAGGAAAATCGCATTGTCAAACGCGACGAAGAAATCATTGACTTAACAAAACGAGAGTATGAACTTTTACTTACGTTAATGGAAAATGTTAATATCGTTCTTACGCGGGAAGTGTTACTCAATAAAGTATGGGGTTATGAAACAGAAGTAGAAACAAATGTAGTGGATGTGTACGTTCGTTACTTACGAAATAAAATTGATCATCCTGACGAAGAAAGTTATATCCAAACAGTTCGCGGGCAATTTCATAAAAAAGAACTTATTTTTAACCAATGGGATCCACAAGAATATTGTATTTTCCTATATGATGGTATTACAAAGCTTACAAGTATTAGTGAGAACGGGACCATCATGAATTTACAATACTATAAAGGTGCTTTCGTTATAATGTCTGGCTTTATCGATACAGAAACATCGGTTGGCTATTATAATTTAGAAGTCATTAGCGAACAGGCTACCGCATACGTTATCAAAATAAACGAACTAAAAGAACTACTGAGCAAGAATCTTACGCACTTTTTCTATGTTTTCCAAACCCTACAAAAACAAGTTTCATACAGCCTAGCCAAATTTAATGATTTTTCGATTAACGGGAAGCTCGGCTCTATTTGCGGTCAACTTTTAATCCTGACCTATGTGTATGGTAAAGAAACTCCTGATGGCATCAAGATTACACTGGATAATTTAACAATGCAGGAGTTAGGCTATT
>Aus3
CATTTATTCCCGTTTATTAAAAGACAGAATTATTATGTTAGGATCTGCAATTGATGATAACGTGGCGAATTCGATCGTTTCTCAATTACTCTTCTTAGATGCACAAGATCCTGAAAAAGATATTTTCCTATATATCAATTCACCAGGTGGAAGTATTTCAGCTGGTATGGCCATTTACGATACAATGAATTTCGTTAAAGCGGACGTACAAACTATCGGCATGGGTATGGCAGCTTCCATGGGCTCATTCTTACTAACAGCTGGTGCAAATGGCAAACGGTTTGCCTTGCCAAACGCTGAAATTATGATTCACCAACCACTTGGTGGCGCTCAAGGTCAAGCGACTGAAATCGAAATCGCTGCTCGCCACATTTTAAAAATCAAAGAACGTATGAATACGATTATGGCTGAGAAAACTGTGGCTCTTAGAGAAGCTGGGTTTCAAGATGACTTTATTCTTGTACTTGGCGCAACTAGAAAAGAAGATGCAAATTTAGCGGCCAAAAACCACATTTCCCTCACTGTTTTTAGAGAGGACTGGCTAGAGGACCTAACCTTAGAAGCGCCACTTCGCATTCATTTAAAAGTAGATAGCGGTATGGGGCGTCTTGGGATTCGTACAACCGACGAAGCAAGGCGAATCGAAACGACAATTGCTAAAGACAATCAACTACAACTAGAAGGTATCTACACGCATTTTGCGACAGCCGACCAACTTGAAACTAGTTATTTCGAACAACAATTAGCTAAGTTCCAAACCATTTTAACGAGTTTAAAAAATCGCCCAACGTATGTTCATACAGCCAATTCAGCTGCTTCATTATTACAGCCACAAATCGGGTTTGATGCGATTCGCTTTGGT--------------TTACACAGTAAGTTATGATGTTGATGGAACGGTAATAAAAACAAAAGTAGAGGCAGGGACGCGAATAACTGCACCTAAACCTCCGACCAAACAAGGCTATGTTTTTAAAGGCTGGTATACTGAAAAAAATGGTGGACATGAGTGGAATTTTAGTACGGATTATATGTCCGGAAACGATTTTACTTTGTACGCGATGTTTAAAGCGGAAACGACTGAAAAAGCAGTGAATTTAACACGCTATGTTAAATATATTCGCGGGAATGCGGGGATCTACAAACTTCCAAGAGAAGATAACTCGCTTAAACAAGGAACGCTAGCCTCGCACCGCTGTAAAGCTTTAACTGTTGATAGAGAAGCGCGAAATGGCGGTGAATTATGGTACAGGTTAAAAAATATTGGCTGGACCAAAGCTGAAAATCTTTCCTTAGACCAACTTCATCTATCCCACAATCAAATAAGTGACCTTAGTCCTTTAAATGATCTAACTAAATTAGAAGAGCTATCTATGAATAGAAATAGACTGAAAAATTTAAACGGAATTCCAAGTGCTTGTTTATCTCGTTTGTTTGTAGATAACAACGAACTCCGAGATACTGACTCGCTTATTCATTTGAAAAATCTAGAAATCTTATCTATTCGTAATAATAAGCTAAAAAGTATTGTGATGCTTGGCTTTTTATCTAAACTAGAGGTATTAGATTTGCATGGTAATGAAATAACAAATACAGGTGGACTAACTAGATTGAAGAAAGTTAACTGGATAGATTTAACTGGTCAGAAATGTGTGAATGAACCAGTAAGATACCAACCAGAATTGTATATAACAAATACTGTCAAAGACCCAGATGG-------GAAACAAACACCCATTATTATGATAACCGCACGTGACTCAGTTATCGATCGTGTATCCGGACTGGATCACGGAGCAGATGATTACATCGTCAAACCCTTCGCTATTGAAGAATTACTTGCGCGCCTTCGCTCGCTATTGCGTCGGGTGGAAAATGCAGAACAATCTGCTAAACAAACAACGCTACAGTATCGTAATCTAATTGTTGAAAAGGAAAATCGCATTGTCAAACGCGACGAAGAAATCATTGACTTAACAAAACGAGAGTATGAACTTTTACTTACGTTAATGGAAAATGTTAATATCGTTCTTACGCGGGAAGTGTTACTCAATAAAGTATGGGGTTATGAAACAGAAGTAGAAACAAATGTAGTGGATGTGTACGTTCGTTACTTACGAAATAAAATTGATCATCCTGACGAAGAAAGTTATATCCAAACAGTTCGCGGGCAATTTCATAAAAAAGAACTTATTTTTAACCAATGGGATCCACAAGAATATTGTATTTTCCTATATGATGGTATTACAAAGCTTACAAGTATTAGTGAGAACGGGACCATCATGAATTTACAATACTATAAAGGTGCTTTCGTTATAATGTCTGGCTTTATCGATACAGAAACATCGGTTGGCTATTATAATTTAGAAGTCATTAGCGAACAGGCTACCGCATACGTTATCAAAATAAACGAACTAAAAGAACTACTGAGCAAGAATCTTACGCACTTTTTCTATGTTTTCCAAACCCTACAAAAACAAGTTTCATACAGCCTAGCCAAATTTAATGATTTTTCGATTAACGGGAAGCTCGGCTCTATTTGCGGTCAACTTTTAATCCTGACCTATGTGTATGGTAAAGAAACTCCTGATGGCATCAAGATTACACTGGATAATTTAACAATGCAGGAGTTAGGCTATT
>Aus4
CATTTATTCCCGTTTATTAAAAGACAGAATTATTATGTTAGGATCTGCAATTGATGATAACGTGGCGAATTCGATCGTTTCTCAATTACTCTTCTTAGATGCACAAGATCCTGAAAAAGATATTTTCCTATATATCAATTCACCAGGTGGAAGTATTTCAGCTGGTATGGCCATTTACGATACAATGAATTTCGTTAAAGCGGACGTACAAACTATCGGCATGGGTATGGCAGCTTCCATGGGCTCATTCTTACTAACAGCTGGTGCAAATGGCAAACGGTTTGCCTTGCCAAACGCTGAAATTATGATTCACCAACCACTTGGTGGCGCTCAAGGTCAAGCGACTGAAATCGAAATCGCTGCTCGCCACATTTTAAAAATCAAAGAACGTATGAATACGATTATGGCTGAGAAAACTGTGGCTCTTAGAGAAGCTGGGTTTCAAGATGACTTTATTCTTGTACTTGGCGCAACTAGAAAAGAAGATGCAAATTTAGCGGCCAAAAACCACATTTCCCTCACTGTTTTTAGAGAGGACTGGCTAGAGGACCTAACCTTAGAAGCGCCACTTCGCATTCATTTAAAAGTAGATAGCGGTATGGGGCGTCTTGGGATTCGTACAACCGACGAAGCAAGGCGAATCGAAACGACAATTGCTAAAGACAATCAACTACAACTAGAAGGTATCTACACGCATTTTGCGACAGCCGACCAACTTGAAACTAGTTATTTCGAACAACAATTAGCTAAGTTCCAAACCATTTTAACGAGTTTAAAAAATCGCCCAACGTATGTTCATACAGCCAATTCAGCTGCTTCATTATTACAGCCACAAATCGGGTTTGATGCGATTCGCTTTGGT--------------TTACACAGTAAGTTATGATGTTGATGGAACGGTAATAAAAACAAAAGTAGAGGCAGGGACGCGAATAACTGCACCTAAACCTCCGACCAAACAAGGCTATGTTTTTAAAGGCTGGTATACTGAAAAAAATGGTGGACATGAGTGGAATTTTAGTACGGATTATATGTCCGGAAACGATTTTACTTTGTACGCGATGTTTAAAGCGGAAACGACTGAAAAAGCAGTGAATTTAACACGCTATGTTAAATATATTCGCGGGAATGCGGGGATCTACAAACTTCCAAGAGAAGATAACTCGCTTAAACAAGGAACGCTAGCCTCGCACCGCTGTAAAGCTTTAACTGTTGATAGAGAAGCGCGAAATGGCGGTGAATTATGGTACAGGTTAAAAAATATTGGCTGGACCAAAGCTGAAAATCTTTCCTTAGACCAACTTCATCTATCCCACAATCAAATAAGTGACCTTAGTCCTTTAAATGATCTAACTAAATTAGAAGAGCTATCTATGAATAGAAATAGACTGAAAAATTTAAACGGAATTCCAAGTGCTTGTTTATCTCGTTTGTTTGTAGATAACAACGAACTCCGAGATACTGACTCGCTTATTCATTTGAAAAATCTAGAAATCTTATCTATTCGTAATAATAAGCTAAAAAGTATTGTGATGCTTGGCTTTTTATCTAAACTAGAGGTATTAGATTTGCATGGTAATGAAATAACAAATACAGGTGGACTAACTAGATTGAAGAAAGTTAACTGGATAGATTTAACTGGTCAGAAATGTGTGAATGAACCAGTAAGATACCAACCAGAATTGTATATAACAAATACTGTCAAAGACCCAGATGG-------GAAACAAACACCCATTATTATGATAACCGCACGTGACTCAGTTATCGATCGTGTATCCGGACTGGATCACGGAGCAGATGATTACATCGTCAAACCCTTCGCTATTGAAGAATTACTTGCGCGCCTTCGCTCGCTATTGCGTCGGGTGGAAAATGCAGAACAATCTGCTAAACAAACAACGCTACAGTATCGTAATCTAATTGTTGAAAAGGAAAATCGCATTGTCAAACGCGACGAAGAAATCATTGACTTAACAAAACGAGAGTATGAACTTTTACTTACGTTAATGGAAAATGTTAATATCGTTCTTACGCGGGAAGTGTTACTCAATAAAGTATGGGGTTATGAAACAGAAGTAGAAACAAATGTAGTGGATGTGTACGTTCGTTACTTACGAAATAAAATTGATCATCCTGACGAAGAAAGTTATATCCAAACAGTTCGCGGGCAATTTCATAAAAAAGAACTTATTTTTAACCAATGGGATCCACAAGAATATTGTATTTTCCTATATGATGGTATTACAAAGCTTACAAGTATTAGTGAGAACGGGACCATCATGAATTTACAATACTATAAAGGTGCTTTCGTTATAATGTCTGGCTTTATCGATACAGAAACATCGGTTGGCTATTATAATTTAGAAGTCATTAGCGAACAGGCTACCGCATACGTTATCAAAATAAACGAACTAAAAGAACTACTGAGCAAGAATCTTACGCACTTTTTCTATGTTTTCCAAACCCTACAAAAACAAGTTTCATACAGCCTAGCCAAATTTAATGATTTTTCGATTAACGGGAAGCTCGGCTCTATTTGCGGTCAACTTTTAATCCTGACCTATGTGTATGGTAAAGAAACTCCTGATGGCATCAAGATTACACTGGATAATTTAACAATGCAGGAGTTAGGCTATT
>C1_387
CATTTATTCCCGTTTATTAAAAGACAGAATTATTATGTTAGGATCTGCAATTGATGACAACGTGGCGAATTCCATCGTTTCTCAATTATTATTCTTAGATGCACAAGATCCTGAAAAAGATATTTTCCTGTACATCAATTCTCCAGGTGGAAGTATTTCAGCTGGTATGGCCATTTACGATACAATGAATTTCGTTAAAGCGGACGTACAAACAATCGGCATGGGTATGGCAGCTTCCATGGGCTCATTCTTACTAACAGCTGGTGCAAATGGCAAACGTTTTGCCTTGCCAAACGCTGAAATTATGATTCACCAACCACTTGGCGGTGCTCAAGGTCAAGCAACTGAAATCGAGATCGCTGCTCGCCACATTTTAAAAATCAAAGAACGTATGAATACGATTATGGCTGAGAAAACTGTGGCTCTTAGAGAAGCTGGATTTCAAGATGACTTTATTCTTGTGCTTGGTGCAACCAGAAAAGAAGATGCTAATCTGGCAGCCAAAAACCACATTTCACTTACTGTTTTTAGAGAAGATTGGCTAGAGAATCTAACGCTAGAAGCAACACTTCGAATTCATTTAAAAGTAGATAGCGGTATGGGGCGTCTCGGTATTCGTACGACTGAAGAAGCACGGCGAATTGAAGCAACCAGTACTAATGATCACCAATTACAACTGGAAGGTATTTACACGCATTTTGCAACAGCCGACCAGCTTGAAACTAGTTATTTCGAACAACAACTAGCTAAGTTCCAAACAATTTTAACGAGTTTAAAAAATCGTCCAACGTATGTTCATACAGCCAATTCGGCTGCTTCATTATTACAGCCACAAATCGGGTTTGATGCGATTCGCTTTGGTATTTCGATGTATGTTTACACAGTAAGTTATGATGTTGATGGAACGGTAATAAAAACAAAAGTAGAAGCAGGGACGCGGATAACTGCACCTAAACCTCCGACCAAACAAGGCTATGTTTTTAAAGGATGGTATACTGAAAAAAATGGTGGGCATGAGTGGAATTTTAATACGGATTATATGTCCGGAAATGATTTTACTTTGTACGCAGTATTTAAAGCGGAAACGACCGAAAAAGCAGTCAACTTAACCCGCTATGTCAAATATATTCGCGGGAATGCAGGCATCTACAAACTTCCACGAGAAGATAACTCGCTTAAACAAGGAACTCTAGCCTCGCACCGCTGTAAAGCTCTAACTGTTGATAGAGAAGCCCGAAATGGCGGAAAATTATGGTACAGGTTAAAAAATATTGGCTGGACTAAAGCGGAAAACCTTTCCTTAGACCAACTTCATCTATCCCATAATCAAATAAGTGACCTTAGTCCTTTAAAGGATCTAACTAAGTTAGAAGAGCTATCTGTGAATAGAAACAGACTGAAAAATTTAAACGGAATTCCAAGTGCTTGTTTATCTCGCTTGTTTTTAGATAACAACGAACTCAGAGATACTGATTCGCTTATTCATTTGAAAAATCTAGAAATCTTATCTATTCGTAATAATAAGCTAAAAAGTATTGTGATGCTTGGTTTTTTATCAAAACTAGAGGTATTAGATTTGCATGGTAATGAAATAACAAATACAGGTGGACTAACTAGATTGAAGAAAGTTAACTGGATAGATTTAACTGGTCAGAAATGTGTGAATGAACCAGTAAAATACCAACCAGAATTGTATATAACAAATACTGTCAAAGACCCAGATGG-------GAAACAAACACCCATTATTATGATAACCGCACGTGACTCTGTTATCGATCGTGTATCCGGACTGGATCACGGAGCAGATGATTACATCGTCAAACCTTTCGCTATTGAAGAATTACTTGCGCGCCTTCGCTCGCTATTGCGTCGGGTGGAAAATGCAGAACAATCTGCTAAACAAACAACGCTACAGTATCGTAATCTAATTGTTGAAAAGGAAAATCGCATTGTCAAACGCGACGAAGAAATCATTGACTTAACAAAACGAGAGTATGAACTTTTACTTACGTTAATGGAAAATGTTAATATCGTTCTTACGCGGGAAGTGTTACTCAATAAAGTATGGGGTTATGAAACAGAAGTAGAAACAAATGTAGTGGATGTGTACGTTCGTTACTTACGAAATAAAATTGATCATCCTGACGAAGAAAGTTATATTCAAACAGTTCGCGGGCAATTTCATAAAAAAGAACTTATTTTTAACCAATGGGATCCACAAGAATATTGTATTTTTCTATATGATGGTATCACAAAGCTCACGAGTATTAGCGAGAACGGGACCATCATGAATTTACAATACTACAAAGGGGCTTTCGTTATAATGTCTGGCTTTATTGATACAGAAACATCGGTTGGCTATTATAATTTAGAAGTCATTAGCGAGCAGGCTACCGCATACGTTATCAAAATAAACGAACTAAAAGAACTACTGAGCAAAAATCTTACGCACTTTTTCTATGTTTTCCAAACCCTACAAAAACAAGTTTCATACAGTCTAGCTAAATTTAATGATTTTTCGATTAACGGGAAGCTTGGCTCTATTTGCGGTCAACTTTTAATCCTGACCTATGTGTATGGTAAAGAAACTCCTGATGGCATCAAGATTACACTGGATAATTTAACAATGCAGGAGTTAGGATATT
>Cl3_4C3
CATTTATTCCCGTTTATTAAAAGACAGAATTATTATGTTAGGATCTGCAATTGATGATAACGTGGCGAATTCGATCGTTTCTCAATTACTCTTCTTAGATGCACAAGATCCTGAAAAAGATATTTTCCTATATATCAATTCACCAGGTGGAAGTATTTCAGCTGGTATGGCCATTTACGATACAATGAATTTCGTTAAAGCGGACGTACAAACTATCGGCATGGGTATGGCAGCTTCCATGGGCTCATTCTTACTAACAGCTGGTGCAAATGGCAAACGGTTTGCCTTGCCAAACGCTGAAATTATGATTCACCAACCACTTGGTGGCGCTCAAGGTCAAGCGACTGAAATCGAAATCGCTGCTCGCCACATTTTAAAAATCAAAGAACGTATGAATACGATTATGGCTGAGAAAACTGTGGCTCTTAGAGAAGCTGGGTTTCAAGATGACTTTATTCTTGTACTTGGCGCAACTAGAAAAGAAGATGCAAATTTAGCGGCCAAAAACCACATTTCCCTCACTGTTTTTAGAGAGGACTGGCTAGAGGACCTAACCTTAGAAGCGCCACTTCGCATTCATTTAAAAGTAGATAGCGGTATGGGGCGTCTTGGGATTCGTACAACCGACGAAGCAAGGCGAATCGAAACGACAATTGCTAAAGACAATCAACTACAACTAGAAGGTATCTACACGCATTTTGCGACAGCCGACCAACTTGAAACTAGTTATTTCGAACAACAATTAGCTAAGTTCCAAACCATTTTAACGAGTTTAAAAAATCGCCCAACGTATGTTCATACAGCCAATTCAGCTGCTTCATTATTACAGCCACAAATCGGGTTTGATGCGATTCGCTTTGGT--------------TTACACAGTAAGTTATGATGTTGATGGAACGGTAATAAAAACAAAAGTAGAGGCAGGGACGCGAATAACTGCACCTAAACCTCCGACTAAACAAGGCTATGTTTTTAAAGGCTGGTATACTGAAAAAAATGGTGGACATGAGTGGGATTTTAGTACGGATTATATGTCCGGAAACGATTTTACTTTGTACGCGATGTTTAAAGCGGAAACGACTGAAAAAGCAGTGAATTTAACACGCTATGTTAAATATATTCGCGGGAATGCGGGGATCTACAAACTTCCAAGAGAAGATAACTCGCTTAAACAAGGAACGCTAGCCTCGCACCGCTGTAAAGCTTTAACTGTTGATAGAGAAGCGCGAAATGGCGGTGAATTATGGTACAGGTTAAAAAATATTGGCTGGACCAAAGCTGAAAATCTTTCCTTAGACCAACTTCATCTATCCCACAATCAAATAAGTGACCTTAGTCCTTTAAAGGATCTAACTAAATTAGAAGAGCTATCTATGAATAGAAATAGACTGAAAAATTTAAACGGAATTCCAAGTGCTTGTTTATCTCGTTTGTTTGTAGATAACAACGAACTCCGAGATACTGACTCGCTTATTCATTTGAAAAATCTAGAAATCTTATCTATTCGTAATAATAAGCTAAAAAGTATTGTGATGCTTGGCTTTTTATCTAAACTAGAGGTATTAGATTTGCATGGTAATGAAATAACAAATACAGGTGGACTAACTAGATTGAAGAAAGTTAACTGGATAGATTTAACTGGTCAGAAATGTGTGAATGAACCAGTAAGATACCAACCAGAATTGTATATAACAAATACTGTCAAAGACCCAGATGG-------GAAACAAACACCCATTATTATGATAACCGCACGTGACTCAGTTATCGATCGTGTATCCGGACTGGATCACGGAGCAGATGATTACATCGTCAAACCCTTCGCTATTGAAGAATTACTTGCGCGCCTTCGCTCGCTATTGCGTCGGGTGGAAAATGCAGAACAATCTGCTAAACAAACAACGCTACAGTATCGTAATCTAATTGTTGAAAAGGAAAATCGCATTGTCAAACGCGACGAAGAAATCATTGACTTAACAAAACGAGAGTATGAACTTTTACTTACGTTAATGGAAAATGTTAATATCGTTCTTACGCGGGAAGTGTTACTCAATAAAGTATGGGGTTATGAAACAGAAGTAGAAACAAATGTAGTGGATGTGTACGTTCGTTACTTACGAAATAAAATTGATCATCCTGACGAAGAAAGTTATATCCAAACAGTTCGCGGGCAATTTCATAAAAAAGAACTTATTTTTAACCAATGGGATCCACAAGAATATTGTATTTTCCTATATGATGGTATTACAAAGCTTACAAGTATTAGTGAGAACGGGACCATCATGAATTTACAATACTATAAAGGTGCTTTCGTTATAATGTCTGGCTTTATCGATACAGAAACATCGGTTGGCTATTATAATTTAGAAGTCATTAGCGAACAGGCTACCGCATACGTTATCAAAATAAACGAACTAAAAGAACTACTGAGCAAGAATCTTACGCACTTTTTCTATGTTTTCCAAACCCTACAAAAACAAGTTTCATACAGCCTAGCCAAATTTAATGATTTTTCGATTAACGGGAAGCTCGGCTCTATTTGCGGTCAACTTTTAATCCTGACCTATGTGTATGGTAAAGAAACTCCTGATGGCATCAAGATTACACTGGATAATTTAACAATGCAGGAGTTAGGCTATT
>Cl3_4C6
CATTTATTCCCGTTTATTAAAAGACAGAATTATTATGTTAGGATCTGCAATTGATGATAACGTGGCGAATTCGATCGTTTCTCAATTACTCTTCTTAGATGCACAAGATCCTGAAAAAGATATTTTCCTATATATCAATTCACCAGGTGGAAGTATTTCAGCTGGTATGGCCATTTACGATACAATGAATTTCGTTAAAGCGGACGTACAAACTATCGGCATGGGTATGGCAGCTTCCATGGGCTCATTCTTACTAACAGCTGGTGCAAATGGCAAACGGTTTGCCTTGCCAAACGCTGAAATTATGATTCACCAACCACTTGGTGGCGCTCAAGGTCAAGCGACTGAAATCGAAATCGCTGCTCGCCACATTTTAAAAATCAAAGAACGTATGAATACGATTATGGCTGAGAAAACTGTGGCTCTTAGAGAAGCTGGGTTTCAAGATGACTTTATTCTTGTACTTGGCGCAACTAGAAAAGAAGATGCAAATTTAGCGGCCAAAAACCACATTTCCCTCACTGTTTTTAGAGAGGACTGGCTAGAGGACCTAACCTTAGAAGCGCCACTTCGCATTCATTTAAAAGTAGATAGCGGTATGGGGCGTCTTGGGATTCGTACAACCGACGAAGCAAGGCGAATCGAAACGACAATTGCTAAAGACAATCAACTACAACTAGAAGGTATCTACACGCATTTTGCGACAGCCGACCAACTTGAAACTAGTTATTTCGAACAACAATTAGCTAAGTTCCAAACCATTTTAACGAGTTTAAAAAATCGCCCAACGTATGTTCATACAGCCAATTCAGCTGCTTCATTATTACAGCCACAAATCGGGTTTGATGCGATTCGCTTTGGT--------------TTACACAGTAAGTTATGATGTTGATGGAACGGTAATAAAAACAAAAGTAGAGGCAGGGACGCGAATAACTGCACCTAAACCTCCGACTAAACAAGGCTATGTTTTTAAAGGCTGGTATACTGAAAAAAATGGTGGACATGAGTGGGATTTTAGTACGGATTATATGTCCGGAAACGATTTTACTTTGTACGCGATGTTTAAAGCGGAAACGACTGAAAAAGCAGTGAATTTAACACGCTATGTTAAATATATTCGCGGGAATGCGGGGATCTACAAACTTCCAAGAGAAGATAACTCGCTTAAACAAGGAACGCTAGCCTCGCACCGCTGTAAAGCTTTAACTGTTGATAGAGAAGCGCGAAATGGCGGTGAATTATGGTACAGGTTAAAAAATATTGGCTGGACCAAAGCTGAAAATCTTTCCTTAGACCAACTTCATCTATCCCACAATCAAATAAGTGACCTTAGTCCTTTAAAGGATCTAACTAAATTAGAAGAGCTATCTATGAATAGAAATAGACTGAAAAATTTAAACGGAATTCCAAGTGCTTGTTTATCTCGTTTGTTTGTAGATAACAACGAACTCCGAGATACTGACTCGCTTATTCATTTGAAAAATCTAGAAATCTTATCTATTCGTAATAATAAGCTAAAAAGTATTGTGATGCTTGGCTTTTTATCTAAACTAGAGGTATTAGATTTGCATGGTAATGAAATAACAAATACAGGTGGACTAACTAGATTGAAGAAAGTTAACTGGATAGATTTAACTGGTCAGAAATGTGTGAATGAACCAGTAAGATACCAACCAGAATTGTATATAACAAATACTGTCAAAGACCCAGATGG-------GAAACAAACACCCATTATTATGATAACCGCACGTGACTCAGTTATCGATCGTGTATCCGGACTGGATCACGGAGCAGATGATTACATCGTCAAACCCTTCGCTATTGAAGAATTACTTGCGCGCCTTCGCTCGCTATTGCGTCGGGTGGAAAATGCAGAACAATCTGCTAAACAAACAACGCTACAGTATCGTAATCTAATTGTTGAAAAGGAAAATCGCATTGTCAAACGCGACGAAGAAATCATTGACTTAACAAAACGAGAGTATGAACTTTTACTTACGTTAATGGAAAATGTTAATATCGTTCTTACGCGGGAAGTGTTACTCAATAAAGTATGGGGTTATGAAACAGAAGTAGAAACAAATGTAGTGGATGTGTACGTTCGTTACTTACGAAATAAAATTGATCATCCTGACGAAGAAAGTTATATCCAAACAGTTCGCGGGCAATTTCATAAAAAAGAACTTATTTTTAACCAATGGGATCCACAAGAATATTGTATTTTCCTATATGATGGTATTACAAAGCTTACAAGTATTAGTGAGAACGGGACCATCATGAATTTACAATACTATAAAGGTGCTTTCGTTATAATGTCTGGCTTTATCGATACAGAAACATCGGTTGGCTATTATAATTTAGAAGTCATTAGCGAACAGGCTACCGCATACGTTATCAAAATAAACGAACTAAAAGAACTACTGAGCAAGAATCTTACGCACTTTTTCTATGTTTTCCAAACCCTACAAAAACAAGTTTCATACAGCCTAGCCAAATTTAATGATTTTTCGATTAACGGGAAGCTCGGCTCTATTTGCGGTCAACTTTTAATCCTGACCTATGTGTATGGTAAAGAAACTCCTGATGGCATCAAGATTACACTGGATAATTTAACAATGCAGGAGTTAGGCTATT
>Cl3aC1
CATTTATTCCCGTTTATTAAAAGACAGAATTATTATGTTAGGATCTGCAATTGATGATAACGTGGCGAATTCGATCGTTTCTCAATTACTCTTCTTAGATGCACAAGATCCTGAAAAAGATATTTTCCTATATATCAATTCACCAGGTGGAAGTATTTCAGCTGGTATGGCCATTTACGATACAATGAATTTCGTTAAAGCGGACGTACAAACTATCGGCATGGGTATGGCAGCTTCCATGGGCTCATTCTTACTAACAGCTGGTGCAAATGGCAAACGGTTTGCCTTGCCAAACGCTGAAATTATGATTCACCAACCACTTGGTGGCGCTCAAGGTCAAGCGACTGAAATCGAAATCGCTGCTCGCCACATTTTAAAAATCAAAGAACGTATGAATACGATTATGGCTGAGAAAACTGTGGCTCTTAGAGAAGCTGGGTTTCAAGATGACTTTATTCTTGTACTTGGCGCAACTAGAAAAGAAGATGCAAATTTAGCGGCCAAAAACCACATTTCCCTCACTGTTTTTAGAGAGGACTGGCTAGAGGACCTAACCTTAGAAGCGCCACTTCGCATTCATTTAAAAGTAGATAGCGGTATGGGGCGTCTTGGGATTCGTACAACCGACGAAGCAAGGCGAATCGAAACGACAATTGCTAAAGACAATCAACTACAACTAGAAGGTATCTACACGCATTTTGCGACAGCCGACCAACTTGAAACTAGTTATTTCGAACAACAATTAGCTAAGTTCCAAACCATTTTAACGAGTTTAAAAAATCGCCCAACGTATGTTCATACAGCCAATTCAGCTGCTTCATTATTACAGCCACAAATCGGGTTTGATGCGATTCGCTTTGGT--------------TTACACAGTAAGTTATGATGTTGATGGAACGGTAATAAAAACAAAAGTAGAGGCAGGGACGCGAATAACTGCACCTAAACCTCCGACTAAACAAGGCTATGTTTTTAAAGGCTGGTATACTGAAAAAAATGGTGGACATGAGTGGGATTTTAGTACGGATTATATGTCCGGAAACGATTTTACTTTGTACGCGATGTTTAAAGCGGAAACGACTGAAAAAGCAGTGAATTTAACACGCTATGTTAAATATATTCGCGGGAATGCGGGGATCTACAAACTTCCAAGAGAAGATAACTCGCTTAAACAAGGAACGCTAGCCTCGCACCGCTGTAAAGCTTTAACTGTTGATAGAGAAGCGCGAAATGGCGGTGAATTATGGTACAGGTTAAAAAATATTGGCTGGACCAAAGCTGAAAATCTTTCCTTAGACCAACTTCATCTATCCCACAATCAAATAAGTGACCTTAGTCCTTTAAAGGATCTAACTAAATTAGAAGAGCTATCTATGAATAGAAATAGACTGAAAAATTTAAACGGAATTCCAAGTGCTTGTTTATCTCGTTTGTTTGTAGATAACAACGAACTCCGAGATACTGACTCGCTTATTCATTTGAAAAATCTAGAAATCTTATCTATTCGTAATAATAAGCTAAAAAGTATTGTGATGCTTGGCTTTTTATCTAAACTAGAGGTATTAGATTTGCATGGTAATGAAATAACAAATACAGGTGGACTAACTAGATTGAAGAAAGTTAACTGGATAGATTTAACTGGTCAGAAATGTGTGAATGAACCAGTAAGATACCAACCAGAATTGTATATAACAAATACTGTCAAAGACCCAGATGG-------GAAACAAACACCCATTATTATGATAACCGCACGTGACTCAGTTATCGATCGTGTATCCGGACTGGATCACGGAGCAGATGATTACATCGTCAAACCCTTCGCTATTGAAGAATTACTTGCGCGCCTTCGCTCGCTATTGCGTCGGGTGGAAAATGCAGAACAATCTGCTAAACAAACAACGCTACAGTATCGTAATCTAATTGTTGAAAAGGAAAATCGCATTGTCAAACGCGACGAAGAAATCATTGACTTAACAAAACGAGAGTATGAACTTTTACTTACGTTAATGGAAAATGTTAATATCGTTCTTACGCGGGAAGTGTTACTCAATAAAGTATGGGGTTATGAAACAGAAGTAGAAACAAATGTAGTGGATGTGTACGTTCGTTACTTACGAAATAAAATTGATCATCCTGACGAAGAAAGTTATATCCAAACAGTTCGCGGGCAATTTCATAAAAAAGAACTTATTTTTAACCAATGGGATCCACAAGAATATTGTATTTTCCTATATGATGGTATTACAAAGCTTACAAGTATTAGTGAGAACGGGACCATCATGAATTTACAATACTATAAAGGTGCTTTCGTTATAATGTCTGGCTTTATCGATACAGAAACATCGGTTGGCTATTATAATTTAGAAGTCATTAGCGAACAGGCTACCGCATACGTTATCAAAATAAACGAACTAAAAGAACTACTGAGCAAGAATCTTACGCACTTTTTCTATGTTTTCCAAACCCTACAAAAACAAGTTTCATACAGCCTAGCCAAATTTAATGATTTTTCGATTAACGGGAAGCTCGGCTCTATTTGCGGTCAACTTTTAATCCTGACCTATGTGTATGGTAAAGAAACTCCTGATGGCATCAAGATTACACTGGATAATTTAACAATGCAGGAGTTAGGCTATT
>Cl3aC2
CATTTATTCCCGTTTATTAAAAGACAGAATTATTATGTTAGGATCTGCAATTGATGATAACGTGGCGAATTCGATCGTTTCTCAATTACTCTTCTTAGATGCACAAGATCCTGAAAAAGATATTTTCCTATATATCAATTCACCAGGTGGAAGTATTTCAGCTGGTATGGCCATTTACGATACAATGAATTTCGTTAAAGCGGACGTACAAACTATCGGCATGGGTATGGCAGCTTCCATGGGCTCATTCTTACTAACAGCTGGTGCAAATGGCAAACGGTTTGCCTTGCCAAACGCTGAAATTATGATTCACCAACCACTTGGTGGCGCTCAAGGTCAAGCGACTGAAATCGAAATCGCTGCTCGCCACATTTTAAAAATCAAAGAACGTATGAATACGATTATGGCTGAGAAAACTGTGGCTCTTAGAGAAGCTGGGTTTCAAGATGACTTTATTCTTGTACTTGGCGCAACTAGAAAAGAAGATGCAAATTTAGCGGCCAAAAACCACATTTCCCTCACTGTTTTTAGAGAGGACTGGCTAGAGGACCTAACCTTAGAAGCGCCACTTCGCATTCATTTAAAAGTAGATAGCGGTATGGGGCGTCTTGGGATTCGTACAACCGACGAAGCAAGGCGAATCGAAACGACAATTGCTAAAGACAATCAACTACAACTAGAAGGTATCTACACGCATTTTGCGACAGCCGACCAACTTGAAACTAGTTATTTCGAACAACAATTAGCTAAGTTCCAAACCATTTTAACGAGTTTAAAAAATCGCCCAACGTATGTTCATACAGCCAATTCAGCTGCTTCATTATTACAGCCACAAATCGGGTTTGATGCGATTCGCTTTGGT--------------TTACACAGTAAGTTATGATGTTGATGGAACGGTAATAAAAACAAAAGTAGAGGCAGGGACGCGAATAACTGCACCTAAACCTCCGACTAAACAAGGCTATGTTTTTAAAGGCTGGTATACTGAAAAAAATGGTGGACATGAGTGGGATTTTAGTACGGATTATATGTCCGGAAACGATTTTACTTTGTACGCGATGTTTAAAGCGGAAACGACTGAAAAAGCAGTGAATTTAACACGCTATGTTAAATATATTCGCGGGAATGCGGGGATCTACAAACTTCCAAGAGAAGATAACTCGCTTAAACAAGGAACGCTAGCCTCGCACCGCTGTAAAGCTTTAACTGTTGATAGAGAAGCGCGAAATGGCGGTGAATTATGGTACAGGTTAAAAAATATTGGCTGGACCAAAGCTGAAAATCTTTCCTTAGACCAACTTCATCTATCCCACAATCAAATAAGTGACCTTAGTCCTTTAAAGGATCTAACTAAATTAGAAGAGCTATCTATGAATAGAAATAGACTGAAAAATTTAAACGGAATTCCAAGTGCTTGTTTATCTCGTTTGTTTGTAGATAACAACGAACTCCGAGATACTGACTCGCTTATTCATTTGAAAAATCTAGAAATCTTATCTATTCGTAATAATAAGCTAAAAAGTATTGTGATGCTTGGCTTTTTATCTAAACTAGAGGTATTAGATTTGCATGGTAATGAAATAACAAATACAGGTGGACTAACTAGATTGAAGAAAGTTAACTGGATAGATTTAACTGGTCAGAAATGTGTGAATGAACCAGTAAGATACCAACCAGAATTGTATATAACAAATACTGTCAAAGACCCAGATGG-------GAAACAAACACCCATTATTATGATAACCGCACGTGACTCAGTTATCGATCGTGTATCCGGACTGGATCACGGAGCAGATGATTACATCGTCAAACCCTTCGCTATTGAAGAATTACTTGCGCGCCTTCGCTCGCTATTGCGTCGGGTGGAAAATGCAGAACAATCTGCTAAACAAACAACGCTACAGTATCGTAATCTAATTGTTGAAAAGGAAAATCGCATTGTCAAACGCGACGAAGAAATCATTGACTTAACAAAACGAGAGTATGAACTTTTACTTACGTTAATGGAAAATGTTAATATCGTTCTTACGCGGGAAGTGTTACTCAATAAAGTATGGGGTTATGAAACAGAAGTAGAAACAAATGTAGTGGATGTGTACGTTCGTTACTTACGAAATAAAATTGATCATCCTGACGAAGAAAGTTATATCCAAACAGTTCGCGGGCAATTTCATAAAAAAGAACTTATTTTTAACCAATGGGATCCACAAGAATATTGTATTTTCCTATATGATGGTATTACAAAGCTTACAAGTATTAGTGAGAACGGGACCATCATGAATTTACAATACTATAAAGGTGCTTTCGTTATAATGTCTGGCTTTATCGATACAGAAACATCGGTTGGCTATTATAATTTAGAAGTCATTAGCGAACAGGCTACCGCATACGTTATCAAAATAAACGAACTAAAAGAACTACTGAGCAAGAATCTTACGCACTTTTTCTATGTTTTCCAAACCCTACAAAAACAAGTTTCATACAGCCTAGCCAAATTTAATGATTTTTCGATTAACGGGAAGCTCGGCTCTATTTGCGGTCAACTTTTAATCCTGACCTATGTGTATGGTAAAGAAACTCCTGATGGCATCAAGATTACACTGGATAATTTAACAATGCAGGAGTTAGGCTATT
>Cl3aC3
CATTTATTCCCGTTTATTAAAAGACAGAATTATTATGTTAGGATCTGCAATTGATGATAACGTGGCGAATTCGATCGTTTCTCAATTACTCTTCTTAGATGCACAAGATCCTGAAAAAGATATTTTCCTATATATCAATTCACCAGGTGGAAGTATTTCAGCTGGTATGGCCATTTACGATACAATGAATTTCGTTAAAGCGGACGTACAAACTATCGGCATGGGTATGGCAGCTTCCATGGGCTCATTCTTACTAACAGCTGGTGCAAATGGCAAACGGTTTGCCTTGCCAAACGCTGAAATTATGATTCACCAACCACTTGGTGGCGCTCAAGGTCAAGCGACTGAAATCGAAATCGCTGCTCGCCACATTTTAAAAATCAAAGAACGTATGAATACGATTATGGCTGAGAAAACTGTGGCTCTTAGAGAAGCTGGGTTTCAAGATGACTTTATTCTTGTACTTGGCGCAACTAGAAAAGAAGATGCAAATTTAGCGGCCAAAAACCACATTTCCCTCACTGTTTTTAGAGAGGACTGGCTAGAGGACCTAACCTTAGAAGCGCCACTTCGCATTCATTTAAAAGTAGATAGCGGTATGGGGCGTCTTGGGATTCGTACAACCGACGAAGCAAGGCGAATCGAAACGACAATTGCTAAAGACAATCAACTACAACTAGAAGGTATCTACACGCATTTTGCGACAGCCGACCAACTTGAAACTAGTTATTTCGAACAACAATTAGCTAAGTTCCAAACCATTTTAACGAGTTTAAAAAATCGCCCAACGTATGTTCATACAGCCAATTCAGCTGCTTCATTATTACAGCCACAAATCGGGTTTGATGCGATTCGCTTTGGT--------------TTACACAGTAAGTTATGATGTTGATGGAACGGTAATAAAAACAAAAGTAGAGGCAGGGACGCGAATAACTGCACCTAAACCTCCGACTAAACAAGGCTATGTTTTTAAAGGCTGGTATACTGAAAAAAATGGTGGACATGAGTGGGATTTTAGTACGGATTATATGTCCGGAAACGATTTTACTTTGTACGCGATGTTTAAAGCGGAAACGACTGAAAAAGCAGTGAATTTAACACGCTATGTTAAATATATTCGCGGGAATGCGGGGATCTACAAACTTCCAAGAGAAGATAACTCGCTTAAACAAGGAACGCTAGCCTCGCACCGCTGTAAAGCTTTAACTGTTGATAGAGAAGCGCGAAATGGCGGTGAATTATGGTACAGGTTAAAAAATATTGGCTGGACCAAAGCTGAAAATCTTTCCTTAGACCAACTTCATCTATCCCACAATCAAATAAGTGACCTTAGTCCTTTAAAGGATCTAACTAAATTAGAAGAGCTATCTATGAATAGAAATAGACTGAAAAATTTAAACGGAATTCCAAGTGCTTGTTTATCTCGTTTGTTTGTAGATAACAACGAACTCCGAGATACTGACTCGCTTATTCATTTGAAAAATCTAGAAATCTTATCTATTCGTAATAATAAGCTAAAAAGTATTGTGATGCTTGGCTTTTTATCTAAACTAGAGGTATTAGATTTGCATGGTAATGAAATAACAAATACAGGTGGACTAACTAGATTGAAGAAAGTTAACTGGATAGATTTAACTGGTCAGAAATGTGTGAATGAACCAGTAAGATACCAACCAGAATTGTATATAACAAATACTGTCAAAGACCCAGATGG-------GAAACAAACACCCATTATTATGATAACCGCACGTGACTCAGTTATCGATCGTGTATCCGGACTGGATCACGGAGCAGATGATTACATCGTCAAACCCTTCGCTATTGAAGAATTACTTGCGCGCCTTCGCTCGCTATTGCGTCGGGTGGAAAATGCAGAACAATCTGCTAAACAAACAACGCTACAGTATCGTAATCTAATTGTTGAAAAGGAAAATCGCATTGTCAAACGCGACGAAGAAATCATTGACTTAACAAAACGAGAGTATGAACTTTTACTTACGTTAATGGAAAATGTTAATATCGTTCTTACGCGGGAAGTGTTACTCAATAAAGTATGGGGTTATGAAACAGAAGTAGAAACAAATGTAGTGGATGTGTACGTTCGTTACTTACGAAATAAAATTGATCATCCTGACGAAGAAAGTTATATCCAAACAGTTCGCGGGCAATTTCATAAAAAAGAACTTATTTTTAACCAATGGGATCCACAAGAATATTGTATTTTCCTATATGATGGTATTACAAAGCTTACAAGTATTAGTGAGAACGGGACCATCATGAATTTACAATACTATAAAGGTGCTTTCGTTATAATGTCTGGCTTTATCGATACAGAAACATCGGTTGGCTATTATAATTTAGAAGTCATTAGCGAACAGGCTACCGCATACGTTATCAAAATAAACGAACTAAAAGAACTACTGAGCAAGAATCTTACGCACTTTTTCTATGTTTTCCAAACCCTACAAAAACAAGTTTCATACAGCCTAGCCAAATTTAATGATTTTTCGATTAACGGGAAGCTCGGCTCTATTTGCGGTCAACTTTTAATCCTGACCTATGTGTATGGTAAAGAAACTCCTGATGGCATCAAGATTACACTGGATAATTTAACAATGCAGGAGTTAGGCTATT
>Cl3aC4
CATTTATTCCCGTTTATTAAAAGACAGAATTATTATGTTAGGATCTGCAATTGATGATAACGTGGCGAATTCGATCGTTTCTCAATTACTCTTCTTAGATGCACAAGATCCTGAAAAAGATATTTTCCTATATATCAATTCACCAGGTGGAAGTATTTCAGCTGGTATGGCCATTTACGATACAATGAATTTCGTTAAAGCGGACGTACAAACTATCGGCATGGGTATGGCAGCTTCCATGGGCTCATTCTTACTAACAGCTGGTGCAAATGGCAAACGGTTTGCCTTGCCAAACGCTGAAATTATGATTCACCAACCACTTGGTGGCGCTCAAGGTCAAGCGACTGAAATCGAAATCGCTGCTCGCCACATTTTAAAAATCAAAGAACGTATGAATACGATTATGGCTGAGAAAACTGTGGCTCTTAGAGAAGCTGGGTTTCAAGATGACTTTATTCTTGTACTTGGCGCAACTAGAAAAGAAGATGCAAATTTAGCGGCCAAAAACCACATTTCCCTCACTGTTTTTAGAGAGGACTGGCTAGAGGACCTAACCTTAGAAGCGCCACTTCGCATTCATTTAAAAGTAGATAGCGGTATGGGGCGTCTTGGGATTCGTACAACCGACGAAGCAAGGCGAATCGAAACGACAATTGCTAAAGACAATCAACTACAACTAGAAGGTATCTACACGCATTTTGCGACAGCCGACCAACTTGAAACTAGTTATTTCGAACAACAATTAGCTAAGTTCCAAACCATTTTAACGAGTTTAAAAAATCGCCCAACGTATGTTCATACAGCCAATTCAGCTGCTTCATTATTACAGCCACAAATCGGGTTTGATGCGATTCGCTTTGGT--------------TTACACAGTAAGTTATGATGTTGATGGAACGGTAATAAAAACAAAAGTAGAGGCAGGGACGCGAATAACTGCACCTAAACCTCCGACTAAACAAGGCTATGTTTTTAAAGGCTGGTATACTGAAAAAAATGGTGGACATGAGTGGGATTTTAGTACGGATTATATGTCCGGAAACGATTTTACTTTGTACGCGATGTTTAAAGCGGAAACGACTGAAAAAGCAGTGAATTTAACACGCTATGTTAAATATATTCGCGGGAATGCGGGGATCTACAAACTTCCAAGAGAAGATAACTCGCTTAAACAAGGAACGCTAGCCTCGCACCGCTGTAAAGCTTTAACTGTTGATAGAGAAGCGCGAAATGGCGGTGAATTATGGTACAGGTTAAAAAATATTGGCTGGACCAAAGCTGAAAATCTTTCCTTAGACCAACTTCATCTATCCCACAATCAAATAAGTGACCTTAGTCCTTTAAAGGATCTAACTAAATTAGAAGAGCTATCTATGAATAGAAATAGACTGAAAAATTTAAACGGAATTCCAAGTGCTTGTTTATCTCGTTTGTTTGTAGATAACAACGAACTCCGAGATACTGACTCGCTTATTCATTTGAAAAATCTAGAAATCTTATCTATTCGTAATAATAAGCTAAAAAGTATTGTGATGCTTGGCTTTTTATCTAAACTAGAGGTATTAGATTTGCATGGTAATGAAATAACAAATACAGGTGGACTAACTAGATTGAAGAAAGTTAACTGGATAGATTTAACTGGTCAGAAATGTGTGAATGAACCAGTAAGATACCAACCAGAATTGTATATAACAAATACTGTCAAAGACCCAGATGG-------GAAACAAACACCCATTATTATGATAACCGCACGTGACTCAGTTATCGATCGTGTATCCGGACTGGATCACGGAGCAGATGATTACATCGTCAAACCCTTCGCTATTGAAGAATTACTTGCGCGCCTTCGCTCGCTATTGCGTCGGGTGGAAAATGCAGAACAATCTGCTAAACAAACAACGCTACAGTATCGTAATCTAATTGTTGAAAAGGAAAATCGCATTGTCAAACGCGACGAAGAAATCATTGACTTAACAAAACGAGAGTATGAACTTTTACTTACGTTAATGGAAAATGTTAATATCGTTCTTACGCGGGAAGTGTTACTCAATAAAGTATGGGGTTATGAAACAGAAGTAGAAACAAATGTAGTGGATGTGTACGTTCGTTACTTACGAAATAAAATTGATCATCCTGACGAAGAAAGTTATATCCAAACAGTTCGCGGGCAATTTCATAAAAAAGAACTTATTTTTAACCAATGGGATCCACAAGAATATTGTATTTTCCTATATGATGGTATTACAAAGCTTACAAGTATTAGTGAGAACGGGACCATCATGAATTTACAATACTATAAAGGTGCTTTCGTTATAATGTCTGGCTTTATCGATACAGAAACATCGGTTGGCTATTATAATTTAGAAGTCATTAGCGAACAGGCTACCGCATACGTTATCAAAATAAACGAACTAAAAGAACTACTGAGCAAGAATCTTACGCACTTTTTCTATGTTTTCCAAACCCTACAAAAACAAGTTTCATACAGCCTAGCCAAATTTAATGATTTTTCGATTAACGGGAAGCTCGGCTCTATTTGCGGTCAACTTTTAATCCTGACCTATGTGTATGGTAAAGAAACTCCTGATGGCATCAAGATTACACTGGATAATTTAACAATGCAGGAGTTAGGCTATT
>Cl3aC5
CATTTATTCCCGTTTATTAAAAGACAGAATTATTATGTTAGGATCTGCAATTGATGATAACGTGGCGAATTCGATCGTTTCTCAATTACTCTTCTTAGATGCACAAGATCCTGAAAAAGATATTTTCCTATATATCAATTCACCAGGTGGAAGTATTTCAGCTGGTATGGCCATTTACGATACAATGAATTTCGTTAAAGCGGACGTACAAACTATCGGCATGGGTATGGCAGCTTCCATGGGCTCATTCTTACTAACAGCTGGTGCAAATGGCAAACGGTTTGCCTTGCCAAACGCTGAAATTATGATTCACCAACCACTTGGTGGCGCTCAAGGTCAAGCGACTGAAATCGAAATCGCTGCTCGCCACATTTTAAAAATCAAAGAACGTATGAATACGATTATGGCTGAGAAAACTGTGGCTCTTAGAGAAGCTGGGTTTCAAGATGACTTTATTCTTGTACTTGGCGCAACTAGAAAAGAAGATGCAAATTTAGCGGCCAAAAACCACATTTCCCTCACTGTTTTTAGAGAGGACTGGCTAGAGGACCTAACCTTAGAAGCGCCACTTCGCATTCATTTAAAAGTAGATAGCGGTATGGGGCGTCTTGGGATTCGTACAACCGACGAAGCAAGGCGAATCGAAACGACAATTGCTAAAGACAATCAACTACAACTAGAAGGTATCTACACGCATTTTGCGACAGCCGACCAACTTGAAACTAGTTATTTCGAACAACAATTAGCTAAGTTCCAAACCATTTTAACGAGTTTAAAAAATCGCCCAACGTATGTTCATACAGCCAATTCAGCTGCTTCATTATTACAGCCACAAATCGGGTTTGATGCGATTCGCTTTGGT--------------TTACACAGTAAGTTATGATGTTGATGGAACGGTAATAAAAACAAAAGTAGAGGCAGGGACGCGAATAACTGCACCTAAACCTCCGACTAAACAAGGCTATGTTTTTAAAGGCTGGTATACTGAAAAAAATGGTGGACATGAGTGGGATTTTAGTACGGATTATATGTCCGGAAACGATTTTACTTTGTACGCGATGTTTAAAGCGGAAACGACTGAAAAAGCAGTGAATTTAACACGCTATGTTAAATATATTCGCGGGAATGCGGGGATCTACAAACTTCCAAGAGAAGATAACTCGCTTAAACAAGGAACGCTAGCCTCGCACCGCTGTAAAGCTTTAACTGTTGATAGAGAAGCGCGAAATGGCGGTGAATTATGGTACAGGTTAAAAAATATTGGCTGGACCAAAGCTGAAAATCTTTCCTTAGACCAACTTCATCTATCCCACAATCAAATAAGTGACCTTAGTCCTTTAAAGGATCTAACTAAATTAGAAGAGCTATCTATGAATAGAAATAGACTGAAAAATTTAAACGGAATTCCAAGTGCTTGTTTATCTCGTTTGTTTGTAGATAACAACGAACTCCGAGATACTGACTCGCTTATTCATTTGAAAAATCTAGAAATCTTATCTATTCGTAATAATAAGCTAAAAAGTATTGTGATGCTTGGCTTTTTATCTAAACTAGAGGTATTAGATTTGCATGGTAATGAAATAACAAATACAGGTGGACTAACTAGATTGAAGAAAGTTAACTGGATAGATTTAACTGGTCAGAAATGTGTGAATGAACCAGTAAGATACCAACCAGAATTGTATATAACAAATACTGTCAAAGACCCAGATGG-------GAAACAAACACCCATTATTATGATAACCGCACGTGACTCAGTTATCGATCGTGTATCCGGACTGGATCACGGAGCAGATGATTACATCGTCAAACCCTTCGCTATTGAAGAATTACTTGCGCGCCTTCGCTCGCTATTGCGTCGGGTGGAAAATGCAGAACAATCTGCTAAACAAACAACGCTACAGTATCGTAATCTAATTGTTGAAAAGGAAAATCGCATTGTCAAACGCGACGAAGAAATCATTGACTTAACAAAACGAGAGTATGAACTTTTACTTACGTTAATGGAAAATGTTAATATCGTTCTTACGCGGGAAGTGTTACTCAATAAAGTATGGGGTTATGAAACAGAAGTAGAAACAAATGTAGTGGATGTGTACGTTCGTTACTTACGAAATAAAATTGATCATCCTGACGAAGAAAGTTATATCCAAACAGTTCGCGGGCAATTTCATAAAAAAGAACTTATTTTTAACCAATGGGATCCACAAGAATATTGTATTTTCCTATATGATGGTATTACAAAGCTTACAAGTATTAGTGAGAACGGGACCATCATGAATTTACAATACTATAAAGGTGCTTTCGTTATAATGTCTGGCTTTATCGATACAGAAACATCGGTTGGCTATTATAATTTAGAAGTCATTAGCGAACAGGCTACCGCATACGTTATCAAAATAAACGAACTAAAAGAACTACTGAGCAAGAATCTTACGCACTTTTTCTATGTTTTCCAAACCCTACAAAAACAAGTTTCATACAGCCTAGCCAAATTTAATGATTTTTCGATTAACGGGAAGCTCGGCTCTATTTGCGGTCAACTTTTAATCCTGACCTATGTGTATGGTAAAGAAACTCCTGATGGCATCAAGATTACACTGGATAATTTAACAATGCAGGAGTTAGGCTATT
>Cl3aC6
CATTTATTCCCGTTTATTAAAAGACAGAATTATTATGTTAGGATCTGCAATTGATGATAACGTGGCGAATTCGATCGTTTCTCAATTACTCTTCTTAGATGCACAAGATCCTGAAAAAGATATTTTCCTATATATCAATTCACCAGGTGGAAGTATTTCAGCTGGTATGGCCATTTACGATACAATGAATTTCGTTAAAGCGGACGTACAAACTATCGGCATGGGTATGGCAGCTTCCATGGGCTCATTCTTACTAACAGCTGGTGCAAATGGCAAACGGTTTGCCTTGCCAAACGCTGAAATTATGATTCACCAACCACTTGGTGGCGCTCAAGGTCAAGCGACTGAAATCGAAATCGCTGCTCGCCACATTTTAAAAATCAAAGAACGTATGAATACGATTATGGCTGAGAAAACTGTGGCTCTTAGAGAAGCTGGGTTTCAAGATGACTTTATTCTTGTACTTGGCGCAACTAGAAAAGAAGATGCAAATTTAGCGGCCAAAAACCACATTTCCCTCACTGTTTTTAGAGAGGACTGGCTAGAGGACCTAACCTTAGAAGCGCCACTTCGCATTCATTTAAAAGTAGATAGCGGTATGGGGCGTCTTGGGATTCGTACAACCGACGAAGCAAGGCGAATCGAAACGACAATTGCTAAAGACAATCAACTACAACTAGAAGGTATCTACACGCATTTTGCGACAGCCGACCAACTTGAAACTAGTTATTTCGAACAACAATTAGCTAAGTTCCAAACCATTTTAACGAGTTTAAAAAATCGCCCAACGTATGTTCATACAGCCAATTCAGCTGCTTCATTATTACAGCCACAAATCGGGTTTGATGCGATTCGCTTTGGT--------------TTACACAGTAAGTTATGATGTTGATGGAACGGTAATAAAAACAAAAGTAGAGGCAGGGACGCGAATAACTGCACCTAAACCTCCGACTAAACAAGGCTATGTTTTTAAAGGCTGGTATACTGAAAAAAATGGTGGACATGAGTGGGATTTTAGTACGGATTATATGTCCGGAAACGATTTTACTTTGTACGCGATGTTTAAAGCGGAAACGACTGAAAAAGCAGTGAATTTAACACGCTATGTTAAATATATTCGCGGGAATGCGGGGATCTACAAACTTCCAAGAGAAGATAACTCGCTTAAACAAGGAACGCTAGCCTCGCACCGCTGTAAAGCTTTAACTGTTGATAGAGAAGCGCGAAATGGCGGTGAATTATGGTACAGGTTAAAAAATATTGGCTGGACCAAAGCTGAAAATCTTTCCTTAGACCAACTTCATCTATCCCACAATCAAATAAGTGACCTTAGTCCTTTAAAGGATCTAACTAAATTAGAAGAGCTATCTATGAATAGAAATAGACTGAAAAATTTAAACGGAATTCCAAGTGCTTGTTTATCTCGTTTGTTTGTAGATAACAACGAACTCCGAGATACTGACTCGCTTATTCATTTGAAAAATCTAGAAATCTTATCTATTCGTAATAATAAGCTAAAAAGTATTGTGATGCTTGGCTTTTTATCTAAACTAGAGGTATTAGATTTGCATGGTAATGAAATAACAAATACAGGTGGACTAACTAGATTGAAGAAAGTTAACTGGATAGATTTAACTGGTCAGAAATGTGTGAATGAACCAGTAAGATACCAACCAGAATTGTATATAACAAATACTGTCAAAGACCCAGATGG-------GAAACAAACACCCATTATTATGATAACCGCACGTGACTCAGTTATCGATCGTGTATCCGGACTGGATCACGGAGCAGATGATTACATCGTCAAACCCTTCGCTATTGAAGAATTACTTGCGCGCCTTCGCTCGCTATTGCGTCGGGTGGAAAATGCAGAACAATCTGCTAAACAAACAACGCTACAGTATCGTAATCTAATTGTTGAAAAGGAAAATCGCATTGTCAAACGCGACGAAGAAATCATTGACTTAACAAAACGAGAGTATGAACTTTTACTTACGTTAATGGAAAATGTTAATATCGTTCTTACGCGGGAAGTGTTACTCAATAAAGTATGGGGTTATGAAACAGAAGTAGAAACAAATGTAGTGGATGTGTACGTTCGTTACTTACGAAATAAAATTGATCATCCTGACGAAGAAAGTTATATCCAAACAGTTCGCGGGCAATTTCATAAAAAAGAACTTATTTTTAACCAATGGGATCCACAAGAATATTGTATTTTCCTATATGATGGTATTACAAAGCTTACAAGTATTAGTGAGAACGGGACCATCATGAATTTACAATACTATAAAGGTGCTTTCGTTATAATGTCTGGCTTTATCGATACAGAAACATCGGTTGGCTATTATAATTTAGAAGTCATTAGCGAACAGGCTACCGCATACGTTATCAAAATAAACGAACTAAAAGAACTACTGAGCAAGAATCTTACGCACTTTTTCTATGTTTTCCAAACCCTACAAAAACAAGTTTCATACAGCCTAGCCAAATTTAATGATTTTTCGATTAACGGGAAGCTCGGCTCTATTTGCGGTCAACTTTTAATCCTGACCTATGTGTATGGTAAAGAAACTCCTGATGGCATCAAGATTACACTGGATAATTTAACAATGCAGGAGTTAGGCTATT
>Cl3bf1
CATTTATTCCCGTTTATTAAAAGACAGAATTATTATGTTAGGATCTGCAATTGATGATAACGTGGCGAATTCGATCGTTTCTCAATTACTCTTCTTAGATGCACAAGATCCTGAAAAAGATATTTTCCTATATATCAATTCACCAGGTGGAAGTATTTCAGCTGGTATGGCCATTTACGATACAATGAATTTCGTTAAAGCGGACGTACAAACTATCGGCATGGGTATGGCAGCTTCCATGGGCTCATTCTTACTAACAGCTGGTGCAAATGGCAAACGGTTTGCCTTGCCAAACGCTGAAATTATGATTCACCAACCACTTGGTGGCGCTCAAGGTCAAGCGACTGAAATCGAAATCGCTGCTCGCCACATTTTAAAAATCAAAGAACGTATGAATACGATTATGGCTGAGAAAACTGTGGCTCTTAGAGAAGCTGGGTTTCAAGATGACTTTATTCTTGTACTTGGCGCAACTAGAAAAGAAGATGCAAATTTAGCGGCCAAAAACCACATTTCCCTCACTGTTTTTAGAGAGGACTGGCTAGAGGACCTAACCTTAGAAGCGCCACTTCGCATTCATTTAAAAGTAGATAGCGGTATGGGGCGTCTTGGGATTCGTACAACCGACGAAGCAAGGCGAATCGAAACGACAATTGCTAAAGACAATCAACTACAACTAGAAGGTATCTACACGCATTTTGCGACAGCCGACCAACTTGAAACTAGTTATTTCGAACAACAATTAGCTAAGTTCCAAACCATTTTAACGAGTTTAAAAAATCGCCCAACGTATGTTCATACAGCCAATTCAGCTGCTTCATTATTACAGCCACAAATCGGGTTTGATGCGATTCGCTTTGGT--------------TTACACAGTAAGTTATGATGTTGATGGAACGGTAATAAAAACAAAAGTAGAGGCAGGGACGCGAATAACTGCACCTAAACCTCCGACTAAACAAGGCTATGTTTTTAAAGGCTGGTATACTGAAAAAAATGGTGGACATGAGTGGGATTTTAGTACGGATTATATGTCCGGAAACGATTTTACTTTGTACGCGATGTTTAAAGCGGAAACGACTGAAAAAGCAGTGAATTTAACACGCTATGTTAAATATATTCGCGGGAATGCGGGGATCTACAAACTTCCAAGAGAAGATAACTCGCTTAAACAAGGAACGCTAGCCTCGCACCGCTGTAAAGCTTTAACTGTTGATAGAGAAGCGCGAAATGGCGGTGAATTATGGTACAGGTTAAAAAATATTGGCTGGACCAAAGCTGAAAATCTTTCCTTAGACCAACTTCATCTATCCCACAATCAAATAAGTGACCTTAGTCCTTTAAAGGATCTAACTAAATTAGAAGAGCTATCTATGAATAGAAATAGACTGAAAAATTTAAACGGAATTCCAAGTGCTTGTTTATCTCGTTTGTTTGTAGATAACAACGAACTCCGAGATACTGACTCGCTTATTCATTTGAAAAATCTAGAAATCTTATCTATTCGTAATAATAAGCTAAAAAGTATTGTGATGCTTGGCTTTTTATCTAAACTAGAGGTATTAGATTTGCATGGTAATGAAATAACAAATACAGGTGGACTAACTAGATTGAAGAAAGTTAACTGGATAGATTTAACTGGTCAGAAATGTGTGAATGAACCAGTAAGATACCAACCAGAATTGTATATAACAAATACTGTCAAAGACCCAGATGG-------GAAACAAACACCCATTATTATGATAACCGCACGTGACTCAGTTATCGATCGTGTATCCGGACTGGATCACGGAGCAGATGATTACATCGTCAAACCCTTCGCTATTGAAGAATTACTTGCGCGCCTTCGCTCGCTATTGCGTCGGGTGGAAAATGCAGAACAATCTGCTAAACAAACAACGCTACAGTATCGTAATCTAATTGTTGAAAAGGAAAATCGCATTGTCAAACGCGACGAAGAAATCATTGACTTAACAAAACGAGAGTATGAACTTTTACTTACGTTAATGGAAAATGTTAATATCGTTCTTACGCGGGAAGTGTTACTCAATAAAGTATGGGGTTATGAAACAGAAGTAGAAACAAATGTAGTGGATGTGTACGTTCGTTACTTACGAAATAAAATTGATCATCCTGACGAAGAAAGTTATATCCAAACAGTTCGCGGGCAATTTCATAAAAAAGAACTTATTTTTAACCAATGGGATCCACAAGAATATTGTATTTTCCTATATGATGGTATTACAAAGCTTACAAGTATTAGTGAGAACGGGACCATCATGAATTTACAATACTATAAAGGTGCTTTCGTTATAATGTCTGGCTTTATCGATACAGAAACATCGGTTGGCTATTATAATTTAGAAGTCATTAGCGAACAGGCTACCGCATACGTTATCAAAATAAACGAACTAAAAGAACTACTGAGCAAGAATCTTACGCACTTTTTCTATGTTTTCCAAACCCTACAAAAACAAGTTTCATACAGCCTAGCCAAATTTAATGATTTTTCGATTAACGGGAAGCTCGGCTCTATTTGCGGTCAACTTTTAATCCTGACCTATGTGTATGGTAAAGAAACTCCTGATGGCATCAAGATTACACTGGATAATTTAACAATGCAGGAGTTAGGCTATT
>Cl3C1
CATTTATTCCCGTTTATTAAAAGACAGAATTATTATGTTAGGATCTGCAATTGATGATAACGTGGCGAATTCGATCGTTTCTCAATTACTCTTCTTAGATGCACAAGATCCTGAAAAAGATATTTTCCTATATATCAATTCACCAGGTGGAAGTATTTCAGCTGGTATGGCCATTTACGATACAATGAATTTCGTTAAAGCGGACGTACAAACTATCGGCATGGGTATGGCAGCTTCCATGGGCTCATTCTTACTAACAGCTGGTGCAAATGGCAAACGGTTTGCCTTGCCAAACGCTGAAATTATGATTCACCAACCACTTGGTGGCGCTCAAGGTCAAGCGACTGAAATCGAAATCGCTGCTCGCCACATTTTAAAAATCAAAGAACGTATGAATACGATTATGGCTGAGAAAACTGTGGCTCTTAGAGAAGCTGGGTTTCAAGATGACTTTATTCTTGTACTTGGCGCAACTAGAAAAGAAGATGCAAATTTAGCGGCCAAAAACCACATTTCCCTCACTGTTTTTAGAGAGGACTGGCTAGAGGACCTAACCTTAGAAGCGCCACTTCGCATTCATTTAAAAGTAGATAGCGGTATGGGGCGTCTTGGGATTCGTACAACCGACGAAGCAAGGCGAATCGAAACGACAATTGCTAAAGACAATCAACTACAACTAGAAGGTATCTACACGCATTTTGCGACAGCCGACCAACTTGAAACTAGTTATTTCGAACAACAATTAGCTAAGTTCCAAACCATTTTAACGAGTTTAAAAAATCGCCCAACGTATGTTCATACAGCCAATTCAGCTGCTTCATTATTACAGCCACAAATCGGGTTTGATGCGATTCGCTTTGGT--------------TTACACAGTAAGTTATGATGTTGATGGAACGGTAATAAAAACAAAAGTAGAGGCAGGGACGCGAATAACTGCACCTAAACCTCCGACTAAACAAGGCTATGTTTTTAAAGGCTGGTATACTGAAAAAAATGGTGGACATGAGTGGGATTTTAGTACGGATTATATGTCCGGAAACGATTTTACTTTGTACGCGATGTTTAAAGCGGAAACGACTGAAAAAGCAGTGAATTTAACACGCTATGTTAAATATATTCGCGGGAATGCGGGGATCTACAAACTTCCAAGAGAAGATAACTCGCTTAAACAAGGAACGCTAGCCTCGCACCGCTGTAAAGCTTTAACTGTTGATAGAGAAGCGCGAAATGGCGGTGAATTATGGTACAGGTTAAAAAATATTGGCTGGACCAAAGCTGAAAATCTTTCCTTAGACCAACTTCATCTATCCCACAATCAAATAAGTGACCTTAGTCCTTTAAAGGATCTAACTAAATTAGAAGAGCTATCTATGAATAGAAATAGACTGAAAAATTTAAACGGAATTCCAAGTGCTTGTTTATCTCGTTTGTTTGTAGATAACAACGAACTCCGAGATACTGACTCGCTTATTCATTTGAAAAATCTAGAAATCTTATCTATTCGTAATAATAAGCTAAAAAGTATTGTGATGCTTGGCTTTTTATCTAAACTAGAGGTATTAGATTTGCATGGTAATGAAATAACAAATACAGGTGGACTAACTAGATTGAAGAAAGTTAACTGGATAGATTTAACTGGTCAGAAATGTGTGAATGAACCAGTAAGATACCAACCAGAATTGTATATAACAAATACTGTCAAAGACCCAGATGG-------GAAACAAACACCCATTATTATGATAACCGCACGTGACTCAGTTATCGATCGTGTATCCGGACTGGATCACGGAGCAGATGATTACATCGTCAAACCCTTCGCTATTGAAGAATTACTTGCGCGCCTTCGCTCGCTATTGCGTCGGGTGGAAAATGCAGAACAATCTGCTAAACAAACAACGCTACAGTATCGTAATCTAATTGTTGAAAAGGAAAATCGCATTGTCAAACGCGACGAAGAAATCATTGACTTAACAAAACGAGAGTATGAACTTTTACTTACGTTAATGGAAAATGTTAATATCGTTCTTACGCGGGAAGTGTTACTCAATAAAGTATGGGGTTATGAAACAGAAGTAGAAACAAATGTAGTGGATGTGTACGTTCGTTACTTACGAAATAAAATTGATCATCCTGACGAAGAAAGTTATATCCAAACAGTTCGCGGGCAATTTCATAAAAAAGAACTTATTTTTAACCAATGGGATCCACAAGAATATTGTATTTTCCTATATGATGGTATTACAAAGCTTACAAGTATTAGTGAGAACGGGACCATCATGAATTTACAATACTATAAAGGTGCTTTCGTTATAATGTCTGGCTTTATCGATACAGAAACATCGGTTGGCTATTATAATTTAGAAGTCATTAGCGAACAGGCTACCGCATACGTTATCAAAATAAACGAACTAAAAGAACTACTGAGCAAGAATCTTACGCACTTTTTCTATGTTTTCCAAACCCTACAAAAACAAGTTTCATACAGCCTAGCCAAATTTAATGATTTTTCGATTAACGGGAAGCTCGGCTCTATTTGCGGTCAACTTTTAATCCTGACCTATGTGTATGGTAAAGAAACTCCTGATGGCATCAAGATTACACTGGATAATTTAACAATGCAGGAGTTAGGCTATT
>Cl3C2
CATTTATTCCCGTTTATTAAAAGACAGAATTATTATGTTAGGATCTGCAATTGATGATAACGTGGCGAATTCGATCGTTTCTCAATTACTCTTCTTAGATGCACAAGATCCTGAAAAAGATATTTTCCTATATATCAATTCACCAGGTGGAAGTATTTCAGCTGGTATGGCCATTTACGATACAATGAATTTCGTTAAAGCGGACGTACAAACTATCGGCATGGGTATGGCAGCTTCCATGGGCTCATTCTTACTAACAGCTGGTGCAAATGGCAAACGGTTTGCCTTGCCAAACGCTGAAATTATGATTCACCAACCACTTGGTGGCGCTCAAGGTCAAGCGACTGAAATCGAAATCGCTGCTCGCCACATTTTAAAAATCAAAGAACGTATGAATACGATTATGGCTGAGAAAACTGTGGCTCTTAGAGAAGCTGGGTTTCAAGATGACTTTATTCTTGTACTTGGCGCAACTAGAAAAGAAGATGCAAATTTAGCGGCCAAAAACCACATTTCCCTCACTGTTTTTAGAGAGGACTGGCTAGAGGACCTAACCTTAGAAGCGCCACTTCGCATTCATTTAAAAGTAGATAGCGGTATGGGGCGTCTTGGGATTCGTACAACCGACGAAGCAAGGCGAATCGAAACGACAATTGCTAAAGACAATCAACTACAACTAGAAGGTATCTACACGCATTTTGCGACAGCCGACCAACTTGAAACTAGTTATTTCGAACAACAATTAGCTAAGTTCCAAACCATTTTAACGAGTTTAAAAAATCGCCCAACGTATGTTCATACAGCCAATTCAGCTGCTTCATTATTACAGCCACAAATCGGGTTTGATGCGATTCGCTTTGGT--------------TTACACAGTAAGTTATGATGTTGATGGAACGGTAATAAAAACAAAAGTAGAGGCAGGGACGCGAATAACTGCACCTAAACCTCCGACTAAACAAGGCTATGTTTTTAAAGGCTGGTATACTGAAAAAAATGGTGGACATGAGTGGGATTTTAGTACGGATTATATGTCCGGAAACGATTTTACTTTGTACGCGATGTTTAAAGCGGAAACGACTGAAAAAGCAGTGAATTTAACACGCTATGTTAAATATATTCGCGGGAATGCGGGGATCTACAAACTTCCAAGAGAAGATAACTCGCTTAAACAAGGAACGCTAGCCTCGCACCGCTGTAAAGCTTTAACTGTTGATAGAGAAGCGCGAAATGGCGGTGAATTATGGTACAGGTTAAAAAATATTGGCTGGACCAAAGCTGAAAATCTTTCCTTAGACCAACTTCATCTATCCCACAATCAAATAAGTGACCTTAGTCCTTTAAAGGATCTAACTAAATTAGAAGAGCTATCTATGAATAGAAATAGACTGAAAAATTTAAACGGAATTCCAAGTGCTTGTTTATCTCGTTTGTTTGTAGATAACAACGAACTCCGAGATACTGACTCGCTTATTCATTTGAAAAATCTAGAAATCTTATCTATTCGTAATAATAAGCTAAAAAGTATTGTGATGCTTGGCTTTTTATCTAAACTAGAGGTATTAGATTTGCATGGTAATGAAATAACAAATACAGGTGGACTAACTAGATTGAAGAAAGTTAACTGGATAGATTTAACTGGTCAGAAATGTGTGAATGAACCAGTAAGATACCAACCAGAATTGTATATAACAAATACTGTCAAAGACCCAGATGG-------GAAACAAACACCCATTATTATGATAACCGCACGTGACTCAGTTATCGATCGTGTATCCGGACTGGATCACGGAGCAGATGATTACATCGTCAAACCCTTCGCTATTGAAGAATTACTTGCGCGCCTTCGCTCGCTATTGCGTCGGGTGGAAAATGCAGAACAATCTGCTAAACAAACAACGCTACAGTATCGTAATCTAATTGTTGAAAAGGAAAATCGCATTGTCAAACGCGACGAAGAAATCATTGACTTAACAAAACGAGAGTATGAACTTTTACTTACGTTAATGGAAAATGTTAATATCGTTCTTACGCGGGAAGTGTTACTCAATAAAGTATGGGGTTATGAAACAGAAGTAGAAACAAATGTAGTGGATGTGTACGTTCGTTACTTACGAAATAAAATTGATCATCCTGACGAAGAAAGTTATATCCAAACAGTTCGCGGGCAATTTCATAAAAAAGAACTTATTTTTAACCAATGGGATCCACAAGAATATTGTATTTTCCTATATGATGGTATTACAAAGCTTACAAGTATTAGTGAGAACGGGACCATCATGAATTTACAATACTATAAAGGTGCTTTCGTTATAATGTCTGGCTTTATCGATACAGAAACATCGGTTGGCTATTATAATTTAGAAGTCATTAGCGAACAGGCTACCGCATACGTTATCAAAATAAACGAACTAAAAGAACTACTGAGCAAGAATCTTACGCACTTTTTCTATGTTTTCCAAACCCTACAAAAACAAGTTTCATACAGCCTAGCCAAATTTAATGATTTTTCGATTAACGGGAAGCTCGGCTCTATTTGCGGTCAACTTTTAATCCTGACCTATGTGTATGGTAAAGAAACTCCTGATGGCATCAAGATTACACTGGATAATTTAACAATGCAGGAGTTAGGCTATT
>Cl3C4
CATTTATTCCCGTTTATTAAAAGACAGAATTATTATGTTAGGATCTGCAATTGATGATAACGTGGCGAATTCGATCGTTTCTCAATTACTCTTCTTAGATGCACAAGATCCTGAAAAAGATATTTTCCTATATATCAATTCACCAGGTGGAAGTATTTCAGCTGGTATGGCCATTTACGATACAATGAATTTCGTTAAAGCGGACGTACAAACTATCGGCATGGGTATGGCAGCTTCCATGGGCTCATTCTTACTAACAGCTGGTGCAAATGGCAAACGGTTTGCCTTGCCAAACGCTGAAATTATGATTCACCAACCACTTGGTGGCGCTCAAGGTCAAGCGACTGAAATCGAAATCGCTGCTCGCCACATTTTAAAAATCAAAGAACGTATGAATACGATTATGGCTGAGAAAACTGTGGCTCTTAGAGAAGCTGGGTTTCAAGATGACTTTATTCTTGTACTTGGCGCAACTAGAAAAGAAGATGCAAATTTAGCGGCCAAAAACCACATTTCCCTCACTGTTTTTAGAGAGGACTGGCTAGAGGACCTAACCTTAGAAGCGCCACTTCGCATTCATTTAAAAGTAGATAGCGGTATGGGGCGTCTTGGGATTCGTACAACCGACGAAGCAAGGCGAATCGAAACGACAATTGCTAAAGACAATCAACTACAACTAGAAGGTATCTACACGCATTTTGCGACAGCCGACCAACTTGAAACTAGTTATTTCGAACAACAATTAGCTAAGTTCCAAACCATTTTAACGAGTTTAAAAAATCGCCCAACGTATGTTCATACAGCCAATTCAGCTGCTTCATTATTACAGCCACAAATCGGGTTTGATGCGATTCGCTTTGGT--------------TTACACAGTAAGTTATGATGTTGATGGAACGGTAATAAAAACAAAAGTAGAGGCAGGGACGCGAATAACTGCACCTAAACCTCCGACTAAACAAGGCTATGTTTTTAAAGGCTGGTATACTGAAAAAAATGGTGGACATGAGTGGGATTTTAGTACGGATTATATGTCCGGAAACGATTTTACTTTGTACGCGATGTTTAAAGCGGAAACGACTGAAAAAGCAGTGAATTTAACACGCTATGTTAAATATATTCGCGGGAATGCGGGGATCTACAAACTTCCAAGAGAAGATAACTCGCTTAAACAAGGAACGCTAGCCTCGCACCGCTGTAAAGCTTTAACTGTTGATAGAGAAGCGCGAAATGGCGGTGAATTATGGTACAGGTTAAAAAATATTGGCTGGACCAAAGCTGAAAATCTTTCCTTAGACCAACTTCATCTATCCCACAATCAAATAAGTGACCTTAGTCCTTTAAAGGATCTAACTAAATTAGAAGAGCTATCTATGAATAGAAATAGACTGAAAAATTTAAACGGAATTCCAAGTGCTTGTTTATCTCGTTTGTTTGTAGATAACAACGAACTCCGAGATACTGACTCGCTTATTCATTTGAAAAATCTAGAAATCTTATCTATTCGTAATAATAAGCTAAAAAGTATTGTGATGCTTGGCTTTTTATCTAAACTAGAGGTATTAGATTTGCATGGTAATGAAATAACAAATACAGGTGGACTAACTAGATTGAAGAAAGTTAACTGGATAGATTTAACTGGTCAGAAATGTGTGAATGAACCAGTAAGATACCAACCAGAATTGTATATAACAAATACTGTCAAAGACCCAGATGG-------GAAACAAACACCCATTATTATGATAACCGCACGTGACTCAGTTATCGATCGTGTATCCGGACTGGATCACGGAGCAGATGATTACATCGTCAAACCCTTCGCTATTGAAGAATTACTTGCGCGCCTTCGCTCGCTATTGCGTCGGGTGGAAAATGCAGAACAATCTGCTAAACAAACAACGCTACAGTATCGTAATCTAATTGTTGAAAAGGAAAATCGCATTGTCAAACGCGACGAAGAAATCATTGACTTAACAAAACGAGAGTATGAACTTTTACTTACGTTAATGGAAAATGTTAATATCGTTCTTACGCGGGAAGTGTTACTCAATAAAGTATGGGGTTATGAAACAGAAGTAGAAACAAATGTAGTGGATGTGTACGTTCGTTACTTACGAAATAAAATTGATCATCCTGACGAAGAAAGTTATATCCAAACAGTTCGCGGGCAATTTCATAAAAAAGAACTTATTTTTAACCAATGGGATCCACAAGAATATTGTATTTTCCTATATGATGGTATTACAAAGCTTACAAGTATTAGTGAGAACGGGACCATCATGAATTTACAATACTATAAAGGTGCTTTCGTTATAATGTCTGGCTTTATCGATACAGAAACATCGGTTGGCTATTATAATTTAGAAGTCATTAGCGAACAGGCTACCGCATACGTTATCAAAATAAACGAACTAAAAGAACTACTGAGCAAGAATCTTACGCACTTTTTCTATGTTTTCCAAACCCTACAAAAACAAGTTTCATACAGCCTAGCCAAATTTAATGATTTTTCGATTAACGGGAAGCTCGGCTCTATTTGCGGTCAACTTTTAATCCTGACCTATGTGTATGGTAAAGAAACTCCTGATGGCATCAAGATTACACTGGATAATTTAACAATGCAGGAGTTAGGCTATT
>Cl3C5
CATTTATTCCCGTTTATTAAAAGACAGAATTATTATGTTAGGATCTGCAATTGATGATAACGTGGCGAATTCGATCGTTTCTCAATTACTCTTCTTAGATGCACAAGATCCTGAAAAAGATATTTTCCTATATATCAATTCACCAGGTGGAAGTATTTCAGCTGGTATGGCCATTTACGATACAATGAATTTCGTTAAAGCGGACGTACAAACTATCGGCATGGGTATGGCAGCTTCCATGGGCTCATTCTTACTAACAGCTGGTGCAAATGGCAAACGGTTTGCCTTGCCAAACGCTGAAATTATGATTCACCAACCACTTGGTGGCGCTCAAGGTCAAGCGACTGAAATCGAAATCGCTGCTCGCCACATTTTAAAAATCAAAGAACGTATGAATACGATTATGGCTGAGAAAACTGTGGCTCTTAGAGAAGCTGGGTTTCAAGATGACTTTATTCTTGTACTTGGCGCAACTAGAAAAGAAGATGCAAATTTAGCGGCCAAAAACCACATTTCCCTCACTGTTTTTAGAGAGGACTGGCTAGAGGACCTAACCTTAGAAGCGCCACTTCGCATTCATTTAAAAGTAGATAGCGGTATGGGGCGTCTTGGGATTCGTACAACCGACGAAGCAAGGCGAATCGAAACGACAATTGCTAAAGACAATCAACTACAACTAGAAGGTATCTACACGCATTTTGCGACAGCCGACCAACTTGAAACTAGTTATTTCGAACAACAATTAGCTAAGTTCCAAACCATTTTAACGAGTTTAAAAAATCGCCCAACGTATGTTCATACAGCCAATTCAGCTGCTTCATTATTACAGCCACAAATCGGGTTTGATGCGATTCGCTTTGGT--------------TTACACAGTAAGTTATGATGTTGATGGAACGGTAATAAAAACAAAAGTAGAGGCAGGGACGCGAATAACTGCACCTAAACCTCCGACTAAACAAGGCTATGTTTTTAAAGGCTGGTATACTGAAAAAAATGGTGGACATGAGTGGGATTTTAGTACGGATTATATGTCCGGAAACGATTTTACTTTGTACGCGATGTTTAAAGCGGAAACGACTGAAAAAGCAGTGAATTTAACACGCTATGTTAAATATATTCGCGGGAATGCGGGGATCTACAAACTTCCAAGAGAAGATAACTCGCTTAAACAAGGAACGCTAGCCTCGCACCGCTGTAAAGCTTTAACTGTTGATAGAGAAGCGCGAAATGGCGGTGAATTATGGTACAGGTTAAAAAATATTGGCTGGACCAAAGCTGAAAATCTTTCCTTAGACCAACTTCATCTATCCCACAATCAAATAAGTGACCTTAGTCCTTTAAAGGATCTAACTAAATTAGAAGAGCTATCTATGAATAGAAATAGACTGAAAAATTTAAACGGAATTCCAAGTGCTTGTTTATCTCGTTTGTTTGTAGATAACAACGAACTCCGAGATACTGACTCGCTTATTCATTTGAAAAATCTAGAAATCTTATCTATTCGTAATAATAAGCTAAAAAGTATTGTGATGCTTGGCTTTTTATCTAAACTAGAGGTATTAGATTTGCATGGTAATGAAATAACAAATACAGGTGGACTAACTAGATTGAAGAAAGTTAACTGGATAGATTTAACTGGTCAGAAATGTGTGAATGAACCAGTAAGATACCAACCAGAATTGTATATAACAAATACTGTCAAAGACCCAGATGG-------GAAACAAACACCCATTATTATGATAACCGCACGTGACTCAGTTATCGATCGTGTATCCGGACTGGATCACGGAGCAGATGATTACATCGTCAAACCCTTCGCTATTGAAGAATTACTTGCGCGCCTTCGCTCGCTATTGCGTCGGGTGGAAAATGCAGAACAATCTGCTAAACAAACAACGCTACAGTATCGTAATCTAATTGTTGAAAAGGAAAATCGCATTGTCAAACGCGACGAAGAAATCATTGACTTAACAAAACGAGAGTATGAACTTTTACTTACGTTAATGGAAAATGTTAATATCGTTCTTACGCGGGAAGTGTTACTCAATAAAGTATGGGGTTATGAAACAGAAGTAGAAACAAATGTAGTGGATGTGTACGTTCGTTACTTACGAAATAAAATTGATCATCCTGACGAAGAAAGTTATATCCAAACAGTTCGCGGGCAATTTCATAAAAAAGAACTTATTTTTAACCAATGGGATCCACAAGAATATTGTATTTTCCTATATGATGGTATTACAAAGCTTACAAGTATTAGTGAGAACGGGACCATCATGAATTTACAATACTATAAAGGTGCTTTCGTTATAATGTCTGGCTTTATCGATACAGAAACATCGGTTGGCTATTATAATTTAGAAGTCATTAGCGAACAGGCTACCGCATACGTTATCAAAATAAACGAACTAAAAGAACTACTGAGCAAGAATCTTACGCACTTTTTCTATGTTTTCCAAACCCTACAAAAACAAGTTTCATACAGCCTAGCCAAATTTAATGATTTTTCGATTAACGGGAAGCTCGGCTCTATTTGCGGTCAACTTTTAATCCTGACCTATGTGTATGGTAAAGAAACTCCTGATGGCATCAAGATTACACTGGATAATTTAACAATGCAGGAGTTAGGCTATT
>Cl3C7
CATTTATTCCCGTTTATTAAAAGACAGAATTATTATGTTAGGATCTGCAATTGATGATAACGTGGCGAATTCGATCGTTTCTCAATTACTCTTCTTAGATGCACAAGATCCTGAAAAAGATATTTTCCTATATATCAATTCACCAGGTGGAAGTATTTCAGCTGGTATGGCCATTTACGATACAATGAATTTCGTTAAAGCGGACGTACAAACTATCGGCATGGGTATGGCAGCTTCCATGGGCTCATTCTTACTAACAGCTGGTGCAAATGGCAAACGGTTTGCCTTGCCAAACGCTGAAATTATGATTCACCAACCACTTGGTGGCGCTCAAGGTCAAGCGACTGAAATCGAAATCGCTGCTCGCCACATTTTAAAAATCAAAGAACGTATGAATACGATTATGGCTGAGAAAACTGTGGCTCTTAGAGAAGCTGGGTTTCAAGATGACTTTATTCTTGTACTTGGCGCAACTAGAAAAGAAGATGCAAATTTAGCGGCCAAAAACCACATTTCCCTCACTGTTTTTAGAGAGGACTGGCTAGAGGACCTAACCTTAGAAGCGCCACTTCGCATTCATTTAAAAGTAGATAGCGGTATGGGGCGTCTTGGGATTCGTACAACCGACGAAGCAAGGCGAATCGAAACGACAATTGCTAAAGACAATCAACTACAACTAGAAGGTATCTACACGCATTTTGCGACAGCCGACCAACTTGAAACTAGTTATTTCGAACAACAATTAGCTAAGTTCCAAACCATTTTAACGAGTTTAAAAAATCGCCCAACGTATGTTCATACAGCCAATTCAGCTGCTTCATTATTACAGCCACAAATCGGGTTTGATGCGATTCGCTTTGGT--------------TTACACAGTAAGTTATGATGTTGATGGAACGGTAATAAAAACAAAAGTAGAGGCAGGGACGCGAATAACTGCACCTAAACCTCCGACTAAACAAGGCTATGTTTTTAAAGGCTGGTATACTGAAAAAAATGGTGGACATGAGTGGGATTTTAGTACGGATTATATGTCCGGAAACGATTTTACTTTGTACGCGATGTTTAAAGCGGAAACGACTGAAAAAGCAGTGAATTTAACACGCTATGTTAAATATATTCGCGGGAATGCGGGGATCTACAAACTTCCAAGAGAAGATAACTCGCTTAAACAAGGAACGCTAGCCTCGCACCGCTGTAAAGCTTTAACTGTTGATAGAGAAGCGCGAAATGGCGGTGAATTATGGTACAGGTTAAAAAATATTGGCTGGACCAAAGCTGAAAATCTTTCCTTAGACCAACTTCATCTATCCCACAATCAAATAAGTGACCTTAGTCCTTTAAAGGATCTAACTAAATTAGAAGAGCTATCTATGAATAGAAATAGACTGAAAAATTTAAACGGAATTCCAAGTGCTTGTTTATCTCGTTTGTTTGTAGATAACAACGAACTCCGAGATACTGACTCGCTTATTCATTTGAAAAATCTAGAAATCTTATCTATTCGTAATAATAAGCTAAAAAGTATTGTGATGCTTGGCTTTTTATCTAAACTAGAGGTATTAGATTTGCATGGTAATGAAATAACAAATACAGGTGGACTAACTAGATTGAAGAAAGTTAACTGGATAGATTTAACTGGTCAGAAATGTGTGAATGAACCAGTAAGATACCAACCAGAATTGTATATAACAAATACTGTCAAAGACCCAGATGG-------GAAACAAACACCCATTATTATGATAACCGCACGTGACTCAGTTATCGATCGTGTATCCGGACTGGATCACGGAGCAGATGATTACATCGTCAAACCCTTCGCTATTGAAGAATTACTTGCGCGCCTTCGCTCGCTATTGCGTCGGGTGGAAAATGCAGAACAATCTGCTAAACAAACAACGCTACAGTATCGTAATCTAATTGTTGAAAAGGAAAATCGCATTGTCAAACGCGACGAAGAAATCATTGACTTAACAAAACGAGAGTATGAACTTTTACTTACGTTAATGGAAAATGTTAATATCGTTCTTACGCGGGAAGTGTTACTCAATAAAGTATGGGGTTATGAAACAGAAGTAGAAACAAATGTAGTGGATGTGTACGTTCGTTACTTACGAAATAAAATTGATCATCCTGACGAAGAAAGTTATATCCAAACAGTTCGCGGGCAATTTCATAAAAAAGAACTTATTTTTAACCAATGGGATCCACAAGAATATTGTATTTTCCTATATGATGGTATTACAAAGCTTACAAGTATTAGTGAGAACGGGACCATCATGAATTTACAATACTATAAAGGTGCTTTCGTTATAATGTCTGGCTTTATCGATACAGAAACATCGGTTGGCTATTATAATTTAGAAGTCATTAGCGAACAGGCTACCGCATACGTTATCAAAATAAACGAACTAAAAGAACTACTGAGCAAGAATCTTACGCACTTTTTCTATGTTTTCCAAACCCTACAAAAACAAGTTTCATACAGCCTAGCCAAATTTAATGATTTTTCGATTAACGGGAAGCTCGGCTCTATTTGCGGTCAACTTTTAATCCTGACCTATGTGTATGGTAAAGAAACTCCTGATGGCATCAAGATTACACTGGATAATTTAACAATGCAGGAGTTAGGCTATT
>Cl3f1
CATTTATTCCCGTTTATTAAAAGACAGAATTATTATGTTAGGATCTGCAATTGATGATAACGTGGCGAATTCGATCGTTTCTCAATTACTCTTCTTAGATGCACAAGATCCTGAAAAAGATATTTTCCTATATATCAATTCACCAGGTGGAAGTATTTCAGCTGGTATGGCCATTTACGATACAATGAATTTCGTTAAAGCGGACGTACAAACTATCGGCATGGGTATGGCAGCTTCCATGGGCTCATTCTTACTAACAGCTGGTGCAAATGGCAAACGGTTTGCCTTGCCAAACGCTGAAATTATGATTCACCAACCACTTGGTGGCGCTCAAGGTCAAGCGACTGAAATCGAAATCGCTGCTCGCCACATTTTAAAAATCAAAGAACGTATGAATACGATTATGGCTGAGAAAACTGTGGCTCTTAGAGAAGCTGGGTTTCAAGATGACTTTATTCTTGTACTTGGCGCAACTAGAAAAGAAGATGCAAATTTAGCGGCCAAAAACCACATTTCCCTCACTGTTTTTAGAGAGGACTGGCTAGAGGACCTAACCTTAGAAGCGCCACTTCGCATTCATTTAAAAGTAGATAGCGGTATGGGGCGTCTTGGGATTCGTACAACCGACGAAGCAAGGCGAATCGAAACGACAATTGCTAAAGACAATCAACTACAACTAGAAGGTATCTACACGCATTTTGCGACAGCCGACCAACTTGAAACTAGTTATTTCGAACAACAATTAGCTAAGTTCCAAACCATTTTAACGAGTTTAAAAAATCGCCCAACGTATGTTCATACAGCCAATTCAGCTGCTTCATTATTACAGCCACAAATCGGGTTTGATGCGATTCGCTTTGGT--------------TTACACAGTAAGTTATGATGTTGATGGAACGGTAATAAAAACAAAAGTAGAGGCAGGGACGCGAATAACTGCACCTAAACCTCCGACTAAACAAGGCTATGTTTTTAAAGGCTGGTATACTGAAAAAAATGGTGGACATGAGTGGGATTTTAGTACGGATTATATGTCCGGAAACGATTTTACTTTGTACGCGATGTTTAAAGCGGAAACGACTGAAAAAGCAGTGAATTTAACACGCTATGTTAAATATATTCGCGGGAATGCGGGGATCTACAAACTTCCAAGAGAAGATAACTCGCTTAAACAAGGAACGCTAGCCTCGCACCGCTGTAAAGCTTTAACTGTTGATAGAGAAGCGCGAAATGGCGGTGAATTATGGTACAGGTTAAAAAATATTGGCTGGACCAAAGCTGAAAATCTTTCCTTAGACCAACTTCATCTATCCCACAATCAAATAAGTGACCTTAGTCCTTTAAAGGATCTAACTAAATTAGAAGAGCTATCTATGAATAGAAATAGACTGAAAAATTTAAACGGAATTCCAAGTGCTTGTTTATCTCGTTTGTTTGTAGATAACAACGAACTCCGAGATACTGACTCGCTTATTCATTTGAAAAATCTAGAAATCTTATCTATTCGTAATAATAAGCTAAAAAGTATTGTGATGCTTGGCTTTTTATCTAAACTAGAGGTATTAGATTTGCATGGTAATGAAATAACAAATACAGGTGGACTAACTAGATTGAAGAAAGTTAACTGGATAGATTTAACTGGTCAGAAATGTGTGAATGAACCAGTAAGATACCAACCAGAATTGTATATAACAAATACTGTCAAAGACCCAGATGG-------GAAACAAACACCCATTATTATGATAACCGCACGTGACTCAGTTATCGATCGTGTATCCGGACTGGATCACGGAGCAGATGATTACATCGTCAAACCCTTCGCTATTGAAGAATTACTTGCGCGCCTTCGCTCGCTATTGCGTCGGGTGGAAAATGCAGAACAATCTGCTAAACAAACAACGCTACAGTATCGTAATCTAATTGTTGAAAAGGAAAATCGCATTGTCAAACGCGACGAAGAAATCATTGACTTAACAAAACGAGAGTATGAACTTTTACTTACGTTAATGGAAAATGTTAATATCGTTCTTACGCGGGAAGTGTTACTCAATAAAGTATGGGGTTATGAAACAGAAGTAGAAACAAATGTAGTGGATGTGTACGTTCGTTACTTACGAAATAAAATTGATCATCCTGACGAAGAAAGTTATATCCAAACAGTTCGCGGGCAATTTCATAAAAAAGAACTTATTTTTAACCAATGGGATCCACAAGAATATTGTATTTTCCTATATGATGGTATTACAAAGCTTACAAGTATTAGTGAGAACGGGACCATCATGAATTTACAATACTATAAAGGTGCTTTCGTTATAATGTCTGGCTTTATCGATACAGAAACATCGGTTGGCTATTATAATTTAGAAGTCATTAGCGAACAGGCTACCGCATACGTTATCAAAATAAACGAACTAAAAGAACTACTGAGCAAGAATCTTACGCACTTTTTCTATGTTTTCCAAACCCTACAAAAACAAGTTTCATACAGCCTAGCCAAATTTAATGATTTTTCGATTAACGGGAAGCTCGGCTCTATTTGCGGTCAACTTTTAATCCTGACCTATGTGTATGGTAAAGAAACTCCTGATGGCATCAAGATTACACTGGATAATTTAACAATGCAGGAGTTAGGCTATT
>Cl3f10
CATTTATTCCCGTTTATTAAAAGACAGAATTATTATGTTAGGATCTGCAATTGATGATAACGTGGCGAATTCGATCGTTTCTCAATTACTCTTCTTAGATGCACAAGATCCTGAAAAAGATATTTTCCTATATATCAATTCACCAGGTGGAAGTATTTCAGCTGGTATGGCCATTTACGATACAATGAATTTCGTTAAAGCGGACGTACAAACTATCGGCATGGGTATGGCAGCTTCCATGGGCTCATTCTTACTAACAGCTGGTGCAAATGGCAAACGGTTTGCCTTGCCAAACGCTGAAATTATGATTCACCAACCACTTGGTGGCGCTCAAGGTCAAGCGACTGAAATCGAAATCGCTGCTCGCCACATTTTAAAAATCAAAGAACGTATGAATACGATTATGGCTGAGAAAACTGTGGCTCTTAGAGAAGCTGGGTTTCAAGATGACTTTATTCTTGTACTTGGCGCAACTAGAAAAGAAGATGCAAATTTAGCGGCCAAAAACCACATTTCCCTCACTGTTTTTAGAGAGGACTGGCTAGAGGACCTAACCTTAGAAGCGCCACTTCGCATTCATTTAAAAGTAGATAGCGGTATGGGGCGTCTTGGGATTCGTACAACCGACGAAGCAAGGCGAATCGAAACGACAATTGCTAAAGACAATCAACTACAACTAGAAGGTATCTACACGCATTTTGCGACAGCCGACCAACTTGAAACTAGTTATTTCGAACAACAATTAGCTAAGTTCCAAACCATTTTAACGAGTTTAAAAAATCGCCCAACGTATGTTCATACAGCCAATTCAGCTGCTTCATTATTACAGCCACAAATCGGGTTTGATGCGATTCGCTTTGGT--------------TTACACAGTAAGTTATGATGTTGATGGAACGGTAATAAAAACAAAAGTAGAGGCAGGGACGCGAATAACTGCACCTAAACCTCCGACTAAACAAGGCTATGTTTTTAAAGGCTGGTATACTGAAAAAAATGGTGGACATGAGTGGGATTTTAGTACGGATTATATGTCCGGAAACGATTTTACTTTGTACGCGATGTTTAAAGCGGAAACGACTGAAAAAGCAGTGAATTTAACACGCTATGTTAAATATATTCGCGGGAATGCGGGGATCTACAAACTTCCAAGAGAAGATAACTCGCTTAAACAAGGAACGCTAGCCTCGCACCGCTGTAAAGCTTTAACTGTTGATAGAGAAGCGCGAAATGGCGGTGAATTATGGTACAGGTTAAAAAATATTGGCTGGACCAAAGCTGAAAATCTTTCCTTAGACCAACTTCATCTATCCCACAATCAAATAAGTGACCTTAGTCCTTTAAAGGATCTAACTAAATTAGAAGAGCTATCTATGAATAGAAATAGACTGAAAAATTTAAACGGAATTCCAAGTGCTTGTTTATCTCGTTTGTTTGTAGATAACAACGAACTCCGAGATACTGACTCGCTTATTCATTTGAAAAATCTAGAAATCTTATCTATTCGTAATAATAAGCTAAAAAGTATTGTGATGCTTGGCTTTTTATCTAAACTAGAGGTATTAGATTTGCATGGTAATGAAATAACAAATACAGGTGGACTAACTAGATTGAAGAAAGTTAACTGGATAGATTTAACTGGTCAGAAATGTGTGAATGAACCAGTAAGATACCAACCAGAATTGTATATAACAAATACTGTCAAAGACCCAGATGG-------GAAACAAACACCCATTATTATGATAACCGCACGTGACTCAGTTATCGATCGTGTATCCGGACTGGATCACGGAGCAGATGATTACATCGTCAAACCCTTCGCTATTGAAGAATTACTTGCGCGCCTTCGCTCGCTATTGCGTCGGGTGGAAAATGCAGAACAATCTGCTAAACAAACAACGCTACAGTATCGTAATCTAATTGTTGAAAAGGAAAATCGCATTGTCAAACGCGACGAAGAAATCATTGACTTAACAAAACGAGAGTATGAACTTTTACTTACGTTAATGGAAAATGTTAATATCGTTCTTACGCGGGAAGTGTTACTCAATAAAGTATGGGGTTATGAAACAGAAGTAGAAACAAATGTAGTGGATGTGTACGTTCGTTACTTACGAAATAAAATTGATCATCCTGACGAAGAAAGTTATATCCAAACAGTTCGCGGGCAATTTCATAAAAAAGAACTTATTTTTAACCAATGGGATCCACAAGAATATTGTATTTTCCTATATGATGGTATTACAAAGCTTACAAGTATTAGTGAGAACGGGACCATCATGAATTTACAATACTATAAAGGTGCTTTCGTTATAATGTCTGGCTTTATCGATACAGAAACATCGGTTGGCTATTATAATTTAGAAGTCATTAGCGAACAGGCTACCGCATACGTTATCAAAATAAACGAACTAAAAGAACTACTGAGCAAGAATCTTACGCACTTTTTCTATGTTTTCCAAACCCTACAAAAACAAGTTTCATACAGCCTAGCCAAATTTAATGATTTTTCGATTAACGGGAAGCTCGGCTCTATTTGCGGTCAACTTTTAATCCTGACCTATGTGTATGGTAAAGAAACTCCTGATGGCATCAAGATTACACTGGATAATTTAACAATGCAGGAGTTAGGCTATT
>Cl3f11
CATTTATTCCCGTTTATTAAAAGACAGAATTATTATGTTAGGATCTGCAATTGATGATAACGTGGCGAATTCGATCGTTTCTCAATTACTCTTCTTAGATGCACAAGATCCTGAAAAAGATATTTTCCTATATATCAATTCACCAGGTGGAAGTATTTCAGCTGGTATGGCCATTTACGATACAATGAATTTCGTTAAAGCGGACGTACAAACTATCGGCATGGGTATGGCAGCTTCCATGGGCTCATTCTTACTAACAGCTGGTGCAAATGGCAAACGGTTTGCCTTGCCAAACGCTGAAATTATGATTCACCAACCACTTGGTGGCGCTCAAGGTCAAGCGACTGAAATCGAAATCGCTGCTCGCCACATTTTAAAAATCAAAGAACGTATGAATACGATTATGGCTGAGAAAACTGTGGCTCTTAGAGAAGCTGGGTTTCAAGATGACTTTATTCTTGTACTTGGCGCAACTAGAAAAGAAGATGCAAATTTAGCGGCCAAAAACCACATTTCCCTCACTGTTTTTAGAGAGGACTGGCTAGAGGACCTAACCTTAGAAGCGCCACTTCGCATTCATTTAAAAGTAGATAGCGGTATGGGGCGTCTTGGGATTCGTACAACCGACGAAGCAAGGCGAATCGAAACGACAATTGCTAAAGACAATCAACTACAACTAGAAGGTATCTACACGCATTTTGCGACAGCCGACCAACTTGAAACTAGTTATTTCGAACAACAATTAGCTAAGTTCCAAACCATTTTAACGAGTTTAAAAAATCGCCCAACGTATGTTCATACAGCCAATTCAGCTGCTTCATTATTACAGCCACAAATCGGGTTTGATGCGATTCGCTTTGGT--------------TTACACAGTAAGTTATGATGTTGATGGAACGGTAATAAAAACAAAAGTAGAGGCAGGGACGCGAATAACTGCACCTAAACCTCCGACTAAACAAGGCTATGTTTTTAAAGGCTGGTATACTGAAAAAAATGGTGGACATGAGTGGGATTTTAGTACGGATTATATGTCCGGAAACGATTTTACTTTGTACGCGATGTTTAAAGCGGAAACGACTGAAAAAGCAGTGAATTTAACACGCTATGTTAAATATATTCGCGGGAATGCGGGGATCTACAAACTTCCAAGAGAAGATAACTCGCTTAAACAAGGAACGCTAGCCTCGCACCGCTGTAAAGCTTTAACTGTTGATAGAGAAGCGCGAAATGGCGGTGAATTATGGTACAGGTTAAAAAATATTGGCTGGACCAAAGCTGAAAATCTTTCCTTAGACCAACTTCATCTATCCCACAATCAAATAAGTGACCTTAGTCCTTTAAAGGATCTAACTAAATTAGAAGAGCTATCTATGAATAGAAATAGACTGAAAAATTTAAACGGAATTCCAAGTGCTTGTTTATCTCGTTTGTTTGTAGATAACAACGAACTCCGAGATACTGACTCGCTTATTCATTTGAAAAATCTAGAAATCTTATCTATTCGTAATAATAAGCTAAAAAGTATTGTGATGCTTGGCTTTTTATCTAAACTAGAGGTATTAGATTTGCATGGTAATGAAATAACAAATACAGGTGGACTAACTAGATTGAAGAAAGTTAACTGGATAGATTTAACTGGTCAGAAATGTGTGAATGAACCAGTAAGATACCAACCAGAATTGTATATAACAAATACTGTCAAAGACCCAGATGG-------GAAACAAACACCCATTATTATGATAACCGCACGTGACTCAGTTATCGATCGTGTATCCGGACTGGATCACGGAGCAGATGATTACATCGTCAAACCCTTCGCTATTGAAGAATTACTTGCGCGCCTTCGCTCGCTATTGCGTCGGGTGGAAAATGCAGAACAATCTGCTAAACAAACAACGCTACAGTATCGTAATCTAATTGTTGAAAAGGAAAATCGCATTGTCAAACGCGACGAAGAAATCATTGACTTAACAAAACGAGAGTATGAACTTTTACTTACGTTAATGGAAAATGTTAATATCGTTCTTACGCGGGAAGTGTTACTCAATAAAGTATGGGGTTATGAAACAGAAGTAGAAACAAATGTAGTGGATGTGTACGTTCGTTACTTACGAAATAAAATTGATCATCCTGACGAAGAAAGTTATATCCAAACAGTTCGCGGGCAATTTCATAAAAAAGAACTTATTTTTAACCAATGGGATCCACAAGAATATTGTATTTTCCTATATGATGGTATTACAAAGCTTACAAGTATTAGTGAGAACGGGACCATCATGAATTTACAATACTATAAAGGTGCTTTCGTTATAATGTCTGGCTTTATCGATACAGAAACATCGGTTGGCTATTATAATTTAGAAGTCATTAGCGAACAGGCTACCGCATACGTTATCAAAATAAACGAACTAAAAGAACTACTGAGCAAGAATCTTACGCACTTTTTCTATGTTTTCCAAACCCTACAAAAACAAGTTTCATACAGCCTAGCCAAATTTAATGATTTTTCGATTAACGGGAAGCTCGGCTCTATTTGCGGTCAACTTTTAATCCTGACCTATGTGTATGGTAAAGAAACTCCTGATGGCATCAAGATTACACTGGATAATTTAACAATGCAGGAGTTAGGCTATT
>Cl3f12
CATTTATTCCCGTTTATTAAAAGACAGAATTATTATGTTAGGATCTGCAATTGATGATAACGTGGCGAATTCGATCGTTTCTCAATTACTCTTCTTAGATGCACAAGATCCTGAAAAAGATATTTTCCTATATATCAATTCACCAGGTGGAAGTATTTCAGCTGGTATGGCCATTTACGATACAATGAATTTCGTTAAAGCGGACGTACAAACTATCGGCATGGGTATGGCAGCTTCCATGGGCTCATTCTTACTAACAGCTGGTGCAAATGGCAAACGGTTTGCCTTGCCAAACGCTGAAATTATGATTCACCAACCACTTGGTGGCGCTCAAGGTCAAGCGACTGAAATCGAAATCGCTGCTCGCCACATTTTAAAAATCAAAGAACGTATGAATACGATTATGGCTGAGAAAACTGTGGCTCTTAGAGAAGCTGGGTTTCAAGATGACTTTATTCTTGTACTTGGCGCAACTAGAAAAGAAGATGCAAATTTAGCGGCCAAAAACCACATTTCCCTCACTGTTTTTAGAGAGGACTGGCTAGAGGACCTAACCTTAGAAGCGCCACTTCGCATTCATTTAAAAGTAGATAGCGGTATGGGGCGTCTTGGGATTCGTACAACCGACGAAGCAAGGCGAATCGAAACGACAATTGCTAAAGACAATCAACTACAACTAGAAGGTATCTACACGCATTTTGCGACAGCCGACCAACTTGAAACTAGTTATTTCGAACAACAATTAGCTAAGTTCCAAACCATTTTAACGAGTTTAAAAAATCGCCCAACGTATGTTCATACAGCCAATTCAGCTGCTTCATTATTACAGCCACAAATCGGGTTTGATGCGATTCGCTTTGGT--------------TTACACAGTAAGTTATGATGTTGATGGAACGGTAATAAAAACAAAAGTAGAGGCAGGGACGCGAATAACTGCACCTAAACCTCCGACTAAACAAGGCTATGTTTTTAAAGGCTGGTATACTGAAAAAAATGGTGGACATGAGTGGGATTTTAGTACGGATTATATGTCCGGAAACGATTTTACTTTGTACGCGATGTTTAAAGCGGAAACGACTGAAAAAGCAGTGAATTTAACACGCTATGTTAAATATATTCGCGGGAATGCGGGGATCTACAAACTTCCAAGAGAAGATAACTCGCTTAAACAAGGAACGCTAGCCTCGCACCGCTGTAAAGCTTTAACTGTTGATAGAGAAGCGCGAAATGGCGGTGAATTATGGTACAGGTTAAAAAATATTGGCTGGACCAAAGCTGAAAATCTTTCCTTAGACCAACTTCATCTATCCCACAATCAAATAAGTGACCTTAGTCCTTTAAAGGATCTAACTAAATTAGAAGAGCTATCTATGAATAGAAATAGACTGAAAAATTTAAACGGAATTCCAAGTGCTTGTTTATCTCGTTTGTTTGTAGATAACAACGAACTCCGAGATACTGACTCGCTTATTCATTTGAAAAATCTAGAAATCTTATCTATTCGTAATAATAAGCTAAAAAGTATTGTGATGCTTGGCTTTTTATCTAAACTAGAGGTATTAGATTTGCATGGTAATGAAATAACAAATACAGGTGGACTAACTAGATTGAAGAAAGTTAACTGGATAGATTTAACTGGTCAGAAATGTGTGAATGAACCAGTAAGATACCAACCAGAATTGTATATAACAAATACTGTCAAAGACCCAGATGG-------GAAACAAACACCCATTATTATGATAACCGCACGTGACTCAGTTATCGATCGTGTATCCGGACTGGATCACGGAGCAGATGATTACATCGTCAAACCCTTCGCTATTGAAGAATTACTTGCGCGCCTTCGCTCGCTATTGCGTCGGGTGGAAAATGCAGAACAATCTGCTAAACAAACAACGCTACAGTATCGTAATCTAATTGTTGAAAAGGAAAATCGCATTGTCAAACGCGACGAAGAAATCATTGACTTAACAAAACGAGAGTATGAACTTTTACTTACGTTAATGGAAAATGTTAATATCGTTCTTACGCGGGAAGTGTTACTCAATAAAGTATGGGGTTATGAAACAGAAGTAGAAACAAATGTAGTGGATGTGTACGTTCGTTACTTACGAAATAAAATTGATCATCCTGACGAAGAAAGTTATATCCAAACAGTTCGCGGGCAATTTCATAAAAAAGAACTTATTTTTAACCAATGGGATCCACAAGAATATTGTATTTTCCTATATGATGGTATTACAAAGCTTACAAGTATTAGTGAGAACGGGACCATCATGAATTTACAATACTATAAAGGTGCTTTCGTTATAATGTCTGGCTTTATCGATACAGAAACATCGGTTGGCTATTATAATTTAGAAGTCATTAGCGAACAGGCTACCGCATACGTTATCAAAATAAACGAACTAAAAGAACTACTGAGCAAGAATCTTACGCACTTTTTCTATGTTTTCCAAACCCTACAAAAACAAGTTTCATACAGCCTAGCCAAATTTAATGATTTTTCGATTAACGGGAAGCTCGGCTCTATTTGCGGTCAACTTTTAATCCTGACCTATGTGTATGGTAAAGAAACTCCTGATGGCATCAAGATTACACTGGATAATTTAACAATGCAGGAGTTAGGCTATT
>Cl3f13
CATTTATTCCCGTTTATTAAAAGACAGAATTATTATGTTAGGATCTGCAATTGATGATAACGTGGCGAATTCGATCGTTTCTCAATTACTCTTCTTAGATGCACAAGATCCTGAAAAAGATATTTTCCTATATATCAATTCACCAGGTGGAAGTATTTCAGCTGGTATGGCCATTTACGATACAATGAATTTCGTTAAAGCGGACGTACAAACTATCGGCATGGGTATGGCAGCTTCCATGGGCTCATTCTTACTAACAGCTGGTGCAAATGGCAAACGGTTTGCCTTGCCAAACGCTGAAATTATGATTCACCAACCACTTGGTGGCGCTCAAGGTCAAGCGACTGAAATCGAAATCGCTGCTCGCCACATTTTAAAAATCAAAGAACGTATGAATACGATTATGGCTGAGAAAACTGTGGCTCTTAGAGAAGCTGGGTTTCAAGATGACTTTATTCTTGTACTTGGCGCAACTAGAAAAGAAGATGCAAATTTAGCGGCCAAAAACCACATTTCCCTCACTGTTTTTAGAGAGGACTGGCTAGAGGACCTAACCTTAGAAGCGCCACTTCGCATTCATTTAAAAGTAGATAGCGGTATGGGGCGTCTTGGGATTCGTACAACCGACGAAGCAAGGCGAATCGAAACGACAATTGCTAAAGACAATCAACTACAACTAGAAGGTATCTACACGCATTTTGCGACAGCCGACCAACTTGAAACTAGTTATTTCGAACAACAATTAGCTAAGTTCCAAACCATTTTAACGAGTTTAAAAAATCGCCCAACGTATGTTCATACAGCCAATTCAGCTGCTTCATTATTACAGCCACAAATCGGGTTTGATGCGATTCGCTTTGGT--------------TTACACAGTAAGTTATGATGTTGATGGAACGGTAATAAAAACAAAAGTAGAGGCAGGGACGCGAATAACTGCACCTAAACCTCCGACTAAACAAGGCTATGTTTTTAAAGGCTGGTATACTGAAAAAAATGGTGGACATGAGTGGGATTTTAGTACGGATTATATGTCCGGAAACGATTTTACTTTGTACGCGATGTTTAAAGCGGAAACGACTGAAAAAGCAGTGAATTTAACACGCTATGTTAAATATATTCGCGGGAATGCGGGGATCTACAAACTTCCAAGAGAAGATAACTCGCTTAAACAAGGAACGCTAGCCTCGCACCGCTGTAAAGCTTTAACTGTTGATAGAGAAGCGCGAAATGGCGGTGAATTATGGTACAGGTTAAAAAATATTGGCTGGACCAAAGCTGAAAATCTTTCCTTAGACCAACTTCATCTATCCCACAATCAAATAAGTGACCTTAGTCCTTTAAAGGATCTAACTAAATTAGAAGAGCTATCTATGAATAGAAATAGACTGAAAAATTTAAACGGAATTCCAAGTGCTTGTTTATCTCGTTTGTTTGTAGATAACAACGAACTCCGAGATACTGACTCGCTTATTCATTTGAAAAATCTAGAAATCTTATCTATTCGTAATAATAAGCTAAAAAGTATTGTGATGCTTGGCTTTTTATCTAAACTAGAGGTATTAGATTTGCATGGTAATGAAATAACAAATACAGGTGGACTAACTAGATTGAAGAAAGTTAACTGGATAGATTTAACTGGTCAGAAATGTGTGAATGAACCAGTAAGATACCAACCAGAATTGTATATAACAAATACTGTCAAAGACCCAGATGG-------GAAACAAACACCCATTATTATGATAACCGCACGTGACTCAGTTATCGATCGTGTATCCGGACTGGATCACGGAGCAGATGATTACATCGTCAAACCCTTCGCTATTGAAGAATTACTTGCGCGCCTTCGCTCGCTATTGCGTCGGGTGGAAAATGCAGAACAATCTGCTAAACAAACAACGCTACAGTATCGTAATCTAATTGTTGAAAAGGAAAATCGCATTGTCAAACGCGACGAAGAAATCATTGACTTAACAAAACGAGAGTATGAACTTTTACTTACGTTAATGGAAAATGTTAATATCGTTCTTACGCGGGAAGTGTTACTCAATAAAGTATGGGGTTATGAAACAGAAGTAGAAACAAATGTAGTGGATGTGTACGTTCGTTACTTACGAAATAAAATTGATCATCCTGACGAAGAAAGTTATATCCAAACAGTTCGCGGGCAATTTCATAAAAAAGAACTTATTTTTAACCAATGGGATCCACAAGAATATTGTATTTTCCTATATGATGGTATTACAAAGCTTACAAGTATTAGTGAGAACGGGACCATCATGAATTTACAATACTATAAAGGTGCTTTCGTTATAATGTCTGGCTTTATCGATACAGAAACATCGGTTGGCTATTATAATTTAGAAGTCATTAGCGAACAGGCTACCGCATACGTTATCAAAATAAACGAACTAAAAGAACTACTGAGCAAGAATCTTACGCACTTTTTCTATGTTTTCCAAACCCTACAAAAACAAGTTTCATACAGCCTAGCCAAATTTAATGATTTTTCGATTAACGGGAAGCTCGGCTCTATTTGCGGTCAACTTTTAATCCTGACCTATGTGTATGGTAAAGAAACTCCTGATGGCATCAAGATTACACTGGATAATTTAACAATGCAGGAGTTAGGCTATT
>Cl3f14
CATTTATTCCCGTTTATTAAAAGACAGAATTATTATGTTAGGATCTGCAATTGATGATAACGTGGCGAATTCGATCGTTTCTCAATTACTCTTCTTAGATGCACAAGATCCTGAAAAAGATATTTTCCTATATATCAATTCACCAGGTGGAAGTATTTCAGCTGGTATGGCCATTTACGATACAATGAATTTCGTTAAAGCGGACGTACAAACTATCGGCATGGGTATGGCAGCTTCCATGGGCTCATTCTTACTAACAGCTGGTGCAAATGGCAAACGGTTTGCCTTGCCAAACGCTGAAATTATGATTCACCAACCACTTGGTGGCGCTCAAGGTCAAGCGACTGAAATCGAAATCGCTGCTCGCCACATTTTAAAAATCAAAGAACGTATGAATACGATTATGGCTGAGAAAACTGTGGCTCTTAGAGAAGCTGGGTTTCAAGATGACTTTATTCTTGTACTTGGCGCAACTAGAAAAGAAGATGCAAATTTAGCGGCCAAAAACCACATTTCCCTCACTGTTTTTAGAGAGGACTGGCTAGAGGACCTAACCTTAGAAGCGCCACTTCGCATTCATTTAAAAGTAGATAGCGGTATGGGGCGTCTTGGGATTCGTACAACCGACGAAGCAAGGCGAATCGAAACGACAATTGCTAAAGACAATCAACTACAACTAGAAGGTATCTACACGCATTTTGCGACAGCCGACCAACTTGAAACTAGTTATTTCGAACAACAATTAGCTAAGTTCCAAACCATTTTAACGAGTTTAAAAAATCGCCCAACGTATGTTCATACAGCCAATTCAGCTGCTTCATTATTACAGCCACAAATCGGGTTTGATGCGATTCGCTTTGGT--------------TTACACAGTAAGTTATGATGTTGATGGAACGGTAATAAAAACAAAAGTAGAGGCAGGGACGCGAATAACTGCACCTAAACCTCCGACTAAACAAGGCTATGTTTTTAAAGGCTGGTATACTGAAAAAAATGGTGGACATGAGTGGGATTTTAGTACGGATTATATGTCCGGAAACGATTTTACTTTGTACGCGATGTTTAAAGCGGAAACGACTGAAAAAGCAGTGAATTTAACACGCTATGTTAAATATATTCGCGGGAATGCGGGGATCTACAAACTTCCAAGAGAAGATAACTCGCTTAAACAAGGAACGCTAGCCTCGCACCGCTGTAAAGCTTTAACTGTTGATAGAGAAGCGCGAAATGGCGGTGAATTATGGTACAGGTTAAAAAATATTGGCTGGACCAAAGCTGAAAATCTTTCCTTAGACCAACTTCATCTATCCCACAATCAAATAAGTGACCTTAGTCCTTTAAAGGATCTAACTAAATTAGAAGAGCTATCTATGAATAGAAATAGACTGAAAAATTTAAACGGAATTCCAAGTGCTTGTTTATCTCGTTTGTTTGTAGATAACAACGAACTCCGAGATACTGACTCGCTTATTCATTTGAAAAATCTAGAAATCTTATCTATTCGTAATAATAAGCTAAAAAGTATTGTGATGCTTGGCTTTTTATCTAAACTAGAGGTATTAGATTTGCATGGTAATGAAATAACAAATACAGGTGGACTAACTAGATTGAAGAAAGTTAACTGGATAGATTTAACTGGTCAGAAATGTGTGAATGAACCAGTAAGATACCAACCAGAATTGTATATAACAAATACTGTCAAAGACCCAGATGG-------GAAACAAACACCCATTATTATGATAACCGCACGTGACTCAGTTATCGATCGTGTATCCGGACTGGATCACGGAGCAGATGATTACATCGTCAAACCCTTCGCTATTGAAGAATTACTTGCGCGCCTTCGCTCGCTATTGCGTCGGGTGGAAAATGCAGAACAATCTGCTAAACAAACAACGCTACAGTATCGTAATCTAATTGTTGAAAAGGAAAATCGCATTGTCAAACGCGACGAAGAAATCATTGACTTAACAAAACGAGAGTATGAACTTTTACTTACGTTAATGGAAAATGTTAATATCGTTCTTACGCGGGAAGTGTTACTCAATAAAGTATGGGGTTATGAAACAGAAGTAGAAACAAATGTAGTGGATGTGTACGTTCGTTACTTACGAAATAAAATTGATCATCCTGACGAAGAAAGTTATATCCAAACAGTTCGCGGGCAATTTCATAAAAAAGAACTTATTTTTAACCAATGGGATCCACAAGAATATTGTATTTTCCTATATGATGGTATTACAAAGCTTACAAGTATTAGTGAGAACGGGACCATCATGAATTTACAATACTATAAAGGTGCTTTCGTTATAATGTCTGGCTTTATCGATACAGAAACATCGGTTGGCTATTATAATTTAGAAGTCATTAGCGAACAGGCTACCGCATACGTTATCAAAATAAACGAACTAAAAGAACTACTGAGCAAGAATCTTACGCACTTTTTCTATGTTTTCCAAACCCTACAAAAACAAGTTTCATACAGCCTAGCCAAATTTAATGATTTTTCGATTAACGGGAAGCTCGGCTCTATTTGCGGTCAACTTTTAATCCTGACCTATGTGTATGGTAAAGAAACTCCTGATGGCATCAAGATTACACTGGATAATTTAACAATGCAGGAGTTAGGCTATT
>Cl3f15
CATTTATTCCCGTTTATTAAAAGACAGAATTATTATGTTAGGATCTGCAATTGATGATAACGTGGCGAATTCGATCGTTTCTCAATTACTCTTCTTAGATGCACAAGATCCTGAAAAAGATATTTTCCTATATATCAATTCACCAGGTGGAAGTATTTCAGCTGGTATGGCCATTTACGATACAATGAATTTCGTTAAAGCGGACGTACAAACTATCGGCATGGGTATGGCAGCTTCCATGGGCTCATTCTTACTAACAGCTGGTGCAAATGGCAAACGGTTTGCCTTGCCAAACGCTGAAATTATGATTCACCAACCACTTGGTGGCGCTCAAGGTCAAGCGACTGAAATCGAAATCGCTGCTCGCCACATTTTAAAAATCAAAGAACGTATGAATACGATTATGGCTGAGAAAACTGTGGCTCTTAGAGAAGCTGGGTTTCAAGATGACTTTATTCTTGTACTTGGCGCAACTAGAAAAGAAGATGCAAATTTAGCGGCCAAAAACCACATTTCCCTCACTGTTTTTAGAGAGGACTGGCTAGAGGACCTAACCTTAGAAGCGCCACTTCGCATTCATTTAAAAGTAGATAGCGGTATGGGGCGTCTTGGGATTCGTACAACCGACGAAGCAAGGCGAATCGAAACGACAATTGCTAAAGACAATCAACTACAACTAGAAGGTATCTACACGCATTTTGCGACAGCCGACCAACTTGAAACTAGTTATTTCGAACAACAATTAGCTAAGTTCCAAACCATTTTAACGAGTTTAAAAAATCGCCCAACGTATGTTCATACAGCCAATTCAGCTGCTTCATTATTACAGCCACAAATCGGGTTTGATGCGATTCGCTTTGGT--------------TTACACAGTAAGTTATGATGTTGATGGAACGGTAATAAAAACAAAAGTAGAGGCAGGGACGCGAATAACTGCACCTAAACCTCCGACTAAACAAGGCTATGTTTTTAAAGGCTGGTATACTGAAAAAAATGGTGGACATGAGTGGGATTTTAGTACGGATTATATGTCCGGAAACGATTTTACTTTGTACGCGATGTTTAAAGCGGAAACGACTGAAAAAGCAGTGAATTTAACACGCTATGTTAAATATATTCGCGGGAATGCGGGGATCTACAAACTTCCAAGAGAAGATAACTCGCTTAAACAAGGAACGCTAGCCTCGCACCGCTGTAAAGCTTTAACTGTTGATAGAGAAGCGCGAAATGGCGGTGAATTATGGTACAGGTTAAAAAATATTGGCTGGACCAAAGCTGAAAATCTTTCCTTAGACCAACTTCATCTATCCCACAATCAAATAAGTGACCTTAGTCCTTTAAAGGATCTAACTAAATTAGAAGAGCTATCTATGAATAGAAATAGACTGAAAAATTTAAACGGAATTCCAAGTGCTTGTTTATCTCGTTTGTTTGTAGATAACAACGAACTCCGAGATACTGACTCGCTTATTCATTTGAAAAATCTAGAAATCTTATCTATTCGTAATAATAAGCTAAAAAGTATTGTGATGCTTGGCTTTTTATCTAAACTAGAGGTATTAGATTTGCATGGTAATGAAATAACAAATACAGGTGGACTAACTAGATTGAAGAAAGTTAACTGGATAGATTTAACTGGTCAGAAATGTGTGAATGAACCAGTAAGATACCAACCAGAATTGTATATAACAAATACTGTCAAAGACCCAGATGG-------GAAACAAACACCCATTATTATGATAACCGCACGTGACTCAGTTATCGATCGTGTATCCGGACTGGATCACGGAGCAGATGATTACATCGTCAAACCCTTCGCTATTGAAGAATTACTTGCGCGCCTTCGCTCGCTATTGCGTCGGGTGGAAAATGCAGAACAATCTGCTAAACAAACAACGCTACAGTATCGTAATCTAATTGTTGAAAAGGAAAATCGCATTGTCAAACGCGACGAAGAAATCATTGACTTAACAAAACGAGAGTATGAACTTTTACTTACGTTAATGGAAAATGTTAATATCGTTCTTACGCGGGAAGTGTTACTCAATAAAGTATGGGGTTATGAAACAGAAGTAGAAACAAATGTAGTGGATGTGTACGTTCGTTACTTACGAAATAAAATTGATCATCCTGACGAAGAAAGTTATATCCAAACAGTTCGCGGGCAATTTCATAAAAAAGAACTTATTTTTAACCAATGGGATCCACAAGAATATTGTATTTTCCTATATGATGGTATTACAAAGCTTACAAGTATTAGTGAGAACGGGACCATCATGAATTTACAATACTATAAAGGTGCTTTCGTTATAATGTCTGGCTTTATCGATACAGAAACATCGGTTGGCTATTATAATTTAGAAGTCATTAGCGAACAGGCTACCGCATACGTTATCAAAATAAACGAACTAAAAGAACTACTGAGCAAGAATCTTACGCACTTTTTCTATGTTTTCCAAACCCTACAAAAACAAGTTTCATACAGCCTAGCCAAATTTAATGATTTTTCGATTAACGGGAAGCTCGGCTCTATTTGCGGTCAACTTTTAATCCTGACCTATGTGTATGGTAAAGAAACTCCTGATGGCATCAAGATTACACTGGATAATTTAACAATGCAGGAGTTAGGCTATT
>Cl3f2
CATTTATTCCCGTTTATTAAAAGACAGAATTATTATGTTAGGATCTGCAATTGATGATAACGTGGCGAATTCGATCGTTTCTCAATTACTCTTCTTAGATGCACAAGATCCTGAAAAAGATATTTTCCTATATATCAATTCACCAGGTGGAAGTATTTCAGCTGGTATGGCCATTTACGATACAATGAATTTCGTTAAAGCGGACGTACAAACTATCGGCATGGGTATGGCAGCTTCCATGGGCTCATTCTTACTAACAGCTGGTGCAAATGGCAAACGGTTTGCCTTGCCAAACGCTGAAATTATGATTCACCAACCACTTGGTGGCGCTCAAGGTCAAGCGACTGAAATCGAAATCGCTGCTCGCCACATTTTAAAAATCAAAGAACGTATGAATACGATTATGGCTGAGAAAACTGTGGCTCTTAGAGAAGCTGGGTTTCAAGATGACTTTATTCTTGTACTTGGCGCAACTAGAAAAGAAGATGCAAATTTAGCGGCCAAAAACCACATTTCCCTCACTGTTTTTAGAGAGGACTGGCTAGAGGACCTAACCTTAGAAGCGCCACTTCGCATTCATTTAAAAGTAGATAGCGGTATGGGGCGTCTTGGGATTCGTACAACCGACGAAGCAAGGCGAATCGAAACGACAATTGCTAAAGACAATCAACTACAACTAGAAGGTATCTACACGCATTTTGCGACAGCCGACCAACTTGAAACTAGTTATTTCGAACAACAATTAGCTAAGTTCCAAACCATTTTAACGAGTTTAAAAAATCGCCCAACGTATGTTCATACAGCCAATTCAGCTGCTTCATTATTACAGCCACAAATCGGGTTTGATGCGATTCGCTTTGGT--------------TTACACAGTAAGTTATGATGTTGATGGAACGGTAATAAAAACAAAAGTAGAGGCAGGGACGCGAATAACTGCACCTAAACCTCCGACTAAACAAGGCTATGTTTTTAAAGGCTGGTATACTGAAAAAAATGGTGGACATGAGTGGGATTTTAGTACGGATTATATGTCCGGAAACGATTTTACTTTGTACGCGATGTTTAAAGCGGAAACGACTGAAAAAGCAGTGAATTTAACACGCTATGTTAAATATATTCGCGGGAATGCGGGGATCTACAAACTTCCAAGAGAAGATAACTCGCTTAAACAAGGAACGCTAGCCTCGCACCGCTGTAAAGCTTTAACTGTTGATAGAGAAGCGCGAAATGGCGGTGAATTATGGTACAGGTTAAAAAATATTGGCTGGACCAAAGCTGAAAATCTTTCCTTAGACCAACTTCATCTATCCCACAATCAAATAAGTGACCTTAGTCCTTTAAAGGATCTAACTAAATTAGAAGAGCTATCTATGAATAGAAATAGACTGAAAAATTTAAACGGAATTCCAAGTGCTTGTTTATCTCGTTTGTTTGTAGATAACAACGAACTCCGAGATACTGACTCGCTTATTCATTTGAAAAATCTAGAAATCTTATCTATTCGTAATAATAAGCTAAAAAGTATTGTGATGCTTGGCTTTTTATCTAAACTAGAGGTATTAGATTTGCATGGTAATGAAATAACAAATACAGGTGGACTAACTAGATTGAAGAAAGTTAACTGGATAGATTTAACTGGTCAGAAATGTGTGAATGAACCAGTAAGATACCAACCAGAATTGTATATAACAAATACTGTCAAAGACCCAGATGG-------GAAACAAACACCCATTATTATGATAACCGCACGTGACTCAGTTATCGATCGTGTATCCGGACTGGATCACGGAGCAGATGATTACATCGTCAAACCCTTCGCTATTGAAGAATTACTTGCGCGCCTTCGCTCGCTATTGCGTCGGGTGGAAAATGCAGAACAATCTGCTAAACAAACAACGCTACAGTATCGTAATCTAATTGTTGAAAAGGAAAATCGCATTGTCAAACGCGACGAAGAAATCATTGACTTAACAAAACGAGAGTATGAACTTTTACTTACGTTAATGGAAAATGTTAATATCGTTCTTACGCGGGAAGTGTTACTCAATAAAGTATGGGGTTATGAAACAGAAGTAGAAACAAATGTAGTGGATGTGTACGTTCGTTACTTACGAAATAAAATTGATCATCCTGACGAAGAAAGTTATATCCAAACAGTTCGCGGGCAATTTCATAAAAAAGAACTTATTTTTAACCAATGGGATCCACAAGAATATTGTATTTTCCTATATGATGGTATTACAAAGCTTACAAGTATTAGTGAGAACGGGACCATCATGAATTTACAATACTATAAAGGTGCTTTCGTTATAATGTCTGGCTTTATCGATACAGAAACATCGGTTGGCTATTATAATTTAGAAGTCATTAGCGAACAGGCTACCGCATACGTTATCAAAATAAACGAACTAAAAGAACTACTGAGCAAGAATCTTACGCACTTTTTCTATGTTTTCCAAACCCTACAAAAACAAGTTTCATACAGCCTAGCCAAATTTAATGATTTTTCGATTAACGGGAAGCTCGGCTCTATTTGCGGTCAACTTTTAATCCTGACCTATGTGTATGGTAAAGAAACTCCTGATGGCATCAAGATTACACTGGATAATTTAACAATGCAGGAGTTAGGCTATT
>Cl3f3
CATTTATTCCCGTTTATTAAAAGACAGAATTATTATGTTAGGATCTGCAATTGATGATAACGTGGCGAATTCGATCGTTTCTCAATTACTCTTCTTAGATGCACAAGATCCTGAAAAAGATATTTTCCTATATATCAATTCACCAGGTGGAAGTATTTCAGCTGGTATGGCCATTTACGATACAATGAATTTCGTTAAAGCGGACGTACAAACTATCGGCATGGGTATGGCAGCTTCCATGGGCTCATTCTTACTAACAGCTGGTGCAAATGGCAAACGGTTTGCCTTGCCAAACGCTGAAATTATGATTCACCAACCACTTGGTGGCGCTCAAGGTCAAGCGACTGAAATCGAAATCGCTGCTCGCCACATTTTAAAAATCAAAGAACGTATGAATACGATTATGGCTGAGAAAACTGTGGCTCTTAGAGAAGCTGGGTTTCAAGATGACTTTATTCTTGTACTTGGCGCAACTAGAAAAGAAGATGCAAATTTAGCGGCCAAAAACCACATTTCCCTCACTGTTTTTAGAGAGGACTGGCTAGAGGACCTAACCTTAGAAGCGCCACTTCGCATTCATTTAAAAGTAGATAGCGGTATGGGGCGTCTTGGGATTCGTACAACCGACGAAGCAAGGCGAATCGAAACGACAATTGCTAAAGACAATCAACTACAACTAGAAGGTATCTACACGCATTTTGCGACAGCCGACCAACTTGAAACTAGTTATTTCGAACAACAATTAGCTAAGTTCCAAACCATTTTAACGAGTTTAAAAAATCGCCCAACGTATGTTCATACAGCCAATTCAGCTGCTTCATTATTACAGCCACAAATCGGGTTTGATGCGATTCGCTTTGGT--------------TTACACAGTAAGTTATGATGTTGATGGAACGGTAATAAAAACAAAAGTAGAGGCAGGGACGCGAATAACTGCACCTAAACCTCCGACTAAACAAGGCTATGTTTTTAAAGGCTGGTATACTGAAAAAAATGGTGGACATGAGTGGGATTTTAGTACGGATTATATGTCCGGAAACGATTTTACTTTGTACGCGATGTTTAAAGCGGAAACGACTGAAAAAGCAGTGAATTTAACACGCTATGTTAAATATATTCGCGGGAATGCGGGGATCTACAAACTTCCAAGAGAAGATAACTCGCTTAAACAAGGAACGCTAGCCTCGCACCGCTGTAAAGCTTTAACTGTTGATAGAGAAGCGCGAAATGGCGGTGAATTATGGTACAGGTTAAAAAATATTGGCTGGACCAAAGCTGAAAATCTTTCCTTAGACCAACTTCATCTATCCCACAATCAAATAAGTGACCTTAGTCCTTTAAAGGATCTAACTAAATTAGAAGAGCTATCTATGAATAGAAATAGACTGAAAAATTTAAACGGAATTCCAAGTGCTTGTTTATCTCGTTTGTTTGTAGATAACAACGAACTCCGAGATACTGACTCGCTTATTCATTTGAAAAATCTAGAAATCTTATCTATTCGTAATAATAAGCTAAAAAGTATTGTGATGCTTGGCTTTTTATCTAAACTAGAGGTATTAGATTTGCATGGTAATGAAATAACAAATACAGGTGGACTAACTAGATTGAAGAAAGTTAACTGGATAGATTTAACTGGTCAGAAATGTGTGAATGAACCAGTAAGATACCAACCAGAATTGTATATAACAAATACTGTCAAAGACCCAGATGG-------GAAACAAACACCCATTATTATGATAACCGCACGTGACTCAGTTATCGATCGTGTATCCGGACTGGATCACGGAGCAGATGATTACATCGTCAAACCCTTCGCTATTGAAGAATTACTTGCGCGCCTTCGCTCGCTATTGCGTCGGGTGGAAAATGCAGAACAATCTGCTAAACAAACAACGCTACAGTATCGTAATCTAATTGTTGAAAAGGAAAATCGCATTGTCAAACGCGACGAAGAAATCATTGACTTAACAAAACGAGAGTATGAACTTTTACTTACGTTAATGGAAAATGTTAATATCGTTCTTACGCGGGAAGTGTTACTCAATAAAGTATGGGGTTATGAAACAGAAGTAGAAACAAATGTAGTGGATGTGTACGTTCGTTACTTACGAAATAAAATTGATCATCCTGACGAAGAAAGTTATATCCAAACAGTTCGCGGGCAATTTCATAAAAAAGAACTTATTTTTAACCAATGGGATCCACAAGAATATTGTATTTTCCTATATGATGGTATTACAAAGCTTACAAGTATTAGTGAGAACGGGACCATCATGAATTTACAATACTATAAAGGTGCTTTCGTTATAATGTCTGGCTTTATCGATACAGAAACATCGGTTGGCTATTATAATTTAGAAGTCATTAGCGAACAGGCTACCGCATACGTTATCAAAATAAACGAACTAAAAGAACTACTGAGCAAGAATCTTACGCACTTTTTCTATGTTTTCCAAACCCTACAAAAACAAGTTTCATACAGCCTAGCCAAATTTAATGATTTTTCGATTAACGGGAAGCTCGGCTCTATTTGCGGTCAACTTTTAATCCTGACCTATGTGTATGGTAAAGAAACTCCTGATGGCATCAAGATTACACTGGATAATTTAACAATGCAGGAGTTAGGCTATT
>Cl3f4
CATTTATTCCCGTTTATTAAAAGACAGAATTATTATGTTAGGATCTGCAATTGATGATAACGTGGCGAATTCGATCGTTTCTCAATTACTCTTCTTAGATGCACAAGATCCTGAAAAAGATATTTTCCTATATATCAATTCACCAGGTGGAAGTATTTCAGCTGGTATGGCCATTTACGATACAATGAATTTCGTTAAAGCGGACGTACAAACTATCGGCATGGGTATGGCAGCTTCCATGGGCTCATTCTTACTAACAGCTGGTGCAAATGGCAAACGGTTTGCCTTGCCAAACGCTGAAATTATGATTCACCAACCACTTGGTGGCGCTCAAGGTCAAGCGACTGAAATCGAAATCGCTGCTCGCCACATTTTAAAAATCAAAGAACGTATGAATACGATTATGGCTGAGAAAACTGTGGCTCTTAGAGAAGCTGGGTTTCAAGATGACTTTATTCTTGTACTTGGCGCAACTAGAAAAGAAGATGCAAATTTAGCGGCCAAAAACCACATTTCCCTCACTGTTTTTAGAGAGGACTGGCTAGAGGACCTAACCTTAGAAGCGCCACTTCGCATTCATTTAAAAGTAGATAGCGGTATGGGGCGTCTTGGGATTCGTACAACCGACGAAGCAAGGCGAATCGAAACGACAATTGCTAAAGACAATCAACTACAACTAGAAGGTATCTACACGCATTTTGCGACAGCCGACCAACTTGAAACTAGTTATTTCGAACAACAATTAGCTAAGTTCCAAACCATTTTAACGAGTTTAAAAAATCGCCCAACGTATGTTCATACAGCCAATTCAGCTGCTTCATTATTACAGCCACAAATCGGGTTTGATGCGATTCGCTTTGGT--------------TTACACAGTAAGTTATGATGTTGATGGAACGGTAATAAAAACAAAAGTAGAGGCAGGGACGCGAATAACTGCACCTAAACCTCCGACTAAACAAGGCTATGTTTTTAAAGGCTGGTATACTGAAAAAAATGGTGGACATGAGTGGGATTTTAGTACGGATTATATGTCCGGAAACGATTTTACTTTGTACGCGATGTTTAAAGCGGAAACGACTGAAAAAGCAGTGAATTTAACACGCTATGTTAAATATATTCGCGGGAATGCGGGGATCTACAAACTTCCAAGAGAAGATAACTCGCTTAAACAAGGAACGCTAGCCTCGCACCGCTGTAAAGCTTTAACTGTTGATAGAGAAGCGCGAAATGGCGGTGAATTATGGTACAGGTTAAAAAATATTGGCTGGACCAAAGCTGAAAATCTTTCCTTAGACCAACTTCATCTATCCCACAATCAAATAAGTGACCTTAGTCCTTTAAAGGATCTAACTAAATTAGAAGAGCTATCTATGAATAGAAATAGACTGAAAAATTTAAACGGAATTCCAAGTGCTTGTTTATCTCGTTTGTTTGTAGATAACAACGAACTCCGAGATACTGACTCGCTTATTCATTTGAAAAATCTAGAAATCTTATCTATTCGTAATAATAAGCTAAAAAGTATTGTGATGCTTGGCTTTTTATCTAAACTAGAGGTATTAGATTTGCATGGTAATGAAATAACAAATACAGGTGGACTAACTAGATTGAAGAAAGTTAACTGGATAGATTTAACTGGTCAGAAATGTGTGAATGAACCAGTAAGATACCAACCAGAATTGTATATAACAAATACTGTCAAAGACCCAGATGG-------GAAACAAACACCCATTATTATGATAACCGCACGTGACTCAGTTATCGATCGTGTATCCGGACTGGATCACGGAGCAGATGATTACATCGTCAAACCCTTCGCTATTGAAGAATTACTTGCGCGCCTTCGCTCGCTATTGCGTCGGGTGGAAAATGCAGAACAATCTGCTAAACAAACAACGCTACAGTATCGTAATCTAATTGTTGAAAAGGAAAATCGCATTGTCAAACGCGACGAAGAAATCATTGACTTAACAAAACGAGAGTATGAACTTTTACTTACGTTAATGGAAAATGTTAATATCGTTCTTACGCGGGAAGTGTTACTCAATAAAGTATGGGGTTATGAAACAGAAGTAGAAACAAATGTAGTGGATGTGTACGTTCGTTACTTACGAAATAAAATTGATCATCCTGACGAAGAAAGTTATATCCAAACAGTTCGCGGGCAATTTCATAAAAAAGAACTTATTTTTAACCAATGGGATCCACAAGAATATTGTATTTTCCTATATGATGGTATTACAAAGCTTACAAGTATTAGTGAGAACGGGACCATCATGAATTTACAATACTATAAAGGTGCTTTCGTTATAATGTCTGGCTTTATCGATACAGAAACATCGGTTGGCTATTATAATTTAGAAGTCATTAGCGAACAGGCTACCGCATACGTTATCAAAATAAACGAACTAAAAGAACTACTGAGCAAGAATCTTACGCACTTTTTCTATGTTTTCCAAACCCTACAAAAACAAGTTTCATACAGCCTAGCCAAATTTAATGATTTTTCGATTAACGGGAAGCTCGGCTCTATTTGCGGTCAACTTTTAATCCTGACCTATGTGTATGGTAAAGAAACTCCTGATGGCATCAAGATTACACTGGATAATTTAACAATGCAGGAGTTAGGCTATT
>Cl3f5
CATTTATTCCCGTTTATTAAAAGACAGAATTATTATGTTAGGATCTGCAATTGATGATAACGTGGCGAATTCGATCGTTTCTCAATTACTCTTCTTAGATGCACAAGATCCTGAAAAAGATATTTTCCTATATATCAATTCACCAGGTGGAAGTATTTCAGCTGGTATGGCCATTTACGATACAATGAATTTCGTTAAAGCGGACGTACAAACTATCGGCATGGGTATGGCAGCTTCCATGGGCTCATTCTTACTAACAGCTGGTGCAAATGGCAAACGGTTTGCCTTGCCAAACGCTGAAATTATGATTCACCAACCACTTGGTGGCGCTCAAGGTCAAGCGACTGAAATCGAAATCGCTGCTCGCCACATTTTAAAAATCAAAGAACGTATGAATACGATTATGGCTGAGAAAACTGTGGCTCTTAGAGAAGCTGGGTTTCAAGATGACTTTATTCTTGTACTTGGCGCAACTAGAAAAGAAGATGCAAATTTAGCGGCCAAAAACCACATTTCCCTCACTGTTTTTAGAGAGGACTGGCTAGAGGACCTAACCTTAGAAGCGCCACTTCGCATTCATTTAAAAGTAGATAGCGGTATGGGGCGTCTTGGGATTCGTACAACCGACGAAGCAAGGCGAATCGAAACGACAATTGCTAAAGACAATCAACTACAACTAGAAGGTATCTACACGCATTTTGCGACAGCCGACCAACTTGAAACTAGTTATTTCGAACAACAATTAGCTAAGTTCCAAACCATTTTAACGAGTTTAAAAAATCGCCCAACGTATGTTCATACAGCCAATTCAGCTGCTTCATTATTACAGCCACAAATCGGGTTTGATGCGATTCGCTTTGGT--------------TTACACAGTAAGTTATGATGTTGATGGAACGGTAATAAAAACAAAAGTAGAGGCAGGGACGCGAATAACTGCACCTAAACCTCCGACTAAACAAGGCTATGTTTTTAAAGGCTGGTATACTGAAAAAAATGGTGGACATGAGTGGGATTTTAGTACGGATTATATGTCCGGAAACGATTTTACTTTGTACGCGATGTTTAAAGCGGAAACGACTGAAAAAGCAGTGAATTTAACACGCTATGTTAAATATATTCGCGGGAATGCGGGGATCTACAAACTTCCAAGAGAAGATAACTCGCTTAAACAAGGAACGCTAGCCTCGCACCGCTGTAAAGCTTTAACTGTTGATAGAGAAGCGCGAAATGGCGGTGAATTATGGTACAGGTTAAAAAATATTGGCTGGACCAAAGCTGAAAATCTTTCCTTAGACCAACTTCATCTATCCCACAATCAAATAAGTGACCTTAGTCCTTTAAAGGATCTAACTAAATTAGAAGAGCTATCTATGAATAGAAATAGACTGAAAAATTTAAACGGAATTCCAAGTGCTTGTTTATCTCGTTTGTTTGTAGATAACAACGAACTCCGAGATACTGACTCGCTTATTCATTTGAAAAATCTAGAAATCTTATCTATTCGTAATAATAAGCTAAAAAGTATTGTGATGCTTGGCTTTTTATCTAAACTAGAGGTATTAGATTTGCATGGTAATGAAATAACAAATACAGGTGGACTAACTAGATTGAAGAAAGTTAACTGGATAGATTTAACTGGTCAGAAATGTGTGAATGAACCAGTAAGATACCAACCAGAATTGTATATAACAAATACTGTCAAAGACCCAGATGG-------GAAACAAACACCCATTATTATGATAACCGCACGTGACTCAGTTATCGATCGTGTATCCGGACTGGATCACGGAGCAGATGATTACATCGTCAAACCCTTCGCTATTGAAGAATTACTTGCGCGCCTTCGCTCGCTATTGCGTCGGGTGGAAAATGCAGAACAATCTGCTAAACAAACAACGCTACAGTATCGTAATCTAATTGTTGAAAAGGAAAATCGCATTGTCAAACGCGACGAAGAAATCATTGACTTAACAAAACGAGAGTATGAACTTTTACTTACGTTAATGGAAAATGTTAATATCGTTCTTACGCGGGAAGTGTTACTCAATAAAGTATGGGGTTATGAAACAGAAGTAGAAACAAATGTAGTGGATGTGTACGTTCGTTACTTACGAAATAAAATTGATCATCCTGACGAAGAAAGTTATATCCAAACAGTTCGCGGGCAATTTCATAAAAAAGAACTTATTTTTAACCAATGGGATCCACAAGAATATTGTATTTTCCTATATGATGGTATTACAAAGCTTACAAGTATTAGTGAGAACGGGACCATCATGAATTTACAATACTATAAAGGTGCTTTCGTTATAATGTCTGGCTTTATCGATACAGAAACATCGGTTGGCTATTATAATTTAGAAGTCATTAGCGAACAGGCTACCGCATACGTTATCAAAATAAACGAACTAAAAGAACTACTGAGCAAGAATCTTACGCACTTTTTCTATGTTTTCCAAACCCTACAAAAACAAGTTTCATACAGCCTAGCCAAATTTAATGATTTTTCGATTAACGGGAAGCTCGGCTCTATTTGCGGTCAACTTTTAATCCTGACCTATGTGTATGGTAAAGAAACTCCTGATGGCATCAAGATTACACTGGATAATTTAACAATGCAGGAGTTAGGCTATT
>Cl3f6
CATTTATTCCCGTTTATTAAAAGACAGAATTATTATGTTAGGATCTGCAATTGATGATAACGTGGCGAATTCGATCGTTTCTCAATTACTCTTCTTAGATGCACAAGATCCTGAAAAAGATATTTTCCTATATATCAATTCACCAGGTGGAAGTATTTCAGCTGGTATGGCCATTTACGATACAATGAATTTCGTTAAAGCGGACGTACAAACTATCGGCATGGGTATGGCAGCTTCCATGGGCTCATTCTTACTAACAGCTGGTGCAAATGGCAAACGGTTTGCCTTGCCAAACGCTGAAATTATGATTCACCAACCACTTGGTGGCGCTCAAGGTCAAGCGACTGAAATCGAAATCGCTGCTCGCCACATTTTAAAAATCAAAGAACGTATGAATACGATTATGGCTGAGAAAACTGTGGCTCTTAGAGAAGCTGGGTTTCAAGATGACTTTATTCTTGTACTTGGCGCAACTAGAAAAGAAGATGCAAATTTAGCGGCCAAAAACCACATTTCCCTCACTGTTTTTAGAGAGGACTGGCTAGAGGACCTAACCTTAGAAGCGCCACTTCGCATTCATTTAAAAGTAGATAGCGGTATGGGGCGTCTTGGGATTCGTACAACCGACGAAGCAAGGCGAATCGAAACGACAATTGCTAAAGACAATCAACTACAACTAGAAGGTATCTACACGCATTTTGCGACAGCCGACCAACTTGAAACTAGTTATTTCGAACAACAATTAGCTAAGTTCCAAACCATTTTAACGAGTTTAAAAAATCGCCCAACGTATGTTCATACAGCCAATTCAGCTGCTTCATTATTACAGCCACAAATCGGGTTTGATGCGATTCGCTTTGGT--------------TTACACAGTAAGTTATGATGTTGATGGAACGGTAATAAAAACAAAAGTAGAGGCAGGGACGCGAATAACTGCACCTAAACCTCCGACTAAACAAGGCTATGTTTTTAAAGGCTGGTATACTGAAAAAAATGGTGGACATGAGTGGGATTTTAGTACGGATTATATGTCCGGAAACGATTTTACTTTGTACGCGATGTTTAAAGCGGAAACGACTGAAAAAGCAGTGAATTTAACACGCTATGTTAAATATATTCGCGGGAATGCGGGGATCTACAAACTTCCAAGAGAAGATAACTCGCTTAAACAAGGAACGCTAGCCTCGCACCGCTGTAAAGCTTTAACTGTTGATAGAGAAGCGCGAAATGGCGGTGAATTATGGTACAGGTTAAAAAATATTGGCTGGACCAAAGCTGAAAATCTTTCCTTAGACCAACTTCATCTATCCCACAATCAAATAAGTGACCTTAGTCCTTTAAAGGATCTAACTAAATTAGAAGAGCTATCTATGAATAGAAATAGACTGAAAAATTTAAACGGAATTCCAAGTGCTTGTTTATCTCGTTTGTTTGTAGATAACAACGAACTCCGAGATACTGACTCGCTTATTCATTTGAAAAATCTAGAAATCTTATCTATTCGTAATAATAAGCTAAAAAGTATTGTGATGCTTGGCTTTTTATCTAAACTAGAGGTATTAGATTTGCATGGTAATGAAATAACAAATACAGGTGGACTAACTAGATTGAAGAAAGTTAACTGGATAGATTTAACTGGTCAGAAATGTGTGAATGAACCAGTAAGATACCAACCAGAATTGTATATAACAAATACTGTCAAAGACCCAGATGG-------GAAACAAACACCCATTATTATGATAACCGCACGTGACTCAGTTATCGATCGTGTATCCGGACTGGATCACGGAGCAGATGATTACATCGTCAAACCCTTCGCTATTGAAGAATTACTTGCGCGCCTTCGCTCGCTATTGCGTCGGGTGGAAAATGCAGAACAATCTGCTAAACAAACAACGCTACAGTATCGTAATCTAATTGTTGAAAAGGAAAATCGCATTGTCAAACGCGACGAAGAAATCATTGACTTAACAAAACGAGAGTATGAACTTTTACTTACGTTAATGGAAAATGTTAATATCGTTCTTACGCGGGAAGTGTTACTCAATAAAGTATGGGGTTATGAAACAGAAGTAGAAACAAATGTAGTGGATGTGTACGTTCGTTACTTACGAAATAAAATTGATCATCCTGACGAAGAAAGTTATATCCAAACAGTTCGCGGGCAATTTCATAAAAAAGAACTTATTTTTAACCAATGGGATCCACAAGAATATTGTATTTTCCTATATGATGGTATTACAAAGCTTACAAGTATTAGTGAGAACGGGACCATCATGAATTTACAATACTATAAAGGTGCTTTCGTTATAATGTCTGGCTTTATCGATACAGAAACATCGGTTGGCTATTATAATTTAGAAGTCATTAGCGAACAGGCTACCGCATACGTTATCAAAATAAACGAACTAAAAGAACTACTGAGCAAGAATCTTACGCACTTTTTCTATGTTTTCCAAACCCTACAAAAACAAGTTTCATACAGCCTAGCCAAATTTAATGATTTTTCGATTAACGGGAAGCTCGGCTCTATTTGCGGTCAACTTTTAATCCTGACCTATGTGTATGGTAAAGAAACTCCTGATGGCATCAAGATTACACTGGATAATTTAACAATGCAGGAGTTAGGCTATT
>Cl3f7
CATTTATTCCCGTTTATTAAAAGACAGAATTATTATGTTAGGATCTGCAATTGATGATAACGTGGCGAATTCGATCGTTTCTCAATTACTCTTCTTAGATGCACAAGATCCTGAAAAAGATATTTTCCTATATATCAATTCACCAGGTGGAAGTATTTCAGCTGGTATGGCCATTTACGATACAATGAATTTCGTTAAAGCGGACGTACAAACTATCGGCATGGGTATGGCAGCTTCCATGGGCTCATTCTTACTAACAGCTGGTGCAAATGGCAAACGGTTTGCCTTGCCAAACGCTGAAATTATGATTCACCAACCACTTGGTGGCGCTCAAGGTCAAGCGACTGAAATCGAAATCGCTGCTCGCCACATTTTAAAAATCAAAGAACGTATGAATACGATTATGGCTGAGAAAACTGTGGCTCTTAGAGAAGCTGGGTTTCAAGATGACTTTATTCTTGTACTTGGCGCAACTAGAAAAGAAGATGCAAATTTAGCGGCCAAAAACCACATTTCCCTCACTGTTTTTAGAGAGGACTGGCTAGAGGACCTAACCTTAGAAGCGCCACTTCGCATTCATTTAAAAGTAGATAGCGGTATGGGGCGTCTTGGGATTCGTACAACCGACGAAGCAAGGCGAATCGAAACGACAATTGCTAAAGACAATCAACTACAACTAGAAGGTATCTACACGCATTTTGCGACAGCCGACCAACTTGAAACTAGTTATTTCGAACAACAATTAGCTAAGTTCCAAACCATTTTAACGAGTTTAAAAAATCGCCCAACGTATGTTCATACAGCCAATTCAGCTGCTTCATTATTACAGCCACAAATCGGGTTTGATGCGATTCGCTTTGGT--------------TTACACAGTAAGTTATGATGTTGATGGAACGGTAATAAAAACAAAAGTAGAGGCAGGGACGCGAATAACTGCACCTAAACCTCCGACTAAACAAGGCTATGTTTTTAAAGGCTGGTATACTGAAAAAAATGGTGGACATGAGTGGGATTTTAGTACGGATTATATGTCCGGAAACGATTTTACTTTGTACGCGATGTTTAAAGCGGAAACGACTGAAAAAGCAGTGAATTTAACACGCTATGTTAAATATATTCGCGGGAATGCGGGGATCTACAAACTTCCAAGAGAAGATAACTCGCTTAAACAAGGAACGCTAGCCTCGCACCGCTGTAAAGCTTTAACTGTTGATAGAGAAGCGCGAAATGGCGGTGAATTATGGTACAGGTTAAAAAATATTGGCTGGACCAAAGCTGAAAATCTTTCCTTAGACCAACTTCATCTATCCCACAATCAAATAAGTGACCTTAGTCCTTTAAAGGATCTAACTAAATTAGAAGAGCTATCTATGAATAGAAATAGACTGAAAAATTTAAACGGAATTCCAAGTGCTTGTTTATCTCGTTTGTTTGTAGATAACAACGAACTCCGAGATACTGACTCGCTTATTCATTTGAAAAATCTAGAAATCTTATCTATTCGTAATAATAAGCTAAAAAGTATTGTGATGCTTGGCTTTTTATCTAAACTAGAGGTATTAGATTTGCATGGTAATGAAATAACAAATACAGGTGGACTAACTAGATTGAAGAAAGTTAACTGGATAGATTTAACTGGTCAGAAATGTGTGAATGAACCAGTAAGATACCAACCAGAATTGTATATAACAAATACTGTCAAAGACCCAGATGG-------GAAACAAACACCCATTATTATGATAACCGCACGTGACTCAGTTATCGATCGTGTATCCGGACTGGATCACGGAGCAGATGATTACATCGTCAAACCCTTCGCTATTGAAGAATTACTTGCGCGCCTTCGCTCGCTATTGCGTCGGGTGGAAAATGCAGAACAATCTGCTAAACAAACAACGCTACAGTATCGTAATCTAATTGTTGAAAAGGAAAATCGCATTGTCAAACGCGACGAAGAAATCATTGACTTAACAAAACGAGAGTATGAACTTTTACTTACGTTAATGGAAAATGTTAATATCGTTCTTACGCGGGAAGTGTTACTCAATAAAGTATGGGGTTATGAAACAGAAGTAGAAACAAATGTAGTGGATGTGTACGTTCGTTACTTACGAAATAAAATTGATCATCCTGACGAAGAAAGTTATATCCAAACAGTTCGCGGGCAATTTCATAAAAAAGAACTTATTTTTAACCAATGGGATCCACAAGAATATTGTATTTTCCTATATGATGGTATTACAAAGCTTACAAGTATTAGTGAGAACGGGACCATCATGAATTTACAATACTATAAAGGTGCTTTCGTTATAATGTCTGGCTTTATCGATACAGAAACATCGGTTGGCTATTATAATTTAGAAGTCATTAGCGAACAGGCTACCGCATACGTTATCAAAATAAACGAACTAAAAGAACTACTGAGCAAGAATCTTACGCACTTTTTCTATGTTTTCCAAACCCTACAAAAACAAGTTTCATACAGCCTAGCCAAATTTAATGATTTTTCGATTAACGGGAAGCTCGGCTCTATTTGCGGTCAACTTTTAATCCTGACCTATGTGTATGGTAAAGAAACTCCTGATGGCATCAAGATTACACTGGATAATTTAACAATGCAGGAGTTAGGCTATT
>Cl3f8
CATTTATTCCCGTTTATTAAAAGACAGAATTATTATGTTAGGATCTGCAATTGATGATAACGTGGCGAATTCGATCGTTTCTCAATTACTCTTCTTAGATGCACAAGATCCTGAAAAAGATATTTTCCTATATATCAATTCACCAGGTGGAAGTATTTCAGCTGGTATGGCCATTTACGATACAATGAATTTCGTTAAAGCGGACGTACAAACTATCGGCATGGGTATGGCAGCTTCCATGGGCTCATTCTTACTAACAGCTGGTGCAAATGGCAAACGGTTTGCCTTGCCAAACGCTGAAATTATGATTCACCAACCACTTGGTGGCGCTCAAGGTCAAGCGACTGAAATCGAAATCGCTGCTCGCCACATTTTAAAAATCAAAGAACGTATGAATACGATTATGGCTGAGAAAACTGTGGCTCTTAGAGAAGCTGGGTTTCAAGATGACTTTATTCTTGTACTTGGCGCAACTAGAAAAGAAGATGCAAATTTAGCGGCCAAAAACCACATTTCCCTCACTGTTTTTAGAGAGGACTGGCTAGAGGACCTAACCTTAGAAGCGCCACTTCGCATTCATTTAAAAGTAGATAGCGGTATGGGGCGTCTTGGGATTCGTACAACCGACGAAGCAAGGCGAATCGAAACGACAATTGCTAAAGACAATCAACTACAACTAGAAGGTATCTACACGCATTTTGCGACAGCCGACCAACTTGAAACTAGTTATTTCGAACAACAATTAGCTAAGTTCCAAACCATTTTAACGAGTTTAAAAAATCGCCCAACGTATGTTCATACAGCCAATTCAGCTGCTTCATTATTACAGCCACAAATCGGGTTTGATGCGATTCGCTTTGGT--------------TTACACAGTAAGTTATGATGTTGATGGAACGGTAATAAAAACAAAAGTAGAGGCAGGGACGCGAATAACTGCACCTAAACCTCCGACTAAACAAGGCTATGTTTTTAAAGGCTGGTATACTGAAAAAAATGGTGGACATGAGTGGGATTTTAGTACGGATTATATGTCCGGAAACGATTTTACTTTGTACGCGATGTTTAAAGCGGAAACGACTGAAAAAGCAGTGAATTTAACACGCTATGTTAAATATATTCGCGGGAATGCGGGGATCTACAAACTTCCAAGAGAAGATAACTCGCTTAAACAAGGAACGCTAGCCTCGCACCGCTGTAAAGCTTTAACTGTTGATAGAGAAGCGCGAAATGGCGGTGAATTATGGTACAGGTTAAAAAATATTGGCTGGACCAAAGCTGAAAATCTTTCCTTAGACCAACTTCATCTATCCCACAATCAAATAAGTGACCTTAGTCCTTTAAAGGATCTAACTAAATTAGAAGAGCTATCTATGAATAGAAATAGACTGAAAAATTTAAACGGAATTCCAAGTGCTTGTTTATCTCGTTTGTTTGTAGATAACAACGAACTCCGAGATACTGACTCGCTTATTCATTTGAAAAATCTAGAAATCTTATCTATTCGTAATAATAAGCTAAAAAGTATTGTGATGCTTGGCTTTTTATCTAAACTAGAGGTATTAGATTTGCATGGTAATGAAATAACAAATACAGGTGGACTAACTAGATTGAAGAAAGTTAACTGGATAGATTTAACTGGTCAGAAATGTGTGAATGAACCAGTAAGATACCAACCAGAATTGTATATAACAAATACTGTCAAAGACCCAGATGG-------GAAACAAACACCCATTATTATGATAACCGCACGTGACTCAGTTATCGATCGTGTATCCGGACTGGATCACGGAGCAGATGATTACATCGTCAAACCCTTCGCTATTGAAGAATTACTTGCGCGCCTTCGCTCGCTATTGCGTCGGGTGGAAAATGCAGAACAATCTGCTAAACAAACAACGCTACAGTATCGTAATCTAATTGTTGAAAAGGAAAATCGCATTGTCAAACGCGACGAAGAAATCATTGACTTAACAAAACGAGAGTATGAACTTTTACTTACGTTAATGGAAAATGTTAATATCGTTCTTACGCGGGAAGTGTTACTCAATAAAGTATGGGGTTATGAAACAGAAGTAGAAACAAATGTAGTGGATGTGTACGTTCGTTACTTACGAAATAAAATTGATCATCCTGACGAAGAAAGTTATATCCAAACAGTTCGCGGGCAATTTCATAAAAAAGAACTTATTTTTAACCAATGGGATCCACAAGAATATTGTATTTTCCTATATGATGGTATTACAAAGCTTACAAGTATTAGTGAGAACGGGACCATCATGAATTTACAATACTATAAAGGTGCTTTCGTTATAATGTCTGGCTTTATCGATACAGAAACATCGGTTGGCTATTATAATTTAGAAGTCATTAGCGAACAGGCTACCGCATACGTTATCAAAATAAACGAACTAAAAGAACTACTGAGCAAGAATCTTACGCACTTTTTCTATGTTTTCCAAACCCTACAAAAACAAGTTTCATACAGCCTAGCCAAATTTAATGATTTTTCGATTAACGGGAAGCTCGGCTCTATTTGCGGTCAACTTTTAATCCTGACCTATGTGTATGGTAAAGAAACTCCTGATGGCATCAAGATTACACTGGATAATTTAACAATGCAGGAGTTAGGCTATT
>Cl3f9
CATTTATTCCCGTTTATTAAAAGACAGAATTATTATGTTAGGATCTGCAATTGATGATAACGTGGCGAATTCGATCGTTTCTCAATTACTCTTCTTAGATGCACAAGATCCTGAAAAAGATATTTTCCTATATATCAATTCACCAGGTGGAAGTATTTCAGCTGGTATGGCCATTTACGATACAATGAATTTCGTTAAAGCGGACGTACAAACTATCGGCATGGGTATGGCAGCTTCCATGGGCTCATTCTTACTAACAGCTGGTGCAAATGGCAAACGGTTTGCCTTGCCAAACGCTGAAATTATGATTCACCAACCACTTGGTGGCGCTCAAGGTCAAGCGACTGAAATCGAAATCGCTGCTCGCCACATTTTAAAAATCAAAGAACGTATGAATACGATTATGGCTGAGAAAACTGTGGCTCTTAGAGAAGCTGGGTTTCAAGATGACTTTATTCTTGTACTTGGCGCAACTAGAAAAGAAGATGCAAATTTAGCGGCCAAAAACCACATTTCCCTCACTGTTTTTAGAGAGGACTGGCTAGAGGACCTAACCTTAGAAGCGCCACTTCGCATTCATTTAAAAGTAGATAGCGGTATGGGGCGTCTTGGGATTCGTACAACCGACGAAGCAAGGCGAATCGAAACGACAATTGCTAAAGACAATCAACTACAACTAGAAGGTATCTACACGCATTTTGCGACAGCCGACCAACTTGAAACTAGTTATTTCGAACAACAATTAGCTAAGTTCCAAACCATTTTAACGAGTTTAAAAAATCGCCCAACGTATGTTCATACAGCCAATTCAGCTGCTTCATTATTACAGCCACAAATCGGGTTTGATGCGATTCGCTTTGGT--------------TTACACAGTAAGTTATGATGTTGATGGAACGGTAATAAAAACAAAAGTAGAGGCAGGGACGCGAATAACTGCACCTAAACCTCCGACTAAACAAGGCTATGTTTTTAAAGGCTGGTATACTGAAAAAAATGGTGGACATGAGTGGGATTTTAGTACGGATTATATGTCCGGAAACGATTTTACTTTGTACGCGATGTTTAAAGCGGAAACGACTGAAAAAGCAGTGAATTTAACACGCTATGTTAAATATATTCGCGGGAATGCGGGGATCTACAAACTTCCAAGAGAAGATAACTCGCTTAAACAAGGAACGCTAGCCTCGCACCGCTGTAAAGCTTTAACTGTTGATAGAGAAGCGCGAAATGGCGGTGAATTATGGTACAGGTTAAAAAATATTGGCTGGACCAAAGCTGAAAATCTTTCCTTAGACCAACTTCATCTATCCCACAATCAAATAAGTGACCTTAGTCCTTTAAAGGATCTAACTAAATTAGAAGAGCTATCTATGAATAGAAATAGACTGAAAAATTTAAACGGAATTCCAAGTGCTTGTTTATCTCGTTTGTTTGTAGATAACAACGAACTCCGAGATACTGACTCGCTTATTCATTTGAAAAATCTAGAAATCTTATCTATTCGTAATAATAAGCTAAAAAGTATTGTGATGCTTGGCTTTTTATCTAAACTAGAGGTATTAGATTTGCATGGTAATGAAATAACAAATACAGGTGGACTAACTAGATTGAAGAAAGTTAACTGGATAGATTTAACTGGTCAGAAATGTGTGAATGAACCAGTAAGATACCAACCAGAATTGTATATAACAAATACTGTCAAAGACCCAGATGG-------GAAACAAACACCCATTATTATGATAACCGCACGTGACTCAGTTATCGATCGTGTATCCGGACTGGATCACGGAGCAGATGATTACATCGTCAAACCCTTCGCTATTGAAGAATTACTTGCGCGCCTTCGCTCGCTATTGCGTCGGGTGGAAAATGCAGAACAATCTGCTAAACAAACAACGCTACAGTATCGTAATCTAATTGTTGAAAAGGAAAATCGCATTGTCAAACGCGACGAAGAAATCATTGACTTAACAAAACGAGAGTATGAACTTTTACTTACGTTAATGGAAAATGTTAATATCGTTCTTACGCGGGAAGTGTTACTCAATAAAGTATGGGGTTATGAAACAGAAGTAGAAACAAATGTAGTGGATGTGTACGTTCGTTACTTACGAAATAAAATTGATCATCCTGACGAAGAAAGTTATATCCAAACAGTTCGCGGGCAATTTCATAAAAAAGAACTTATTTTTAACCAATGGGATCCACAAGAATATTGTATTTTCCTATATGATGGTATTACAAAGCTTACAAGTATTAGTGAGAACGGGACCATCATGAATTTACAATACTATAAAGGTGCTTTCGTTATAATGTCTGGCTTTATCGATACAGAAACATCGGTTGGCTATTATAATTTAGAAGTCATTAGCGAACAGGCTACCGCATACGTTATCAAAATAAACGAACTAAAAGAACTACTGAGCAAGAATCTTACGCACTTTTTCTATGTTTTCCAAACCCTACAAAAACAAGTTTCATACAGCCTAGCCAAATTTAATGATTTTTCGATTAACGGGAAGCTCGGCTCTATTTGCGGTCAACTTTTAATCCTGACCTATGTGTATGGTAAAGAAACTCCTGATGGCATCAAGATTACACTGGATAATTTAACAATGCAGGAGTTAGGCTATT
>Cl4C1
CATTTATTCCCGTTTATTAAAAGACAGAATTATTATGTTAGGATCTGCAATTGATGATAACGTGGCGAATTCGATCGTTTCTCAATTACTCTTCTTAGATGCACAAGATCCTGAAAAAGATATTTTCCTATATATCAATTCACCAGGTGGAAGTATTTCAGCTGGTATGGCCATTTACGATACAATGAATTTCGTTAAAGCGGACGTACAAACTATCGGCATGGGTATGGCAGCTTCCATGGGCTCATTCTTACTAACAGCTGGTGCAAATGGCAAACGGTTTGCCTTGCCAAACGCTGAAATTATGATTCACCAACCACTTGGTGGCGCTCAAGGTCAAGCGACTGAAATCGAAATCGCTGCTCGCCACATTTTAAAAATCAAAGAACGTATGAATACGATTATGGCTGAGAAAACTGTGGCTCTTAGAGAAGCTGGGTTTCAAGATGACTTTATTCTTGTACTTGGCGCAACTAGAAAAGAAGATGCAAATTTAGCGGCCAAAAACCACATTTCCCTCACTGTTTTTAGAGAGGACTGGCTAGAGGACCTAACCTTAGAAGCGCCACTTCGCATTCATTTAAAAGTAGATAGCGGTATGGGGCGTCTTGGGATTCGTACAACCGACGAAGCAAGGCGAATCGAAACGACAATTGCTAAAGACAATCAACTACAACTAGAAGGTATCTACACGCATTTTGCGACAGCCGACCAACTTGAAACTAGTTATTTCGAACAACAATTAGCTAAGTTCCAAACCATTTTAACGAGTTTAAAAAATCGCCCAACGTATGTTCATACAGCCAATTCAGCTGCTTCATTATTACAGCCACAAATCGGGTTTGATGCGATTCGCTTTGGT--------------TTACACAGTAAGTTATGATGTTGATGGAACGGTAATAAAAACAAAAGTAGAGGCAGGGACGCGAATAACTGCACCTAAACCTCCGACTAAACAAGGCTATGTTTTTAAAGGCTGGTATACTGAAAAAAATGGTGGACATGAGTGGGATTTTAGTACGGATTATATGTCCGGAAACGATTTTACTTTGTACGCGATGTTTAAAGCGGAAACGACTGAAAAAGCAGTGAATTTAACACGCTATGTTAAATATATTCGCGGGAATGCGGGGATCTACAAACTTCCAAGAGAAGATAACTCGCTTAAACAAGGAACGCTAGCCTCGCACCGCTGTAAAGCTTTAACTGTTGATAGAGAAGCGCGAAATGGCGGTGAATTATGGTACAGGTTAAAAAATATTGGCTGGACCAAAGCTGAAAATCTTTCCTTAGACCAACTTCATCTATCCCACAATCAAATAAGTGACCTTAGTCCTTTAAAGGATCTAACTAAATTAGAAGAGCTATCTATGAATAGAAATAGACTGAAAAATTTAAACGGAATTCCAAGTGCTTGTTTATCTCGTTTGTTTGTAGATAACAACGAACTCCGAGATACTGACTCGCTTATTCATTTGAAAAATCTAGAAATCTTATCTATTCGTAATAATAAGCTAAAAAGTATTGTGATGCTTGGCTTTTTATCTAAACTAGAGGTATTAGATTTGCATGGTAATGAAATAACAAATACAGGTGGACTAACTAGATTGAAGAAAGTTAACTGGATAGATTTAACTGGTCAGAAATGTGTGAATGAACCAGTAAGATACCAACCAGAATTGTATATAACAAATACTGTCAAAGACCCAGATGG-------GAAACAAACACCCATTATTATGATAACCGCACGTGACTCAGTTATCGATCGTGTATCCGGACTGGATCACGGAGCAGATGATTACATCGTCAAACCCTTCGCTATTGAAGAATTACTTGCGCGCCTTCGCTCGCTATTGCGTCGGGTGGAAAATGCAGAACAATCTGCTAAACAAACAACGCTACAGTATCGTAATCTAATTGTTGAAAAGGAAAATCGCATTGTCAAACGCGACGAAGAAATCATTGACTTAACAAAACGAGAGTATGAACTTTTACTTACGTTAATGGAAAATGTTAATATCGTTCTTACGCGGGAAGTGTTACTCAATAAAGTATGGGGTTATGAAACAGAAGTAGAAACAAATGTAGTGGATGTGTACGTTCGTTACTTACGAAATAAAATTGATCATCCTGACGAAGAAAGTTATATCCAAACAGTTCGCGGGCAATTTCATAAAAAAGAACTTATTTTTAACCAATGGGATCCACAAGAATATTGTATTTTCCTATATGATGGTATTACAAAGCTTACAAGTATTAGTGAGAACGGGACCATCATGAATTTACAATACTATAAAGGTGCTTTCGTTATAATGTCTGGCTTTATCGATACAGAAACATCGGTTGGCTATTATAATTTAGAAGTCATTAGCGAACAGGCTACCGCATACGTTATCAAAATAAACGAACTAAAAGAACTACTGAGCAAGAATCTTACGCACTTTTTCTATGTTTTCCAAACCCTACAAAAACAAGTTTCATACAGCCTAGCCAAATTTAATGATTTTTCGATTAACGGGAAGCTCGGCTCTATTTGCGGTCAACTTTTAATCCTGACCTATGTGTATGGTAAAGAAACTCCTGATGGCATCAAGATTACACTGGATAATTTAACAATGCAGGAGTTAGGCTATT
>Cl4C2
CATTTATTCCCGTTTATTAAAAGACAGAATTATTATGTTAGGATCTGCAATTGATGATAACGTGGCGAATTCGATCGTTTCTCAATTACTCTTCTTAGATGCACAAGATCCTGAAAAAGATATTTTCCTATATATCAATTCACCAGGTGGAAGTATTTCAGCTGGTATGGCCATTTACGATACAATGAATTTCGTTAAAGCGGACGTACAAACTATCGGCATGGGTATGGCAGCTTCCATGGGCTCATTCTTACTAACAGCTGGTGCAAATGGCAAACGGTTTGCCTTGCCAAACGCTGAAATTATGATTCACCAACCACTTGGTGGCGCTCAAGGTCAAGCGACTGAAATCGAAATCGCTGCTCGCCACATTTTAAAAATCAAAGAACGTATGAATACGATTATGGCTGAGAAAACTGTGGCTCTTAGAGAAGCTGGGTTTCAAGATGACTTTATTCTTGTACTTGGCGCAACTAGAAAAGAAGATGCAAATTTAGCGGCCAAAAACCACATTTCCCTCACTGTTTTTAGAGAGGACTGGCTAGAGGACCTAACCTTAGAAGCGCCACTTCGCATTCATTTAAAAGTAGATAGCGGTATGGGGCGTCTTGGGATTCGTACAACCGACGAAGCAAGGCGAATCGAAACGACAATTGCTAAAGACAATCAACTACAACTAGAAGGTATCTACACGCATTTTGCGACAGCCGACCAACTTGAAACTAGTTATTTCGAACAACAATTAGCTAAGTTCCAAACCATTTTAACGAGTTTAAAAAATCGCCCAACGTATGTTCATACAGCCAATTCAGCTGCTTCATTATTACAGCCACAAATCGGGTTTGATGCGATTCGCTTTGGT--------------TTACACAGTAAGTTATGATGTTGATGGAACGGTAATAAAAACAAAAGTAGAGGCAGGGACGCGAATAACTGCACCTAAACCTCCGACTAAACAAGGCTATGTTTTTAAAGGCTGGTATACTGAAAAAAATGGTGGACATGAGTGGGATTTTAGTACGGATTATATGTCCGGAAACGATTTTACTTTGTACGCGATGTTTAAAGCGGAAACGACTGAAAAAGCAGTGAATTTAACACGCTATGTTAAATATATTCGCGGGAATGCGGGGATCTACAAACTTCCAAGAGAAGATAACTCGCTTAAACAAGGAACGCTAGCCTCGCACCGCTGTAAAGCTTTAACTGTTGATAGAGAAGCGCGAAATGGCGGTGAATTATGGTACAGGTTAAAAAATATTGGCTGGACCAAAGCTGAAAATCTTTCCTTAGACCAACTTCATCTATCCCACAATCAAATAAGTGACCTTAGTCCTTTAAAGGATCTAACTAAATTAGAAGAGCTATCTATGAATAGAAATAGACTGAAAAATTTAAACGGAATTCCAAGTGCTTGTTTATCTCGTTTGTTTGTAGATAACAACGAACTCCGAGATACTGACTCGCTTATTCATTTGAAAAATCTAGAAATCTTATCTATTCGTAATAATAAGCTAAAAAGTATTGTGATGCTTGGCTTTTTATCTAAACTAGAGGTATTAGATTTGCATGGTAATGAAATAACAAATACAGGTGGACTAACTAGATTGAAGAAAGTTAACTGGATAGATTTAACTGGTCAGAAATGTGTGAATGAACCAGTAAGATACCAACCAGAATTGTATATAACAAATACTGTCAAAGACCCAGATGG-------GAAACAAACACCCATTATTATGATAACCGCACGTGACTCAGTTATCGATCGTGTATCCGGACTGGATCACGGAGCAGATGATTACATCGTCAAACCCTTCGCTATTGAAGAATTACTTGCGCGCCTTCGCTCGCTATTGCGTCGGGTGGAAAATGCAGAACAATCTGCTAAACAAACAACGCTACAGTATCGTAATCTAATTGTTGAAAAGGAAAATCGCATTGTCAAACGCGACGAAGAAATCATTGACTTAACAAAACGAGAGTATGAACTTTTACTTACGTTAATGGAAAATGTTAATATCGTTCTTACGCGGGAAGTGTTACTCAATAAAGTATGGGGTTATGAAACAGAAGTAGAAACAAATGTAGTGGATGTGTACGTTCGTTACTTACGAAATAAAATTGATCATCCTGACGAAGAAAGTTATATCCAAACAGTTCGCGGGCAATTTCATAAAAAAGAACTTATTTTTAACCAATGGGATCCACAAGAATATTGTATTTTCCTATATGATGGTATTACAAAGCTTACAAGTATTAGTGAGAACGGGACCATCATGAATTTACAATACTATAAAGGTGCTTTCGTTATAATGTCTGGCTTTATCGATACAGAAACATCGGTTGGCTATTATAATTTAGAAGTCATTAGCGAACAGGCTACCGCATACGTTATCAAAATAAACGAACTAAAAGAACTACTGAGCAAGAATCTTACGCACTTTTTCTATGTTTTCCAAACCCTACAAAAACAAGTTTCATACAGCCTAGCCAAATTTAATGATTTTTCGATTAACGGGAAGCTCGGCTCTATTTGCGGTCAACTTTTAATCCTGACCTATGTGTATGGTAAAGAAACTCCTGATGGCATCAAGATTACACTGGATAATTTAACAATGCAGGAGTTAGGCTATT
>Cl4C3
CATTTATTCCCGTTTATTAAAAGACAGAATTATTATGTTAGGATCTGCAATTGATGATAACGTGGCGAATTCGATCGTTTCTCAATTACTCTTCTTAGATGCACAAGATCCTGAAAAAGATATTTTCCTATATATCAATTCACCAGGTGGAAGTATTTCAGCTGGTATGGCCATTTACGATACAATGAATTTCGTTAAAGCGGACGTACAAACTATCGGCATGGGTATGGCAGCTTCCATGGGCTCATTCTTACTAACAGCTGGTGCAAATGGCAAACGGTTTGCCTTGCCAAACGCTGAAATTATGATTCACCAACCACTTGGTGGCGCTCAAGGTCAAGCGACTGAAATCGAAATCGCTGCTCGCCACATTTTAAAAATCAAAGAACGTATGAATACGATTATGGCTGAGAAAACTGTGGCTCTTAGAGAAGCTGGGTTTCAAGATGACTTTATTCTTGTACTTGGCGCAACTAGAAAAGAAGATGCAAATTTAGCGGCCAAAAACCACATTTCCCTCACTGTTTTTAGAGAGGACTGGCTAGAGGACCTAACCTTAGAAGCGCCACTTCGCATTCATTTAAAAGTAGATAGCGGTATGGGGCGTCTTGGGATTCGTACAACCGACGAAGCAAGGCGAATCGAAACGACAATTGCTAAAGACAATCAACTACAACTAGAAGGTATCTACACGCATTTTGCGACAGCCGACCAACTTGAAACTAGTTATTTCGAACAACAATTAGCTAAGTTCCAAACCATTTTAACGAGTTTAAAAAATCGCCCAACGTATGTTCATACAGCCAATTCAGCTGCTTCATTATTACAGCCACAAATCGGGTTTGATGCGATTCGCTTTGGT--------------TTACACAGTAAGTTATGATGTTGATGGAACGGTAATAAAAACAAAAGTAGAGGCAGGGACGCGAATAACTGCACCTAAACCTCCGACTAAACAAGGCTATGTTTTTAAAGGCTGGTATACTGAAAAAAATGGTGGACATGAGTGGGATTTTAGTACGGATTATATGTCCGGAAACGATTTTACTTTGTACGCGATGTTTAAAGCGGAAACGACTGAAAAAGCAGTGAATTTAACACGCTATGTTAAATATATTCGCGGGAATGCGGGGATCTACAAACTTCCAAGAGAAGATAACTCGCTTAAACAAGGAACGCTAGCCTCGCACCGCTGTAAAGCTTTAACTGTTGATAGAGAAGCGCGAAATGGCGGTGAATTATGGTACAGGTTAAAAAATATTGGCTGGACCAAAGCTGAAAATCTTTCCTTAGACCAACTTCATCTATCCCACAATCAAATAAGTGACCTTAGTCCTTTAAAGGATCTAACTAAATTAGAAGAGCTATCTATGAATAGAAATAGACTGAAAAATTTAAACGGAATTCCAAGTGCTTGTTTATCTCGTTTGTTTGTAGATAACAACGAACTCCGAGATACTGACTCGCTTATTCATTTGAAAAATCTAGAAATCTTATCTATTCGTAATAATAAGCTAAAAAGTATTGTGATGCTTGGCTTTTTATCTAAACTAGAGGTATTAGATTTGCATGGTAATGAAATAACAAATACAGGTGGACTAACTAGATTGAAGAAAGTTAACTGGATAGATTTAACTGGTCAGAAATGTGTGAATGAACCAGTAAGATACCAACCAGAATTGTATATAACAAATACTGTCAAAGACCCAGATGG-------GAAACAAACACCCATTATTATGATAACCGCACGTGACTCAGTTATCGATCGTGTATCCGGACTGGATCACGGAGCAGATGATTACATCGTCAAACCCTTCGCTATTGAAGAATTACTTGCGCGCCTTCGCTCGCTATTGCGTCGGGTGGAAAATGCAGAACAATCTGCTAAACAAACAACGCTACAGTATCGTAATCTAATTGTTGAAAAGGAAAATCGCATTGTCAAACGCGACGAAGAAATCATTGACTTAACAAAACGAGAGTATGAACTTTTACTTACGTTAATGGAAAATGTTAATATCGTTCTTACGCGGGAAGTGTTACTCAATAAAGTATGGGGTTATGAAACAGAAGTAGAAACAAATGTAGTGGATGTGTACGTTCGTTACTTACGAAATAAAATTGATCATCCTGACGAAGAAAGTTATATCCAAACAGTTCGCGGGCAATTTCATAAAAAAGAACTTATTTTTAACCAATGGGATCCACAAGAATATTGTATTTTCCTATATGATGGTATTACAAAGCTTACAAGTATTAGTGAGAACGGGACCATCATGAATTTACAATACTATAAAGGTGCTTTCGTTATAATGTCTGGCTTTATCGATACAGAAACATCGGTTGGCTATTATAATTTAGAAGTCATTAGCGAACAGGCTACCGCATACGTTATCAAAATAAACGAACTAAAAGAACTACTGAGCAAGAATCTTACGCACTTTTTCTATGTTTTCCAAACCCTACAAAAACAAGTTTCATACAGCCTAGCCAAATTTAATGATTTTTCGATTAACGGGAAGCTCGGCTCTATTTGCGGTCAACTTTTAATCCTGACCTATGTGTATGGTAAAGAAACTCCTGATGGCATCAAGATTACACTGGATAATTTAACAATGCAGGAGTTAGGCTATT
>Cl4C4
CATTTATTCCCGTTTATTAAAAGACAGAATTATTATGTTAGGATCTGCAATTGATGATAACGTGGCGAATTCGATCGTTTCTCAATTACTCTTCTTAGATGCACAAGATCCTGAAAAAGATATTTTCCTATATATCAATTCACCAGGTGGAAGTATTTCAGCTGGTATGGCCATTTACGATACAATGAATTTCGTTAAAGCGGACGTACAAACTATCGGCATGGGTATGGCAGCTTCCATGGGCTCATTCTTACTAACAGCTGGTGCAAATGGCAAACGGTTTGCCTTGCCAAACGCTGAAATTATGATTCACCAACCACTTGGTGGCGCTCAAGGTCAAGCGACTGAAATCGAAATCGCTGCTCGCCACATTTTAAAAATCAAAGAACGTATGAATACGATTATGGCTGAGAAAACTGTGGCTCTTAGAGAAGCTGGGTTTCAAGATGACTTTATTCTTGTACTTGGCGCAACTAGAAAAGAAGATGCAAATTTAGCGGCCAAAAACCACATTTCCCTCACTGTTTTTAGAGAGGACTGGCTAGAGGACCTAACCTTAGAAGCGCCACTTCGCATTCATTTAAAAGTAGATAGCGGTATGGGGCGTCTTGGGATTCGTACAACCGACGAAGCAAGGCGAATCGAAACGACAATTGCTAAAGACAATCAACTACAACTAGAAGGTATCTACACGCATTTTGCGACAGCCGACCAACTTGAAACTAGTTATTTCGAACAACAATTAGCTAAGTTCCAAACCATTTTAACGAGTTTAAAAAATCGCCCAACGTATGTTCATACAGCCAATTCAGCTGCTTCATTATTACAGCCACAAATCGGGTTTGATGCGATTCGCTTTGGT--------------TTACACAGTAAGTTATGATGTTGATGGAACGGTAATAAAAACAAAAGTAGAGGCAGGGACGCGAATAACTGCACCTAAACCTCCGACTAAACAAGGCTATGTTTTTAAAGGCTGGTATACTGAAAAAAATGGTGGACATGAGTGGGATTTTAGTACGGATTATATGTCCGGAAACGATTTTACTTTGTACGCGATGTTTAAAGCGGAAACGACTGAAAAAGCAGTGAATTTAACACGCTATGTTAAATATATTCGCGGGAATGCGGGGATCTACAAACTTCCAAGAGAAGATAACTCGCTTAAACAAGGAACGCTAGCCTCGCACCGCTGTAAAGCTTTAACTGTTGATAGAGAAGCGCGAAATGGCGGTGAATTATGGTACAGGTTAAAAAATATTGGCTGGACCAAAGCTGAAAATCTTTCCTTAGACCAACTTCATCTATCCCACAATCAAATAAGTGACCTTAGTCCTTTAAAGGATCTAACTAAATTAGAAGAGCTATCTATGAATAGAAATAGACTGAAAAATTTAAACGGAATTCCAAGTGCTTGTTTATCTCGTTTGTTTGTAGATAACAACGAACTCCGAGATACTGACTCGCTTATTCATTTGAAAAATCTAGAAATCTTATCTATTCGTAATAATAAGCTAAAAAGTATTGTGATGCTTGGCTTTTTATCTAAACTAGAGGTATTAGATTTGCATGGTAATGAAATAACAAATACAGGTGGACTAACTAGATTGAAGAAAGTTAACTGGATAGATTTAACTGGTCAGAAATGTGTGAATGAACCAGTAAGATACCAACCAGAATTGTATATAACAAATACTGTCAAAGACCCAGATGG-------GAAACAAACACCCATTATTATGATAACCGCACGTGACTCAGTTATCGATCGTGTATCCGGACTGGATCACGGAGCAGATGATTACATCGTCAAACCCTTCGCTATTGAAGAATTACTTGCGCGCCTTCGCTCGCTATTGCGTCGGGTGGAAAATGCAGAACAATCTGCTAAACAAACAACGCTACAGTATCGTAATCTAATTGTTGAAAAGGAAAATCGCATTGTCAAACGCGACGAAGAAATCATTGACTTAACAAAACGAGAGTATGAACTTTTACTTACGTTAATGGAAAATGTTAATATCGTTCTTACGCGGGAAGTGTTACTCAATAAAGTATGGGGTTATGAAACAGAAGTAGAAACAAATGTAGTGGATGTGTACGTTCGTTACTTACGAAATAAAATTGATCATCCTGACGAAGAAAGTTATATCCAAACAGTTCGCGGGCAATTTCATAAAAAAGAACTTATTTTTAACCAATGGGATCCACAAGAATATTGTATTTTCCTATATGATGGTATTACAAAGCTTACAAGTATTAGTGAGAACGGGACCATCATGAATTTACAATACTATAAAGGTGCTTTCGTTATAATGTCTGGCTTTATCGATACAGAAACATCGGTTGGCTATTATAATTTAGAAGTCATTAGCGAACAGGCTACCGCATACGTTATCAAAATAAACGAACTAAAAGAACTACTGAGCAAGAATCTTACGCACTTTTTCTATGTTTTCCAAACCCTACAAAAACAAGTTTCATACAGCCTAGCCAAATTTAATGATTTTTCGATTAACGGGAAGCTCGGCTCTATTTGCGGTCAACTTTTAATCCTGACCTATGTGTATGGTAAAGAAACTCCTGATGGCATCAAGATTACACTGGATAATTTAACAATGCAGGAGTTAGGCTATT
>Cl4C5
CATTTATTCCCGTTTATTAAAAGACAGAATTATTATGTTAGGATCTGCAATTGATGATAACGTGGCGAATTCGATCGTTTCTCAATTACTCTTCTTAGATGCACAAGATCCTGAAAAAGATATTTTCCTATATATCAATTCACCAGGTGGAAGTATTTCAGCTGGTATGGCCATTTACGATACAATGAATTTCGTTAAAGCGGACGTACAAACTATCGGCATGGGTATGGCAGCTTCCATGGGCTCATTCTTACTAACAGCTGGTGCAAATGGCAAACGGTTTGCCTTGCCAAACGCTGAAATTATGATTCACCAACCACTTGGTGGCGCTCAAGGTCAAGCGACTGAAATCGAAATCGCTGCTCGCCACATTTTAAAAATCAAAGAACGTATGAATACGATTATGGCTGAGAAAACTGTGGCTCTTAGAGAAGCTGGGTTTCAAGATGACTTTATTCTTGTACTTGGCGCAACTAGAAAAGAAGATGCAAATTTAGCGGCCAAAAACCACATTTCCCTCACTGTTTTTAGAGAGGACTGGCTAGAGGACCTAACCTTAGAAGCGCCACTTCGCATTCATTTAAAAGTAGATAGCGGTATGGGGCGTCTTGGGATTCGTACAACCGACGAAGCAAGGCGAATCGAAACGACAATTGCTAAAGACAATCAACTACAACTAGAAGGTATCTACACGCATTTTGCGACAGCCGACCAACTTGAAACTAGTTATTTCGAACAACAATTAGCTAAGTTCCAAACCATTTTAACGAGTTTAAAAAATCGCCCAACGTATGTTCATACAGCCAATTCAGCTGCTTCATTATTACAGCCACAAATCGGGTTTGATGCGATTCGCTTTGGT--------------TTACACAGTAAGTTATGATGTTGATGGAACGGTAATAAAAACAAAAGTAGAGGCAGGGACGCGAATAACTGCACCTAAACCTCCGACTAAACAAGGCTATGTTTTTAAAGGCTGGTATACTGAAAAAAATGGTGGACATGAGTGGGATTTTAGTACGGATTATATGTCCGGAAACGATTTTACTTTGTACGCGATGTTTAAAGCGGAAACGACTGAAAAAGCAGTGAATTTAACACGCTATGTTAAATATATTCGCGGGAATGCGGGGATCTACAAACTTCCAAGAGAAGATAACTCGCTTAAACAAGGAACGCTAGCCTCGCACCGCTGTAAAGCTTTAACTGTTGATAGAGAAGCGCGAAATGGCGGTGAATTATGGTACAGGTTAAAAAATATTGGCTGGACCAAAGCTGAAAATCTTTCCTTAGACCAACTTCATCTATCCCACAATCAAATAAGTGACCTTAGTCCTTTAAAGGATCTAACTAAATTAGAAGAGCTATCTATGAATAGAAATAGACTGAAAAATTTAAACGGAATTCCAAGTGCTTGTTTATCTCGTTTGTTTGTAGATAACAACGAACTCCGAGATACTGACTCGCTTATTCATTTGAAAAATCTAGAAATCTTATCTATTCGTAATAATAAGCTAAAAAGTATTGTGATGCTTGGCTTTTTATCTAAACTAGAGGTATTAGATTTGCATGGTAATGAAATAACAAATACAGGTGGACTAACTAGATTGAAGAAAGTTAACTGGATAGATTTAACTGGTCAGAAATGTGTGAATGAACCAGTAAGATACCAACCAGAATTGTATATAACAAATACTGTCAAAGACCCAGATGG-------GAAACAAACACCCATTATTATGATAACCGCACGTGACTCAGTTATCGATCGTGTATCCGGACTGGATCACGGAGCAGATGATTACATCGTCAAACCCTTCGCTATTGAAGAATTACTTGCGCGCCTTCGCTCGCTATTGCGTCGGGTGGAAAATGCAGAACAATCTGCTAAACAAACAACGCTACAGTATCGTAATCTAATTGTTGAAAAGGAAAATCGCATTGTCAAACGCGACGAAGAAATCATTGACTTAACAAAACGAGAGTATGAACTTTTACTTACGTTAATGGAAAATGTTAATATCGTTCTTACGCGGGAAGTGTTACTCAATAAAGTATGGGGTTATGAAACAGAAGTAGAAACAAATGTAGTGGATGTGTACGTTCGTTACTTACGAAATAAAATTGATCATCCTGACGAAGAAAGTTATATCCAAACAGTTCGCGGGCAATTTCATAAAAAAGAACTTATTTTTAACCAATGGGATCCACAAGAATATTGTATTTTCCTATATGATGGTATTACAAAGCTTACAAGTATTAGTGAGAACGGGACCATCATGAATTTACAATACTATAAAGGTGCTTTCGTTATAATGTCTGGCTTTATCGATACAGAAACATCGGTTGGCTATTATAATTTAGAAGTCATTAGCGAACAGGCTACCGCATACGTTATCAAAATAAACGAACTAAAAGAACTACTGAGCAAGAATCTTACGCACTTTTTCTATGTTTTCCAAACCCTACAAAAACAAGTTTCATACAGCCTAGCCAAATTTAATGATTTTTCGATTAACGGGAAGCTCGGCTCTATTTGCGGTCAACTTTTAATCCTGACCTATGTGTATGGTAAAGAAACTCCTGATGGCATCAAGATTACACTGGATAATTTAACAATGCAGGAGTTAGGCTATT
>Cl4C6
CATTTATTCCCGTTTATTAAAAGACAGAATTATTATGTTAGGATCTGCAATTGATGATAACGTGGCGAATTCGATCGTTTCTCAATTACTCTTCTTAGATGCACAAGATCCTGAAAAAGATATTTTCCTATATATCAATTCACCAGGTGGAAGTATTTCAGCTGGTATGGCCATTTACGATACAATGAATTTCGTTAAAGCGGACGTACAAACTATCGGCATGGGTATGGCAGCTTCCATGGGCTCATTCTTACTAACAGCTGGTGCAAATGGCAAACGGTTTGCCTTGCCAAACGCTGAAATTATGATTCACCAACCACTTGGTGGCGCTCAAGGTCAAGCGACTGAAATCGAAATCGCTGCTCGCCACATTTTAAAAATCAAAGAACGTATGAATACGATTATGGCTGAGAAAACTGTGGCTCTTAGAGAAGCTGGGTTTCAAGATGACTTTATTCTTGTACTTGGCGCAACTAGAAAAGAAGATGCAAATTTAGCGGCCAAAAACCACATTTCCCTCACTGTTTTTAGAGAGGACTGGCTAGAGGACCTAACCTTAGAAGCGCCACTTCGCATTCATTTAAAAGTAGATAGCGGTATGGGGCGTCTTGGGATTCGTACAACCGACGAAGCAAGGCGAATCGAAACGACAATTGCTAAAGACAATCAACTACAACTAGAAGGTATCTACACGCATTTTGCGACAGCCGACCAACTTGAAACTAGTTATTTCGAACAACAATTAGCTAAGTTCCAAACCATTTTAACGAGTTTAAAAAATCGCCCAACGTATGTTCATACAGCCAATTCAGCTGCTTCATTATTACAGCCACAAATCGGGTTTGATGCGATTCGCTTTGGT--------------TTACACAGTAAGTTATGATGTTGATGGAACGGTAATAAAAACAAAAGTAGAGGCAGGGACGCGAATAACTGCACCTAAACCTCCGACTAAACAAGGCTATGTTTTTAAAGGCTGGTATACTGAAAAAAATGGTGGACATGAGTGGGATTTTAGTACGGATTATATGTCCGGAAACGATTTTACTTTGTACGCGATGTTTAAAGCGGAAACGACTGAAAAAGCAGTGAATTTAACACGCTATGTTAAATATATTCGCGGGAATGCGGGGATCTACAAACTTCCAAGAGAAGATAACTCGCTTAAACAAGGAACGCTAGCCTCGCACCGCTGTAAAGCTTTAACTGTTGATAGAGAAGCGCGAAATGGCGGTGAATTATGGTACAGGTTAAAAAATATTGGCTGGACCAAAGCTGAAAATCTTTCCTTAGACCAACTTCATCTATCCCACAATCAAATAAGTGACCTTAGTCCTTTAAAGGATCTAACTAAATTAGAAGAGCTATCTATGAATAGAAATAGACTGAAAAATTTAAACGGAATTCCAAGTGCTTGTTTATCTCGTTTGTTTGTAGATAACAACGAACTCCGAGATACTGACTCGCTTATTCATTTGAAAAATCTAGAAATCTTATCTATTCGTAATAATAAGCTAAAAAGTATTGTGATGCTTGGCTTTTTATCTAAACTAGAGGTATTAGATTTGCATGGTAATGAAATAACAAATACAGGTGGACTAACTAGATTGAAGAAAGTTAACTGGATAGATTTAACTGGTCAGAAATGTGTGAATGAACCAGTAAGATACCAACCAGAATTGTATATAACAAATACTGTCAAAGACCCAGATGG-------GAAACAAACACCCATTATTATGATAACCGCACGTGACTCAGTTATCGATCGTGTATCCGGACTGGATCACGGAGCAGATGATTACATCGTCAAACCCTTCGCTATTGAAGAATTACTTGCGCGCCTTCGCTCGCTATTGCGTCGGGTGGAAAATGCAGAACAATCTGCTAAACAAACAACGCTACAGTATCGTAATCTAATTGTTGAAAAGGAAAATCGCATTGTCAAACGCGACGAAGAAATCATTGACTTAACAAAACGAGAGTATGAACTTTTACTTACGTTAATGGAAAATGTTAATATCGTTCTTACGCGGGAAGTGTTACTCAATAAAGTATGGGGTTATGAAACAGAAGTAGAAACAAATGTAGTGGATGTGTACGTTCGTTACTTACGAAATAAAATTGATCATCCTGACGAAGAAAGTTATATCCAAACAGTTCGCGGGCAATTTCATAAAAAAGAACTTATTTTTAACCAATGGGATCCACAAGAATATTGTATTTTCCTATATGATGGTATTACAAAGCTTACAAGTATTAGTGAGAACGGGACCATCATGAATTTACAATACTATAAAGGTGCTTTCGTTATAATGTCTGGCTTTATCGATACAGAAACATCGGTTGGCTATTATAATTTAGAAGTCATTAGCGAACAGGCTACCGCATACGTTATCAAAATAAACGAACTAAAAGAACTACTGAGCAAGAATCTTACGCACTTTTTCTATGTTTTCCAAACCCTACAAAAACAAGTTTCATACAGCCTAGCCAAATTTAATGATTTTTCGATTAACGGGAAGCTCGGCTCTATTTGCGGTCAACTTTTAATCCTGACCTATGTGTATGGTAAAGAAACTCCTGATGGCATCAAGATTACACTGGATAATTTAACAATGCAGGAGTTAGGCTATT
>Cl4C7
CATTTATTCCCGTTTATTAAAAGACAGAATTATTATGTTAGGATCTGCAATTGATGATAACGTGGCGAATTCGATCGTTTCTCAATTACTCTTCTTAGATGCACAAGATCCTGAAAAAGATATTTTCCTATATATCAATTCACCAGGTGGAAGTATTTCAGCTGGTATGGCCATTTACGATACAATGAATTTCGTTAAAGCGGACGTACAAACTATCGGCATGGGTATGGCAGCTTCCATGGGCTCATTCTTACTAACAGCTGGTGCAAATGGCAAACGGTTTGCCTTGCCAAACGCTGAAATTATGATTCACCAACCACTTGGTGGCGCTCAAGGTCAAGCGACTGAAATCGAAATCGCTGCTCGCCACATTTTAAAAATCAAAGAACGTATGAATACGATTATGGCTGAGAAAACTGTGGCTCTTAGAGAAGCTGGGTTTCAAGATGACTTTATTCTTGTACTTGGCGCAACTAGAAAAGAAGATGCAAATTTAGCGGCCAAAAACCACATTTCCCTCACTGTTTTTAGAGAGGACTGGCTAGAGGACCTAACCTTAGAAGCGCCACTTCGCATTCATTTAAAAGTAGATAGCGGTATGGGGCGTCTTGGGATTCGTACAACCGACGAAGCAAGGCGAATCGAAACGACAATTGCTAAAGACAATCAACTACAACTAGAAGGTATCTACACGCATTTTGCGACAGCCGACCAACTTGAAACTAGTTATTTCGAACAACAATTAGCTAAGTTCCAAACCATTTTAACGAGTTTAAAAAATCGCCCAACGTATGTTCATACAGCCAATTCAGCTGCTTCATTATTACAGCCACAAATCGGGTTTGATGCGATTCGCTTTGGT--------------TTACACAGTAAGTTATGATGTTGATGGAACGGTAATAAAAACAAAAGTAGAGGCAGGGACGCGAATAACTGCACCTAAACCTCCGACTAAACAAGGCTATGTTTTTAAAGGCTGGTATACTGAAAAAAATGGTGGACATGAGTGGGATTTTAGTACGGATTATATGTCCGGAAACGATTTTACTTTGTACGCGATGTTTAAAGCGGAAACGACTGAAAAAGCAGTGAATTTAACACGCTATGTTAAATATATTCGCGGGAATGCGGGGATCTACAAACTTCCAAGAGAAGATAACTCGCTTAAACAAGGAACGCTAGCCTCGCACCGCTGTAAAGCTTTAACTGTTGATAGAGAAGCGCGAAATGGCGGTGAATTATGGTACAGGTTAAAAAATATTGGCTGGACCAAAGCTGAAAATCTTTCCTTAGACCAACTTCATCTATCCCACAATCAAATAAGTGACCTTAGTCCTTTAAAGGATCTAACTAAATTAGAAGAGCTATCTATGAATAGAAATAGACTGAAAAATTTAAACGGAATTCCAAGTGCTTGTTTATCTCGTTTGTTTGTAGATAACAACGAACTCCGAGATACTGACTCGCTTATTCATTTGAAAAATCTAGAAATCTTATCTATTCGTAATAATAAGCTAAAAAGTATTGTGATGCTTGGCTTTTTATCTAAACTAGAGGTATTAGATTTGCATGGTAATGAAATAACAAATACAGGTGGACTAACTAGATTGAAGAAAGTTAACTGGATAGATTTAACTGGTCAGAAATGTGTGAATGAACCAGTAAGATACCAACCAGAATTGTATATAACAAATACTGTCAAAGACCCAGATGG-------GAAACAAACACCCATTATTATGATAACCGCACGTGACTCAGTTATCGATCGTGTATCCGGACTGGATCACGGAGCAGATGATTACATCGTCAAACCCTTCGCTATTGAAGAATTACTTGCGCGCCTTCGCTCGCTATTGCGTCGGGTGGAAAATGCAGAACAATCTGCTAAACAAACAACGCTACAGTATCGTAATCTAATTGTTGAAAAGGAAAATCGCATTGTCAAACGCGACGAAGAAATCATTGACTTAACAAAACGAGAGTATGAACTTTTACTTACGTTAATGGAAAATGTTAATATCGTTCTTACGCGGGAAGTGTTACTCAATAAAGTATGGGGTTATGAAACAGAAGTAGAAACAAATGTAGTGGATGTGTACGTTCGTTACTTACGAAATAAAATTGATCATCCTGACGAAGAAAGTTATATCCAAACAGTTCGCGGGCAATTTCATAAAAAAGAACTTATTTTTAACCAATGGGATCCACAAGAATATTGTATTTTCCTATATGATGGTATTACAAAGCTTACAAGTATTAGTGAGAACGGGACCATCATGAATTTACAATACTATAAAGGTGCTTTCGTTATAATGTCTGGCTTTATCGATACAGAAACATCGGTTGGCTATTATAATTTAGAAGTCATTAGCGAACAGGCTACCGCATACGTTATCAAAATAAACGAACTAAAAGAACTACTGAGCAAGAATCTTACGCACTTTTTCTATGTTTTCCAAACCCTACAAAAACAAGTTTCATACAGCCTAGCCAAATTTAATGATTTTTCGATTAACGGGAAGCTCGGCTCTATTTGCGGTCAACTTTTAATCCTGACCTATGTGTATGGTAAAGAAACTCCTGATGGCATCAAGATTACACTGGATAATTTAACAATGCAGGAGTTAGGCTATT
>Cl4C8
CATTTATTCCCGTTTATTAAAAGACAGAATTATTATGTTAGGATCTGCAATTGATGATAACGTGGCGAATTCGATCGTTTCTCAATTACTCTTCTTAGATGCACAAGATCCTGAAAAAGATATTTTCCTATATATCAATTCACCAGGTGGAAGTATTTCAGCTGGTATGGCCATTTACGATACAATGAATTTCGTTAAAGCGGACGTACAAACTATCGGCATGGGTATGGCAGCTTCCATGGGCTCATTCTTACTAACAGCTGGTGCAAATGGCAAACGGTTTGCCTTGCCAAACGCTGAAATTATGATTCACCAACCACTTGGTGGCGCTCAAGGTCAAGCGACTGAAATCGAAATCGCTGCTCGCCACATTTTAAAAATCAAAGAACGTATGAATACGATTATGGCTGAGAAAACTGTGGCTCTTAGAGAAGCTGGGTTTCAAGATGACTTTATTCTTGTACTTGGCGCAACTAGAAAAGAAGATGCAAATTTAGCGGCCAAAAACCACATTTCCCTCACTGTTTTTAGAGAGGACTGGCTAGAGGACCTAACCTTAGAAGCGCCACTTCGCATTCATTTAAAAGTAGATAGCGGTATGGGGCGTCTTGGGATTCGTACAACCGACGAAGCAAGGCGAATCGAAACGACAATTGCTAAAGACAATCAACTACAACTAGAAGGTATCTACACGCATTTTGCGACAGCCGACCAACTTGAAACTAGTTATTTCGAACAACAATTAGCTAAGTTCCAAACCATTTTAACGAGTTTAAAAAATCGCCCAACGTATGTTCATACAGCCAATTCAGCTGCTTCATTATTACAGCCACAAATCGGGTTTGATGCGATTCGCTTTGGT--------------TTACACAGTAAGTTATGATGTTGATGGAACGGTAATAAAAACAAAAGTAGAGGCAGGGACGCGAATAACTGCACCTAAACCTCCGACTAAACAAGGCTATGTTTTTAAAGGCTGGTATACTGAAAAAAATGGTGGACATGAGTGGGATTTTAGTACGGATTATATGTCCGGAAACGATTTTACTTTGTACGCGATGTTTAAAGCGGAAACGACTGAAAAAGCAGTGAATTTAACACGCTATGTTAAATATATTCGCGGGAATGCGGGGATCTACAAACTTCCAAGAGAAGATAACTCGCTTAAACAAGGAACGCTAGCCTCGCACCGCTGTAAAGCTTTAACTGTTGATAGAGAAGCGCGAAATGGCGGTGAATTATGGTACAGGTTAAAAAATATTGGCTGGACCAAAGCTGAAAATCTTTCCTTAGACCAACTTCATCTATCCCACAATCAAATAAGTGACCTTAGTCCTTTAAAGGATCTAACTAAATTAGAAGAGCTATCTATGAATAGAAATAGACTGAAAAATTTAAACGGAATTCCAAGTGCTTGTTTATCTCGTTTGTTTGTAGATAACAACGAACTCCGAGATACTGACTCGCTTATTCATTTGAAAAATCTAGAAATCTTATCTATTCGTAATAATAAGCTAAAAAGTATTGTGATGCTTGGCTTTTTATCTAAACTAGAGGTATTAGATTTGCATGGTAATGAAATAACAAATACAGGTGGACTAACTAGATTGAAGAAAGTTAACTGGATAGATTTAACTGGTCAGAAATGTGTGAATGAACCAGTAAGATACCAACCAGAATTGTATATAACAAATACTGTCAAAGACCCAGATGG-------GAAACAAACACCCATTATTATGATAACCGCACGTGACTCAGTTATCGATCGTGTATCCGGACTGGATCACGGAGCAGATGATTACATCGTCAAACCCTTCGCTATTGAAGAATTACTTGCGCGCCTTCGCTCGCTATTGCGTCGGGTGGAAAATGCAGAACAATCTGCTAAACAAACAACGCTACAGTATCGTAATCTAATTGTTGAAAAGGAAAATCGCATTGTCAAACGCGACGAAGAAATCATTGACTTAACAAAACGAGAGTATGAACTTTTACTTACGTTAATGGAAAATGTTAATATCGTTCTTACGCGGGAAGTGTTACTCAATAAAGTATGGGGTTATGAAACAGAAGTAGAAACAAATGTAGTGGATGTGTACGTTCGTTACTTACGAAATAAAATTGATCATCCTGACGAAGAAAGTTATATCCAAACAGTTCGCGGGCAATTTCATAAAAAAGAACTTATTTTTAACCAATGGGATCCACAAGAATATTGTATTTTCCTATATGATGGTATTACAAAGCTTACAAGTATTAGTGAGAACGGGACCATCATGAATTTACAATACTATAAAGGTGCTTTCGTTATAATGTCTGGCTTTATCGATACAGAAACATCGGTTGGCTATTATAATTTAGAAGTCATTAGCGAACAGGCTACCGCATACGTTATCAAAATAAACGAACTAAAAGAACTACTGAGCAAGAATCTTACGCACTTTTTCTATGTTTTCCAAACCCTACAAAAACAAGTTTCATACAGCCTAGCCAAATTTAATGATTTTTCGATTAACGGGAAGCTCGGCTCTATTTGCGGTCAACTTTTAATCCTGACCTATGTGTATGGTAAAGAAACTCCTGATGGCATCAAGATTACACTGGATAATTTAACAATGCAGGAGTTAGGCTATT
>Cl4C9
CATTTATTCCCGTTTATTAAAAGACAGAATTATTATGTTAGGATCTGCAATTGATGATAACGTGGCGAATTCGATCGTTTCTCAATTACTCTTCTTAGATGCACAAGATCCTGAAAAAGATATTTTCCTATATATCAATTCACCAGGTGGAAGTATTTCAGCTGGTATGGCCATTTACGATACAATGAATTTCGTTAAAGCGGACGTACAAACTATCGGCATGGGTATGGCAGCTTCCATGGGCTCATTCTTACTAACAGCTGGTGCAAATGGCAAACGGTTTGCCTTGCCAAACGCTGAAATTATGATTCACCAACCACTTGGTGGCGCTCAAGGTCAAGCGACTGAAATCGAAATCGCTGCTCGCCACATTTTAAAAATCAAAGAACGTATGAATACGATTATGGCTGAGAAAACTGTGGCTCTTAGAGAAGCTGGGTTTCAAGATGACTTTATTCTTGTACTTGGCGCAACTAGAAAAGAAGATGCAAATTTAGCGGCCAAAAACCACATTTCCCTCACTGTTTTTAGAGAGGACTGGCTAGAGGACCTAACCTTAGAAGCGCCACTTCGCATTCATTTAAAAGTAGATAGCGGTATGGGGCGTCTTGGGATTCGTACAACCGACGAAGCAAGGCGAATCGAAACGACAATTGCTAAAGACAATCAACTACAACTAGAAGGTATCTACACGCATTTTGCGACAGCCGACCAACTTGAAACTAGTTATTTCGAACAACAATTAGCTAAGTTCCAAACCATTTTAACGAGTTTAAAAAATCGCCCAACGTATGTTCATACAGCCAATTCAGCTGCTTCATTATTACAGCCACAAATCGGGTTTGATGCGATTCGCTTTGGT--------------TTACACAGTAAGTTATGATGTTGATGGAACGGTAATAAAAACAAAAGTAGAGGCAGGGACGCGAATAACTGCACCTAAACCTCCGACTAAACAAGGCTATGTTTTTAAAGGCTGGTATACTGAAAAAAATGGTGGACATGAGTGGGATTTTAGTACGGATTATATGTCCGGAAACGATTTTACTTTGTACGCGATGTTTAAAGCGGAAACGACTGAAAAAGCAGTGAATTTAACACGCTATGTTAAATATATTCGCGGGAATGCGGGGATCTACAAACTTCCAAGAGAAGATAACTCGCTTAAACAAGGAACGCTAGCCTCGCACCGCTGTAAAGCTTTAACTGTTGATAGAGAAGCGCGAAATGGCGGTGAATTATGGTACAGGTTAAAAAATATTGGCTGGACCAAAGCTGAAAATCTTTCCTTAGACCAACTTCATCTATCCCACAATCAAATAAGTGACCTTAGTCCTTTAAAGGATCTAACTAAATTAGAAGAGCTATCTATGAATAGAAATAGACTGAAAAATTTAAACGGAATTCCAAGTGCTTGTTTATCTCGTTTGTTTGTAGATAACAACGAACTCCGAGATACTGACTCGCTTATTCATTTGAAAAATCTAGAAATCTTATCTATTCGTAATAATAAGCTAAAAAGTATTGTGATGCTTGGCTTTTTATCTAAACTAGAGGTATTAGATTTGCATGGTAATGAAATAACAAATACAGGTGGACTAACTAGATTGAAGAAAGTTAACTGGATAGATTTAACTGGTCAGAAATGTGTGAATGAACCAGTAAGATACCAACCAGAATTGTATATAACAAATACTGTCAAAGACCCAGATGG-------GAAACAAACACCCATTATTATGATAACCGCACGTGACTCAGTTATCGATCGTGTATCCGGACTGGATCACGGAGCAGATGATTACATCGTCAAACCCTTCGCTATTGAAGAATTACTTGCGCGCCTTCGCTCGCTATTGCGTCGGGTGGAAAATGCAGAACAATCTGCTAAACAAACAACGCTACAGTATCGTAATCTAATTGTTGAAAAGGAAAATCGCATTGTCAAACGCGACGAAGAAATCATTGACTTAACAAAACGAGAGTATGAACTTTTACTTACGTTAATGGAAAATGTTAATATCGTTCTTACGCGGGAAGTGTTACTCAATAAAGTATGGGGTTATGAAACAGAAGTAGAAACAAATGTAGTGGATGTGTACGTTCGTTACTTACGAAATAAAATTGATCATCCTGACGAAGAAAGTTATATCCAAACAGTTCGCGGGCAATTTCATAAAAAAGAACTTATTTTTAACCAATGGGATCCACAAGAATATTGTATTTTCCTATATGATGGTATTACAAAGCTTACAAGTATTAGTGAGAACGGGACCATCATGAATTTACAATACTATAAAGGTGCTTTCGTTATAATGTCTGGCTTTATCGATACAGAAACATCGGTTGGCTATTATAATTTAGAAGTCATTAGCGAACAGGCTACCGCATACGTTATCAAAATAAACGAACTAAAAGAACTACTGAGCAAGAATCTTACGCACTTTTTCTATGTTTTCCAAACCCTACAAAAACAAGTTTCATACAGCCTAGCCAAATTTAATGATTTTTCGATTAACGGGAAGCTCGGCTCTATTTGCGGTCAACTTTTAATCCTGACCTATGTGTATGGTAAAGAAACTCCTGATGGCATCAAGATTACACTGGATAATTTAACAATGCAGGAGTTAGGCTATT
>Cl4f1
CATTTATTCCCGTTTATTAAAAGACAGAATTATTATGTTAGGATCTGCAATTGATGATAACGTGGCGAATTCGATCGTTTCTCAATTACTCTTCTTAGATGCACAAGATCCTGAAAAAGATATTTTCCTATATATCAATTCACCAGGTGGAAGTATTTCAGCTGGTATGGCCATTTACGATACAATGAATTTCGTTAAAGCGGACGTACAAACTATCGGCATGGGTATGGCAGCTTCCATGGGCTCATTCTTACTAACAGCTGGTGCAAATGGCAAACGGTTTGCCTTGCCAAACGCTGAAATTATGATTCACCAACCACTTGGTGGCGCTCAAGGTCAAGCGACTGAAATCGAAATCGCTGCTCGCCACATTTTAAAAATCAAAGAACGTATGAATACGATTATGGCTGAGAAAACTGTGGCTCTTAGAGAAGCTGGGTTTCAAGATGACTTTATTCTTGTACTTGGCGCAACTAGAAAAGAAGATGCAAATTTAGCGGCCAAAAACCACATTTCCCTCACTGTTTTTAGAGAGGACTGGCTAGAGGACCTAACCTTAGAAGCGCCACTTCGCATTCATTTAAAAGTAGATAGCGGTATGGGGCGTCTTGGGATTCGTACAACCGACGAAGCAAGGCGAATCGAAACGACAATTGCTAAAGACAATCAACTACAACTAGAAGGTATCTACACGCATTTTGCGACAGCCGACCAACTTGAAACTAGTTATTTCGAACAACAATTAGCTAAGTTCCAAACCATTTTAACGAGTTTAAAAAATCGCCCAACGTATGTTCATACAGCCAATTCAGCTGCTTCATTATTACAGCCACAAATCGGGTTTGATGCGATTCGCTTTGGT--------------TTACACAGTAAGTTATGATGTTGATGGAACGGTAATAAAAACAAAAGTAGAGGCAGGGACGCGAATAACTGCACCTAAACCTCCGACTAAACAAGGCTATGTTTTTAAAGGCTGGTATACTGAAAAAAATGGTGGACATGAGTGGGATTTTAGTACGGATTATATGTCCGGAAACGATTTTACTTTGTACGCGATGTTTAAAGCGGAAACGACTGAAAAAGCAGTGAATTTAACACGCTATGTTAAATATATTCGCGGGAATGCGGGGATCTACAAACTTCCAAGAGAAGATAACTCGCTTAAACAAGGAACGCTAGCCTCGCACCGCTGTAAAGCTTTAACTGTTGATAGAGAAGCGCGAAATGGCGGTGAATTATGGTACAGGTTAAAAAATATTGGCTGGACCAAAGCTGAAAATCTTTCCTTAGACCAACTTCATCTATCCCACAATCAAATAAGTGACCTTAGTCCTTTAAAGGATCTAACTAAATTAGAAGAGCTATCTATGAATAGAAATAGACTGAAAAATTTAAACGGAATTCCAAGTGCTTGTTTATCTCGTTTGTTTGTAGATAACAACGAACTCCGAGATACTGACTCGCTTATTCATTTGAAAAATCTAGAAATCTTATCTATTCGTAATAATAAGCTAAAAAGTATTGTGATGCTTGGCTTTTTATCTAAACTAGAGGTATTAGATTTGCATGGTAATGAAATAACAAATACAGGTGGACTAACTAGATTGAAGAAAGTTAACTGGATAGATTTAACTGGTCAGAAATGTGTGAATGAACCAGTAAGATACCAACCAGAATTGTATATAACAAATACTGTCAAAGACCCAGATGG-------GAAACAAACACCCATTATTATGATAACCGCACGTGACTCAGTTATCGATCGTGTATCCGGACTGGATCACGGAGCAGATGATTACATCGTCAAACCCTTCGCTATTGAAGAATTACTTGCGCGCCTTCGCTCGCTATTGCGTCGGGTGGAAAATGCAGAACAATCTGCTAAACAAACAACGCTACAGTATCGTAATCTAATTGTTGAAAAGGAAAATCGCATTGTCAAACGCGACGAAGAAATCATTGACTTAACAAAACGAGAGTATGAACTTTTACTTACGTTAATGGAAAATGTTAATATCGTTCTTACGCGGGAAGTGTTACTCAATAAAGTATGGGGTTATGAAACAGAAGTAGAAACAAATGTAGTGGATGTGTACGTTCGTTACTTACGAAATAAAATTGATCATCCTGACGAAGAAAGTTATATCCAAACAGTTCGCGGGCAATTTCATAAAAAAGAACTTATTTTTAACCAATGGGATCCACAAGAATATTGTATTTTCCTATATGATGGTATTACAAAGCTTACAAGTATTAGTGAGAACGGGACCATCATGAATTTACAATACTATAAAGGTGCTTTCGTTATAATGTCTGGCTTTATCGATACAGAAACATCGGTTGGCTATTATAATTTAGAAGTCATTAGCGAACAGGCTACCGCATACGTTATCAAAATAAACGAACTAAAAGAACTACTGAGCAAGAATCTTACGCACTTTTTCTATGTTTTCCAAACCCTACAAAAACAAGTTTCATACAGCCTAGCCAAATTTAATGATTTTTCGATTAACGGGAAGCTCGGCTCTATTTGCGGTCAACTTTTAATCCTGACCTATGTGTATGGTAAAGAAACTCCTGATGGCATCAAGATTACACTGGATAATTTAACAATGCAGGAGTTAGGCTATT
>Clip80459
CATTTATTCCCGTTTATTAAAAGACAGAATTATTATGTTAGGATCTGCAATTGATGATAACGTGGCGAATTCGATCGTTTCTCAATTACTCTTCTTAGATGCACAAGATCCTGAAAAAGATATTTTCCTATATATCAATTCACCAGGTGGAAGTATTTCAGCTGGTATGGCCATTTACGATACAATGAATTTCGTTAAAGCGGACGTACAAACTATCGGCATGGGTATGGCAGCTTCCATGGGCTCATTCTTACTAACAGCTGGTGCAAATGGCAAACGGTTTGCCTTGCCAAACGCTGAAATTATGATTCACCAACCACTTGGTGGCGCTCAAGGTCAAGCGACTGAAATCGAAATCGCTGCTCGCCACATTTTAAAAATCAAAGAACGTATGAATACGATTATGGCTGAGAAAACTGTGGCTCTTAGAGAAGCTGGGTTTCAAGATGACTTTATTCTTGTACTTGGCGCAACTAGAAAAGAAGATGCAAATTTAGCGGCCAAAAACCACATTTCCCTCACTGTTTTTAGAGAGGACTGGCTAGAGGACCTAACCTTAGAAGCGCCACTTCGCATTCATTTAAAAGTAGATAGCGGTATGGGGCGTCTTGGGATTCGTACAACCGACGAAGCAAGGCGAATCGAAACGACAATTGCTAAAGACAATCAACTACAACTAGAAGGTATCTACACGCATTTTGCGACAGCCGACCAACTTGAAACTAGTTATTTCGAACAACAATTAGCTAAGTTCCAAACCATTTTAACGAGTTTAAAAAATCGCCCAACGTATGTTCATACAGCCAATTCAGCTGCTTCATTATTACAGCCACAAATCGGGTTTGATGCGATTCGCTTTGGT--------------TTACACAGTAAGTTATGATGTTGATGGAACGGTAATAAAAACAAAAGTAGAGGCAGGGACGCGAATAACTGCACCTAAACCTCCGACCAAACAAGGCTATGTTTTTAAAGGCTGGTATACTGAAAAAAATGGTGGACATGAGTGGGATTTTAGTACGGATTATATGTCCGGAAACGATTTTACTTTGTACGCGATGTTTAAAGCGGAAACGACTGAAAAAGCAGTGAATTTAACACGCTATGTTAAATATATTCGCGGGAATGCGGGGATCTACAAACTTCCAAGAGAAGATAACTCGCTTAAACAAGGAACGCTAGCCTCGCACCGCTGTAAAGCTTTAACTGTTGATAGAGAAGCGCGAAATGGCGGTGAATTATGGTACAGGTTAAAAAATATTGGCTGGACCAAAGCTGAAAATCTTTCCTTAGACCAACTTCATCTATCCCACAATCAAATAAGTGACCTTAGTCCTTTAAATGATCTAACTAAATTAGAAGAGCTATCTATGAATAGAAATAGACTGAAAAATTTAAACGGAATTCCAAGTGCTTGTTTATCTCGTTTGTTTGTAGATAACAACGAACTCCGAGATACTGACTCGCTTATTCATTTGAAAAATCTAGAAATCTTATCTATTCGTAATAATAAGCTAAAAAGTATTGTGATGCTTGGCTTTTTATCTAAACTAGAGGTATTAGATTTGCATGGTAATGAAATAACAAATACAGGTGGACTAACTAGATTGAAGAAAGTTAACTGGATAGATTTAACTGGTCAGAAATGTGTGAATGAACCAGTAAGATACCAACCAGAATTGTATATAACAAATACTGTCAAAGACCCAGATGG-------GAAACAAACACCCATTATTATGATAACCGCACGTGACTCAGTTATCGATCGTGTATCCGGACTGGATCACGGAGCAGATGATTACATCGTCAAACCCTTCGCTATTGAAGAATTACTTGCGCGCCTTCGCTCGCTATTGCGTCGGGTGGAAAATGCAGAACAATCTGCTAAACAAACAACGCTACAGTATCGTAATCTAATTGTTGAAAAGGAAAATCGCATTGTCAAACGCGACGAAGAAATCATTGACTTAACAAAACGAGAGTATGAACTTTTACTTACGTTAATGGAAAATGTTAATATCGTTCTTACGCGGGAAGTGTTACTCAATAAAGTATGGGGTTATGAAACAGAAGTAGAAACAAATGTAGTGGATGTGTACGTTCGTTACTTACGAAATAAAATTGATCATCCTGACGAAGAAAGTTATATCCAAACAGTTCGCGGGCAATTTCATAAAAAAGAACTTATTTTTAACCAATGGGATCCACAAGAATATTGTATTTTCCTATATGATGGTATTACAAAGCTTACAAGTATTAGTGAGAACGGGACCATCATGAATTTACAATACTATAAAGGTGCTTTCGTTATAATGTCTGGCTTTATCGATACAGAAACATCGGTTGGCTATTATAATTTAGAAGTCATTAGCGAACAGGCTACCGCATACGTTATCAAAATAAACGAACTAAAAGAACTACTGAGCAAGAATCTTACGCACTTTTTCTATGTTTTCCAAACCCTACAAAAACAAGTTTCATACAGCCTAGCCAAATTTAATGATTTTTCGATTAACGGGAAGCTCGGCTCTATTTGCGGTCAACTTTTAATCCTGACCTATGTGTATGGTAAAGAAACTCCTGATGGCATCAAGATTACACTGGATAATTTAACAATGCAGGAGTTAGGCTATT
>EGD
CATTTATTCCCGTTTATTAAAAGACAGAATTATTATGTTAGGATCTGCAATTGATGACAACGTGGCGAATTCCATCGTTTCTCAATTATTATTCTTAGATGCACAAGATCCTGAAAAAGATATTTTCCTGTACATCAATTCTCCAGGTGGAAGTATTTCAGCTGGTATGGCCATTTACGATACAATGAATTTCGTTAAAGCGGACGTACAAACAATCGGCATGGGTATGGCAGCTTCCATGGGCTCATTCTTACTAACAGCTGGTGCAAATGGCAAACGTTTTGCCTTGCCAAACGCTGAAATTATGATTCACCAACCACTTGGCGGTGCTCAAGGTCAAGCAACTGAAATCGAGATCGCTGCTCGCCACATTTTAAAAATCAAAGAACGTATGAATACGATTATGGCTGAGAAAACTGTGGCTCTTAGAGAAGCTGGATTTCAAGATGACTTTATTCTTGTGCTTGGTGCAACCAGAAAAGAAGATGCTAATCTGGCAGCCAAAAACCACATTTCACTTACTGTTTTTAGAGAAGATTGGCTAGAGAATCTAACGCTAGAAGCAACACTTCGAATTCATTTAAAAGTAGATAGCGGTATGGGGCGTCTCGGTATTCGTACGACTGAAGAAGCACGGCGAATTGAAGCAACCAGTACTAATGATCACCAATTACAACTGGAAGGTATTTACACGCATTTTGCAACAGCCGACCAGCTAGAAACTAGTTATTTTGAACAACAATTAGCTAAGTTCCAAACGATTTTAACGAGTTTAAAAAAACGACCAACTTATGTTCATACAGCCAATTCAGCTGCTTCATTGTTACAGCCACAAATCGGGTTTGATGCGATTCGCTTTGGT--------------TTACACAGTAAGTTATGATGTTGATGGAACGGTAATAAAAACAAAAGTAGAAGCAGGGACGCGGATAACTGCACCTAAACCTCCGACCAAACAAGGCTATGTTTTTAAAGGATGGTATACTGAAAAAAATGGTGGGCATGAGTGGAATTTTAATACGGATTATATGTCCGGAAATGATTTTACTTTGTACGCAGTATTTAAAGCGGAAACGACCGAAAAAACAGTCAACTTAACCCGCTATGTCAAATATATTCGCGGGAATGCAGGCATCTACAAACTTCCACGAGAAGATAACTCGCTTAAACAAGGAACTCTAGCCTCGCACCGCTGTAAAGCTCTAACTGTTGATAGAGAAGCCCGAAATGGCGGAAAATTATGGTACAGGTTAAAAAATATTGGCTGGACTAAAGCGGAAAACCTTTCCTTAGACCAACTTCATCTATCCCATAATCAAATAAGTGACCTTAGTCCTTTAAAGGATCTAACTAAGTTAGAAGAGCTATCTGTGAATAGAAACAGACTGAAAAATTTAAACGGAATTCCAAGTGCTTGTTTATCTCGCTTGTTTTTAGATAACAACGAACTCAGAGATACTGATTCGCTTATTCATTTGAAAAATCTAGAAATCTTATCTATTCGTAATAATAAGCTAAAAAGTATTGTGATGCTTGGTTTTTTATCAAAACTAGAGGTATTAGATTTGCATGGTAATGAAATAACAAATACAGGTGGACTAACTAGATTGAAGAAAGTTAACTGGATAGATTTAACTGGTCAGAAATGTGTGAATGAACCAGTAAAATACCAACCAGAATTGTATATAACAAATACTGTCAAAGACCCAGATGG-------GAAACAAACACCCATTATTATGATAACCGCACGTGACTCTGTTATCGATCGTGTATCCGGACTGGATCACGGAGCAGATGATTACATCGTCAAACCTTTCGCTATTGAAGAATTACTTGCGCGCCTTCGCTCGCTATTGCGTCGGGTGGAAAATGCAGAACAATCTGCTAAACAAACAACGCTACAGTATCGTAATCTAATTGTTGAAAAGGAAAATCGCATTGTCAAACGCGACGAAGAAATCATTGACTTAACAAAACGAGAGTATGAACTTTTACTTACGTTAATGGAAAATGTTAATATCGTTCTTACGCGGGAAGTGTTACTCAATAAAGTATGGGGTTATGAAACAGAAGTAGAAACAAATGTAGTGGATGTGTACGTTCGTTACTTACGAAATAAAATTGATCATCCTGACGAAGAAAGTTATATTCAAACAGTTCGCGGGCAATTTCATAAAAAAGAACTTATTTTTAACCAATGGGATCCACAAGAATATTGTATTTTTCTATATGATGGTATCACAAAGCTCACGAGTATTAGCGAGAACGGGACCATCATGAATTTACAATACTACAAAGGGGCTTTCGTTATAATGTCTGGCTTTATTGATACAGAAACATCGGTTGGCTATTATAATTTAGAAGTCATTAGCGAGCAGGCTACCGCATACGTTATCAAAATAAACGAACTAAAAGAACTACTGAGCAAAAATCTTACGCACTTTTTCTATGTTTTCCAAACCCTACAAAAACAAGTTTCATACAGCCTAGCTAAATTTAATGATTTTTCGATTAACGGGAAGCTTGGCTCTATTTGCAGTCAACTTTTAATCCTGACCTATGTGTATGGTAAAGAAACTCCTGATGGCATCAAGATTACACTGGATAATTTAACAATGCAGGAGTTAGGATATT
>Ext
CATTTATTCCCGTTTATTAAAAGACAGAATTATTATGTTAGGATCTGCAATTGATGATAACGTGGCGAATTCGATCGTTTCTCAATTACTCTTCTTAGATGCACAAGATCCTGAAAAAGATATTTTCCTATATATCAATTCACCAGGTGGAAGTATTTCAGCTGGTATGGCCATTTACGATACAATGAATTTCGTTAAAGCGGACGTACAAACTATCGGCATGGGTATGGCAGCTTCCATGGGCTCATTCTTACTAACAGCTGGTGCAAATGGCAAACGGTTTGCCTTGCCAAACGCTGAAATTATGATTCACCAACCACTTGGTGGCGCTCAAGGTCAAGCGACTGAAATCGAAATCGCTGCTCGCCACATTTTAAAAATCAAAGAACGTATGAATACGATTATGGCTGAGAAAACTGTGGCTCTTAGAGAAGCTGGGTTTCAAGATGACTTTATTCTTGTACTTGGCGCAACTAGAAAAGAAGATGCAAATTTAGCGGCCAAAAACCACATTTCCCTCACTGTTTTTAGAGAGGACTGGCTAGAGGACCTAACCTTAGAAGCGCCACTTCGCATTCATTTAAAAGTAGATAGCGGTATGGGGCGTCTTGGGATTCGTACAACCGACGAAGCAAGGCGAATCGAAACGACAATTGCTAAAGACAATCAACTACAACTAGAAGGTATCTACACGCATTTTGCGACAGCCGACCAACTTGAAACTAGTTATTTCGAACAACAATTAGCTAAGTTCCAAACCATTTTAACGAGTTTAAAAAATCGCCCAACGTATGTTCATACAGCCAATTCAGCTGCTTCATTATTACAGCCACAAATCGGGTTTGATGCGATTCGCTTTGGT--------------TTACACAGTAAGTTATGATGTTGATGGAACGGTAATAAAAACAAAAGTAGAGGCAGGGACGCGAATAACTGCACCTAAACCTCCGACTAAACAAGGCTATGTTTTTAAAGGCTGGTATACTGAAAAAAATGGTGGACATGAGTGGGATTTTAGTACGGATTATATGTCCGGAAACGATTTTACTTTGTACGCGATGTTTAAAGCGGAAACGACTGAAAAAGCAGTGAATTTAACACGCTATGTTAAATATATTCGCGGGAATGCGGGGATCTACAAACTTCCAAGAGAAGATAACTCGCTTAAACAAGGAACGCTAGCCTCGCACCGCTGTAAAGCTTTAACTGTTGATAGAGAAGCGCGAAATGGCGGTGAATTATGGTACAGGTTAAAAAATATTGGCTGGACCAAAGCTGAAAATCTTTCCTTAGACCAACTTCATCTATCCCACAATCAAATAAGTGACCTTAGTCCTTTAAAGGATCTAACTAAATTAGAAGAGCTATCTGTGAATAGAAATAGACTGAAAAATTTAAACGGAATTCCAAGTGCTTGTTTATCTCGTTTGTTTGTAGATAACAACGAACTCCGAGATACTGACTCGCTTATTCATTTGAAAAATCTAGAAATCTTATCTATTCGTAATAATAAGCTAAAAAGTATTGTGATGCTTGGTTTTTTATCTAAACTAGAGGTATTAGATTTGCATGGTAATGAAATAACAAATACAGGTGGACTAACTAGATTGAAGAAAGTTAACTGGATAGATTTAACTGGTCAGAAATGTGTGAATGAACCAGTAAGATACCAACCAGAATTGTATATAACAAATACTGTCAAAGACCCAGATGG-------GAAACAAACACCCATTATTATGATAACCGCACGTGACTCAGTTATCGATCGTGTATCCGGACTGGATCACGGAGCAGATGATTACATCGTCAAACCCTTCGCTATTGAAGAATTACTTGCGCGCCTTCGCTCGCTATTGCGTCGGGTGGAAAATGCAGAACAATCTGCTAAACAAACAACGCTACAGTATCGTAATCTAATTGTTGAAAAGGAAAATCGCATTGTCAAACGCGACGAAGAAATCATTGACTTAACAAAACGAGAGTATGAACTTTTACTTACGTTAATGGAAAATGTTAATATCGTTCTTACGCGGGAAGTGTTACTCAATAAAGTATGGGGTTATGAAACAGAAGTAGAAACAAATGTAGTGGATGTGTACGTTCGTTACTTACGAAATAAAATTGATCATCCTGACGAAGAAAGTTATATCCAAACAGTTCGCGGGCAATTTCATAAAAAAGAACTTATTTTTAACCAATGGGATCCACAAGAATATTGTATTTTCCTATATGATGGTATTACAAAGCTTACAAGTATTAGTGAGAACGGGACCATCATGAATTTACAATACTATAAAGGTGCTTTCGTTATAATGTCTGGCTTTATCGATACAGAAACATCGGTTGGCTATTATAATTTAGAAGTCATTAGCGAACAGGCTACCGCATACGTTATCAAAATAAACGAACTAAAAGAACTACTGAGCAAGAATCTTACGCACTTTTTCTATGTTTTCCAAACCCTACAAAAACAAGTTTCATACAGCCTAGCCAAATTTAATGATTTTTCGATTAACGGGAAGCTCGGCTCTATTTGCGGTCAACTTTTAATCCTGACCTATGTGTATGGTAAAGAAACTCCTGATGGCATCAAGATTACACTGGATAATTTAACAATGCAGGAGTTAGGCTATT
>F2365
CATTTATTCCCGTTTATTAAAAGACAGAATTATTATGTTAGGATCTGCAATTGATGATAACGTGGCGAATTCGATCGTTTCTCAATTACTCTTCTTAGATGCACAAGATCCTGAAAAAGATATTTTCCTATATATCAATTCACCAGGTGGAAGTATTTCAGCTGGTATGGCCATTTACGATACAATGAATTTCGTTAAAGCGGACGTACAAACTATCGGCATGGGTATGGCAGCTTCCATGGGCTCATTCTTACTAACAGCTGGTGCAAATGGCAAACGGTTTGCCTTGCCAAACGCTGAAATTATGATTCACCAACCACTTGGTGGCGCTCAAGGTCAAGCGACTGAAATCGAAATCGCTGCTCGCCACATTTTAAAAATCAAAGAACGTATGAATACGATTATGGCTGAGAAAACTGTGGCTCTTAGAGAAGCTGGGTTTCAAGATGACTTTATTCTTGTACTTGGCGCAACTAGAAAAGAAGATGCAAATTTAGCGGCCAAAAACCACATTTCCCTCACTGTTTTTAGAGAGGACTGGCTAGAGGAACTAACCTTAGAAGCGCCACTTCGCATTCATTTAAAAGTAGATAGCGGTATGGGGCGTCTTGGGATTCGTACAACCGACGAAGCAAGGCGAATCGAAACGACAATTGCTAAAGACAATCAACTACAACTAGAAGGTATCTACACGCATTTTGCGACAGCCGACCAACTTGAAACTAGTTATTTCGAACAACAATTAGCTAAGTTCCAAACCATTTTAACGAGTTTAAAAAATCGCCCAACGTATGTTCATACAGCCAATTCAGCTGCTTCATTATTACAGCCACAAATCGGGTTTGATGCGATTCGCTTTGGT-------------T-TACACAGTAAGTTATGATGTTGATGGAACGGTAATAAAAACAAAAGTAGAGGCAGGGACGCGAATAACTGCACCTAAACCTCCGACCAAACAAGGCTATGTTTTTAAAGGCTGGTATACTGAAAAAAATGGTGGACATGAGTGGAATTTTAGTACGGATTATATGTCCGGAAACGATTTTACTTTGTACGCGATGTTTAAAGCGGAAACGACTGAAAAAGCAGTGAATTTAACACGCTATGTTAAATATATTCGCGGGAATGCGGGGATCTACAAACTTCCAAGAGAAGATAACTCGCTTAAACAAGGAACGCTAGCCTCGCACCGCTGTAAAGCTTTAACTGTTGATAGAGAAGCGCGAAATGGCGGTGAATTATGGTACAGGTTAAAAAATATTGGCTGGACCAAAGCTGAAAATCTTTCCTTAGACCAACTTCATCTATCCCACAATCAAATAAGTGACCTTAGTCCTTTAAAGGATCTAACTAAATTAGAAGAGCTATCTGTGAATAGAAATAGACTGAAAAATTTAAACGGAATTCCAAGTGCTTGTTTATCTCGTTTGTTTGTAGATAACAACGAACTCCGAGATACTGACTCGCTTATTCATTTGAAAAATCTAGAAATCTTATCTATTCGTAATAATAAGCTAAAAAGTATTGTGATGCTTGGTTTTTTATCTAAACTAGAGGTATTAGATTTGCATGGTAATGAAATAACAAATACAGGTGGACTAACTAGATTGAAGAAAGTTAACTGGATAGATTTAACTGGTCAGAAATGTGTGAATGAACCAGTAAGATACCAACCAGAATTGTATATAACAAATACTGTCAAAGACCCAGATGG-------GAAACAAACACCCATTATTATGATAACCGCACGTGACTCTGTTATCGACCGTGTATCCGGACTGGATCACGGAGCAGATGATTACATCGTCAAACCCTTCGCTATTGAAGAATTACTTGCGCGCCTTCGCTCGCTATTGCGTCGGGTGGAAAATGCAGAACAATCTGCTAAACAAACAACGCTACAGTATCGTAATCTAATTGTTGAAAAGGAAAATCGCATTGTCAAACGCGACGAAGAAATCATTGACTTAACAAAACGAGAGTATGAACTTTTACTTACGTTAATGGAAAATGTTAATATCGTTCTTACGCGGGAAGTGTTACTCAATAAAGTATGGGGTTATGAAACAGAAGTAGAAACAAATGTAGTGGATGTGTACGTTCGTTACTTACGAAATAAAATTGATCATCCTGACGAAGAAAGTTATATCCAAACAGTTCGCGGGCAATTTCATAAAAAAGAACTTATTTTTAACCAATGGGATCCACAAGAATATTGTATTTTCCTATATGATGGTATTACAAAGCTTACAAGTATTAGCGAGAACGGGACCATCATGAATTTACAATACTATAAAGGTGCTTTCGTTATAATGTCTGGCTTTATCGATACAGAAACATCGGTTGGCTATTATAATTTAGAAGTCATTAGCGAACAGGCTACCGCATACGTTATCAAAATAAACGAACTAAAAGAACTACTGAGCAAGAATCTTACGCACTTTTTCTATGTTTTCCAAACCCTACAAAAACAAGTTTCATACAGCCTAGCCAAATTTAATGATTTTTCGATTAACGGGAAGCTCGGCTCTATTTGCGGTCAACTTTTAATCCTGACCTATGTGTATGGTAAAGAAACTCCTGATGGCATCAAGATTACACTGGATAATTTAACAATGCAGGAGTTAGGCTATT
>F6854
CATTTATTCCCGTTTATTAAAAGACAGAATTATTATGTTAGGATCTGCAATTGATGACAACGTGGCGAATTCCATCGTTTCTCAATTATTATTCTTAGATGCACAAGATCCTGAAAAAGATATTTTCCTGTACATCAATTCTCCAGGTGGAAGTATTTCAGCTGGTATGGCCATTTACGATACAATGAATTTCGTTAAAGCGGACGTACAAACAATCGGCATGGGTATGGCAGCTTCCATGGGCTCATTCTTACTAACAGCTGGTGCAAATGGCAAACGTTTTGCCTTGCCAAACGCTGAAATTATGATTCACCAACCACTTGGCGGTGCTCAAGGTCAAGCAACTGAAATCGAGATCGCTGCTCGCCACATTTTAAAAATCAAAGAACGTATGAATACGATTATGGCTGAGAAAACTGTGGCTCTTAGAGAAGCTGGATTTCAAGATGACTTTATTCTTGTGCTTGGTGCAACCAGAAAAGAAGATGCTAATCTGGCAGCCAAAAACCACATTTCACTTACTGTTTTTAGAGAAGATTGGCTAGAGAATCTAACGCTAGAAGCAACACTTCGAATTCATTTAAAAGTAGATAGCGGTATGGGGCGTCTCGGTATTCGTACGACTGAAGAAGCACGGCGAATTGAAGCAACCAGTACTAATGATCACCAATTACAACTGGAAGGTATTTACACGCATTTTGCAACAGCCGACCAGCTAGAAACTAGTTATTTTGAACAACAACTAGCTAAGTTCCAAACAATTTTAACGAGTTTAAAAAATCGTCCAACGTATGTTCATACAGCCAATTCGGCTGCTTCCTTATTACAGCCACAAATCGGGTTTGATGCGATTCGCTTTGGT--------------TTACACAGTAAGTTATGATGTTGATGGAACGGTAATAAAAACAAAAGTAGAGGCAGGGACGCGAATAACTGCACCTAAACCTCCGACCAAACAAGGCTATGTTTTTAAAGGATGGTATACTGAAAAAAATGGTGGGCATGAGTGGAATTTTAATACGGATTATATGTCCGGAAATGATTTTACTTTGTACGCAGTATTTAAAGTGGAAACGACCGAAAAAGCAGTCAACTTAACCCGCTATGTCAAATATATTCGCGGGAATGCAGGCATCTACAAACTTCCACGAGAAGATAACTCGTTTAAACAAGGAACTCTAGCCTCGCACCGCTGTAAAGCTCTAACTGTTGATAAAGAAGCCCGAAATGGCGGGAAATTATGGTACAGGTTAAAAAATATTGGCTGGACTAAAGCGGAAAACCTTTCCTTAGACCAACTTCATCTATCCCATAATCAAATAAGTGACCTTAGTCCTTTAAAGGATCTAACTAAGTTAGAAGAGCTATCTGTGAATAGAAACAGACTGAAAAATTTAAACGGAATTCCAAGTGCTTGTTTATCTCGCTTGTTTTTAGATAACAACGAACTCAGAGATACTGACTCGCTTATTCATTTGAAAAATCTAGAAATCTTATCTATTCGTAATAATAAGCTAAAAAGTATTGTGATGCTTGGTTTTTTATCAAAACTAGAGGTATTAGATTTGCATGGTAATGAAATAACAAATACAGGTGGACTAACTAGATTGAAGAAAGTTAACTGGATAGATTTAACTGGTCAGAAATGTGTGAATGAACCAGTAAAATACCAACCAGAATTGTATATAACAAATACTGTCAAAGACCCAGATGG-------GAAACAAACACCCATTATTATGATAACCGCACGTGACTCTGTTATCGATCGTGTATCCGGACTGGATCACGGAGCAGATGATTACATCGTCAAACCTTTCGCTATTGAAGAATTACTTGCGCGCCTTCGCTCGCTATTGCGTCGGGTGGAAAATGCAGAACAATCTGCTAAACAAACAACGCTACAGTATCGTAATCTAATTGTTGAAAAGGAAAATCGCATTGTCAAACGCGACGAAGAAATCATTGACTTAACAAAACGAGAGTATGAACTTTTACTTACGTTAATGGAAAATGTTAATATCGTTCTTACGCGGGAAGTGTTACTCAATAAAGTATGGGGTTATGAAACAGAAGTAGAAACAAATGTAGTGGATGTGTACGTTCGTTACTTACGAAATAAAATTGATCATCCTGACGAAGAAAGTTATATTCAAACAGTTCGCGGGCAATTTCATAAAAAAGAACTTATTTTTAACCAATGGGATCCACAAGAATATTGTATTTTTCTATATGATGGTATCACAAAGCTCACGAGTATTAGCGAGAACGGGACCATCATGAATTTACAATACTACAAAGGGGCTTTCGTTATAATGTCTGGCTTTATTGATACAGAAACATCGGTTGGCTATTATAATTTAGAAGTCATTAGCGAGCAGGCTACCGCATACGTTATCAAAATAAACGAACTAAAAGAACTACTGAGCAAAAATCTTACGCACTTTTTCTATGTTTTCCAAACCCTACAAAAACAAGTTTCATACAGTCTAGCTAAATTTAATGATTTTTCGATTAACGGGAAGCTTGGCTCTATTTGCGGTCAACTTTTAATCCTGACCTATGTGTATGGTAAAGAAACTCCTGATGGCATCAAGATTACACTGGATAATTTAACAATGCAGGAGTTAGGATATT
>Finland1988
CATTTATTCCCGTTTATTAAAAGACAGAATTATTATGTTAGGATCTGCAATTGATGACAACGTGGCGAATTCCATCGTTTCTCAATTATTATTCTTAGATGCACAAGATCCTGAAAAAGATATTTTCCTGTACATCAATTCTCCAGGTGGAAGTATTTCAGCTGGTATGGCCATTTACGATACAATGAATTTCGTTAAAGCGGACGTACAAACAATCGGCATGGGTATGGCAGCTTCCATGGGCTCATTCTTACTAACAGCTGGTGCAAATGGCAAACGTTTTGCCTTGCCAAACGCTGAAATTATGATTCACCAACCACTTGGCGGTGCTCAAGGTCAAGCAACTGAAATCGAGATCGCTGCTCGCCACATTTTAAAAATCAAAGAACGTATGAATACGATTATGGCTGAGAAAACTGTGGCTCTTAGAGAAGCTGGATTTCAAGATGACTTTATTCTTGTGCTTGGTGCAACCAGAAAAGAAGATGCTAATCTGGCAGCCAAAAACCACATTTCACTTACTGTTTTTAGAGAAGATTGGCTAGAGAATCTAACGCTAGAAGCAACACTTCGAATTCATTTAAAAGTAGATAGCGGTATGGGGCGTCTCGGTATTCGTACGACTGAAGAAGCACGGCGAATTGAAGCAACCAGTACTAATGATCACCAATTACAACTGGAAGGTATTTACACGCATTTTGCAACAGCCGACCAGCTTGAAACTAGTTATTTCGAACAACAACTAGCTAAGTTCCAAACAATTTTAACGAGTTTAAAAAATCGTCCAACGTATGTTCATACAGCCAATTCGGCTGCTTCATTATTACAGCCACAAATCGGGTTTGATGCGATTCGCTTTGGT--------------TTACACAGTAAGTTATGATGTTGATGGAACGGTAATAAAAACAAAAGTAGAAGCAGGGACGCGGATAACTGCACCTAAACCTCCGACCAAACAAGGCTATGTTTTTAAAGGATGGTATACTGAAAAAAATGGTGGGCATGAGTGGAATTTTAATACGGATTATATGTCCGGAAATGATTTTACTTTGTACGCAGTATTTAAAGCGGAAACGACCGAAAAAGCAGTCAACTTAACCCGCTATGTCAAATATATTCGCGGGAATGCAGGCATCTACAAACTTCCACGAGAAGATAACTCGCTTAAACAAGGAACTCTAGCCTCGCACCGCTGTAAAGCTCTAACTGTTGATAGAGAAGCCCGAAATGGCGGAAAATTATGGTACAGGTTAAAAAATATTGGCTGGACTAAAGCGGAAAACCTTTCCTTAGACCAACTTCATCTATCCCATAATCAAATAAGTGACCTTAGTCCTTTAAAGGATCTAACTAAGTTAGAAGAGCTATCTGTGAATAGAAACAGACTGAAAAATTTAAACGGAATTCCAAGTGCTTGTTTATCTCGCTTGTTTTTAGATAACAACGAACTCAGAGATACTGATTCGCTTATTCATTTGAAAAATCTAGAAATCTTATCTATTCGTAATAATAAGCTAAAAAGTATTGTGATGCTTGGTTTTTTATCAAAACTAGAGGTATTAGATTTGCATGGTAATGAAATAACAAATACAGGTGGACTAACTAGATTGAAGAAAGTTAACTGGATAGATTTAACTGGTCAGAAATGTGTGAATGAACCAGTAAAATACCAACCAGAATTGTATATAACAAATACTGTCAAAGACCCAGATGG-------GAAACAAACACCCATTATTATGATAACCGCACGTGACTCTGTTATCGATCGTGTATCCGGACTGGATCACGGAGCAGATGATTACATCGTCAAACCTTTCGCTATTGAAGAATTACTTGCGCGCCTTCGCTCGCTATTGCGTCGGGTGGAAAATGCAGAACAATCTGCTAAACAAACAACGCTACAGTATCGTAATCTAATTGTTGAAAAGGAAAATCGCATTGTCAAACGCGACGAAGAAATCATTGACTTAACAAAACGAGAGTATGAACTTTTACTTACGTTAATGGAAAATGTTAATATCGTTCTTACGCGGGAAGTGTTACTCAATAAAGTATGGGGTTATGAAACAGAAGTAGAAACAAATGTAGTGGATGTGTACGTTCGTTACTTACGAAATAAAATTGATCATCCTGACGAAGAAAGTTATATTCAAACAGTTCGCGGGCAATTTCATAAAAAAGAACTTATTTTTAACCAATGGGATCCACAAGAATATTGTATTTTTCTATATGATGGTATCACAAAGCTCACGAGTATTAGCGAGAACGGGACCATCATGAATTTACAATACTACAAAGGGGCTTTCGTTATAATGTCTGGCTTTATTGATACAGAAACATCGGTTGGCTATTATAATTTAGAAGTCATTAGCGAGCAGGCTACCGCATACGTTATCAAAATAAACGAACTAAAAGAACTACTGAGCAAAAATCTTACGCACTTTTTCTATGTTTTCCAAACCCTACAAAAACAAGTTTCATACAGTCTAGCTAAATTTAATGATTTTTCGATTAACGGGAAGCTTGGCTCTATTTGCGGTCAACTTTTAATCCTGACCTATGTGTATGGTAAAGAAACTCCTGATGGCATCAAGATTACACTGGATAATTTAACAATGCAGGAGTTAGGATATT
>FSLJ1_194
CATTTATTCCCGTTTATTAAAAGACAGAATTATTATGTTAGGATCTGCAATTGATGATAACGTGGCGAATTCGATCGTTTCTCAATTACTCTTCTTAGATGCACAAGATCCTGAAAAAGATATTTTCCTATATATCAATTCACCAGGTGGAAGTATTTCAGCTGGTATGGCCATTTACGATACAATGAATTTCGTTAAAGCGGACGTACAAACTATCGGCATGGGTATGGCAGCTTCCATGGGCTCATTCTTACTAACAGCTGGTGCAAATGGCAAACGGTTTGCCTTGCCAAACGCTGAAATTATGATTCACCAACCACTTGGTGGCGCTCAAGGTCAAGCGACTGAAATCGAAATCGCTGCTCGCCACATTTTAAAAATCAAAGAACGTATGAATACGATTATGGCTGAGAAAACTGTGGCTCTTAGAGAAGCTGGGTTTCAAGATGACTTTATTCTTGTACTTGGCGCAACTAGAAAAGAAGATGCAAATTTAGCGGCCAAAAACCACATTTCCCTCACTGTTTTTAGAGAGGACTGGCTAGAGGACCTAACCTTAGAAGCGCCACTTCGCATTCATTTAAAAGTAGATAGCGGTATGGGGCGTCTTGGGATTCGTACAACCGACGAAGCAAGGCGAATCGAAACGACAATTGCTAAAGACAACCAACTACAACTAGAAGGTATCTACACGCATTTTGCAACAGCTGATCAACTTGAAACTAGTTATTTCGAACAACAATTAGCTAAGTTCCAAACCATTTTAACGAGTTTAAAAAATCGCCCAACGTATGTTCATACAGCCAATTCAGCTGCTTCATTATTACAGCCACAAATCGGGTTTGATGCGATTCGCTTTGGT--------------TTACACAGTAAGTTATGATGTTGATGGAACGGTAATAAAAACAAAAGTAGAGGCAGGGACGCGAATAACTGCACCTAAACCTCCGACTAAACAAGGCTATGTTTTTAAAGGCTGGTATACTGAAAAAAATGGTGGACATGAGTGGGATTTTAGTACGGATTATATGTCCGGAAACGATTTTACTTTGTACGCGATGTTTAAAGTGGAAACGACTGAAAAAGCGGTGAACTTAACACGCTATGTTAAATATATTCGCGGGAATGCGGGCATCTACAAACTTCCAAGAGAAGATAACTCACTTAAACAAGGAACGTTAGCCTCGCACCGCTGTAAAGCTCTAACTGTTGATAGAGAAGCCCGAAATGGCGGGAAATTATGGTACAGGTTAAAAAATATTGGCTGGACTAAAGCGGAAAACCTTTCCTTAGACCAACTTCATCTATCCCACAATCAAATAAGTGACCTTAGTCCTTTAAAGGATCTAACTAAATTAGAAGAGCTATCTATGAATAGAAATAGACTGAAAAATTTAAACGGAATTCCAAGTGCTTGTTTATCTCGTTTGTTTGTAGATAACAACGAACTCCGAGATACTGACTCGCTTATTCATTTGAAAAATCTAGAAATCTTATCTATTCGTAATAATAAGCTAAAAAGTATTGTGATGCTTGGCTTTTTATCTAAACTAGAGGTATTAGATTTGCATGGTAATGAAATAACAAATACAGGTGGACTAACTAGATTGAAGAAAGTTAACTGGATAGATTTAACTGGTCAGAAATGTGTGAATGAACCAGTAAGATACCAACCAGAATTGTATATAACAAATACTGTCAAAGACCCAGATGG-------GAAACAAACACCCATTATTATGATAACCGCACGTGACTCAGTTATCGATCGTGTATCCGGACTGGATCACGGAGCAGATGATTACATCGTCAAACCCTTCGCTATTGAAGAATTACTTGCGCGCCTTCGCTCGCTATTGCGTCGGGTGGAAAATGCAGAACAATCTGCTAAACAAACAACGCTACAGTATCGTAATCTAATTGTTGAAAAGGAAAATCGCATTGTCAAACGCGACGAAGAAATCATTGACTTAACAAAACGAGAGTATGAACTTTTACTTACGTTAATGGAAAATGTTAATATCGTTCTTACGCGGGAAGTGTTACTCAATAAAGTATGGGGTTATGAAACAGAAGTAGAAACAAATGTAGTGGATGTGTACGTTCGTTACTTACGAAATAAAATTGATCATCCTGACGAAGAAAGTTATATCCAAACAGTTCGCGGGCAATTTCATAAAAAAGAACTTATTTTTAACCAATGGGATCCACAAGAATATTGTATTTTCCTATATGATGGTATTACAAAGCTTACAAGTATTAGTGAGAACGGGACCATCATGAATTTACAATACTATAAAGGTGCTTTCGTTATAATGTCTGGCTTTATCGATACAGAAACATCGGTTGGCTATTATAATTTAGAAGTCATTAGCGAACAGGCTACCGCATACGTTATCAAAATAAACGAACTAAAAGAACTACTGAGCAAGAATCTTACGCACTTTTTCTATGTTTTCCAAACCCTACAAAAACAAGTTTCATACAGCCTAGCCAAATTTAATGATTTTTCGATTAACGGGAAGCTCGGCTCTATTTGCGGTCAACTTTTAATCCTGACCTATGTGTATGGTAAAGAAACTCCTGATGGCATCAAGATTACACTGGATAATTTAACAATGCAGGAGTTAGGCTATT
>H7858
CATTTATTCCCGTTTATTAAAAGACAGAATTATTATGTTAGGATCTGCAATTGATGATAACGTGGCGAATTCGATCGTTTCTCAATTACTCTTCTTAGATGCACAAGATCCTGAAAAAGATATTTTCCTATATATCAATTCACCAGGTGGAAGTATTTCAGCTGGTATGGCCATTTACGATACAATGAATTTCGTTAAAGCGGACGTACAAACTATCGGCATGGGTATGGCAGCTTCCATGGGCTCATTCTTACTAACAGCTGGTGCAAATGGCAAACGGTTTGCCTTGCCAAACGCTGAAATTATGATTCACCAACCACTTGGTGGCGCTCAAGGTCAAGCGACTGAAATCGAAATCGCTGCTCGCCACATTTTAAAAATCAAAGAACGTATGAATACGATTATGGCTGAGAAAACTGTGGCTCTTAGAGAAGCTGGGTTTCAAGATGACTTTATTCTTGTACTTGGCGCAACTAGAAAAGAAGATGCAAATTTAGCGGCCAAAAACCACATTTCCCTCACTGTTTTTAGAGAGGACTGGCTAGAGGAACTAACCTTAGAAGCGCCACTTCGCATTCATTTAAAAGTAGATAGCGGTATGGGGCGTCTTGGGATTCGTACAACCGACGAAGCAAGGCGAATCGAAACGACAATTGCTAAAGACAATCAACTACAACTAGAAGGTATCTACACGCATTTTGCGACAGCCGACCAACTTGAAACTAGTTATTTCGAACAACAATTAGCTAAGTTCCAAACCATTTTAACGAGTTTAAAAAATCGCCCAACGTATGTTCATACAGCCAATTCAGCTGCTTCATTATTACAGCCACAAATCGGGTTTGATGCGATTCGCTTTGGT--------------TTACACAGTAAGTTATGATGTTGATGGAACGGTAATAAAAACAAAAGTAGAGGCAGGGACGCGAATAACTGCACCTAAACCTCCGACCAAACAAGGCTATGTTTTTAAAGGCTGGTATACTGAAAAAAATGGTGGACATGAGTGGAATTTTAGTACGGATTATATGTCCGGAAACGATTTTACTTTGTACGCGATGTTTAAAGCGGAAACGACTGAAAAAGCAGTGAATTTAACACGCTATGTTAAATATATTCGCGGGAATGCGGGGATCTACAAACTTCCAAGAGAAGATAACTCGCTTAAACAAGGAACGCTAGCCTCGCACCGCTGTAAAGCTTTAACTGTTGATAGAGAAGCGCGAAATGGCGGTGAATTATGGTACAGGTTAAAAAATATTGGCTGGACCAAAGCTGAAAATCTTTCCTTAGACC-------------------------------------------------------------------------------------------------------CGGAATTCCAAGTGTTTGTTTATCTCGTTTGTTTGTAGATAACAACGAACTCCGAGATACTGACTCGCTTATTCATTTGAAAAATCTAGAAATCTTATCTATTCGTAATAATAAGCTAAAAAGTATTGTGATGCTTGGCTTTTTATCTAAACTAGAGGTATTAGATTTGCATGGTAATGAAATAACAAATACAGGTGGACTAACTAGATTGAAGAAAGTTAACTGGATAGATTTAACTGGTCAGAAATGTGTGAATGAACCAGTAAGATACCAACCAGAATTGTATATAACAAATACTGTCAAAGACCCAGATGG-------GAAACAAACACCCATTATTATGATAACCGCACGTGACTCAGTTATCGATCGTGTATCCGGACTGGATCACGGAGCAGATGATTACATCGTCAAACCCTTCGCTATTGAAGAATTACTTGCGCGCCTTCGCTCGCTATTGCGTCGGGTGGAAAATGCAGAACAATCTGCTAAACAAACAACGCTACAGTATCGTAATCTAATTGTTGAAAAGGAAAATCGCATTGTCAAACGCGACGAAGAAATCATTGACTTAACAAAACGAGAGTATGAACTTTTACTTACGTTAATGGAAAATGTTAATATCGTTCTTACGCGGGAAGTGTTACTCAATAAAGTATGGGGTTATGAAACAGAAGTAGAAACAAATGTAGTGGATGTGTACGTTCGTTACTTACGAAATAAAATTGATCATCCTGACGAAGAAAGTTATATCCAAACAGTTCGCGGGCAATTTCATAAAAAAGAACTTATTTTTAACCAATGGGATCCACAAGAATATTGTATTTTCCTATATGATGGTATTACAAAGCTTACAAGTATTAGTGAGAACGGGACCATCATGAATTTACAATACTATAAAGGTGCTTTCGTTATAATGTCTGGCTTTATCGATACAGAAACATCGGTTGGCTATTATAATTTAGAAGTCATTAGCGAACAGGCTACCGCATACGTTATCAAAATAAACGAACTAAAAGAACTACTGAGCAAGAATCTTACGCACTTTTTCTATGTTTTCCAAACCCTACAAAAACAAGTTTCATACAGCCTAGCCAAATTTAATGATTTTTCGATTAACGGGAAGCTCGGCTCTATTTGCGGTCAACTTTTAATCCTGACCTATGTGTATGGTAAAGAAACTCCTGATGGCATCAAGATTACACTGGATAATTTAACAATGCAGGAGTTAGGCTATT
>HPB2262
CATTTATTCCCGTTTATTAAAAGACAGAATTATTATGTTAGGATCTGCAATTGATGATAACGTGGCGAATTCGATCGTTTCTCAATTACTCTTCTTAGATGCACAAGATCCTGAAAAAGATATTTTCCTATATATCAATTCACCAGGTGGAAGTATTTCAGCTGGTATGGCCATTTACGATACAATGAATTTCGTTAAAGCGGACGTACAAACTATCGGCATGGGTATGGCAGCTTCCATGGGCTCATTCTTACTAACAGCTGGTGCAAATGGCAAACGGTTTGCCTTGCCAAACGCTGAAATTATGATTCACCAACCACTTGGTGGCGCTCAAGGTCAAGCGACTGAAATCGAAATCGCTGCTCGCCACATTTTAAAAATCAAAGAACGTATGAATACGATTATGGCTGAGAAAACTGTGGCTCTTAGAGAAGCTGGGTTTCAAGATGACTTTATTCTTGTACTTGGCGCAACTAGAAAAGAAGATGCAAATTTAGCGGCCAAAAACCACATTTCCCTCACTGTTTTTAGAGAGGACTGGCTAGAGGACCTAACCTTAGAAGCGCCACTTCGCATTCATTTAAAAGTAGATAGCGGTATGGGGCGTCTTGGGATTCGTACAACCGACGAAGCAAGGCGAATCGAAACGACAATTGCTAAAGACAACCAACTACAACTAGAAGGTATCTACACGCATTTTGCAACAGCTGATCAACTTGAAACTAGTTATTTCGAACAACAATTAGCTAAGTTCCAAACCATTTTAACGAGTTTAAAAAATCGCCCAACGTATGTTCATACAGCCAATTCAGCTGCTTCATTATTACAGCCACAAATCGGGTTTGATGCGATTCGCTTTGGT--------------TTACACAGTAAGTTATGATGTTGATGGAACGGTAATAAAAACAAAAGTAGAGGCAGGGACGCGAATAACTGCACCTAAACCTCCGACCAAACAAGGCTATGTTTTTAAAGGCTGGTATACTGAAAAAAATGGTGGACATGAGTGGAATTTTAGTACGGATTATATGTCCGGAAACGATTTTACTTTGTACGCGATTTTTAAAGCGGAAACGACTGAAAAAGCAGTGAATTTAACACGCTATGTTAAATATATTCGCGGGAATGCGGGGATCTACAAACTTCCAAGAGAAGATAACTCGCTTAAACAAGGAACGCTTGCCTCGCACCGCTGTAAAGCTTTAACTGTTGATAGAGAAGCGCGAAATGGCAGTGAATTATGGTACAGGTTAAAAAATATTGGCTGGACCAAAGCTGAAAATCTTTCCTTAGACCAACTTCATCTATCCCACAATCAAATAAGTGACCTTAGTCCTTTAAAGGATCTAACTAAATTAGAAGAGCTATCTGTGAATAGAAATAGACTGAAAAATTTAAACGGAATTCCAAGTGCTTGTTTATCTCGTTTGTTTGTAGATAACAACGAACTCCGAGATACTGACTCGCTTATTCATTTGAAAAATCTAGAAATCTTATCTATTCGTAATAATAAGCTAAAAAGTATTGTGATGCTTGGTTTTTTATCTAAACTAGAGGTATTAGATTTGCATGGTAATGAAATAACAAATACAGGTGGACTAACTAGATTGAAGAAAGTTAACTGGATAGATTTAACTGGTCAGAAATGTGTGAATGAACCAGTAAGATACCAACCAGAATTGTATATAACAAATACTGTCAAAGACCCAGATGG-------GAAACAAACACCCATTATTATGATAACCGCACGTGACTCTGTTATCGACCGTGTATCCGGACTGGATCACGGAGCAGATGATTACATCGTCAAACCCTTCGCTATTGAAGAATTACTTGCGCGCCTTCGCTCGCTATTGCGTCGGGTGGAAAATGCAGAACAATCTGCTAAACAAACAACGCTACAGTATCGTAATCTAATTGTTGAAAAGGAAAATCGCATTGTCAAACGCGACGAAGAAATCATTGACTTAACAAAACGAGAGTATGAACTTTTACTTACGTTAATGGAAAATGTTAATATCGTTCTTACGCGGGAAGTGTTACTCAATAAAGTATGGGGTTATGAAACAGAAGTAGAAACAAATGTAGTGGATGTGTACGTTCGTTACTTACGAAATAAAATTGATCATCCTGACGAAGAAAGTTATATCCAAACAGTTCGCGGGCAATTTCATAAAAAAGAACTTATTTTTAACCAATGGGATCCACAAGAATATTGTATTTTCCTATATGATGGTATTACAAAGCTTACAAGTATTAGTGAGAACGGGACCATCATGAATTTACAATACTATAAAGGTGCTTTCGTTATAATGTCTGGCTTTATCGATACAGAAACATCGGTTGGCTATTATAATTTAGAAGTCATTAGCGAACAGGCTACCGCATACGTTATCAAAATAAACGAACTAAAAGAACTACTGAGCAAGAATCTTACGCACTTTTTCTATGTTTTCCAAACCCTACAAAAACAAGTTTCATACAGCCTAGCCAAATTTAATGATTTTTCGATTAACGGGAAGCTCGGCTCTATTTGCGGTCAACTTTTAATCCTGACCTATGTGTATGGTAAAGAAACTCCTGATGGCATCAAGATTACACTGGATAATTTAACAATGCAGGAGTTAGGCTATT
>J1_101
CATTTATTCCCGTTTATTAAAAGACAGAATTATTATGTTAGGATCTGCAATTGATGACAACGTGGCGAATTCCATCGTTTCTCAATTATTATTCTTAGATGCACAAGATCCTGAAAAAGATATTTTCCTGTACATCAATTCTCCAGGTGGAAGTATTTCAGCTGGTATGGCCATTTACGATACAATGAATTTCGTTAAAGCGGACGTACAAACAATCGGCATGGGTATGGCAGCTTCCATGGGCTCATTCTTACTAACAGCTGGTGCAAATGGCAAACGTTTTGCCTTGCCAAACGCTGAAATTATGATTCACCAACCACTTGGCGGTGCTCAAGGTCAAGCAACTGAAATCGAGATCGCTGCTCGCCACATTTTAAAAATCAAAGAACGTATGAATACGATTATGGCTGAGAAAACTGTGGCTCTTAGAGAAGCTGGATTTCAAGATGACTTTATTCTTGTGCTTGGTGCAACCAGAAAAGAAGATGCTAATCTGGCAGCCAAAAACCACATTTCACTTACTGTTTTTAGAGAAGATTGGCTAGAGAATCTAACGCTAGAAGCAACACTTCGAATTCATTTAAAAGTAGATAGCGGTATGGGGCGTCTCGGTATTCGTACGACTGAAGAAGCACGGCGAATTGAAGCAACCAGTACTAATGATCACCAATTACAACTGGAAGGTATTTACACGCATTTTGCAACAGCCGACCAGCTAGAAACTAGTTATTTTGAACAACAACTAGCTAAGTTCCAAACAATTTTAACGAGTTTAAAAAATCGTCCAACGTATGTTCATACAGCCAATTCGGCTGCTTCCTTATTACAGCCACAAATCGGGTTTGATGCGATTCGCTTTGGTATATCGATGTATGTTTACACAGTAAGTTATGATGTTGATGGAACGGTAATAAAAACAAAAGTAGAGGCAGGGACGCGAATAACTGCACCTAAACCTCCGACCAAACAAGGCTATGTTTTTAAAGGATGGTATACTGAAAAAAATGGTGGGCATGAGTGGAATTTTAATACGGATTATATGTCCGGAAATGATTTTACTTTGTACGCAGTATTTAAAGTGGAAACGACCGAAAAAGCAGTCAACTTAACCCGCTATGTCAAATATATTCGCGGGAATGCAGGCATCTACAAACTTCCACGAGAAGATAACTCGTTTAAACAAGGAACTCTAGCCTCGCACCGCTGTAAAGCTCTAACTGTTGATAAAGAAGCCCGAAATGGCGGGAAATTATGGTACAGGTTAAAAAATATTGGCTGGACTAAAGCGGAAAACCTTTCCTTAGACCAACTTCATCTATCCCATAATCAAATAAGTGACCTTAGTCCTTTAAAGGATCTAACTAAGTTAGAAGAGCTATCTGTGAATAGAAACAGACTGAAAAATTTAAACGGAATTCCAAGTGCTTGTTTATCTCGCTTGTTTTTAGATAACAACGAACTCAGAGATACTGACTCGCTTATTCATTTGAAAAATCTAGAAATCTTATCTATTCGTAATAATAAGCTAAAAAGTATTGTGATGCTTGGTTTTTTATCAAAACTAGAGGTATTAGATTTGCATGGTAATGAAATAACAAATACAGGTGGACTAACTAGATTGAAGAAAGTTAACTGGATAGATTTAACTGGTCAGAAATGTGTGAATGAACCAGTAAAATACCAACCAGAATTGTATATAACAAATACTGTCAAAGACCCAGATGG-------GAAACAAACACCCATTATTATGATAACCGCACGTGACTCTGTTATCGATCGTGTATCCGGACTGGATCACGGAGCAGATGATTACATCGTCAAACCTTTCGCTATTGAAGAATTACTTGCGCGCCTTCGCTCGCTATTGCGTCGGGTGGAAAATGCAGAACAATCTGCTAAACAAACAACGCTACAGTATCGTAATCTAATTGTTGAAAAGGAAAATCGCATTGTCAAACGCGACGAAGAAATCATTGACTTAACAAAACGAGAGTATGAACTTTTACTTACGTTAATGGAAAATGTTAATATCGTTCTTACGCGGGAAGTGTTACTCAATAAAGTATGGGGTTATGAAACAGAAGTAGAAACAAATGTAGTGGATGTGTACGTTCGTTACTTACGAAATAAAATTGATCATCCTGACGAAGAAAGTTATATTCAAACAGTTCGCGGGCAATTTCATAAAAAAGAACTTATTTTTAACCAATGGGATCCACAAGAATATTGTATTTTTCTATATGATGGTATCACAAAGCTCACGAGTATTAGCGAGAACGGGACCATCATGAATTTACAATACTACAAAGGGGCTTTCGTTATAATGTCTGGCTTTATTGATACAGAAACATCGGTTGGCTATTATAATTTAGAAGTCATTAGCGAGCAGGCTACCGCATACGTTATCAAAATAAACGAACTAAAAGAACTACTGAGCAAAAATCTTACGCACTTTTTCTATGTTTTCCAAACCCTACAAAAACAAGTTTCATACAGTCTAGCTAAATTTAATGATTTTTCGATTAACGGGAAGCTTGGCTCTATTTGCGGTCAACTTTTAATCCTGACCTATGTGTATGGTAAAGAAACTCCTGATGGCATCAAGATTACACTGGATAATTTAACAATGCAGGAGTTAGGATATT
>J1_108
CATTTATTCCCGTTTATTAAAAGACAGAATTATTATGTTAGGATCTGCAATTGATGATAACGTGGCGAATTCGATCGTTTCTCAATTACTCTTCTTAGATGCACAAGATCCTGAAAAAGATATTTTCCTATATATCAATTCACCAGGTGGAAGTATTTCAGCTGGTATGGCCATTTACGATACAATGAATTTCGTTAAAGCGGACGTACAAACTATCGGCATGGGTATGGCAGCTTCCATGGGCTCATTCTTACTAACAGCTGGTGCAAATGGCAAACGGTTTGCCTTGCCAAACGCTGAAATTATGATTCACCAACCACTTGGTGGCGCTCAAGGTCAAGCGACTGAAATCGAAATCGCTGCTCGCCACATTTTAAAAATCAAAGAACGTATGAATACGATTATGGCTGAGAAAACTG-GGCTCTTAGAGAAGCTGGGTTTCAAGATGACTTTATTCTTGTACTTGGCGCAACTAGAAAAGAAGATGCAAATTTAGCGGCCAAAAACCACATTTCCCTCACTGTTTTTAGAGAGGACTGGCTAGAGGAACTAACCTTAGAAGCGCCACTTCGCATTCATTTAAAAGTAGATAGCGGTATGGGGCGTCTTGGGATTCGTACAACCGACGAAGCAAGGCGAATCGAAACGACAATTGCTAAAGACAATCAACTACAACTAGAAGGTATCTACACGCATTTTGCGACAGCCGACCAACTTGAAACTAGTTATTTCGAACAACAATTAGCTAAGTTCCAAACCATTTTAACGAGTTTAAAAAATCGCCCAACGTATGTTCATACAGCCAATTCAGCTGCTTCATTATTACAGCCACAAATCGGGTTTGATGCGATTCGCTTTGGTATATCGATGTAT-TT-ACACAGTAAGTTATGATGTTGATGGAACGGTAATAAAAACAAAAGTAGAGGCAGGGACGCGAATAACTGCACCTAAACCTCCGACCAAACAAGGCTATGTTTTTAAAGGCTGGTATACTGAAAAAAATGGTGGACATGAGTGGAATTTTAGTACGGATTATATGTCCGGAAACGATTTTACTTTGTACGCGATGTTTAAAGCGGAAACGACTGAAAAAGCAGTGAATTTAACACGCTATGTTAAATATATTCGCGGGAATGCGGGGATCTACAAACTTCCAAGAGAAGATAACTCGCTTAAACAAGGAACGCTAGCCTCGCACCGCTGTAAAGCTTTAACTGTTGATAGAGAAGCGCGAAATGGCGGTGAATTATGGTACAGGTTAAAAAATATTGGCTGGACCAAAGCTGAAAATCTTTCCTTA----AACTTCATCTATCCCACAATCAAATAAGTGACCTTAGTCCTTTAAAGGATCTAACTAAATTAGAAGAGCTATCTGTGAATAGAAATAGACTGAAAAATTTAAACGGAATTCCAAGTGCTTGTTTATCTCGTTTGTTTGTAGATAACAACGAACTCCGAGATACTGACTCGCTTATTCATTTGAAAAATCTAGAAATCTTATCTATTCGTAATAATAAGCTAAAAAGTATTGTGATGCTTGGTTTTTTATCTAAACTAGAGGTATTAGATTTGCATGGTAATGAAATAACAAATACAGGTGGACTAACTAGATTGAAGAAAGTTAACTGGATAGATTTAACTGGTCAGAAATGTGTGAATGAACCAGTAAGATACCAACCAGAATTGTATATAACAAATACTGTCAAAGACCCAGATGG-------GAAACAAACACCCATTATTATGATAACCGCACGTGACTCTGTTATCGACCGTGTATCCGGACTGGATCACGGAGCAGATGATTACATCGTCAAACCCTTCGCTATTGAAGAATTACTTGCGCGCCTTCGCTCGCTATTGCGTCGGGTGGAAAATGCAGAACAATCTGCTAAACAAACAACGCTACAGTATCGTAATCTAATTGTTGAAAAGGAAAATCGCATTGTCAAACGCGACGAAGAAATCATTGACTTAACAAAACGAGAGTATGAACTTTTACTTACGTTAATGGAAAATGTTAATATCGTTCTTACGCGGGAAGTGTTACTCAATAAAGTATGGGGTTATGAAACAGAAGTAGAAACAAATGTAGTGGATGTGTACGTTCGTTACTTACGAAATAAAATTGATCATCCTGACGAAGAAAGTTATATCCAAACAGTTCGCGGGCAATTTCATAAAAAAGAACTTATTTTTAACCAATGGGATCCACAAGAATATTGTATTTTCCTATATGATGGTATTACAAAGCTTACAAGTATTAGCGAGAACGGGACCATCATGAATTTACAATACTATAAAGGTGCTTTCGTTATAATGTCTGGCTTTATCGATACAGAAACATCGGTTGGCTATTATAATTTAGAAGTCATTAGCGAACAGGCTACCGCATACGTTATCAAAATAAACGAACTAAAAGAACTACTGAGCAAGAATCTTACGCACTTTTTCTATGTTTTCCAAACCCTACAAAAACAAGTTTCATACAGCCTAGCCAAATTTAATGATTTTTCGATTAACGGGAAGCTCGGCTCTATTTGCGGTCAACTTTTAATCCTGACCTATGTGTATGGTAAAGAAACTCCTGATGGCATCAAGATTACACTGGATAATTTAACAATGCAGGAGTTAGGCTATT
>J1_110
CATTTATTCCCGTTTATTAAAAGACAGAATTATTATGTTAGGATCTGCAATTGATGATAACGTGGCGAATTCGATCGTTTCTCAATTACTCTTCTTAGATGCACAAGATCCTGAAAAAGATATTTTCCTATATATCAATTCACCAGGTGGAAGTATTTCAGCTGGTATGGCCATTTACGATACAATGAATTTCGTTAAAGCGGACGTACAAACTATCGGCATGGGTATGGCAGCTTCCATGGGCTCATTCTTACTAACAGCTGGTGCAAATGGCAAACGGTTTGCCTTGCCAAACGCTGAAATTATGATTCACCAACCACTTGGTGGCGCTCAAGGTCAAGCGACTGAAATCGAAATCGCTGCTCGCCACATTTTAAAAATCAAAGAACGTATGAATACGATTATGGCTGAGAAAACTGTGGCTCTTAGAGAAGCTGGGTTTCAAGATGACTTTATTCTTGTACTTGGCGCAACTAGAAAAGAAGATGCAAATTTAGCGGCCAAAAACCACATTTCCCTCACTGTTTTTAGAGAGGACTGGCTAGAGGAACTAACCTTAGAAGCGCCACTTCGCATTCATTTAAAAGTAGATAGCGGTATGGGGCGTCTTGGGATTCGTACAACCGACGAAGCAAGGCGAATCGAAACGACAATTGCTAAAGACAATCAACTACAACTAGAAGGTATCTACACGCATTTTGCGACAGCCGACCAACTTGAAACTAGTTATTTCGAACAACAATTAGCTAAGTTCCAAACCATTTTAACGAGTTTAAAAAATCGCCCAACGTATGTTCATACAGCCAATTCAGCTGCTTCATTATTACAGCCACAAATCGGGTTTGATGCGATTCGCTTTGGTATATCGATGTATGTTTACACAGTAAGTTATGATGTTGATGGAACGGTAATAAAAACAAAAGTAGAGGCAGGGACGCGAATAACTGCACCTAAACCTCCGACCAAACAAGGCTATGTTTTTAAAGGCTGGTATACTGAAAAAAATGGTGGACATGAGTGGAATTTTAGTACGGATTATATGTCCGGAAACGATTTTACTTTGTACGCGATGTTTAAAGCGGAAACGACTGAAAAAGCAGTGAATTTAACACGCTATGTTAAATATATTCGCGGGAATGCGGGGATCTACAAACTTCCAAGAGAAGATAACTCGCTTAAACAAGGAACGCTAGCCTCGCACCGCTGTAAAGCTTTAACTGTTGATAGAGAAGCGCGAAATGGCGGTGAATTATGGTACAGGTTAAAAAATATTGGCTGGACCAAAGCTGAAAATCTTTCCTTAGACCAACTTCATCTATCCCACAATCAAATAAGTGACCTTAGTCCTTTAAAGGATCTAACTAAATTAGAAGAGCTATCTGTGAATAGAAATAGACTGAAAAATTTAAACGGAATTCCAAGTGCTTGTTTATCTCGTTTGTTTGTAGATAACAACGAACTCCGAGATACTGACTCGCTTATTCATTTGAAAAATCTAGAAATCTTATCTATTCGTAATAATAAGCTAAAAAGTATTGTGATGCTTGGTTTTTTATCTAAACTAGAGGTATTAGATTTGCATGGTAATGAAATAACAAATACAGGTGGACTAACTAGATTGAAGAAAGTTAACTGGATAGATTTAACTGGTCAGAAATGTGTGAATGAACCAGTAAGATACCAACCAGAATTGTATATAACAAATACTGTCAAAGACCCAGATGGAAGATGGGAAACAAACACCCATTATTATGATAACCGCACGTGACTCTGTTATCGACCGTGTATCCGGACTGGATCACGGAGCAGATGATTACATCGTCAAACCCTTCGCTATTGAAGAATTACTTGCGCGCCTTCGCTCGCTATTGCGTCGGGTGGAAAATGCAGAACAATCTGCTAAACAAACAACGCTACAGTATCGTAATCTAATTGTTGAAAAGGAAAATCGCATTGTCAAACGCGACGAAGAAATCATTGACTTAACAAAACGAGAGTATGAACTTTTACTTACGTTAATGGAAAATGTTAATATCGTTCTTACGCGGGAAGTGTTACTCAATAAAGTATGGGGTTATGAAACAGAAGTAGAAACAAATGTAGTGGATGTGTACGTTCGTTACTTACGAAATAAAATTGATCATCCTGACGAAGAAAGTTATATCCAAACAGTTCGCGGGCAATTTCATAAAAAAGAACTTATTTTTAACCAATGGGATCCACAAGAATATTGTATTTTCCTATATGATGGTATTACAAAGCTTACAAGTATTAGCGAGAACGGGACCATCATGAATTTACAATACTATAAAGGTGCTTTCGTTATAATGTCTGGCTTTATCGATACAGAAACATCGGTTGGCTATTATAATTTAGAAGTCATTAGCGAACAGGCTACCGCATACGTTATCAAAATAAACGAACTAAAAGAACTACTGAGCAAGAATCTTACGCACTTTTTCTATGTTTTCCAAACCCTACAAAAACAAGTTTCATACAGCCTAGCCAAATTTAATGATTTTTCGATTAACGGGAAGCTCGGCTCTATTTGCGGTCAACTTTTAATCCTGACCTATGTGTATGGTAAAGAAACTCCTGATGGCATCAAGATTACACTGGATAATTTAACAATGCAGGAGTTAGGATATT
>J1_116
CATTTATTCCCGTTTATTAAAAGACAGAATTATTATGTTAGGATCTGCAATTGATGATAACGTGGCGAATTCGATCGTTTCTCAATTACTCTTCTTAGATGCACAAGATCCTGAAAAAGATATTTTCCTATATATCAATTCACCAGGTGGAAGTATTTCAGCTGGTATGGCCATTTACGATACAATGAATTTCGTTAAAGCGGACGTACAAACTATCGGCATGGGTATGGCAGCTTCCATGGGCTCATTCTTACTAACAGCTGGTGCAAATGGCAAACGGTTTGCCTTGCCAAACGCTGAAATTATGATTCACCAACCACTTGGTGGCGCTCAAGGTCAAGCGACTGAAATCGAAATCGCTGCTCGCCACATTTTAAAAATCAAAGAACGTATGAATACGATTATGGCTGAGAAAACT--GGCTCTTAGAGAAGCTGGGTTTCAAGATGACTTTATTCTTGTACTTGGCGCAACTAGAAAAGAAGATGCAAATTTAGCGGCCAAAAACCACATTTCCCTCACTGTTTTTAGAGAGGACTGGCTAGAGGACCTAACCTTAGAAGCGCCACTTCGCATTCATTTAAAAGTAGATAGCGGTATGGGGCGTCTTGGGATTCGTACAACCGACGAAGCAAGGCGAATCGAAACGACAATTGCTAAAGACAACCAACTACAACTAGAAGGTATCTACACGCATTTTGCAACAGCTGATCAACTTGAAACTAGTTATTTCGAACAACAATTAGCTAAGTTCCAAACCATTTTAACGAGTTTAAAAAATCGCCCAACGTATGTTCATACAGCCAATTCAGCTGCTTCATTATTACAGCCACAAATCGGGTTTGATGCGATTCGCTTTGGTATATCGATGTATGTTTACACAGTAAGTTATGATGTTGATGGAACGGTAATAAAAACAAAAGTAGAGGCAGGGACGCGAATAACTGCACCTAAACCTCCGACCAAACAAGGCTATGTTTTTAAAGGCTGGTATACTGAAAAAAATGGTGGACATGAGTGGAATTTTAGTACGGATTATATGTCCGGAAACGATTTTACTTTGTACGCGATTTTTAAAGCGGAAACGACTGAAAAAGCAGTGAATTTAACACGCTATGTTAAATATATTCGCGGGAATGCGGGGATCTACAAACTTCCAAGAGAAGATAACTCGCTTAAACAAGGAACGCTTGCCTCGCACCGCTGTAAAGCTTTAACTGTTGATAGAGAAGCGCGAAATGGCAGTGAATTATGGTACAGGTTAAAAAATATTGGCTGGACCAAAGCTGAAAATCTTTCCTTAGACCAACTTCATCTATCCCACAATCAAATAAGTGACCTTAGTCCTTTAAAGGATCTAACTAAATTAGAAGAGCTATCTGTGAATAGAAATAGACTGAAAAATTTAAACGGAATTCCAAGTGCTTGTTTATCTCGTTTGTTTGTAGATAACAACGAACTCCGAGATACTGACTCGCTTATTCATTTGAAAAATCTAGAAATCTTATCTATTCGTAATAATAAGCTAAAAAGTATTGTGATGCTTGGTTTTTTATCTAAACTAGAGGTATTAGATTTGCATGGTAATGAAATAACAAATACAGGTGGACTAACTAGATTGAAGAAAGTTAACTGGATAGATTTAACTGGTCAGAAATGTGTGAATGAACCAGTAAGATACCAACCAGAATTGTATATAACAAATACTGTCAAAGACCCAGATGG-------GAAACAAACACCCATTATTATGATAACCGCACGTGACTCTGTTATCGACCGTGTATCCGGACTGGATCACGGAGCAGATGATTACATCGTCAAACCCTTCGCTATTGAAGAATTACTTGCGCGCCTTCGCTCGCTATTGCGTCGGGTGGAAAATGCAGAACAATCTGCTAAACAAACAACGCTACAGTATCGTAATCTAATTGTTGAAAAGGAAAATCGCATTGTCAAACGCGACGAAGAAATCATTGACTTAACAAAACGAGAGTATGAACTTTTACTTACGTTAATGGAAAATGTTAATATCGTTCTTACGCGGGAAGTGTTACTCAATAAAGTATGGGGTTATGAAACAGAAGTAGAAACAAATGTAGTGGATGTGTACGTTCGTTACTTACGAAATAAAATTGATCATCCTGACGAAGAAAGTTATATCCAAACAGTTCGCGGGCAATTTCATAAAAAAGAACTTATTTTTAACCAATGGGATCCACAAGAATATTGTATTTTCCTATATGATGGTATTACAAAGCTTACAAGTATTAGTGAGAACGGGACCATCATGAATTTACAATACTATAAAGGTGCTTTCGTTATAATGTCTGGCTTTATCGATACAGAAACATCGGTTGGCTATTATAATTTAGAAGTCATTAGCGAACAGGCTACCGCATACGTTATCAAAATAAACGAACTAAAAGAACTACTGAGCAAGAATCTTACGCACTTTTTCTATGTTTTCCAAACCCTACAAAAACAAGTTTCATACAGCCTAGCCAAATTTAATGATTTTTCGATTAACGGGAAGCTCGGCTCTATTTGCGGTCAACTTTTAATCCTGACCTATGTGTATGGTAAAGAAACTCCTGATGGCATCAAGATTACACTGGATAATTTAACAATGCAGGAGTTAGGATATT
>J1_119
CATTTATTCCCGTTTATTAAAAGACAGAATTATTATGTTAGGATCTGCAATTGATGATAACGTGGCGAATTCGATCGTTTCTCAATTACTCTTCTTAGATGCACAAGATCCTGAAAAAGATATTTTCCTATATATCAATTCACCAGGTGGAAGTATTTCAGCTGGTATGGCCATTTACGATACAATGAATTTCGTTAAAGCGGACGTACAAACTATCGGCATGGGTATGGCAGCTTCCATGGGCTCATTCTTACTAACAGCTGGTGCAAATGGCAAACGGTTTGCCTTGCCAAACGCTGAAATTATGATTCACCAACCACTTGGTGGCGCTCAAGGTCAAGCGACTGAAATCGAAATCGCTGCTCGCCACATTTTAAAAATCAAAGAACGTATGAATACGATTATGGCTGAGAAAACTGTGGCTCTTAGAGAAGCTGGGTTTCAAGATGACTTTATTCTTGTACTTGGCGCAACTAGAAAAGAAGATGCAAATTTAGCGGCCAAAAACCACATTTCCCTCACTGTTTTTAGAGAGGACTGGCTAGAGGAACTAACCTTAGAAGCGCCACTTCGCATTCATTTAAAAGTAGATAGCGGTATGGGGCGTCTTGGGATTCGTACAACCGACGAAGCAAGGCGAATCGAAACGACAATTGCTAAAGACAATCAACTACAACTAGAAGGTATCTACACGCATTTTGCGACAGCCGACCAACTTGAAACTAGTTATTTCGAACAACAATTAGCTAAGTTCCAAACCATTTTAACGAGTTTAAAAAATCGCCCAACGTATGTTCATACAGCCAATTCAGCTGCTTCATTATTACAGCCACAAATCGGGTTTGATGCGATTCGCTTTGGTATATCGATGTAT-TTTACACAGTAAGTTATGATGTTGATGGAACGGTAATAAAAACAAAAGTAGAGGCAGGGACGCGAATAACTGCACCTAAACCTCCGACCAAACAAGGCTATGTTTTTAAAGGCTGGTATACTGAAAAAAATGGTGGACATGAGTGGAATTTTAGTACGGATTATATGTCCGGAAACGATTTTACTTTGTACGCGATGTTTAAAGCGGAAACGACTGAAAAAGCAGTGAATTTAACACGCTATGTTAAATATATTCGCGGGAATGCGGGGATCTACAAACTTCCAAGAGAAGATAACTCGCTTAAACAAGGAACGCTAGCCTCGCACCGCTGTAAAGCTTTAACTGTTGATAGAGAAGCGCGAAATGGCGGTGAATTATGGTACAGGTTAAAAAATATTGGCTGGACCAAAGCTGAAAATCTTTCCTTA----AACTTCATCTATCCCACAATCAAATAAGTGACCTTAGTCCTTTAAAGGATCTAACTAAATTAGAAGAGCTATCTGTGAATAGAAATAGACTGAAAAATTTAAACGGAATTCCAAGTGCTTGTTTATCTCGTTTGTTTGTAGATAACAACGAACTCCGAGATACTGACTCGCTTATTCATTTGAAAAATCTAGAAATCTTATCTATTCGTAATAATAAGCTAAAAAGTATTGTGATGCTTGGTTTTTTATCTAAACTAGAGGTATTAGATTTGCATGGTAATGAAATAACAAATACAGGTGGACTAACTAGATTGAAGAAAGTTAACTGGATAGATTTAACTGGTCAGAAATGTGTGAATGAACCAGTAAGATACCAACCAGAATTGTATATAACAAATACTGTCAAAGACCCAGATGG-------GAAACAAACACCCATTATTATGATAACCGCACGTGACTCTGTTATCGACCGTGTATCCGGACTGGATCACGGAGCAGATGATTACATCGTCAAACCCTTCGCTATTGAAGAATTACTTGCGCGCCTTCGCTCGCTATTGCGTCGGGTGGAAAATGCAGAACAATCTGCTAAACAAACAACGCTACAGTATCGTAATCTAATTGTTGAAAAGGAAAATCGCATTGTCAAACGCGACGAAGAAATCATTGACTTAACAAAACGAGAGTATGAACTTTTACTTACGTTAATGGAAAATGTTAATATCGTTCTTACGCGGGAAGTGTTACTCAATAAAGTATGGGGTTATGAAACAGAAGTAGAAACAAATGTAGTGGATGTGTACGTTCGTTACTTACGAAATAAAATTGATCATCCTGACGAAGAAAGTTATATCCAAACAGTTCGCGGGCAATTTCATAAAAAAGAACTTATTTTTAACCAATGGGATCCACAAGAATATTGTATTTTCCTATATGATGGTATTACAAAGCTTACAAGTATTAGCGAGAACGGGACCATCATGAATTTACAATACTATAAAGGTGCTTTCGTTATAATGTCTGGCTTTATCGATACAGAAACATCGGTTGGCTATTATAATTTAGAAGTCATTAGCGAACAGGCTACCGCATACGTTATCAAAATAAACGAACTAAAAGAACTACTGAGCAAGAATCTTACGCACTTTTTCTATGTTTTCCAAACCCTACAAAAACAAGTTTCATACAGCCTAGCCAAATTTAATGATTTTTCGATTAACGGGAAGCTCGGCTCTATTTGCGGTCAACTTTTAATCCTGACCTATGTGTATGGTAAAGAAACTCCTGATGGCATCAAGATTACACTGGATAATTTAACAATGCAGGAGTTAGGATATT
>J1_220
CATTTATTCCCGTTTATTAAAAGACAGAATTATTATGTTAGGATCTGCAATTGATGATAACGTGGCGAATTCGATCGTTTCTCAATTACTCTTCTTAGATGCACAAGATCCTGAAAAAGATATTTTCCTATATATCAATTCACCAGGTGGAAGTATTTCAGCTGGTATGGCCATTTACGATACAATGAATTTCGTTAAAGCGGACGTACAAACTATCGGCATGGGTATGGCAGCTTCCATGGGCTCATTCTTACTAACAGCTGGTGCAAATGGCAAACGGTTTGCCTTGCCAAACGCTGAAATTATGATTCACCAACCACTTGGTGGCGCTCAAGGTCAAGCGACTGAAATCGAAATCGCTGCTCGCCACATTTTAAAAATCAAAGAACGTATGAATACGATTATGGCTGAGAAAACTGTGGCTCTTAGAGAAGCTGGGTTTCAAGATGACTTTATTCTTGTACTTGGCGCAACTAGAAAAGAAGATGCAAATTTAGCGGCCAAAAACCACATTTCCCTCACTGTTTTTAGAGAGGACTGGCTAGAGGACCTAACCTTAGAAGCGCCACTTCGCATTCATTTAAAAGTAGATAGCGGTATGGGGCGTCTTGGGATTCGTACAACCGACGAAGCAAGGCGAATCGAAACGACAATTGCTAAAGACAACCAACTACAACTAGAAGGTATCTACACGCATTTTGCAACAGCTGATCAACTTGAAACTAGTTATTTCGAACAACAATTAGCTAAGTTCCAAACCATTTTAACGAGTTTAAAAAATCGCCCAACGTATGTTCATACAGCCAATTCAGCTGCTTCATTATTACAGCCACAAATCGGGTTTGATGCGATTCGCTTTGGT--------------TTACACAGTAAGTTATGATGTTGATGGAACGGTAATAAAAACAAAAGTAGAGGCAGGGACGCGAATAACTGCACCTAAACCTCCGACCAAACAAGGCTATGTTTTTAAAGGCTGGTATACTGAAAAAAATGGTGGACATGAGTGGAATTTTAGTACGGATTATATGTCCGGAAACGATTTTACTTTGTACGCGATTTTTAAAGCGGAAACGACTGAAAAAGCAGTGAATTTAACACGCTATGTTAAATATATTCGCGGGAATGCGGGGATCTACAAACTTCCAAGAGAAGATAACTCGCTTAAACAAGGAACGCTTGCCTCGCACCGCTGTAAAGCTTTAACTGTTGATAGAGAAGCGCGAAATGGCAGTGAATTATGGTACAGGTTAAAAAATATTGGCTGGACCAAAGCTGAAAATCTTTCCTTAGACCAACTTCATCTATCCCACAATCAAATAAGTGACCTTAGTCCTTTAAAGGATCTAACTAAATTAGAAGAGCTATCTGTGAATAGAAATAGACTGAAAAATTTAAACGGAATTCCAAGTGCTTGTTTATCTCGTTTGTTTGTAGATAACAACGAACTCCGAGATACTGACTCGCTTATTCATTTGAAAAATCTAGAAATCTTATCTATTCGTAATAATAAGCTAAAAAGTATTGTGATGCTTGGTTTTTTATCTAAACTAGAGGTATTAGATTTGCATGGTAATGAAATAACAAATACAGGTGGACTAACTAGATTGAAGAAAGTTAACTGGATAGATTTAACTGGTCAGAAATGTGTGAATGAACCAGTAAGATACCAACCAGAATTGTATATAACAAATACTGTCAAAGACCCAGATGG-------GAAACAAACACCCATTATTATGATAACCGCACGTGACTCTGTTATCGACCGTGTATCCGGACTGGATCACGGAGCAGATGATTACATCGTCAAACCCTTCGCTATTGAAGAATTACTTGCGCGCCTTCGCTCGCTATTGCGTCGGGTGGAAAATGCAGAACAATCTGCTAAACAAACAACGCTACAGTATCGTAATCTAATTGTTGAAAAGGAAAATCGCATTGTCAAACGCGACGAAGAAATCATTGACTTAACAAAACGAGAGTATGAACTTTTACTTACGTTAATGGAAAATGTTAATATCGTTCTTACGCGGGAAGTGTTACTCAATAAAGTATGGGGTTATGAAACAGAAGTAGAAACAAATGTAGTGGATGTGTACGTTCGTTACTTACGAAATAAAATTGATCATCCTGACGAAGAAAGTTATATCCAAACAGTTCGCGGGCAATTTCATAAAAAAGAACTTATTTTTAACCAATGGGATCCACAAGAATATTGTATTTTCCTATATGATGGTATTACAAAGCTTACAAGTATTAGTGAGAACGGGACCATCATGAATTTACAATACTATAAAGGTGCTTTCGTTATAATGTCTGGCTTTATCGATACAGAAACATCGGTTGGCTATTATAATTTAGAAGTCATTAGCGAACAGGCTACCGCATACGTTATCAAAATAAACGAACTAAAAGAACTACTGAGCAAGAATCTTACGCACTTTTTCTATGTTTTCCAAACCCTACAAAAACAAGTTTCATACAGCCTAGCCAAATTTAATGATTTTTCGATTAACGGGAAGCTCGGCTCTATTTGCGGTCAACTTTTAATCCTGACCTATGTGTATGGTAAAGAAACTCCTGATGGCATCAAGATTACACTGGATAATTTAACAATGCAGGAGTTAGGCTATT
>J1776
CATTTATTCCCGTTTATTAAAAGACAGAATTATTATGTTAGGATCTGCAATTGATGATAACGTGGCGAATTCGATCGTTTCTCAATTACTCTTCTTAGATGCACAAGATCCTGAAAAAGATATTTTCCTATATATCAATTCACCAGGTGGAAGTATTTCAGCTGGTATGGCCATTTACGATACAATGAATTTCGTTAAAGCGGACGTACAAACTATCGGCATGGGTATGGCAGCTTCCATGGGCTCATTCTTACTAACAGCTGGTGCAAATGGCAAACGGTTTGCCTTGCCAAACGCTGAAATTATGATTCACCAACCACTTGGTGGCGCTCAAGGTCAAGCGACTGAAATCGAAATCGCTGCTCGCCACATTTTAAAAATCAAAGAACGTATGAATACGATTATGGCTGAGAAAACTGTGGCTCTTAGAGAAGCTGGGTTTCAAGATGACTTTATTCTTGTACTTGGCGCAACTAGAAAAGAAGATGCAAATTTAGCGGCCAAAAACCACATTTCCCTCACTGTTTTTAGAGAGGACTGGCTAGAGGAACTAACCTTAGAAGCGCCACTTCGCATTCATTTAAAAGTAGATAGCGGTATGGGGCGTCTTGGGATTCGTACAACCGACGAAGCAAGGCGAATCGAAACGACAATTGCTAAAGACAATCAACTACAACTAGAAGGTATCTACACGCATTTTGCGACAGCCGACCAACTTGAAACTAGTTATTTCGAACAACAATTAGCTAAGTTCCAAACCATTTTAACGAGTTTAAAAAATCGCCCAACGTATGTTCATACAGCCAATTCAGCTGCTTCATTATTACAGCCACAAATCGGGTTTGATGCGATTCGCTTTGGT--------------TTACACAGTAAGTTATGATGTTGATGGAACGGTAATAAAAACAAAAGTAGAGGCAGGGACGCGAATAACTGCACCTAAACCTCCGACCAAACAAGGCTATGTTTTTAAAGGCTGGTATACTGAAAAAAATGGTGGACATGAGTGGAATTTTAGTACGGATTATATGTCCGGAAACGATTTTACTTTGTACGCGATGTTTAAAGCGGAAACGACTGAAAAAGCAGTGAATTTAACACGCTATGTTAAATATATTCGCGGGAATGCGGGGATCTACAAACTTCCAAGAGAAGATAACTCGCTTAAACAAGGAACGCTAGCCTCGCACCGCTGTAAAGCTTTAACTGTTGATAGAGAAGCGCGAAATGGCGGTGAATTATGGTACAGGTTAAAAAATATTGGCTGGACCAAAGCTGAAAATCTTTCCTTAGACCAACTTCATCTATCCCACAATCAAATAAGTGACCTTAGTCCTTTAAATGATCTAACTAAATTAGAAGAGCTATCTATGAATAGAAATAGACTGAAAAATTTAAACGGAATTCCAAGTGCTTGTTTATCTCGTTTGTTTGTAGATAACAACGAACTCCGAGATACTGACTCGCTTATTCATTTGAAAAATCTAGAAATCTTATCTATTCGTAATAATAAGCTAAAAAGTATTGTGATGCTTGGCTTTTTATCTAAACTAGAGGTATTAGATTTGCATGGTAATGAAATAACAAATACAGGTGGACTAACTAGATTGAAGAAAGTTAACTGGATAGATTTAACTGGTCAGAAATGTGTGAATGAACCAGTAAGATACCAACCAGAATTGTATATAACAAATACTGTCAAAGACCCAGATGG-------GAAACAAACACCCATTATTATGATAACCGCACGTGACTCAGTTATCGATCGTGTATCCGGACTGGATCACGGAGCAGATGATTACATCGTCAAACCCTTCGCTATTGAAGAATTACTTGCGCGCCTTCGCTCGCTATTGCGTCGGGTGGAAAATGCAGAACAATCTGCTAAACAAACAACGCTACAGTATCGTAATCTAATTGTTGAAAAGGAAAATCGCATTGTCAAACGCGACGAAGAAATCATTGACTTAACAAAACGAGAGTATGAACTTTTACTTACGTTAATGGAAAATGTTAATATCGTTCTTACGCGGGAAGTGTTACTCAATAAAGTATGGGGTTATGAAACAGAAGTAGAAACAAATGTAGTGGATGTGTACGTTCGTTACTTACGAAATAAAATTGATCATCCTGACGAAGAAAGTTATATCCAAACAGTTCGCGGGCAATTTCATAAAAAAGAACTTATTTTTAACCAATGGGATCCACAAGAATATTGTATTTTCCTATATGATGGTATTACAAAGCTTACAAGTATTAGTGAGAACGGGACCATCATGAATTTACAATACTATAAAGGTGCTTTCGTTATAATGTCTGGCTTTATCGATACAGAAACATCGGTTGGCTATTATAATTTAGAAGTCATTAGCGAACAGGCTACCGCATACGTTATCAAAATAAACGAACTAAAAGAACTACTGAGCAAGAATCTTACGCACTTTTTCTATGTTTTCCAAACCCTACAAAAACAAGTTTCATACAGCCTAGCCAAATTTAATGATTTTTCGATTAACGGGAAGCTCGGCTCTATTTGCGGTCAACTTTTAATCCTGACCTATGTGTATGGTAAAGAAACTCCTGATGGCATCAAGATTACACTGGATAATTTAACAATGCAGGAGTTAGGCTATT
>J1816
CATTTATTCCCGTTTATTAAAAGACAGAATTATTATGTTAGGATCTGCAATTGATGATAACGTGGCGAATTCGATCGTTTCTCAATTACTCTTCTTAGATGCACAAGATCCTGAAAAAGATATTTTCCTATATATCAATTCACCAGGTGGAAGTATTTCAGCTGGTATGGCCATTTACGATACAATGAATTTCGTTAAAGCGGACGTACAAACTATCGGCATGGGTATGGCAGCTTCCATGGGCTCATTCTTACTAACAGCTGGTGCAAATGGCAAACGGTTTGCCTTGCCAAACGCTGAAATTATGATTCACCAACCACTTGGTGGCGCTCAAGGTCAAGCGACTGAAATCGAAATCGCTGCTCGCCACATTTTAAAAATCAAAGAACGTATGAATACGATTATGGCTGAGAAAACTGTGGCTCTTAGAGAAGCTGGGTTTCAAGATGACTTTATTCTTGTACTTGGCGCAACTAGAAAAGAAGATGCAAATTTAGCGGCCAAAAACCACATTTCCCTCACTGTTTTTAGAGAGGACTGGCTAGAGGAACTAACCTTAGAAGCGCCACTTCGCATTCATTTAAAAGTAGATAGCGGTATGGGGCGTCTTGGGATTCGTACAACCGACGAAGCAAGGCGAATCGAAACGACAATTGCTAAAGACAATCAACTACAACTAGAAGGTATCTACACGCATTTTGCGACAGCCGACCAACTTGAAACTAGTTATTTCGAACAACAATTAGCTAAGTTCCAAACCATTTTAACGAGTTTAAAAAATCGCCCAACGTATGTTCATACAGCCAATTCAGCTGCTTCATTATTACAGCCACAAATCGGGTTTGATGCGATTCGCTTTGGT--------------TTACACAGTAAGTTATGATGTTGATGGAACGGTAATAAAAACAAAAGTAGAGGCAGGGACGCGAATAACTGCACCTAAACCTCCGACCAAACAAGGCTATGTTTTTAAAGGCTGGTATACTGAAAAAAATGGTGGACATGAGTGGAATTTTAGTACGGATTATATGTCCGGAAACGATTTTACTTTGTACGCGATGTTTAAAGCGGAAACGACTGAAAAAGCAGTGAATTTAACACGCTATGTTAAATATATTCGCGGGAATGCGGGGATCTACAAACTTCCAAGAGAAGATAACTCGCTTAAACAAGGAACGCTAGCCTCGCACCGCTGTAAAGCTTTAACTGTTGATAGAGAAGCGCGAAATGGCGGTGAATTATGGTACAGGTTAAAAAATATTGGCTGGACCAAAGCTGAAAATCTTTCCTTAGACCAACTTCATCTATCCCACAATCAAATAAGTGACCTTAGTCCTTTAAATGATCTAACTAAATTAGAAGAGCTATCTATGAATAGAAATAGACTGAAAAATTTAAACGGAATTCCAAGTGCTTGTTTATCTCGTTTGTTTGTAGATAACAACGAACTCCGAGATACTGACTCGCTTATTCATTTGAAAAATCTAGAAATCTTATCTATTCGTAATAATAAGCTAAAAAGTATTGTGATGCTTGGCTTTTTATCTAAACTAGAGGTATTAGATTTGCATGGTAATGAAATAACAAATACAGGTGGACTAACTAGATTGAAGAAAGTTAACTGGATAGATTTAACTGGTCAGAAATGTGTGAATGAACCAGTAAGATACCAACCAGAATTGTATATAACAAATACTGTCAAAGACCCAGATGG-------GAAACAAACACCCATTATTATGATAACCGCACGTGACTCAGTTATCGATCGTGTATCCGGACTGGATCACGGAGCAGATGATTACATCGTCAAACCCTTCGCTATTGAAGAATTACTTGCGCGCCTTCGCTCGCTATTGCGTCGGGTGGAAAATGCAGAACAATCTGCTAAACAAACAACGCTACAGTATCGTAATCTAATTGTTGAAAAGGAAAATCGCATTGTCAAACGCGACGAAGAAATCATTGACTTAACAAAACGAGAGTATGAACTTTTACTTACGTTAATGGAAAATGTTAATATCGTTCTTACGCGGGAAGTGTTACTCAATAAAGTATGGGGTTATGAAACAGAAGTAGAAACAAATGTAGTGGATGTGTACGTTCGTTACTTACGAAATAAAATTGATCATCCTGACGAAGAAAGTTATATCCAAACAGTTCGCGGGCAATTTCATAAAAAAGAACTTATTTTTAACCAATGGGATCCACAAGAATATTGTATTTTCCTATATGATGGTATTACAAAGCTTACAAGTATTAGTGAGAACGGGACCATCATGAATTTACAATACTATAAAGGTGCTTTCGTTATAATGTCTGGCTTTATCGATACAGAAACATCGGTTGGCTATTATAATTTAGAAGTCATTAGCGAACAGGCTACCGCATACGTTATCAAAATAAACGAACTAAAAGAACTACTGAGCAAGAATCTTACGCACTTTTTCTATGTTTTCCAAACCCTACAAAAACAAGTTTCATACAGCCTAGCCAAATTTAATGATTTTTCGATTAACGGGAAGCTCGGCTCTATTTGCGGTCAACTTTTAATCCTGACCTATGTGTATGGTAAAGAAACTCCTGATGGCATCAAGATTACACTGGATAATTTAACAATGCAGGAGTTAGGCTATT
>J1817
CATTTATTCCCGTTTATTAAAAGACAGAATTATTATGTTAGGATCTGCAATTGATGATAACGTGGCGAATTCGATCGTTTCTCAATTACTCTTCTTAGATGCACAAGATCCTGAAAAAGATATTTTCCTATATATCAATTCACCAGGTGGAAGTATTTCAGCTGGTATGGCCATTTACGATACAATGAATTTCGTTAAAGCGGACGTACAAACTATCGGCATGGGTATGGCAGCTTCCATGGGCTCATTCTTACTAACAGCTGGTGCAAATGGCAAACGGTTTGCCTTGCCAAACGCTGAAATTATGATTCACCAACCACTTGGTGGCGCTCAAGGTCAAGCGACTGAAATCGAAATCGCTGCTCGCCACATTTTAAAAATCAAAGAACGTATGAATACGATTATGGCTGAGAAAACTGTGGCTCTTAGAGAAGCTGGGTTTCAAGATGACTTTATTCTTGTACTTGGCGCAACTAGAAAAGAAGATGCAAATTTAGCGGCCAAAAACCACATTTCCCTCACTGTTTTTAGAGAGGACTGGCTAGAGGAACTAACCTTAGAAGCGCCACTTCGCATTCATTTAAAAGTAGATAGCGGTATGGGGCGTCTTGGGATTCGTACAACCGACGAAGCAAGGCGAATCGAAACGACAATTGCTAAAGACAATCAACTACAACTAGAAGGTATCTACACGCATTTTGCGACAGCCGACCAACTTGAAACTAGTTATTTCGAACAACAATTAGCTAAGTTCCAAACCATTTTAACGAGTTTAAAAAATCGCCCAACGTATGTTCATACAGCCAATTCAGCTGCTTCATTATTACAGCCACAAATCGGGTTTGATGCGATTCGCTTTGGT--------------TTACACAGTAAGTTATGATGTTGATGGAACGGTAATAAAAACAAAAGTAGAGGCAGGGACGCGAATAACTGCACCTAAACCTCCGACCAAACAAGGCTATGTTTTTAAAGGCTGGTATACTGAAAAAAATGGTGGACATGAGTGGAATTTTAGTACGGATTATATGTCCGGAAACGATTTTACTTTGTACGCGATGTTTAAAGCGGAAACGACTGAAAAAGCAGTGAATTTAACACGCTATGTTAAATATATTCGCGGGAATGCGGGGATCTACAAACTTCCAAGAGAAGATAACTCGCTTAAACAAGGAACGCTAGCCTCGCACCGCTGTAAAGCTTTAACTGTTGATAGAGAAGCGCGAAATGGCGGTGAATTATGGTACAGGTTAAAAAATATTGGCTGGACCAAAGCTGAAAATCTTTCCTTAGACCAACTTCATCTATCCCACAATCAAATAAGTGACCTTAGTCCTTTAAATGATCTAACTAAATTAGAAGAGCTATCTATGAATAGAAATAGACTGAAAAATTTAAACGGAATTCCAAGTGCTTGTTTATCTCGTTTGTTTGTAGATAACAACGAACTCCGAGATACTGACTCGCTTATTCATTTGAAAAATCTAGAAATCTTATCTATTCGTAATAATAAGCTAAAAAGTATTGTGATGCTTGGCTTTTTATCTAAACTAGAGGTATTAGATTTGCATGGTAATGAAATAACAAATACAGGTGGACTAACTAGATTGAAGAAAGTTAACTGGATAGATTTAACTGGTCAGAAATGTGTGAATGAACCAGTAAGATACCAACCAGAATTGTATATAACAAATACTGTCAAAGACCCAGATGG-------GAAACAAACACCCATTATTATGATAACCGCACGTGACTCAGTTATCGATCGTGTATCCGGACTGGATCACGGAGCAGATGATTACATCGTCAAACCCTTCGCTATTGAAGAATTACTTGCGCGCCTTCGCTCGCTATTGCGTCGGGTGGAAAATGCAGAACAATCTGCTAAACAAACAACGCTACAGTATCGTAATCTAATTGTTGAAAAGGAAAATCGCATTGTCAAACGCGACGAAGAAATCATTGACTTAACAAAACGAGAGTATGAACTTTTACTTACGTTAATGGAAAATGTTAATATCGTTCTTACGCGGGAAGTGTTACTCAATAAAGTATGGGGTTATGAAACAGAAGTAGAAACAAATGTAGTGGATGTGTACGTTCGTTACTTACGAAATAAAATTGATCATCCTGACGAAGAAAGTTATATCCAAACAGTTCGCGGGCAATTTCATAAAAAAGAACTTATTTTTAACCAATGGGATCCACAAGAATATTGTATTTTCCTATATGATGGTATTACAAAGCTTACAAGTATTAGTGAGAACGGGACCATCATGAATTTACAATACTATAAAGGTGCTTTCGTTATAATGTCTGGCTTTATCGATACAGAAACATCGGTTGGCTATTATAATTTAGAAGTCATTAGCGAACAGGCTACCGCATACGTTATCAAAATAAACGAACTAAAAGAACTACTGAGCAAGAATCTTACGCACTTTTTCTATGTTTTCCAAACCCTACAAAAACAAGTTTCATACAGCCTAGCCAAATTTAATGATTTTTCGATTAACGGGAAGCTCGGCTCTATTTGCGGTCAACTTTTAATCCTGACCTATGTGTATGGTAAAGAAACTCCTGATGGCATCAAGATTACACTGGATAATTTAACAATGCAGGAGTTAGGCTATT
>J1926
CATTTATTCCCGTTTATTAAAAGACAGAATTATTATGTTAGGATCTGCAATTGATGATAACGTGGCGAATTCGATCGTTTCTCAATTACTCTTCTTAGATGCACAAGATCCTGAAAAAGATATTTTCCTATATATCAATTCACCAGGTGGAAGTATTTCAGCTGGTATGGCCATTTACGATACAATGAATTTCGTTAAAGCGGACGTACAAACTATCGGCATGGGTATGGCAGCTTCCATGGGCTCATTCTTACTAACAGCTGGTGCAAATGGCAAACGGTTTGCCTTGCCAAACGCTGAAATTATGATTCACCAACCACTTGGTGGCGCTCAAGGTCAAGCGACTGAAATCGAAATCGCTGCTCGCCACATTTTAAAAATCAAAGAACGTATGAATACGATTATGGCTGAGAAAACTGTGGCTCTTAGAGAAGCTGGGTTTCAAGATGACTTTATTCTTGTACTTGGCGCAACTAGAAAAGAAGATGCAAATTTAGCGGCCAAAAACCACATTTCCCTCACTGTTTTTAGAGAGGACTGGCTAGAGGAACTAACCTTAGAAGCGCCACTTCGCATTCATTTAAAAGTAGATAGCGGTATGGGGCGTCTTGGGATTCGTACAACCGACGAAGCAAGGCGAATCGAAACGACAATTGCTAAAGACAATCAACTACAACTAGAAGGTATCTACACGCATTTTGCGACAGCCGACCAACTTGAAACTAGTTATTTCGAACAACAATTAGCTAAGTTCCAAACCATTTTAACGAGTTTAAAAAATCGCCCAACGTATGTTCATACAGCCAATTCAGCTGCTTCATTATTACAGCCACAAATCGGGTTTGATGCGATTCGCTTTGGT--------------TTACACAGTAAGTTATGATGTTGATGGAACGGTAATAAAAACAAAAGTAGAGGCAGGGACGCGAATAACTGCACCTAAACCTCCGACCAAACAAGGCTATGTTTTTAAAGGCTGGTATACTGAAAAAAATGGTGGACATGAGTGGAATTTTAGTACGGATTATATGTCCGGAAACGATTTTACTTTGTACGCGATGTTTAAAGCGGAAACGACTGAAAAAGCAGTGAATTTAACACGCTATGTTAAATATATTCGCGGGAATGCGGGGATCTACAAACTTCCAAGAGAAGATAACTCGCTTAAACAAGGAACGCTAGCCTCGCACCGCTGTAAAGCTTTAACTGTTGATAGAGAAGCGCGAAATGGCGGTGAATTATGGTACAGGTTAAAAAATATTGGCTGGACCAAAGCTGAAAATCTTTCCTTAGACCAACTTCATCTATCCCACAATCAAATAAGTGACCTTAGTCCTTTAAATGATCTAACTAAATTAGAAGAGCTATCTATGAATAGAAATAGACTGAAAAATTTAAACGGAATTCCAAGTGCTTGTTTATCTCGTTTGTTTGTAGATAACAACGAACTCCGAGATACTGACTCGCTTATTCATTTGAAAAATCTAGAAATCTTATCTATTCGTAATAATAAGCTAAAAAGTATTGTGATGCTTGGCTTTTTATCTAAACTAGAGGTATTAGATTTGCATGGTAATGAAATAACAAATACAGGTGGACTAACTAGATTGAAGAAAGTTAACTGGATAGATTTAACTGGTCAGAAATGTGTGAATGAACCAGTAAGATACCAACCAGAATTGTATATAACAAATACTGTCAAAGACCCAGATGG-------GAAACAAACACCCATTATTATGATAACCGCACGTGACTCAGTTATCGATCGTGTATCCGGACTGGATCACGGAGCAGATGATTACATCGTCAAACCCTTCGCTATTGAAGAATTACTTGCGCGCCTTCGCTCGCTATTGCGTCGGGTGGAAAATGCAGAACAATCTGCTAAACAAACAACGCTACAGTATCGTAATCTAATTGTTGAAAAGGAAAATCGCATTGTCAAACGCGACGAAGAAATCATTGACTTAACAAAACGAGAGTATGAACTTTTACTTACGTTAATGGAAAATGTTAATATCGTTCTTACGCGGGAAGTGTTACTCAATAAAGTATGGGGTTATGAAACAGAAGTAGAAACAAATGTAGTGGATGTGTACGTTCGTTACTTACGAAATAAAATTGATCATCCTGACGAAGAAAGTTATATCCAAACAGTTCGCGGGCAATTTCATAAAAAAGAACTTATTTTTAACCAATGGGATCCACAAGAATATTGTATTTTCCTATATGATGGTATTACAAAGCTTACAAGTATTAGTGAGAACGGGACCATCATGAATTTACAATACTATAAAGGTGCTTTCGTTATAATGTCTGGCTTTATCGATACAGAAACATCGGTTGGCTATTATAATTTAGAAGTCATTAGCGAACAGGCTACCGCATACGTTATCAAAATAAACGAACTAAAAGAACTACTGAGCAAGAATCTTACGCACTTTTTCTATGTTTTCCAAACCCTACAAAAACAAGTTTCATACAGCCTAGCCAAATTTAATGATTTTTCGATTAACGGGAAGCTCGGCTCTATTTGCGGTCAACTTTTAATCCTGACCTATGTGTATGGTAAAGAAACTCCTGATGGCATCAAGATTACACTGGATAATTTAACAATGCAGGAGTTAGGCTATT
>L2626
CATTTATTCCCGTTTATTAAAAGACAGAATTATTATGTTAGGATCTGCAATTGATGACAACGTGGCGAATTCCATCGTTTCTCAATTATTATTCTTAGATGCACAAGATCCTGAAAAAGATATTTTCCTGTACATCAATTCTCCAGGTGGAAGTATTTCAGCTGGTATGGCCATTTACGATACAATGAATTTCGTTAAAGCGGACGTACAAACAATCGGCATGGGTATGGCAGCTTCCATGGGCTCATTCTTACTAACAGCTGGTGCAAATGGCAAACGTTTTGCCTTGCCAAACGCTGAAATTATGATTCACCAACCACTTGGCGGTGCTCAAGGTCAAGCAACTGAAATCGAGATCGCTGCTCGCCACATTTTAAAAATCAAAGAACGTATGAATACGATTATGGCTGAGAAAACTGTGGCTCTTAGAGAAGCTGGATTTCAAGATGACTTTATTCTTGTGCTTGGTGCAACCAGAAAAGAAGATGCTAATCTGGCAGCCAAAAACCACATTTCACTTACTGTTTTTAGAGAAGATTGGCTAGAGAATCTAACGCTAGAAGCAACACTTCGAATTCATTTAAAAGTAGATAGCGGTATGGGGCGTCTCGGTATTCGTACGACTGAAGAAGCACGGCGAATTGAAGCAACCAGTACTAATGATCACCAATTACAACTGGAAGGTATTTACACGCATTTTGCAACAGCCGACCAGCTAGAAACTAGTTATTTTGAACAACAATTAGCTAAGTTCCAAACGATTTTAACGAGTTTAAAAAAACGACCAACTTATGTTCATACAGCCAATTCAGCTGCTTCATTGTTACAGCCACAAATCGGGTTTGATGCGATTCGCTTTGGT--------------TTACACAGTAAGTTATGATGTTGATGGAACGGTAATAAAAACAAAAGTAGAAGCAGGGACGCGGATAACTGCACCTAAACCTCCGACCAAACAAGGCTATGTTTTTAAAGGATGGTATACTGAAAAAAATGGTGGGCATGAGTGGAATTTTAATACGGATTATATGTCCGGAAATGATTTTACTTTGTACGCAGTATTTAAAGCGGAAACGACCGAAAAAACAGTCAACTTAACCCGCTATGTCAAATATATTCGCGGGAATGCAGGCATCTACAAACTTCCACGAGAAGATAACTCGCTTAAACAAGGAACTCTAGCCTCGCACCGCTGTAAAGCTCTAACTGTTGATAGAGAAGCCCGAAATGGCGGAAAATTATGGTACAGGTTAAAAAATATTGGCTGGACTAAAGCGGAAAACCTTTCCTTAGACCAACTTCATCTATCCCATAATCAAATAAGTGACCTTAGTCCTTTAAAGGATCTAACTAAGTTAGAAGAGCTATCTGTGAATAGAAACAGACTGAAAAATTTAAACGGAATTCCAAGTGCTTGTTTATCTCGCTTGTTTTTAGATAACAACGAACTCAGAGATACTGATTCGCTTATTCATTTGAAAAATCTAGAAATCTTATCTATTCGTAATAATAAGCTAAAAAGTATTGTGATGCTTGGTTTTTTATCAAAACTAGAGGTATTAGATTTGCATGGTAATGAAATAACAAATACAGGTGGACTAACTAGATTGAAGAAAGTTAACTGGATAGATTTAACTGGTCAGAAATGTGTGAATGAACCAGTAAAATACCAACCAGAATTGTATATAACAAATACTGTCAAAGACCCAGATGG-------GAAACAAACACCCATTATTATGATAACCGCACGTGACTCTGTTATCGATCGTGTATCCGGACTGGATCACGGAGCAGATGATTACATCGTCAAACCTTTCGCTATTGAAGAATTACTTGCGCGCCTTCGCTCGCTATTGCGTCGGGTGGAAAATGCAGAACAATCTGCTAAACAAACAACGCTACAGTATCGTAATCTAATTGTTGAAAAGGAAAATCGCATTGTCAAACGCGACGAAGAAATCATTGACTTAACAAAACGAGAGTATGAACTTTTACTTACGTTAATGGAAAATGTTAATATCGTTCTTACGCGGGAAGTGTTACTCAATAAAGTATGGGGTTATGAAACAGAAGTAGAAACAAATGTAGTGGATGTGTACGTTCGTTACTTACGAAATAAAATTGATCATCCTGACGAAGAAAGTTATATTCAAACAGTTCGCGGGCAATTTCATAAAAAAGAACTTATTTTTAACCAATGGGATCCACAAGAATATTGTATTTTTCTATATGATGGTATCACAAAGCTCACGAGTATTAGCGAGAACGGGACCATCATGAATTTACAATACTACAAAGGGGCTTTCGTTATAATGTCTGGCTTTATTGATACAGAAACATCGGTTGGCTATTATAATTTAGAAGTCATTAGCGAGCAGGCTACCGCATACGTTATCAAAATAAACGAACTAAAAGAACTACTGAGCAAAAATCTTACGCACTTTTTCTATGTTTTCCAAACCCTACAAAAACAAGTTTCATACAGCCTAGCTAAATTTAATGATTTTTCGATTAACGGGAAGCTTGGCTCTATTTGCGGTCAACTTTTAATCCTGACCTATGTGTATGGTAAAGAAACTCCTGATGGCATCAAGATTACACTGGATAATTTAACAATGCAGGAGTTAGGATATT
>L2676
CATTTATTCCCGTTTATTAAAAGACAGAATTATTATGTTAGGATCTGCAATTGATGACAACGTGGCGAATTCCATCGTTTCTCAATTATTATTCTTAGATGCACAAGATCCTGAAAAAGATATTTTCCTGTACATCAATTCTCCAGGTGGAAGTATTTCAGCTGGTATGGCCATTTACGATACAATGAATTTCGTTAAAGCGGACGTACAAACAATCGGCATGGGTATGGCAGCTTCCATGGGCTCATTCTTACTAACAGCTGGTGCAAATGGCAAACGTTTTGCCTTGCCAAACGCTGAAATTATGATTCACCAACCACTTGGCGGTGCTCAAGGTCAAGCAACTGAAATCGAGATCGCTGCTCGCCACATTTTAAAAATCAAAGAACGTATGAATACGATTATGGCTGAGAAAACTGTGGCTCTTAGAGAAGCTGGATTTCAAGATGACTTTATTCTTGTGCTTGGTGCAACCAGAAAAGAAGATGCTAATCTGGCAGCCAAAAACCACATTTCACTTACTGTTTTTAGAGAAGATTGGCTAGAGAATCTAACGCTAGAAGCAACACTTCGAATTCATTTAAAAGTAGATAGCGGTATGGGGCGTCTCGGTATTCGTACGACTGAAGAAGCACGGCGAATTGAAGCAACCAGTACTAATGATCACCAATTACAACTGGAAGGTATTTACACGCATTTTGCAACAGCCGACCAGCTAGAAACTAGTTATTTTGAACAACAATTAGCTAAGTTCCAAACGATTTTAACGAGTTTAAAAAAACGACCAACTTATGTTCATACAGCCAATTCAGCTGCTTCATTGTTACAGCCACAAATCGGGTTTGATGCGATTCGCTTTGGT--------------TTACACAGTAAGTTATGATGTTGATGGAACGGTAATAAAAACAAAAGTAGAAGCAGGGACGCGGATAACTGCACCTAAACCTCCGACCAAACAAGGCTATGTTTTTAAAGGATGGTATACTGAAAAAAATGGTGGGCATGAGTGGAATTTTAATACGGATTATATGTCCGGAAATGATTTTACTTTGTACGCAGTATTTAAAGCGGAAACGACCGAAAAAACAGTCAACTTAACCCGCTATGTCAAATATATTCGCGGGAATGCAGGCATCTACAAACTTCCACGAGAAGATAACTCGCTTAAACAAGGAACTCTAGCCTCGCACCGCTGTAAAGCTCTAACTGTTGATAGAGAAGCCCGAAATGGCGGAAAATTATGGTACAGGTTAAAAAATATTGGCTGGACTAAAGCGGAAAACCTTTCCTTAGACCAACTTCATCTATCCCATAATCAAATAAGTGACCTTAGTCCTTTAAAGGATCTAACTAAGTTAGAAGAGCTATCTGTGAATAGAAACAGACTGAAAAATTTAAACGGAATTCCAAGTGCTTGTTTATCTCGCTTGTTTTTAGATAACAACGAACTCAGAGATACTGATTCGCTTATTCATTTGAAAAATCTAGAAATCTTATCTATTCGTAATAATAAGCTAAAAAGTATTGTGATGCTTGGTTTTTTATCAAAACTAGAGGTATTAGATTTGCATGGTAATGAAATAACAAATACAGGTGGACTAACTAGATTGAAGAAAGTTAACTGGATAGATTTAACTGGTCAGAAATGTGTGAATGAACCAGTAAAATACCAACCAGAATTGTATATAACAAATACTGTCAAAGACCCAGATGG-------GAAACAAACACCCATTATTATGATAACCGCACGTGACTCTGTTATCGATCGTGTATCCGGACTGGATCACGGAGCAGATGATTACATCGTCAAACCTTTCGCTATTGAAGAATTACTTGCGCGCCTTCGCTCGCTATTGCGTCGGGTGGAAAATGCAGAACAATCTGCTAAACAAACAACGCTACAGTATCGTAATCTAATTGTTGAAAAGGAAAATCGCATTGTCAAACGCGACGAAGAAATCATTGACTTAACAAAACGAGAGTATGAACTTTTACTTACGTTAATGGAAAATGTTAATATCGTTCTTACGCGGGAAGTGTTACTCAATAAAGTATGGGGTTATGAAACAGAAGTAGAAACAAATGTAGTGGATGTGTACGTTCGTTACTTACGAAATAAAATTGATCATCCTGACGAAGAAAGTTATATTCAAACAGTTCGCGGGCAATTTCATAAAAAAGAACTTATTTTTAACCAATGGGATCCACAAGAATATTGTATTTTTCTATATGATGGTATCACAAAGCTCACGAGTATTAGCGAGAACGGGACCATCATGAATTTACAATACTACAAAGGGGCTTTCGTTATAATGTCTGGCTTTATTGATACAGAAACATCGGTTGGCTATTATAATTTAGAAGTCATTAGCGAGCAGGCTACCGCATACGTTATCAAAATAAACGAACTAAAAGAACTACTGAGCAAAAATCTTACGCACTTTTTCTATGTTTTCCAAACCCTACAAAAACAAGTTTCATACAGCCTAGCTAAATTTAATGATTTTTCGATTAACGGGAAGCTTGGCTCTATTTGCGGTCAACTTTTAATCCTGACCTATGTGTATGGTAAAGAAACTCCTGATGGCATCAAGATTACACTGGATAATTTAACAATGCAGGAGTTAGGATATT
>L312
CATTTATTCCCGTTTATTAAAAGACAGAATTATTATGTTAGGATCTGCAATTGATGATAACGTGGCGAATTCGATCGTTTCTCAATTACTCTTCTTAGATGCACAAGATCCTGAAAAAGATATTTTCCTATATATCAATTCACCAGGTGGAAGTATTTCAGCTGGTATGGCCATTTACGATACAATGAATTTCGTTAAAGCGGACGTACAAACTATCGGCATGGGTATGGCAGCTTCCATGGGCTCATTCTTACTAACAGCTGGTGCAAATGGCAAACGGTTTGCCTTGCCAAACGCTGAAATTATGATTCACCAACCACTTGGTGGCGCTCAAGGTCAAGCGACTGAAATCGAAATCGCTGCTCGCCACATTTTAAAAATCAAAGAACGTATGAATACGATTATGGCTGAGAAAACTGTGGCTCTTAGAGAAGCTGGGTTTCAAGATGACTTTATTCTTGTACTTGGCGCAACTAGAAAAGAAGATGCAAATTTAGCGGCCAAAAACCACATTTCCCTCACTGTTTTTAGAGAGGACTGGCTAGAGGACCTAACCTTAGAAGCGCCACTTCGCATTCATTTAAAAGTAGATAGCGGTATGGGGCGTCTTGGGATTCGTACAACCGACGAAGCAAGGCGAATCGAAACGACAATTGCTAAAGACAATCAACTACAACTAGAAGGTATCTACACGCATTTTGCGACAGCCGACCAACTTGAAACTAGTTATTTCGAACAACAATTAGCTAAGTTCCAAACCATTTTAACGAGTTTAAAAAATCGCCCAACGTATGTTCATACAGCCAATTCAGCTGCTTCATTATTACAGCCACAAATCGGGTTTGATGCGATTCGCTTTGGT--------------TTACACAGTAAGTTATGATGTTGATGGAACGGTAATAAAAACAAAAGTAGAGGCAGGGACGCGAATAACTGCACCTAAACCTCCGACCAAACAAGGCTATGTTTTTAAAGGCTGGTATACTGAAAAAAATGGTGGACATGAGTGGGATTTTAGTACGGATTATATGTCCGGAAACGATTTTACTTTGTACGCGATGTTTAAAGCGGAAACGACTGAAAAAGCAGTGAATTTAACACGCTATGTTAAATATATTCGCGGGAATGCGGGGATCTACAAACTTCCAAGAGAAGATAACTCGCTTAAACAAGGAACGCTAGCCTCGCACCGCTGTAAAGCTTTAACTGTTGATAGAGAAGCGCGAAATGGCGGTGAATTATGGTACAGGTTAAAAAATATTGGCTGGACCAAAGCTGAAAATCTTTCCTTAGACCAACTTCATCTATCCCACAATCAAATAAGTGACCTTAGTCCTTTAAATGATCTAACTAAATTAGAAGAGCTATCTATGAATAGAAATAGACTGAAAAATTTAAACGGAATTCCAAGTGCTTGTTTATCTCGTTTGTTTGTAGATAACAACGAACTCCGAGATACTGACTCGCTTATTCATTTGAAAAATCTAGAAATCTTATCTATTCGTAATAATAAGCTAAAAAGTATTGTGATGCTTGGCTTTTTATCTAAACTAGAGGTATTAGATTTGCATGGTAATGAAATAACAAATACAGGTGGACTAACTAGATTGAAGAAAGTTAACTGGATAGATTTAACTGGTCAGAAATGTGTGAATGAACCAGTAAGATACCAACCAGAATTGTATATAACAAATACTGTCAAAGACCCAGATGG-------GAAACAAACACCCATTATTATGATAACCGCACGTGACTCAGTTATCGATCGTGTATCCGGACTGGATCACGGAGCAGATGATTACATCGTCAAACCCTTCGCTATTGAAGAATTACTTGCGCGCCTTCGCTCGCTATTGCGTCGGGTGGAAAATGCAGAACAATCTGCTAAACAAACAACGCTACAGTATCGTAATCTAATTGTTGAAAAGGAAAATCGCATTGTCAAACGCGACGAAGAAATCATTGACTTAACAAAACGAGAGTATGAACTTTTACTTACGTTAATGGAAAATGTTAATATCGTTCTTACGCGGGAAGTGTTACTCAATAAAGTATGGGGTTATGAAACAGAAGTAGAAACAAATGTAGTGGATGTGTACGTTCGTTACTTACGAAATAAAATTGATCATCCTGACGAAGAAAGTTATATCCAAACAGTTCGCGGGCAATTTCATAAAAAAGAACTTATTTTTAACCAATGGGATCCACAAGAATATTGTATTTTCCTATATGATGGTATTACAAAGCTTACAAGTATTAGTGAGAACGGGACCATCATGAATTTACAATACTATAAAGGTGCTTTCGTTATAATGTCTGGCTTTATCGATACAGAAACATCGGTTGGCTATTATAATTTAGAAGTCATTAGCGAACAGGCTACCGCATACGTTATCAAAATAAACGAACTAAAAGAACTACTGAGCAAGAATCTTACGCACTTTTTCTATGTTTTCCAAACCCTACAAAAACAAGTTTCATACAGCCTAGCCAAATTTAATGATTTTTCGATTAACGGGAAGCTCGGCTCTATTTGCGGTCAACTTTTAATCCTGACCTATGTGTATGGTAAAGAAACTCCTGATGGCATCAAGATTACACTGGATAATTTAACAATGCAGGAGTTAGGCTATT
>LL195
CATTTATTCCCGTTTATTAAAAGACAGAATTATTATGTTAGGATCTGCAATTGATGATAACGTGGCGAATTCGATCGTTTCTCAATTACTCTTCTTAGATGCACAAGATCCTGAAAAAGATATTTTCCTATATATCAATTCACCAGGTGGAAGTATTTCAGCTGGTATGGCCATTTACGATACAATGAATTTCGTTAAAGCGGACGTACAAACTATCGGCATGGGTATGGCAGCTTCCATGGGCTCATTCTTACTAACAGCTGGTGCAAATGGCAAACGGTTTGCCTTGCCAAACGCTGAAATTATGATTCACCAACCACTTGGTGGCGCTCAAGGTCAAGCGACTGAAATCGAAATCGCTGCTCGCCACATTTTAAAAATCAAAGAACGTATGAATACGATTATGGCTGAGAAAACTGTGGCTCTTAGAGAAGCTGGGTTTCAAGATGACTTTATTCTTGTACTTGGCGCAACTAGAAAAGAAGATGCAAATTTAGCGGCCAAAAACCACATTTCCCTCACTGTTTTTAGAGAGGACTGGCTAGAGGAACTAACCTTAGAAGCGCCACTTCGCATTCATTTAAAAGTAGATAGCGGTATGGGGCGTCTTGGGATTCGTACAACCGACGAAGCAAGGCGAATCGAAACGACAATTGCTAAAGACAATCAACTACAACTAGAAGGTATCTACACGCATTTTGCGACAGCCGACCAACTTGAAACTAGTTATTTCGAACAACAATTAGCTAAGTTCCAAACCATTTTAACGAGTTTAAAAAATCGCCCAACGTATGTTCATACAGCCAATTCAGCTGCTTCATTATTACAGCCACAAATCGGGTTTGATGCGATTCGCTTTGGT-------------T-TACACAGTAAGTTATGATGTTGATGGAACGGTAATAAAAACAAAAGTAGAGGCAGGGACGCGAATAACTGCACCTAAACCTCCGACCAAACAAGGCTATGTTTTTAAAGGCTGGTATACTGAAAAAAATGGTGGACATGAGTGGAATTTTAGTACGGATTATATGTCCGGAAACGATTTTACTTTGTACGCGATGTTTAAAGCGGAAACGACTGAAAAAGCAGTGAATTTAACACGCTATGTTAAATATATTCGCGGGAATGCGGGGATCTACAAACTTCCAAGAGAAGATAACTCGCTTAAACAAGGAACGCTAGCCTCGCACCGCTGTAAAGCTTTAACTGTTGATAGAGAAGCGCGAAATGGCGGTGAATTATGGTACAGGTTAAAAAATATTGGCTGGACCAAAGCTGAAAATCTTTCCTTAGACCAACTTCATCTATCCCACAATCAAATAAGTGACCTTAGTCCTTTAAAGGATCTAACTAAATTAGAAGAGCTATCTGTGAATAGAAATAGACTGAAAAATTTAAACGGAATTCCAAGTGCTTGTTTATCTCGTTTGTTTGTAGATAACAACGAACTCCGAGATACTGACTCGCTTATTCATTTGAAAAATCTAGAAATCTTATCTATTCGTAATAATAAGCTAAAAAGTATTGTGATGCTTGGTTTTTTATCTAAACTAGAGGTATTAGATTTGCATGGTAATGAAATAACAAATACAGGTGGACTAACTAGATTGAAGAAAGTTAACTGGATAGATTTAACTGGTCAGAAATGTGTGAATGAACCAGTAAGATACCAACCAGAATTGTATATAACAAATACTGTCAAAGACCCAGATGG-------GAAACAAACACCCATTATTATGATAACCGCACGTGACTCTGTTATCGACCGTGTATCCGGACTGGATCACGGAGCAGATGATTACATCGTCAAACCCTTCGCTATTGAAGAATTACTTGCGCGCCTTCGCTCGCTATTGCGTCGGGTGGAAAATGCAGAACAATCTGCTAAACAAACAACGCTACAGTATCGTAATCTAATTGTTGAAAAGGAAAATCGCATTGTCAAACGCGACGAAGAAATCATTGACTTAACAAAACGAGAGTATGAACTTTTACTTACGTTAATGGAAAATGTTAATATCGTTCTTACGCGGGAAGTGTTACTCAATAAAGTATGGGGTTATGAAACAGAAGTAGAAACAAATGTAGTGGATGTGTACGTTCGTTACTTACGAAATAAAATTGATCATCCTGACGAAGAAAGTTATATCCAAACAGTTCGCGGGCAATTTCATAAAAAAGAACTTATTTTTAACCAATGGGATCCACAAGAATATTGTATTTTCCTATATGATGGTATTACAAAGCTTACAAGTATTAGCGAGAACGGGACCATCATGAATTTACAATACTATAAAGGTGCTTTCGTTATAATGTCTGGCTTTATCGATACAGAAACATCGGTTGGCTATTATAATTTAGAAGTCATTAGCGAACAGGCTACCGCATACGTTATCAAAATAAACGAACTAAAAGAACTACTGAGCAAGAATCTTACGCACTTTTTCTATGTTTTCCAAACCCTACAAAAACAAGTTTCATACAGCCTAGCCAAATTTAATGATTTTTCGATTAACGGGAAGCTCGGCTCTATTTGCGGTCAACTTTTAATCCTGACCTATGTGTATGGTAAAGAAACTCCTGATGGCATCAAGATTACACTGGATAATTTAACAATGCAGGAGTTAGGCTATT
>Lm08_5578
CATTTATTCCCGTTTATTAAAAGACAGAATTATTATGTTAGGATCTGCAATTGATGACAACGTGGCGAATTCCATCGTTTCTCAATTATTATTCTTAGATGCACAAGATCCTGAAAAAGATATTTTCCTGTACATCAATTCTCCAGGTGGAAGTATTTCAGCTGGTATGGCCATTTACGATACAATGAATTTCGTTAAAGCGGACGTACAAACAATCGGCATGGGTATGGCAGCTTCCATGGGCTCATTCTTACTAACAGCTGGTGCAAATGGCAAACGTTTTGCCTTGCCAAACGCTGAAATTATGATTCACCAACCACTTGGCGGCGCTCAAGGTCAAGCAACTGAAATCGAGATCGCTGCTCGCCACATTTTAAAAATCAAAGAACGTATGAATACGATTATGGCTGAGAAAACTGTGGCTCTTAGAGAAGCTGGATTTCAAGATGACTTTATTCTTGTGCTTGGTGCAACCAGAAAAGAAGATGCTAATCTGGCAGCCAAAAACCACATTTCACTTACTGTTTTTAGAGAAGATTGGCTAGAGAATCTAACGCTAGAAGCAACACTTCGAATTCATTTAAAAGTAGATAGCGGTATGGGGCGTCTCGGTATTCGTACGACTGAAGAAGCACGGCGAATTGAAGCAACCAGTACTAATGATCACCAATTACAACTGGAAGGTATTTACACGCATTTTGCAACAGCCGACCAGCTTGAAACTAGTTATTTCGAACAACAACTAGCTAAGTTCCAAACAATTTTAACGAGTTTAAAAAATCGTCCAACGTATGTTCATACAGCCAATTCGGCTGCTTCATTATTACAGCCACAAATCGGGTTTGATGCGATTCGCTTTGGT--------------TTACACAGTAAGTTATGATGTTGATGGAACGGTAATAAAAACAAAAGTAGAAGCAGGGACGCGGATAACTGCACCTAAACCTCCGACCAAACAAGGCTATGTTTTTAAAGGATGGTATACTGAAAAAAATGGTGGGCATGAGTGGAATTTTAATACGGATTATATGTCCGGAAATGATTTTACTTTGTACGCAGTATTTAAAGCGGAAACGACCGAAAAAGCAGTCAACTTAACCCGCTATGTCAAATATATTCGCGGGAATGCAGGCATCTACAAACTTCCACGAGAAGATAACTCGCTTAAACAAGGAACTCTAGCCTCGCACCGCTGTAAAGCTCTAACTGTTGATAGAGAAGCCCGAAATGGCGGAAAATTATGGTACAGGTTAAAAAATATTGGCTGGACTAAAGCGGAAAACCTTTCCTTAGACCAACTTCATCTATCCCATAATCAAATAAGTGACCTTAGTCCTTTAAAGGATCTAACTAAGTTAGAAGAGCTATCTGTGAATAGAAACAGACTGAAAAATTTAAACGGAATTCCAAGTGCTTGTTTATCTCGCTTGTTTTTAGATAACAACGAACTCAGAGATACTGATTCGCTTATTCATTTGAAAAATCTAGAAATCTTATCTATTCGTAATAATAAGCTAAAAAGTATTGTGATGCTTGGTTTTTTATCAAAACTAGAGGTATTAGATTTGCATGGTAATGAAATAACAAATACAGGTGGACTAACTAGATTGAAGAAAGTTAACTGGATAGATTTAACTGGTCAGAAATGTGTGAATGAACCAGTAAAATACCAACCAGAATTGTATATAACAAATACTGTCAAAGACCCAGATGG-------GAAACAAACACCCATTATTATGATAACCGCACGTGACTCTGTTATCGATCGTGTATCCGGACTGGATCACGGAGCAGATGATTACATCGTCAAACCTTTCGCTATTGAAGAATTACTTGCGCGCCTTCGCTCGCTATTGCGTCGGGTGGAAAATGCAGAACAATCTGCTAAACAAACAACGCTACAGTATCGTAATCTAATTGTTGAAAAGGAAAATCGCATTGTCAAACGCGACGAAGAAATCATTGACTTAACAAAACGAGAGTATGAACTTTTACTTACGTTAATGGAAAATGTTAATATCGTTCTTACGCGGGAAGTGTTACTCAATAAAGTATGGGGTTATGAAACAGAAGTAGAAACAAATGTAGTGGATGTGTACGTTCGTTACTTACGAAATAAAATTGATCATCCTGACGAAGAAAGTTATATTCAAACAGTTCGCGGGCAATTTCATAAAAAAGAACTTATTTTTAACCAATGGGATCCACAAGAATATTGTATTTTTCTATATGATGGTATCACAAAGCTCACGAGTATTAGCGAGAACGGGACCATCATGAATTTACAATACTACAAAGGGGCTTTCGTTATAATGTCTGGCTTTATTGATACAGAAACATCGGTTGGCTATTATAATTTAGAAGTCATTAGCGAGCAGGCTACCGCATACGTTATCAAAATAAACGAACTAAAAGAACTACTGAGCAAAAATCTTACGCACTTTTTCTATGTTTTCCAAACCCTACAAAAACAAGTTTCATACAGTCTAGCTAAATTTAATGATTTTTCGATTAACGGGAAGCTTGGCTCTATTTGCGGTCAACTTTTAATCCTGACCTATGTGTATGGTAAAGAAACTCCTGATGGCATCAAGATTACACTGGATAATTTAACAATGCAGGAGTTAGGATATT
>Lm08_5923
CATTTATTCCCGTTTATTAAAAGACAGAATTATTATGTTAGGATCTGCAATTGATGACAACGTGGCGAATTCCATCGTTTCTCAATTATTATTCTTAGATGCACAAGATCCTGAAAAAGATATTTTCCTGTACATCAATTCTCCAGGTGGAAGTATTTCAGCTGGTATGGCCATTTACGATACAATGAATTTCGTTAAAGCGGACGTACAAACAATCGGCATGGGTATGGCAGCTTCCATGGGCTCATTCTTACTAACAGCTGGTGCAAATGGCAAACGTTTTGCCTTGCCAAACGCTGAAATTATGATTCACCAACCACTTGGCGGCGCTCAAGGTCAAGCAACTGAAATCGAGATCGCTGCTCGCCACATTTTAAAAATCAAAGAACGTATGAATACGATTATGGCTGAGAAAACTGTGGCTCTTAGAGAAGCTGGATTTCAAGATGACTTTATTCTTGTGCTTGGTGCAACCAGAAAAGAAGATGCTAATCTGGCAGCCAAAAACCACATTTCACTTACTGTTTTTAGAGAAGATTGGCTAGAGAATCTAACGCTAGAAGCAACACTTCGAATTCATTTAAAAGTAGATAGCGGTATGGGGCGTCTCGGTATTCGTACGACTGAAGAAGCACGGCGAATTGAAGCAACCAGTACTAATGATCACCAATTACAACTGGAAGGTATTTACACGCATTTTGCAACAGCCGACCAGCTTGAAACTAGTTATTTCGAACAACAACTAGCTAAGTTCCAAACAATTTTAACGAGTTTAAAAAATCGTCCAACGTATGTTCATACAGCCAATTCGGCTGCTTCATTATTACAGCCACAAATCGGGTTTGATGCGATTCGCTTTGGT--------------TTACACAGTAAGTTATGATGTTGATGGAACGGTAATAAAAACAAAAGTAGAAGCAGGGACGCGGATAACTGCACCTAAACCTCCGACCAAACAAGGCTATGTTTTTAAAGGATGGTATACTGAAAAAAATGGTGGGCATGAGTGGAATTTTAATACGGATTATATGTCCGGAAATGATTTTACTTTGTACGCAGTATTTAAAGCGGAAACGACCGAAAAAGCAGTCAACTTAACCCGCTATGTCAAATATATTCGCGGGAATGCAGGCATCTACAAACTTCCACGAGAAGATAACTCGCTTAAACAAGGAACTCTAGCCTCGCACCGCTGTAAAGCTCTAACTGTTGATAGAGAAGCCCGAAATGGCGGAAAATTATGGTACAGGTTAAAAAATATTGGCTGGACTAAAGCGGAAAACCTTTCCTTAGACCAACTTCATCTATCCCATAATCAAATAAGTGACCTTAGTCCTTTAAAGGATCTAACTAAGTTAGAAGAGCTATCTGTGAATAGAAACAGACTGAAAAATTTAAACGGAATTCCAAGTGCTTGTTTATCTCGCTTGTTTTTAGATAACAACGAACTCAGAGATACTGATTCGCTTATTCATTTGAAAAATCTAGAAATCTTATCTATTCGTAATAATAAGCTAAAAAGTATTGTGATGCTTGGTTTTTTATCAAAACTAGAGGTATTAGATTTGCATGGTAATGAAATAACAAATACAGGTGGACTAACTAGATTGAAGAAAGTTAACTGGATAGATTTAACTGGTCAGAAATGTGTGAATGAACCAGTAAAATACCAACCAGAATTGTATATAACAAATACTGTCAAAGACCCAGATGG-------GAAACAAACACCCATTATTATGATAACCGCACGTGACTCTGTTATCGATCGTGTATCCGGACTGGATCACGGAGCAGATGATTACATCGTCAAACCTTTCGCTATTGAAGAATTACTTGCGCGCCTTCGCTCGCTATTGCGTCGGGTGGAAAATGCAGAACAATCTGCTAAACAAACAACGCTACAGTATCGTAATCTAATTGTTGAAAAGGAAAATCGCATTGTCAAACGCGACGAAGAAATCATTGACTTAACAAAACGAGAGTATGAACTTTTACTTACGTTAATGGAAAATGTTAATATCGTTCTTACGCGGGAAGTGTTACTCAATAAAGTATGGGGTTATGAAACAGAAGTAGAAACAAATGTAGTGGATGTGTACGTTCGTTACTTACGAAATAAAATTGATCATCCTGACGAAGAAAGTTATATTCAAACAGTTCGCGGGCAATTTCATAAAAAAGAACTTATTTTTAACCAATGGGATCCACAAGAATATTGTATTTTTCTATATGATGGTATCACAAAGCTCACGAGTATTAGCGAGAACGGGACCATCATGAATTTACAATACTACAAAGGGGCTTTCGTTATAATGTCTGGCTTTATTGATACAGAAACATCGGTTGGCTATTATAATTTAGAAGTCATTAGCGAGCAGGCTACCGCATACGTTATCAAAATAAACGAACTAAAAGAACTACTGAGCAAAAATCTTACGCACTTTTTCTATGTTTTCCAAACCCTACAAAAACAAGTTTCATACAGTCTAGCTAAATTTAATGATTTTTCGATTAACGGGAAGCTTGGCTCTATTTGCGGTCAACTTTTAATCCTGACCTATGTGTATGGTAAAGAAACTCCTGATGGCATCAAGATTACACTGGATAATTTAACAATGCAGGAGTTAGGATATT
>LS1083
CATTTATTCCCGTTTATTAAAAGACAGAATTATTATGTTAGGATCTGCAATTGATGATAACGTGGCGAATTCGATCGTTTCTCAATTACTCTTCTTAGATGCACAAGATCCTGAAAAAGATATTTTCCTATATATCAATTCACCAGGTGGAAGTATTTCAGCTGGTATGGCCATTTACGATACAATGAATTTCGTTAAAGCGGACGTACAAACTATCGGCATGGGTATGGCAGCTTCCATGGGCTCATTCTTACTAACAGCTGGTGCAAATGGCAAACGGTTTGCCTTGCCAAACGCTGAAATTATGATTCACCAACCACTTGGTGGCGCTCAAGGTCAAGCGACTGAAATCGAAATCGCTGCTCGCCACATTTTAAAAATCAAAGAACGTATGAATACGATTATGGCTGAGAAAACTGTGGCTCTTAGAGAAGCTGGGTTTCAAGATGACTTTATTCTTGTACTTGGCGCAACTAGAAAAGAAGATGCAAATTTAGCGGCCAAAAACCACATTTCCCTCACTGTTTTTAGAGAGGACTGGCTAGAGGACCTAACCTTAGAAGCGCCACTTCGCATTCATTTAAAAGTAGATAGCGGTATGGGGCGTCTTGGGATTCGTACAACCGACGAAGCAAGGCGAATCGAAACGACAATTGCTAAAGACAATCAACTACAACTAGAAGGTATCTACACGCATTTTGCGACAGCCGACCAACTTGAAACTAGTTATTTCGAACAACAATTAGCTAAGTTCCAAACCATTTTAACGAGTTTAAAAAATCGCCCAACGTATGTTCATACAGCCAATTCAGCTGCTTCATTATTACAGCCACAAATCGGGTTTGATGCGATTCGCTTTGGT--------------TTACACAGTAAGTTATGATGTTGATGGAACGGTAATAAAAACAAAAGTAGAGGCAGGGACGCGAATAACTGCACCTAAACCTCCGACTAAACAAGGCTATGTTTTTAAAGGCTGGTATACTGAAAAAAATGGTGGACATGAGTGGGATTTTAGTACGGATTATATGTCCGGAAACGATTTTACTTTGTACGCGATGTTTAAAGCGGAAACGACTGAAAAAGCAGTGAATTTAACACGCTATGTTAAATATATTCGCGGGAATGCGGGGATCTACAAACTTCCAAGAGAAGATAACTCGCTTAAACAAGGAACGCTAGCCTCGCACCGCTGTAAAGCTTTAACTGTTGATAGAGAAGCGCGAAATGGCGGTGAATTATGGTACAGGTTAAAAAATATTGGCTGGACCAAAGCTGAAAATCTTTCCTTAGACCAACTTCATCTATCCCACAATCAAATAAGTGACCTTAGTCCTTTAAAGGATCTAACTAAATTAGAAGAGCTATCTGTGAATAGAAATAGACTGAAAAATTTAAACGGAATTCCAAGTGCTTGTTTATCTCGTTTGTTTGTAGATAACAACGAACTCCGAGATACTGACTCGCTTATTCATTTGAAAAATCTAGAAATCTTATCTATTCGTAATAATAAGCTAAAAAGTATTGTGATGCTTGGTTTTTTATCTAAACTAGAGGTATTAGATTTGCATGGTAATGAAATAACAAATACAGGTGGACTAACTAGATTGAAGAAAGTTAACTGGATAGATTTAACTGGTCAGAAATGTGTGAATGAACCAGTAAGATACCAACCAGAATTGTATATAACAAATACTGTCAAAGACCCAGATGG-------GAAACAAACACCCATTATTATGATAACCGCACGTGACTCAGTTATCGATCGTGTATCCGGACTGGATCACGGAGCAGATGATTACATCGTCAAACCCTTCGCTATTGAAGAATTACTTGCGCGCCTTCGCTCGCTATTGCGTCGGGTGGAAAATGCAGAACAATCTGCTAAACAAACAACGCTACAGTATCGTAATCTAATTGTTGAAAAGGAAAATCGCATTGTCAAACGCGACGAAGAAATCATTGACTTAACAAAACGAGAGTATGAACTTTTACTTACGTTAATGGAAAATGTTAATATCGTTCTTACGCGGGAAGTGTTACTCAATAAAGTATGGGGTTATGAAACAGAAGTAGAAACAAATGTAGTGGATGTGTACGTTCGTTACTTACGAAATAAAATTGATCATCCTGACGAAGAAAGTTATATCCAAACAGTTCGCGGGCAATTTCATAAAAAAGAACTTATTTTTAACCAATGGGATCCACAAGAATATTGTATTTTCCTATATGATGGTATTACAAAGCTTACAAGTATTAGTGAGAACGGGACCATCATGAATTTACAATACTATAAAGGTGCTTTCGTTATAATGTCTGGCTTTATCGATACAGAAACATCGGTTGGCTATTATAATTTAGAAGTCATTAGCGAACAGGCTACCGCATACGTTATCAAAATAAACGAACTAAAAGAACTACTGAGCAAGAATCTTACGCACTTTTTCTATGTTTTCCAAACCCTACAAAAACAAGTTTCATACAGCCTAGCCAAATTTAATGATTTTTCGATTAACGGGAAGCTCGGCTCTATTTGCGGTCAACTTTTAATCCTGACCTATGTGTATGGTAAAGAAACTCCTGATGGCATCAAGATTACACTGGATAATTTAACAATGCAGGAGTTAGGCTATT
>LS1086
CATTTATTCCCGTTTATTAAAAGACAGAATTATTATGTTAGGATCTGCAATTGATGATAACGTGGCGAATTCGATCGTTTCTCAATTACTCTTCTTAGATGCACAAGATCCTGAAAAAGATATTTTCCTATATATCAATTCACCAGGTGGAAGTATTTCAGCTGGTATGGCCATTTACGATACAATGAATTTCGTTAAAGCGGACGTACAAACTATCGGCATGGGTATGGCAGCTTCCATGGGCTCATTCTTACTAACAGCTGGTGCAAATGGCAAACGGTTTGCCTTGCCAAACGCTGAAATTATGATTCACCAACCACTTGGTGGCGCTCAAGGTCAAGCGACTGAAATCGAAATCGCTGCTCGCCACATTTTAAAAATCAAAGAACGTATGAATACGATTATGGCTGAGAAAACTGTGGCTCTTAGAGAAGCTGGGTTTCAAGATGACTTTATTCTTGTACTTGGCGCAACTAGAAAAGAAGATGCAAATTTAGCGGCCAAAAACCACATTTCCCTCACTGTTTTTAGAGAGGACTGGCTAGAGGACCTAACCTTAGAAGCGCCACTTCGCATTCATTTAAAAGTAGATAGCGGTATGGGGCGTCTTGGGATTCGTACAACCGACGAAGCAAGGCGAATCGAAACGACAATTGCTAAAGACAATCAACTACAACTAGAAGGTATCTACACGCATTTTGCGACAGCCGACCAACTTGAAACTAGTTATTTCGAACAACAATTAGCTAAGTTCCAAACCATTTTAACGAGTTTAAAAAATCGCCCAACGTATGTTCATACAGCCAATTCAGCTGCTTCATTATTACAGCCACAAATCGGGTTTGATGCGATTCGCTTTGGT--------------TTACACAGTAAGTTATGATGTTGATGGAACGGTAATAAAAACAAAAGTAGAGGCAGGGACGCGAATAACTGCACCTAAACCTCCGACTAAACAAGGCTATGTTTTTAAAGGCTGGTATACTGAAAAAAATGGTGGACATGAGTGGGATTTTAGTACGGATTATATGTCCGGAAACGATTTTACTTTGTACGCGATGTTTAAAGCGGAAACGACTGAAAAAGCAGTGAATTTAACACGCTATGTTAAATATATTCGCGGGAATGCGGGGATCTACAAACTTCCAAGAGAAGATAACTCGCTTAAACAAGGAACGCTAGCCTCGCACCGCTGTAAAGCTTTAACTGTTGATAGAGAAGCGCGAAATGGCGGTGAATTATGGTACAGGTTAAAAAATATTGGCTGGACCAAAGCTGAAAATCTTTCCTTAGACCAACTTCATCTATCCCACAATCAAATAAGTGACCTTAGTCCTTTAAAGGATCTAACTAAATTAGAAGAGCTATCTGTGAATAGAAATAGACTGAAAAATTTAAACGGAATTCCAAGTGCTTGTTTATCTCGTTTGTTTGTAGATAACAACGAACTCCGAGATACTGACTCGCTTATTCATTTGAAAAATCTAGAAATCTTATCTATTCGTAATAATAAGCTAAAAAGTATTGTGATGCTTGGTTTTTTATCTAAACTAGAGGTATTAGATTTGCATGGTAATGAAATAACAAATACAGGTGGACTAACTAGATTGAAGAAAGTTAACTGGATAGATTTAACTGGTCAGAAATGTGTGAATGAACCAGTAAGATACCAACCAGAATTGTATATAACAAATACTGTCAAAGACCCAGATGG-------GAAACAAACACCCATTATTATGATAACCGCACGTGACTCAGTTATCGATCGTGTATCCGGACTGGATCACGGAGCAGATGATTACATCGTCAAACCCTTCGCTATTGAAGAATTACTTGCGCGCCTTCGCTCGCTATTGCGTCGGGTGGAAAATGCAGAACAATCTGCTAAACAAACAACGCTACAGTATCGTAATCTAATTGTTGAAAAGGAAAATCGCATTGTCAAACGCGACGAAGAAATCATTGACTTAACAAAACGAGAGTATGAACTTTTACTTACGTTAATGGAAAATGTTAATATCGTTCTTACGCGGGAAGTGTTACTCAATAAAGTATGGGGTTATGAAACAGAAGTAGAAACAAATGTAGTGGATGTGTACGTTCGTTACTTACGAAATAAAATTGATCATCCTGACGAAGAAAGTTATATCCAAACAGTTCGCGGGCAATTTCATAAAAAAGAACTTATTTTTAACCAATGGGATCCACAAGAATATTGTATTTTCCTATATGATGGTATTACAAAGCTTACAAGTATTAGTGAGAACGGGACCATCATGAATTTACAATACTATAAAGGTGCTTTCGTTATAATGTCTGGCTTTATCGATACAGAAACATCGGTTGGCTATTATAATTTAGAAGTCATTAGCGAACAGGCTACCGCATACGTTATCAAAATAAACGAACTAAAAGAACTACTGAGCAAGAATCTTACGCACTTTTTCTATGTTTTCCAAACCCTACAAAAACAAGTTTCATACAGCCTAGCCAAATTTAATGATTTTTCGATTAACGGGAAGCTCGGCTCTATTTGCGGTCAACTTTTAATCCTGACCTATGTGTATGGTAAAGAAACTCCTGATGGCATCAAGATTACACTGGATAATTTAACAATGCAGGAGTTAGGCTATT
>LS1242
CATTTATTCCCGTTTATTAAAAGACAGAATTATTATGTTAGGATCTGCAATTGATGATAACGTGGCGAATTCGATCGTTTCTCAATTACTCTTCTTAGATGCACAAGATCCTGAAAAAGATATTTTCCTATATATCAATTCACCAGGTGGAAGTATTTCAGCTGGTATGGCCATTTACGATACAATGAATTTCGTTAAAGCGGACGTACAAACTATCGGCATGGGTATGGCAGCTTCCATGGGCTCATTCTTACTAACAGCTGGTGCAAATGGCAAACGGTTTGCCTTGCCAAACGCTGAAATTATGATTCACCAACCACTTGGTGGCGCTCAAGGTCAAGCGACTGAAATCGAAATCGCTGCTCGCCACATTTTAAAAATCAAAGAACGTATGAATACGATTATGGCTGAGAAAACTGTGGCTCTTAGAGAAGCTGGGTTTCAAGATGACTTTATTCTTGTACTTGGCGCAACTAGAAAAGAAGATGCAAATTTAGCGGCCAAAAACCACATTTCCCTCACTGTTTTTAGAGAGGACTGGCTAGAGGACCTAACCTTAGAAGCGCCACTTCGCATTCATTTAAAAGTAGATAGCGGTATGGGGCGTCTTGGGATTCGTACAACCGACGAAGCAAGGCGAATCGAAACGACAATTGCTAAAGACAATCAACTACAACTAGAAGGTATCTACACGCATTTTGCGACAGCCGACCAACTTGAAACTAGTTATTTCGAACAACAATTAGCTAAGTTCCAAACCATTTTAACGAGTTTAAAAAATCGCCCAACGTATGTTCATACAGCCAATTCAGCTGCTTCATTATTACAGCCACAAATCGGGTTTGATGCGATTCGCTTTGGT--------------TTACACAGTAAGTTATGATGTTGATGGAACGGTAATAAAAACAAAAGTAGAGGCAGGGACGCGAATAACTGCACCTAAACCTCCGACCAAACAAGGCTATGTTTTTAAAGGCTGGTATACTGAAAAAAATGGTGGACATGAGTGGAATTTTAGTACGGATTATATGTCCGGAAACGATTTTACTTTGTACGCGATGTTTAAAGCGGAAACGACTGAAAAAGCAGTGAATTTAACACGCTATGTTAAATATATTCGCGGGAATGCGGGGATCTACAAACTTCCAAGAGAAGATAACTCGCTTAAACAAGGAACGCTAGCCTCGCACCGCTGTAAAGCTTTAACTGTTGATAGAGAAGCGCGAAATGGCGGTGAATTATGGTACAGGTTAAAAAATATTGGCTGGACCAAAGCTGAAAATCTTTCCTTAGACCAACTTCATCTATCCCACAATCAAATAAGTGACCTTAGTCCTTTAAAGGATCTAACTAAATTAGAAGAGCTATCTGTGAATAGAAATAGACTGAAAAATTTAAACGGAATTCCAAGTGCTTGTTTATCTCGTTTGTTTGTAGATAACAACGAACTCCGAGATACTGACTCGCTTATTCATTTGAAAAATCTAGAAATCTTATCTATTCGTAATAATAAGCTAAAAAGTATTGTGATGCTTGGTTTTTTATCTAAACTAGAGGTATTAGATTTGCATGGTAATGAAATAACAAATACAGGTGGACTAACTAGATTGAAGAAAGTTAACTGGATAGATTTAACTGGTCAGAAATGTGTGAATGAACCAGTAAGATACCAACCAGAATTGTATATAACAAATACTGTCAAAGACCCAGATGG-------GAAACAAACACCCATTATTATGATAACCGCACGTGACTCAGTTATCGATCGTGTATCCGGACTGGATCACGGAGCAGATGATTACATCGTCAAACCCTTCGCTATTGAAGAATTACTTGCGCGCCTTCGCTCGCTATTGCGTCGGGTGGAAAATGCAGAACAATCTGCTAAACAAACAACGCTACAGTATCGTAATCTAATTGTTGAAAAGGAAAATCGCATTGTCAAACGCGACGAAGAAATCATTGACTTAACAAAACGAGAGTATGAACTTTTACTTACGTTAATGGAAAATGTTAATATCGTTCTTACGCGGGAAGTGTTACTCAATAAAGTATGGGGTTATGAAACAGAAGTAGAAACAAATGTAGTGGATGTGTACGTTCGTTACTTACGAAATAAAATTGATCATCCTGACGAAGAAAGTTATATCCAAACAGTTCGCGGGCAATTTCATAAAAAAGAACTTATTTTTAACCAATGGGATCCACAAGAATATTGTATTTTCCTATATGATGGTATTACAAAGCTTACAAGTATTAGTGAGAACGGGACCATCATGAATTTACAATACTATAAAGGTGCTTTCGTTATAATGTCTGGCTTTATCGATACAGAAACATCGGTTGGCTATTATAATTTAGAAGTCATTAGCGAACAGGCTACCGCATACGTTATCAAAATAAACGAACTAAAAGAACTACTGAGCAAGAATCTTACGCACTTTTTCTATGTTTTCCAAACCCTACAAAAACAAGTTTCATACAGCCTAGCCAAATTTAATGATTTTTCGATTAACGGGAAGCTCGGCTCTATTTGCGGTCAACTTTTAATCCTGACCTATGTGTATGGTAAAGAAACTCCTGATGGCATCAAGATTACACTGGATAATTTAACAATGCAGGAGTTAGGCTATT
>LS1243
CATTTATTCCCGTTTATTAAAAGACAGAATTATTATGTTAGGATCTGCAATTGATGATAACGTGGCGAATTCGATCGTTTCTCAATTACTCTTCTTAGATGCACAAGATCCTGAAAAAGATATTTTCCTATATATCAATTCACCAGGTGGAAGTATTTCAGCTGGTATGGCCATTTACGATACAATGAATTTCGTTAAAGCGGACGTACAAACTATCGGCATGGGTATGGCAGCTTCCATGGGCTCATTCTTACTAACAGCTGGTGCAAATGGCAAACGGTTTGCCTTGCCAAACGCTGAAATTATGATTCACCAACCACTTGGTGGCGCTCAAGGTCAAGCGACTGAAATCGAAATCGCTGCTCGCCACATTTTAAAAATCAAAGAACGTATGAATACGATTATGGCTGAGAAAACTGTGGCTCTTAGAGAAGCTGGGTTTCAAGATGACTTTATTCTTGTACTTGGCGCAACTAGAAAAGAAGATGCAAATTTAGCGGCCAAAAACCACATTTCCCTCACTGTTTTTAGAGAGGACTGGCTAGAGGACCTAACCTTAGAAGCGCCACTTCGCATTCATTTAAAAGTAGATAGCGGTATGGGGCGTCTTGGGATTCGTACAACCGACGAAGCAAGGCGAATCGAAACGACAATTGCTAAAGACAATCAACTACAACTAGAAGGTATCTACACGCATTTTGCGACAGCCGACCAACTTGAAACTAGTTATTTCGAACAACAATTAGCTAAGTTCCAAACCATTTTAACGAGTTTAAAAAATCGCCCAACGTATGTTCATACAGCCAATTCAGCTGCTTCATTATTACAGCCACAAATCGGGTTTGATGCGATTCGCTTTGGT--------------TTACACAGTAAGTTATGATGTTGATGGAACGGTAATAAAAACAAAAGTAGAGGCAGGGACGCGAATAACTGCACCTAAACCTCCGACCAAACAAGGCTATGTTTTTAAAGGCTGGTATACTGAAAAAAATGGTGGACATGAGTGGAATTTTAGTACGGATTATATGTCCGGAAACGATTTTACTTTGTACGCGATGTTTAAAGCGGAAACGACTGAAAAAGCAGTGAATTTAACACGCTATGTTAAATATATTCGCGGGAATGCGGGGATCTACAAACTTCCAAGAGAAGATAACTCGCTTAAACAAGGAACGCTAGCCTCGCACCGCTGTAAAGCTTTAACTGTTGATAGAGAAGCGCGAAATGGCGGTGAATTATGGTACAGGTTAAAAAATATTGGCTGGACCAAAGCTGAAAATCTTTCCTTAGACCAACTTCATCTATCCCACAATCAAATAAGTGACCTTAGTCCTTTAAAGGATCTAACTAAATTAGAAGAGCTATCTGTGAATAGAAATAGACTGAAAAATTTAAACGGAATTCCAAGTGCTTGTTTATCTCGTTTGTTTGTAGATAACAACGAACTCCGAGATACTGACTCGCTTATTCATTTGAAAAATCTAGAAATCTTATCTATTCGTAATAATAAGCTAAAAAGTATTGTGATGCTTGGTTTTTTATCTAAACTAGAGGTATTAGATTTGCATGGTAATGAAATAACAAATACAGGTGGACTAACTAGATTGAAGAAAGTTAACTGGATAGATTTAACTGGTCAGAAATGTGTGAATGAACCAGTAAGATACCAACCAGAATTGTATATAACAAATACTGTCAAAGACCCAGATGG-------GAAACAAACACCCATTATTATGATAACCGCACGTGACTCAGTTATCGATCGTGTATCCGGACTGGATCACGGAGCAGATGATTACATCGTCAAACCCTTCGCTATTGAAGAATTACTTGCGCGCCTTCGCTCGCTATTGCGTCGGGTGGAAAATGCAGAACAATCTGCTAAACAAACAACGCTACAGTATCGTAATCTAATTGTTGAAAAGGAAAATCGCATTGTCAAACGCGACGAAGAAATCATTGACTTAACAAAACGAGAGTATGAACTTTTACTTACGTTAATGGAAAATGTTAATATCGTTCTTACGCGGGAAGTGTTACTCAATAAAGTATGGGGTTATGAAACAGAAGTAGAAACAAATGTAGTGGATGTGTACGTTCGTTACTTACGAAATAAAATTGATCATCCTGACGAAGAAAGTTATATCCAAACAGTTCGCGGGCAATTTCATAAAAAAGAACTTATTTTTAACCAATGGGATCCACAAGAATATTGTATTTTCCTATATGATGGTATTACAAAGCTTACAAGTATTAGTGAGAACGGGACCATCATGAATTTACAATACTATAAAGGTGCTTTCGTTATAATGTCTGGCTTTATCGATACAGAAACATCGGTTGGCTATTATAATTTAGAAGTCATTAGCGAACAGGCTACCGCATACGTTATCAAAATAAACGAACTAAAAGAACTACTGAGCAAGAATCTTACGCACTTTTTCTATGTTTTCCAAACCCTACAAAAACAAGTTTCATACAGCCTAGCCAAATTTAATGATTTTTCGATTAACGGGAAGCTCGGCTCTATTTGCGGTCAACTTTTAATCCTGACCTATGTGTATGGTAAAGAAACTCCTGATGGCATCAAGATTACACTGGATAATTTAACAATGCAGGAGTTAGGCTATT
>LS1244
CATTTATTCCCGTTTATTAAAAGACAGAATTATTATGTTAGGATCTGCAATTGATGATAACGTGGCGAATTCGATCGTTTCTCAATTACTCTTCTTAGATGCACAAGATCCTGAAAAAGATATTTTCCTATATATCAATTCACCAGGTGGAAGTATTTCAGCTGGTATGGCCATTTACGATACAATGAATTTCGTTAAAGCGGACGTACAAACTATCGGCATGGGTATGGCAGCTTCCATGGGCTCATTCTTACTAACAGCTGGTGCAAATGGCAAACGGTTTGCCTTGCCAAACGCTGAAATTATGATTCACCAACCACTTGGTGGCGCTCAAGGTCAAGCGACTGAAATCGAAATCGCTGCTCGCCACATTTTAAAAATCAAAGAACGTATGAATACGATTATGGCTGAGAAAACTGTGGCTCTTAGAGAAGCTGGGTTTCAAGATGACTTTATTCTTGTACTTGGCGCAACTAGAAAAGAAGATGCAAATTTAGCGGCCAAAAACCACATTTCCCTCACTGTTTTTAGAGAGGACTGGCTAGAGGACCTAACCTTAGAAGCGCCACTTCGCATTCATTTAAAAGTAGATAGCGGTATGGGGCGTCTTGGGATTCGTACAACCGACGAAGCAAGGCGAATCGAAACGACAATTGCTAAAGACAATCAACTACAACTAGAAGGTATCTACACGCATTTTGCGACAGCCGACCAACTTGAAACTAGTTATTTCGAACAACAATTAGCTAAGTTCCAAACCATTTTAACGAGTTTAAAAAATCGCCCAACGTATGTTCATACAGCCAATTCAGCTGCTTCATTATTACAGCCACAAATCGGGTTTGATGCGATTCGCTTTGGT--------------TTACACAGTAAGTTATGATGTTGATGGAACGGTAATAAAAACAAAAGTAGAGGCAGGGACGCGAATAACTGCACCTAAACCTCCGACCAAACAAGGCTATGTTTTTAAAGGCTGGTATACTGAAAAAAATGGTGGACATGAGTGGAATTTTAGTACGGATTATATGTCCGGAAACGATTTTACTTTGTACGCGATGTTTAAAGCGGAAACGACTGAAAAAGCAGTGAATTTAACACGCTATGTTAAATATATTCGCGGGAATGCGGGGATCTACAAACTTCCAAGAGAAGATAACTCGCTTAAACAAGGAACGCTAGCCTCGCACCGCTGTAAAGCTTTAACTGTTGATAGAGAAGCGCGAAATGGCGGTGAATTATGGTACAGGTTAAAAAATATTGGCTGGACCAAAGCTGAAAATCTTTCCTTAGACCAACTTCATCTATCCCACAATCAAATAAGTGACCTTAGTCCTTTAAAGGATCTAACTAAATTAGAAGAGCTATCTGTGAATAGAAATAGACTGAAAAATTTAAACGGAATTCCAAGTGCTTGTTTATCTCGTTTGTTTGTAGATAACAACGAACTCCGAGATACTGACTCGCTTATTCATTTGAAAAATCTAGAAATCTTATCTATTCGTAATAATAAGCTAAAAAGTATTGTGATGCTTGGTTTTTTATCTAAACTAGAGGTATTAGATTTGCATGGTAATGAAATAACAAATACAGGTGGACTAACTAGATTGAAGAAAGTTAACTGGATAGATTTAACTGGTCAGAAATGTGTGAATGAACCAGTAAGATACCAACCAGAATTGTATATAACAAATACTGTCAAAGACCCAGATGG-------GAAACAAACACCCATTATTATGATAACCGCACGTGACTCAGTTATCGATCGTGTATCCGGACTGGATCACGGAGCAGATGATTACATCGTCAAACCCTTCGCTATTGAAGAATTACTTGCGCGCCTTCGCTCGCTATTGCGTCGGGTGGAAAATGCAGAACAATCTGCTAAACAAACAACGCTACAGTATCGTAATCTAATTGTTGAAAAGGAAAATCGCATTGTCAAACGCGACGAAGAAATCATTGACTTAACAAAACGAGAGTATGAACTTTTACTTACGTTAATGGAAAATGTTAATATCGTTCTTACGCGGGAAGTGTTACTCAATAAAGTATGGGGTTATGAAACAGAAGTAGAAACAAATGTAGTGGATGTGTACGTTCGTTACTTACGAAATAAAATTGATCATCCTGACGAAGAAAGTTATATCCAAACAGTTCGCGGGCAATTTCATAAAAAAGAACTTATTTTTAACCAATGGGATCCACAAGAATATTGTATTTTCCTATATGATGGTATTACAAAGCTTACAAGTATTAGTGAGAACGGGACCATCATGAATTTACAATACTATAAAGGTGCTTTCGTTATAATGTCTGGCTTTATCGATACAGAAACATCGGTTGGCTATTATAATTTAGAAGTCATTAGCGAACAGGCTACCGCATACGTTATCAAAATAAACGAACTAAAAGAACTACTGAGCAAGAATCTTACGCACTTTTTCTATGTTTTCCAAACCCTACAAAAACAAGTTTCATACAGCCTAGCCAAATTTAATGATTTTTCGATTAACGGGAAGCTCGGCTCTATTTGCGGTCAACTTTTAATCCTGACCTATGTGTATGGTAAAGAAACTCCTGATGGCATCAAGATTACACTGGATAATTTAACAATGCAGGAGTTAGGCTATT
>LS1245
CATTTATTCCCGTTTATTAAAAGACAGAATTATTATGTTAGGATCTGCAATTGATGATAACGTGGCGAATTCGATCGTTTCTCAATTACTCTTCTTAGATGCACAAGATCCTGAAAAAGATATTTTCCTATATATCAATTCACCAGGTGGAAGTATTTCAGCTGGTATGGCCATTTACGATACAATGAATTTCGTTAAAGCGGACGTACAAACTATCGGCATGGGTATGGCAGCTTCCATGGGCTCATTCTTACTAACAGCTGGTGCAAATGGCAAACGGTTTGCCTTGCCAAACGCTGAAATTATGATTCACCAACCACTTGGTGGCGCTCAAGGTCAAGCGACTGAAATCGAAATCGCTGCTCGCCACATTTTAAAAATCAAAGAACGTATGAATACGATTATGGCTGAGAAAACTGTGGCTCTTAGAGAAGCTGGGTTTCAAGATGACTTTATTCTTGTACTTGGCGCAACTAGAAAAGAAGATGCAAATTTAGCGGCCAAAAACCACATTTCCCTCACTGTTTTTAGAGAGGACTGGCTAGAGGACCTAACCTTAGAAGCGCCACTTCGCATTCATTTAAAAGTAGATAGCGGTATGGGGCGTCTTGGGATTCGTACAACCGACGAAGCAAGGCGAATCGAAACGACAATTGCTAAAGACAATCAACTACAACTAGAAGGTATCTACACGCATTTTGCGACAGCCGACCAACTTGAAACTAGTTATTTCGAACAACAATTAGCTAAGTTCCAAACCATTTTAACGAGTTTAAAAAATCGCCCAACGTATGTTCATACAGCCAATTCAGCTGCTTCATTATTACAGCCACAAATCGGGTTTGATGCGATTCGCTTTGGT--------------TTACACAGTAAGTTATGATGTTGATGGAACGGTAATAAAAACAAAAGTAGAGGCAGGGACGCGAATAACTGCACCTAAACCTCCGACCAAACAAGGCTATGTTTTTAAAGGCTGGTATACTGAAAAAAATGGTGGACATGAGTGGAATTTTAGTACGGATTATATGTCCGGAAACGATTTTACTTTGTACGCGATGTTTAAAGCGGAAACGACTGAAAAAGCAGTGAATTTAACACGCTATGTTAAATATATTCGCGGGAATGCGGGGATCTACAAACTTCCAAGAGAAGATAACTCGCTTAAACAAGGAACGCTAGCCTCGCACCGCTGTAAAGCTTTAACTGTTGATAGAGAAGCGCGAAATGGCGGTGAATTATGGTACAGGTTAAAAAATATTGGCTGGACCAAAGCTGAAAATCTTTCCTTAGACCAACTTCATCTATCCCACAATCAAATAAGTGACCTTAGTCCTTTAAAGGATCTAACTAAATTAGAAGAGCTATCTGTGAATAGAAATAGACTGAAAAATTTAAACGGAATTCCAAGTGCTTGTTTATCTCGTTTGTTTGTAGATAACAACGAACTCCGAGATACTGACTCGCTTATTCATTTGAAAAATCTAGAAATCTTATCTATTCGTAATAATAAGCTAAAAAGTATTGTGATGCTTGGTTTTTTATCTAAACTAGAGGTATTAGATTTGCATGGTAATGAAATAACAAATACAGGTGGACTAACTAGATTGAAGAAAGTTAACTGGATAGATTTAACTGGTCAGAAATGTGTGAATGAACCAGTAAGATACCAACCAGAATTGTATATAACAAATACTGTCAAAGACCCAGATGG-------GAAACAAACACCCATTATTATGATAACCGCACGTGACTCAGTTATCGATCGTGTATCCGGACTGGATCACGGAGCAGATGATTACATCGTCAAACCCTTCGCTATTGAAGAATTACTTGCGCGCCTTCGCTCGCTATTGCGTCGGGTGGAAAATGCAGAACAATCTGCTAAACAAACAACGCTACAGTATCGTAATCTAATTGTTGAAAAGGAAAATCGCATTGTCAAACGCGACGAAGAAATCATTGACTTAACAAAACGAGAGTATGAACTTTTACTTACGTTAATGGAAAATGTTAATATCGTTCTTACGCGGGAAGTGTTACTCAATAAAGTATGGGGTTATGAAACAGAAGTAGAAACAAATGTAGTGGATGTGTACGTTCGTTACTTACGAAATAAAATTGATCATCCTGACGAAGAAAGTTATATCCAAACAGTTCGCGGGCAATTTCATAAAAAAGAACTTATTTTTAACCAATGGGATCCACAAGAATATTGTATTTTCCTATATGATGGTATTACAAAGCTTACAAGTATTAGTGAGAACGGGACCATCATGAATTTACAATACTATAAAGGTGCTTTCGTTATAATGTCTGGCTTTATCGATACAGAAACATCGGTTGGCTATTATAATTTAGAAGTCATTAGCGAACAGGCTACCGCATACGTTATCAAAATAAACGAACTAAAAGAACTACTGAGCAAGAATCTTACGCACTTTTTCTATGTTTTCCAAACCCTACAAAAACAAGTTTCATACAGCCTAGCCAAATTTAATGATTTTTCGATTAACGGGAAGCTCGGCTCTATTTGCGGTCAACTTTTAATCCTGACCTATGTGTATGGTAAAGAAACTCCTGATGGCATCAAGATTACACTGGATAATTTAACAATGCAGGAGTTAGGCTATT
>LS1246
CATTTATTCCCGTTTATTAAAAGACAGAATTATTATGTTAGGATCTGCAATTGATGATAACGTGGCGAATTCGATCGTTTCTCAATTACTCTTCTTAGATGCACAAGATCCTGAAAAAGATATTTTCCTATATATCAATTCACCAGGTGGAAGTATTTCAGCTGGTATGGCCATTTACGATACAATGAATTTCGTTAAAGCGGACGTACAAACTATCGGCATGGGTATGGCAGCTTCCATGGGCTCATTCTTACTAACAGCTGGTGCAAATGGCAAACGGTTTGCCTTGCCAAACGCTGAAATTATGATTCACCAACCACTTGGTGGCGCTCAAGGTCAAGCGACTGAAATCGAAATCGCTGCTCGCCACATTTTAAAAATCAAAGAACGTATGAATACGATTATGGCTGAGAAAACTGTGGCTCTTAGAGAAGCTGGGTTTCAAGATGACTTTATTCTTGTACTTGGCGCAACTAGAAAAGAAGATGCAAATTTAGCGGCCAAAAACCACATTTCCCTCACTGTTTTTAGAGAGGACTGGCTAGAGGACCTAACCTTAGAAGCGCCACTTCGCATTCATTTAAAAGTAGATAGCGGTATGGGGCGTCTTGGGATTCGTACAACCGACGAAGCAAGGCGAATCGAAACGACAATTGCTAAAGACAATCAACTACAACTAGAAGGTATCTACACGCATTTTGCGACAGCCGACCAACTTGAAACTAGTTATTTCGAACAACAATTAGCTAAGTTCCAAACCATTTTAACGAGTTTAAAAAATCGCCCAACGTATGTTCATACAGCCAATTCAGCTGCTTCATTATTACAGCCACAAATCGGGTTTGATGCGATTCGCTTTGGT--------------TTACACAGTAAGTTATGATGTTGATGGAACGGTAATAAAAACAAAAGTAGAGGCAGGGACGCGAATAACTGCACCTAAACCTCCGACTAAACAAGGCTATGTTTTTAAAGGCTGGTATACTGAAAAAAATGGTGGACATGAGTGGGATTTTAGTACGGATTATATGTCCGGAAACGATTTTACTTTGTACGCGATGTTTAAAGCGGAAACGACTGAAAAAGCAGTGAATTTAACACGCTATGTTAAATATATTCGCGGGAATGCGGGGATCTACAAACTTCCAAGAGAAGATAACTCGCTTAAACAAGGAACGCTAGCCTCGCACCGCTGTAAAGCTTTAACTGTTGATAGAGAAGCGCGAAATGGCGGTGAATTATGGTACAGGTTAAAAAATATTGGCTGGACCAAAGCTGAAAATCTTTCCTTAGACCAACTTCATCTATCCCACAATCAAATAAGTGACCTTAGTCCTTTAAAGGATCTAACTAAATTAGAAGAGCTATCTATGAATAGAAATAGACTGAAAAATTTAAACGGAATTCCAAGTGCTTGTTTATCTCGTTTGTTTGTAGATAACAACGAACTCCGAGATACTGACTCGCTTATTCATTTGAAAAATCTAGAAATCTTATCTATTCGTAATAATAAGCTAAAAAGTATTGTGATGCTTGGCTTTTTATCTAAACTAGAGGTATTAGATTTGCATGGTAATGAAATAACAAATACAGGTGGACTAACTAGATTGAAGAAAGTTAACTGGATAGATTTAACTGGTCAGAAATGTGTGAATGAACCAGTAAGATACCAACCAGAATTGTATATAACAAATACTGTCAAAGACCCAGATGG-------GAAACAAACACCCATTATTATGATAACCGCACGTGACTCAGTTATCGATCGTGTATCCGGACTGGATCACGGAGCAGATGATTACATCGTCAAACCCTTCGCTATTGAAGAATTACTTGCGCGCCTTCGCTCGCTATTGCGTCGGGTGGAAAATGCAGAACAATCTGCTAAACAAACAACGCTACAGTATCGTAATCTAATTGTTGAAAAGGAAAATCGCATTGTCAAACGCGACGAAGAAATCATTGACTTAACAAAACGAGAGTATGAACTTTTACTTACGTTAATGGAAAATGTTAATATCGTTCTTACGCGGGAAGTGTTACTCAATAAAGTATGGGGTTATGAAACAGAAGTAGAAACAAATGTAGTGGATGTGTACGTTCGTTACTTACGAAATAAAATTGATCATCCTGACGAAGAAAGTTATATCCAAACAGTTCGCGGGCAATTTCATAAAAAAGAACTTATTTTTAACCAATGGGATCCACAAGAATATTGTATTTTCCTATATGATGGTATTACAAAGCTTACAAGTATTAGTGAGAACGGGACCATCATGAATTTACAATACTATAAAGGTGCTTTCGTTATAATGTCTGGCTTTATCGATACAGAAACATCGGTTGGCTATTATAATTTAGAAGTCATTAGCGAACAGGCTACCGCATACGTTATCAAAATAAACGAACTAAAAGAACTACTGAGCAAGAATCTTACGCACTTTTTCTATGTTTTCCAAACCCTACAAAAACAAGTTTCATACAGCCTAGCCAAATTTAATGATTTTTCGATTAACGGGAAGCTCGGCTCTATTTGCGGTCAACTTTTAATCCTGACCTATGTGTATGGTAAAGAAACTCCTGATGGCATCAAGATTACACTGGATAATTTAACAATGCAGGAGTTAGGCTATT
>LS1247
CATTTATTCCCGTTTATTAAAAGACAGAATTATTATGTTAGGATCTGCAATTGATGATAACGTGGCGAATTCGATCGTTTCTCAATTACTCTTCTTAGATGCACAAGATCCTGAAAAAGATATTTTCCTATATATCAATTCACCAGGTGGAAGTATTTCAGCTGGTATGGCCATTTACGATACAATGAATTTCGTTAAAGCGGACGTACAAACTATCGGCATGGGTATGGCAGCTTCCATGGGCTCATTCTTACTAACAGCTGGTGCAAATGGCAAACGGTTTGCCTTGCCAAACGCTGAAATTATGATTCACCAACCACTTGGTGGCGCTCAAGGTCAAGCGACTGAAATCGAAATCGCTGCTCGCCACATTTTAAAAATCAAAGAACGTATGAATACGATTATGGCTGAGAAAACTGTGGCTCTTAGAGAAGCTGGGTTTCAAGATGACTTTATTCTTGTACTTGGCGCAACTAGAAAAGAAGATGCAAATTTAGCGGCCAAAAACCACATTTCCCTCACTGTTTTTAGAGAGGACTGGCTAGAGGACCTAACCTTAGAAGCGCCACTTCGCATTCATTTAAAAGTAGATAGCGGTATGGGGCGTCTTGGGATTCGTACAACCGACGAAGCAAGGCGAATCGAAACGACAATTGCTAAAGACAATCAACTACAACTAGAAGGTATCTACACGCATTTTGCGACAGCCGACCAACTTGAAACTAGTTATTTCGAACAACAATTAGCTAAGTTCCAAACCATTTTAACGAGTTTAAAAAATCGCCCAACGTATGTTCATACAGCCAATTCAGCTGCTTCATTATTACAGCCACAAATCGGGTTTGATGCGATTCGCTTTGGT--------------TTACACAGTAAGTTATGATGTTGATGGAACGGTAATAAAAACAAAAGTAGAGGCAGGGACGCGAATAACTGCACCTAAACCTCCGACCAAACAAGGCTATGTTTTTAAAGGCTGGTATACTGAAAAAAATGGTGGACATGAGTGGAATTTTAGTACGGATTATATGTCCGGAAACGATTTTACTTTGTACGCGATGTTTAAAGCGGAAACGACTGAAAAAGCAGTGAATTTAACACGCTATGTTAAATATATTCGCGGGAATGCGGGGATCTACAAACTTCCAAGAGAAGATAACTCGCTTAAACAAGGAACGCTAGCCTCGCACCGCTGTAAAGCTTTAACTGTTGATAGAGAAGCGCGAAATGGCGGTGAATTATGGTACAGGTTAAAAAATATTGGCTGGACCAAAGCTGAAAATCTTTCCTTAGACCAACTTCATCTATCCCACAATCAAATAAGTGACCTTAGTCCTTTAAAGGATCTAACTAAATTAGAAGAGCTATCTGTGAATAGAAATAGACTGAAAAATTTAAACGGAATTCCAAGTGCTTGTTTATCTCGTTTGTTTGTAGATAACAACGAACTCCGAGATACTGACTCGCTTATTCATTTGAAAAATCTAGAAATCTTATCTATTCGTAATAATAAGCTAAAAAGTATTGTGATGCTTGGTTTTTTATCTAAACTAGAGGTATTAGATTTGCATGGTAATGAAATAACAAATACAGGTGGACTAACTAGATTGAAGAAAGTTAACTGGATAGATTTAACTGGTCAGAAATGTGTGAATGAACCAGTAAGATACCAACCAGAATTGTATATAACAAATACTGTCAAAGACCCAGATGG-------GAAACAAACACCCATTATTATGATAACCGCACGTGACTCAGTTATCGATCGTGTATCCGGACTGGATCACGGAGCAGATGATTACATCGTCAAACCCTTCGCTATTGAAGAATTACTTGCGCGCCTTCGCTCGCTATTGCGTCGGGTGGAAAATGCAGAACAATCTGCTAAACAAACAACGCTACAGTATCGTAATCTAATTGTTGAAAAGGAAAATCGCATTGTCAAACGCGACGAAGAAATCATTGACTTAACAAAACGAGAGTATGAACTTTTACTTACGTTAATGGAAAATGTTAATATCGTTCTTACGCGGGAAGTGTTACTCAATAAAGTATGGGGTTATGAAACAGAAGTAGAAACAAATGTAGTGGATGTGTACGTTCGTTACTTACGAAATAAAATTGATCATCCTGACGAAGAAAGTTATATCCAAACAGTTCGCGGGCAATTTCATAAAAAAGAACTTATTTTTAACCAATGGGATCCACAAGAATATTGTATTTTCCTATATGATGGTATTACAAAGCTTACAAGTATTAGTGAGAACGGGACCATCATGAATTTACAATACTATAAAGGTGCTTTCGTTATAATGTCTGGCTTTATCGATACAGAAACATCGGTTGGCTATTATAATTTAGAAGTCATTAGCGAACAGGCTACCGCATACGTTATCAAAATAAACGAACTAAAAGAACTACTGAGCAAGAATCTTACGCACTTTTTCTATGTTTTCCAAACCCTACAAAAACAAGTTTCATACAGCCTAGCCAAATTTAATGATTTTTCGATTAACGGGAAGCTCGGCTCTATTTGCGGTCAACTTTTAATCCTGACCTATGTGTATGGTAAAGAAACTCCTGATGGCATCAAGATTACACTGGATAATTTAACAATGCAGGAGTTAGGCTATT
>LS1248
CATTTATTCCCGTTTATTAAAAGACAGAATTATTATGTTAGGATCTGCAATTGATGATAACGTGGCGAATTCGATCGTTTCTCAATTACTCTTCTTAGATGCACAAGATCCTGAAAAAGATATTTTCCTATATATCAATTCACCAGGTGGAAGTATTTCAGCTGGTATGGCCATTTACGATACAATGAATTTCGTTAAAGCGGACGTACAAACTATCGGCATGGGTATGGCAGCTTCCATGGGCTCATTCTTACTAACAGCTGGTGCAAATGGCAAACGGTTTGCCTTGCCAAACGCTGAAATTATGATTCACCAACCACTTGGTGGCGCTCAAGGTCAAGCGACTGAAATCGAAATCGCTGCTCGCCACATTTTAAAAATCAAAGAACGTATGAATACGATTATGGCTGAGAAAACTGTGGCTCTTAGAGAAGCTGGGTTTCAAGATGACTTTATTCTTGTACTTGGCGCAACTAGAAAAGAAGATGCAAATTTAGCGGCCAAAAACCACATTTCCCTCACTGTTTTTAGAGAGGACTGGCTAGAGGACCTAACCTTAGAAGCGCCACTTCGCATTCATTTAAAAGTAGATAGCGGTATGGGGCGTCTTGGGATTCGTACAACCGACGAAGCAAGGCGAATCGAAACGACAATTGCTAAAGACAATCAACTACAACTAGAAGGTATCTACACGCATTTTGCGACAGCCGACCAACTTGAAACTAGTTATTTCGAACAACAATTAGCTAAGTTCCAAACCATTTTAACGAGTTTAAAAAATCGCCCAACGTATGTTCATACAGCCAATTCAGCTGCTTCATTATTACAGCCACAAATCGGGTTTGATGCGATTCGCTTTGGT--------------TTACACAGTAAGTTATGATGTTGATGGAACGGTAATAAAAACAAAAGTAGAGGCAGGGACGCGAATAACTGCACCTAAACCTCCGACCAAACAAGGCTATGTTTTTAAAGGCTGGTATACTGAAAAAAATGGTGGACATGAGTGGAATTTTAGTACGGATTATATGTCCGGAAACGATTTTACTTTGTACGCGATGTTTAAAGCGGAAACGACTGAAAAAGCAGTGAATTTAACACGCTATGTTAAATATATTCGCGGGAATGCGGGGATCTACAAACTTCCAAGAGAAGATAACTCGCTTAAACAAGGAACGCTAGCCTCGCACCGCTGTAAAGCTTTAACTGTTGATAGAGAAGCGCGAAATGGCGGTGAATTATGGTACAGGTTAAAAAATATTGGCTGGACCAAAGCTGAAAATCTTTCCTTAGACCAACTTCATCTATCCCACAATCAAATAAGTGACCTTAGTCCTTTAAAGGATCTAACTAAATTAGAAGAGCTATCTGTGAATAGAAATAGACTGAAAAATTTAAACGGAATTCCAAGTGCTTGTTTATCTCGTTTGTTTGTAGATAACAACGAACTCCGAGATACTGACTCGCTTATTCATTTGAAAAATCTAGAAATCTTATCTATTCGTAATAATAAGCTAAAAAGTATTGTGATGCTTGGTTTTTTATCTAAACTAGAGGTATTAGATTTGCATGGTAATGAAATAACAAATACAGGTGGACTAACTAGATTGAAGAAAGTTAACTGGATAGATTTAACTGGTCAGAAATGTGTGAATGAACCAGTAAGATACCAACCAGAATTGTATATAACAAATACTGTCAAAGACCCAGATGG-------GAAACAAACACCCATTATTATGATAACCGCACGTGACTCAGTTATCGATCGTGTATCCGGACTGGATCACGGAGCAGATGATTACATCGTCAAACCCTTCGCTATTGAAGAATTACTTGCGCGCCTTCGCTCGCTATTGCGTCGGGTGGAAAATGCAGAACAATCTGCTAAACAAACAACGCTACAGTATCGTAATCTAATTGTTGAAAAGGAAAATCGCATTGTCAAACGCGACGAAGAAATCATTGACTTAACAAAACGAGAGTATGAACTTTTACTTACGTTAATGGAAAATGTTAATATCGTTCTTACGCGGGAAGTGTTACTCAATAAAGTATGGGGTTATGAAACAGAAGTAGAAACAAATGTAGTGGATGTGTACGTTCGTTACTTACGAAATAAAATTGATCATCCTGACGAAGAAAGTTATATCCAAACAGTTCGCGGGCAATTTCATAAAAAAGAACTTATTTTTAACCAATGGGATCCACAAGAATATTGTATTTTCCTATATGATGGTATTACAAAGCTTACAAGTATTAGTGAGAACGGGACCATCATGAATTTACAATACTATAAAGGTGCTTTCGTTATAATGTCTGGCTTTATCGATACAGAAACATCGGTTGGCTATTATAATTTAGAAGTCATTAGCGAACAGGCTACCGCATACGTTATCAAAATAAACGAACTAAAAGAACTACTGAGCAAGAATCTTACGCACTTTTTCTATGTTTTCCAAACCCTACAAAAACAAGTTTCATACAGCCTAGCCAAATTTAATGATTTTTCGATTAACGGGAAGCTCGGCTCTATTTGCGGTCAACTTTTAATCCTGACCTATGTGTATGGTAAAGAAACTCCTGATGGCATCAAGATTACACTGGATAATTTAACAATGCAGGAGTTAGGCTATT
>LS1249
CATTTATTCCCGTTTATTAAAAGACAGAATTATTATGTTAGGATCTGCAATTGATGATAACGTGGCGAATTCGATCGTTTCTCAATTACTCTTCTTAGATGCACAAGATCCTGAAAAAGATATTTTCCTATATATCAATTCACCAGGTGGAAGTATTTCAGCTGGTATGGCCATTTACGATACAATGAATTTCGTTAAAGCGGACGTACAAACTATCGGCATGGGTATGGCAGCTTCCATGGGCTCATTCTTACTAACAGCTGGTGCAAATGGCAAACGGTTTGCCTTGCCAAACGCTGAAATTATGATTCACCAACCACTTGGTGGCGCTCAAGGTCAAGCGACTGAAATCGAAATCGCTGCTCGCCACATTTTAAAAATCAAAGAACGTATGAATACGATTATGGCTGAGAAAACTGTGGCTCTTAGAGAAGCTGGGTTTCAAGATGACTTTATTCTTGTACTTGGCGCAACTAGAAAAGAAGATGCAAATTTAGCGGCCAAAAACCACATTTCCCTCACTGTTTTTAGAGAGGACTGGCTAGAGGACCTAACCTTAGAAGCGCCACTTCGCATTCATTTAAAAGTAGATAGCGGTATGGGGCGTCTTGGGATTCGTACAACCGACGAAGCAAGGCGAATCGAAACGACAATTGCTAAAGACAATCAACTACAACTAGAAGGTATCTACACGCATTTTGCGACAGCCGACCAACTTGAAACTAGTTATTTCGAACAACAATTAGCTAAGTTCCAAACCATTTTAACGAGTTTAAAAAATCGCCCAACGTATGTTCATACAGCCAATTCAGCTGCTTCATTATTACAGCCACAAATCGGGTTTGATGCGATTCGCTTTGGT--------------TTACACAGTAAGTTATGATGTTGATGGAACGGTAATAAAAACAAAAGTAGAGGCAGGGACGCGAATAACTGCACCTAAACCTCCGACTAAACAAGGCTATGTTTTTAAAGGCTGGTATACTGAAAAAAATGGTGGACATGAGTGGGATTTTAGTACGGATTATATGTCCGGAAACGATTTTACTTTGTACGCGATGTTTAAAGCGGAAACGACTGAAAAAGCAGTGAATTTAACACGCTATGTTAAATATATTCGCGGGAATGCGGGGATCTACAAACTTCCAAGAGAAGATAACTCGCTTAAACAAGGAACGCTAGCCTCGCACCGCTGTAAAGCTTTAACTGTTGATAGAGAAGCGCGAAATGGCGGTGAATTATGGTACAGGTTAAAAAATATTGGCTGGACCAAAGCTGAAAATCTTTCCTTAGACCAACTTCATCTATCCCACAATCAAATAAGTGACCTTAGTCCTTTAAAGGATCTAACTAAATTAGAAGAGCTATCTGTGAATAGAAATAGACTGAAAAATTTAAACGGAATTCCAAGTGCTTGTTTATCTCGTTTGTTTGTAGATAACAACGAACTCCGAGATACTGACTCGCTTATTCATTTGAAAAATCTAGAAATCTTATCTATTCGTAATAATAAGCTAAAAAGTATTGTGATGCTTGGTTTTTTATCTAAACTAGAGGTATTAGATTTGCATGGTAATGAAATAACAAATACAGGTGGACTAACTAGATTGAAGAAAGTTAACTGGATAGATTTAACTGGTCAGAAATGTGTGAATGAACCAGTAAGATACCAACCAGAATTGTATATAACAAATACTGTCAAAGACCCAGATGG-------GAAACAAACACCCATTATTATGATAACCGCACGTGACTCAGTTATCGATCGTGTATCCGGACTGGATCACGGAGCAGATGATTACATCGTCAAACCCTTCGCTATTGAAGAATTACTTGCGCGCCTTCGCTCGCTATTGCGTCGGGTGGAAAATGCAGAACAATCTGCTAAACAAACAACGCTACAGTATCGTAATCTAATTGTTGAAAAGGAAAATCGCATTGTCAAACGCGACGAAGAAATCATTGACTTAACAAAACGAGAGTATGAACTTTTACTTACGTTAATGGAAAATGTTAATATCGTTCTTACGCGGGAAGTGTTACTCAATAAAGTATGGGGTTATGAAACAGAAGTAGAAACAAATGTAGTGGATGTGTACGTTCGTTACTTACGAAATAAAATTGATCATCCTGACGAAGAAAGTTATATCCAAACAGTTCGCGGGCAATTTCATAAAAAAGAACTTATTTTTAACCAATGGGATCCACAAGAATATTGTATTTTCCTATATGATGGTATTACAAAGCTTACAAGTATTAGTGAGAACGGGACCATCATGAATTTACAATACTATAAAGGTGCTTTCGTTATAATGTCTGGCTTTATCGATACAGAAACATCGGTTGGCTATTATAATTTAGAAGTCATTAGCGAACAGGCTACCGCATACGTTATCAAAATAAACGAACTAAAAGAACTACTGAGCAAGAATCTTACGCACTTTTTCTATGTTTTCCAAACCCTACAAAAACAAGTTTCATACAGCCTAGCCAAATTTAATGATTTTTCGATTAACGGGAAGCTCGGCTCTATTTGCGGTCAACTTTTAATCCTGACCTATGTGTATGGTAAAGAAACTCCTGATGGCATCAAGATTACACTGGATAATTTAACAATGCAGGAGTTAGGCTATT
>LS1250
CATTTATTCCCGTTTATTAAAAGACAGAATTATTATGTTAGGATCTGCAATTGATGATAACGTGGCGAATTCGATCGTTTCTCAATTACTCTTCTTAGATGCACAAGATCCTGAAAAAGATATTTTCCTATATATCAATTCACCAGGTGGAAGTATTTCAGCTGGTATGGCCATTTACGATACAATGAATTTCGTTAAAGCGGACGTACAAACTATCGGCATGGGTATGGCAGCTTCCATGGGCTCATTCTTACTAACAGCTGGTGCAAATGGCAAACGGTTTGCCTTGCCAAACGCTGAAATTATGATTCACCAACCACTTGGTGGCGCTCAAGGTCAAGCGACTGAAATCGAAATCGCTGCTCGCCACATTTTAAAAATCAAAGAACGTATGAATACGATTATGGCTGAGAAAACTGTGGCTCTTAGAGAAGCTGGGTTTCAAGATGACTTTATTCTTGTACTTGGCGCAACTAGAAAAGAAGATGCAAATTTAGCGGCCAAAAACCACATTTCCCTCACTGTTTTTAGAGAGGACTGGCTAGAGGACCTAACCTTAGAAGCGCCACTTCGCATTCATTTAAAAGTAGATAGCGGTATGGGGCGTCTTGGGATTCGTACAACCGACGAAGCAAGGCGAATCGAAACGACAATTGCTAAAGACAATCAACTACAACTAGAAGGTATCTACACGCATTTTGCGACAGCCGACCAACTTGAAACTAGTTATTTCGAACAACAATTAGCTAAGTTCCAAACCATTTTAACGAGTTTAAAAAATCGCCCAACGTATGTTCATACAGCCAATTCAGCTGCTTCATTATTACAGCCACAAATCGGGTTTGATGCGATTCGCTTTGGT--------------TTACACAGTAAGTTATGATGTTGATGGAACGGTAATAAAAACAAAAGTAGAGGCAGGGACGCGAATAACTGCACCTAAACCTCCGACTAAACAAGGCTATGTTTTTAAAGGCTGGTATACTGAAAAAAATGGTGGACATGAGTGGGATTTTAGTACGGATTATATGTCCGGAAACGATTTTACTTTGTACGCGATGTTTAAAGCGGAAACGACTGAAAAAGCAGTGAATTTAACACGCTATGTTAAATATATTCGCGGGAATGCGGGGATCTACAAACTTCCAAGAGAAGATAACTCGCTTAAACAAGGAACGCTAGCCTCGCACCGCTGTAAAGCTTTAACTGTTGATAGAGAAGCGCGAAATGGCGGTGAATTATGGTACAGGTTAAAAAATATTGGCTGGACCAAAGCTGAAAATCTTTCCTTAGACCAACTTCATCTATCCCACAATCAAATAAGTGACCTTAGTCCTTTAAAGGATCTAACTAAATTAGAAGAGCTATCTGTGAATAGAAATAGACTGAAAAATTTAAACGGAATTCCAAGTGCTTGTTTATCTCGTTTGTTTGTAGATAACAACGAACTCCGAGATACTGACTCGCTTATTCATTTGAAAAATCTAGAAATCTTATCTATTCGTAATAATAAGCTAAAAAGTATTGTGATGCTTGGTTTTTTATCTAAACTAGAGGTATTAGATTTGCATGGTAATGAAATAACAAATACAGGTGGACTAACTAGATTGAAGAAAGTTAACTGGATAGATTTAACTGGTCAGAAATGTGTGAATGAACCAGTAAGATACCAACCAGAATTGTATATAACAAATACTGTCAAAGACCCAGATGG-------GAAACAAACACCCATTATTATGATAACCGCACGTGACTCAGTTATCGATCGTGTATCCGGACTGGATCACGGAGCAGATGATTACATCGTCAAACCCTTCGCTATTGAAGAATTACTTGCGCGCCTTCGCTCGCTATTGCGTCGGGTGGAAAATGCAGAACAATCTGCTAAACAAACAACGCTACAGTATCGTAATCTAATTGTTGAAAAGGAAAATCGCATTGTCAAACGCGACGAAGAAATCATTGACTTAACAAAACGAGAGTATGAACTTTTACTTACGTTAATGGAAAATGTTAATATCGTTCTTACGCGGGAAGTGTTACTCAATAAAGTATGGGGTTATGAAACAGAAGTAGAAACAAATGTAGTGGATGTGTACGTTCGTTACTTACGAAATAAAATTGATCATCCTGACGAAGAAAGTTATATCCAAACAGTTCGCGGGCAATTTCATAAAAAAGAACTTATTTTTAACCAATGGGATCCACAAGAATATTGTATTTTCCTATATGATGGTATTACAAAGCTTACAAGTATTAGTGAGAACGGGACCATCATGAATTTACAATACTATAAAGGTGCTTTCGTTATAATGTCTGGCTTTATCGATACAGAAACATCGGTTGGCTATTATAATTTAGAAGTCATTAGCGAACAGGCTACCGCATACGTTATCAAAATAAACGAACTAAAAGAACTACTGAGCAAGAATCTTACGCACTTTTTCTATGTTTTCCAAACCCTACAAAAACAAGTTTCATACAGCCTAGCCAAATTTAATGATTTTTCGATTAACGGGAAGCTCGGCTCTATTTGCGGTCAACTTTTAATCCTGACCTATGTGTATGGTAAAGAAACTCCTGATGGCATCAAGATTACACTGGATAATTTAACAATGCAGGAGTTAGGCTATT
>LS1251
CATTTATTCCCGTTTATTAAAAGACAGAATTATTATGTTAGGATCTGCAATTGATGATAACGTGGCGAATTCGATCGTTTCTCAATTACTCTTCTTAGATGCACAAGATCCTGAAAAAGATATTTTCCTATATATCAATTCACCAGGTGGAAGTATTTCAGCTGGTATGGCCATTTACGATACAATGAATTTCGTTAAAGCGGACGTACAAACTATCGGCATGGGTATGGCAGCTTCCATGGGCTCATTCTTACTAACAGCTGGTGCAAATGGCAAACGGTTTGCCTTGCCAAACGCTGAAATTATGATTCACCAACCACTTGGTGGCGCTCAAGGTCAAGCGACTGAAATCGAAATCGCTGCTCGCCACATTTTAAAAATCAAAGAACGTATGAATACGATTATGGCTGAGAAAACTGTGGCTCTTAGAGAAGCTGGGTTTCAAGATGACTTTATTCTTGTACTTGGCGCAACTAGAAAAGAAGATGCAAATTTAGCGGCCAAAAACCACATTTCCCTCACTGTTTTTAGAGAGGACTGGCTAGAGGACCTAACCTTAGAAGCGCCACTTCGCATTCATTTAAAAGTAGATAGCGGTATGGGGCGTCTTGGGATTCGTACAACCGACGAAGCAAGGCGAATCGAAACGACAATTGCTAAAGACAATCAACTACAACTAGAAGGTATCTACACGCATTTTGCGACAGCCGACCAACTTGAAACTAGTTATTTCGAACAACAATTAGCTAAGTTCCAAACCATTTTAACGAGTTTAAAAAATCGCCCAACGTATGTTCATACAGCCAATTCAGCTGCTTCATTATTACAGCCACAAATCGGGTTTGATGCGATTCGCTTTGGT--------------TTACACAGTAAGTTATGATGTTGATGGAACGGTAATAAAAACAAAAGTAGAGGCAGGGACGCGAATAACTGCACCTAAACCTCCGACTAAACAAGGCTATGTTTTTAAAGGCTGGTATACTGAAAAAAATGGTGGACATGAGTGGGATTTTAGTACGGATTATATGTCCGGAAACGATTTTACTTTGTACGCGATGTTTAAAGCGGAAACGACTGAAAAAGCAGTGAATTTAACACGCTATGTTAAATATATTCGCGGGAATGCGGGGATCTACAAACTTCCAAGAGAAGATAACTCGCTTAAACAAGGAACGCTAGCCTCGCACCGCTGTAAAGCTTTAACTGTTGATAGAGAAGCGCGAAATGGCGGTGAATTATGGTACAGGTTAAAAAATATTGGCTGGACCAAAGCTGAAAATCTTTCCTTAGACCAACTTCATCTATCCCACAATCAAATAAGTGACCTTAGTCCTTTAAAGGATCTAACTAAATTAGAAGAGCTATCTATGAATAGAAATAGACTGAAAAATTTAAACGGAATTCCAAGTGCTTGTTTATCTCGTTTGTTTGTAGATAACAACGAACTCCGAGATACTGACTCGCTTATTCATTTGAAAAATCTAGAAATCTTATCTATTCGTAATAATAAGCTAAAAAGTATTGTGATGCTTGGCTTTTTATCTAAACTAGAGGTATTAGATTTGCATGGTAATGAAATAACAAATACAGGTGGACTAACTAGATTGAAGAAAGTTAACTGGATAGATTTAACTGGTCAGAAATGTGTGAATGAACCAGTAAGATACCAACCAGAATTGTATATAACAAATACTGTCAAAGACCCAGATGG-------GAAACAAACACCCATTATTATGATAACCGCACGTGACTCAGTTATCGATCGTGTATCCGGACTGGATCACGGAGCAGATGATTACATCGTCAAACCCTTCGCTATTGAAGAATTACTTGCGCGCCTTCGCTCGCTATTGCGTCGGGTGGAAAATGCAGAACAATCTGCTAAACAAACAACGCTACAGTATCGTAATCTAATTGTTGAAAAGGAAAATCGCATTGTCAAACGCGACGAAGAAATCATTGACTTAACAAAACGAGAGTATGAACTTTTACTTACGTTAATGGAAAATGTTAATATCGTTCTTACGCGGGAAGTGTTACTCAATAAAGTATGGGGTTATGAAACAGAAGTAGAAACAAATGTAGTGGATGTGTACGTTCGTTACTTACGAAATAAAATTGATCATCCTGACGAAGAAAGTTATATCCAAACAGTTCGCGGGCAATTTCATAAAAAAGAACTTATTTTTAACCAATGGGATCCACAAGAATATTGTATTTTCCTATATGATGGTATTACAAAGCTTACAAGTATTAGTGAGAACGGGACCATCATGAATTTACAATACTATAAAGGTGCTTTCGTTATAATGTCTGGCTTTATCGATACAGAAACATCGGTTGGCTATTATAATTTAGAAGTCATTAGCGAACAGGCTACCGCATACGTTATCAAAATAAACGAACTAAAAGAACTACTGAGCAAGAATCTTACGCACTTTTTCTATGTTTTCCAAACCCTACAAAAACAAGTTTCATACAGCCTAGCCAAATTTAATGATTTTTCGATTAACGGGAAGCTCGGCTCTATTTGCGGTCAACTTTTAATCCTGACCTATGTGTATGGTAAAGAAACTCCTGATGGCATCAAGATTACACTGGATAATTTAACAATGCAGGAGTTAGGCTATT
>LS1252
CATTTATTCCCGTTTATTAAAAGACAGAATTATTATGTTAGGATCTGCAATTGATGATAACGTGGCGAATTCGATCGTTTCTCAATTACTCTTCTTAGATGCACAAGATCCTGAAAAAGATATTTTCCTATATATCAATTCACCAGGTGGAAGTATTTCAGCTGGTATGGCCATTTACGATACAATGAATTTCGTTAAAGCGGACGTACAAACTATCGGCATGGGTATGGCAGCTTCCATGGGCTCATTCTTACTAACAGCTGGTGCAAATGGCAAACGGTTTGCCTTGCCAAACGCTGAAATTATGATTCACCAACCACTTGGTGGCGCTCAAGGTCAAGCGACTGAAATCGAAATCGCTGCTCGCCACATTTTAAAAATCAAAGAACGTATGAATACGATTATGGCTGAGAAAACTGTGGCTCTTAGAGAAGCTGGGTTTCAAGATGACTTTATTCTTGTACTTGGCGCAACTAGAAAAGAAGATGCAAATTTAGCGGCCAAAAACCACATTTCCCTCACTGTTTTTAGAGAGGACTGGCTAGAGGACCTAACCTTAGAAGCGCCACTTCGCATTCATTTAAAAGTAGATAGCGGTATGGGGCGTCTTGGGATTCGTACAACCGACGAAGCAAGGCGAATCGAAACGACAATTGCTAAAGACAATCAACTACAACTAGAAGGTATCTACACGCATTTTGCGACAGCCGACCAACTTGAAACTAGTTATTTCGAACAACAATTAGCTAAGTTCCAAACCATTTTAACGAGTTTAAAAAATCGCCCAACGTATGTTCATACAGCCAATTCAGCTGCTTCATTATTACAGCCACAAATCGGGTTTGATGCGATTCGCTTTGGT--------------TTACACAGTAAGTTATGATGTTGATGGAACGGTAATAAAAACAAAAGTAGAGGCAGGGACGCGAATAACTGCACCTAAACCTCCGACTAAACAAGGCTATGTTTTTAAAGGCTGGTATACTGAAAAAAATGGTGGACATGAGTGGGATTTTAGTACGGATTATATGTCCGGAAACGATTTTACTTTGTACGCGATGTTTAAAGCGGAAACGACTGAAAAAGCAGTGAATTTAACACGCTATGTTAAATATATTCGCGGGAATGCGGGGATCTACAAACTTCCAAGAGAAGATAACTCGCTTAAACAAGGAACGCTAGCCTCGCACCGCTGTAAAGCTTTAACTGTTGATAGAGAAGCGCGAAATGGCGGTGAATTATGGTACAGGTTAAAAAATATTGGCTGGACCAAAGCTGAAAATCTTTCCTTAGACCAACTTCATCTATCCCACAATCAAATAAGTGACCTTAGTCCTTTAAAGGATCTAACTAAATTAGAAGAGCTATCTGTGAATAGAAATAGACTGAAAAATTTAAACGGAATTCCAAGTGCTTGTTTATCTCGTTTGTTTGTAGATAACAACGAACTCCGAGATACTGACTCGCTTATTCATTTGAAAAATCTAGAAATCTTATCTATTCGTAATAATAAGCTAAAAAGTATTGTGATGCTTGGTTTTTTATCTAAACTAGAGGTATTAGATTTGCATGGTAATGAAATAACAAATACAGGTGGACTAACTAGATTGAAGAAAGTTAACTGGATAGATTTAACTGGTCAGAAATGTGTGAATGAACCAGTAAGATACCAACCAGAATTGTATATAACAAATACTGTCAAAGACCCAGATGG-------GAAACAAACACCCATTATTATGATAACCGCACGTGACTCAGTTATCGATCGTGTATCCGGACTGGATCACGGAGCAGATGATTACATCGTCAAACCCTTCGCTATTGAAGAATTACTTGCGCGCCTTCGCTCGCTATTGCGTCGGGTGGAAAATGCAGAACAATCTGCTAAACAAACAACGCTACAGTATCGTAATCTAATTGTTGAAAAGGAAAATCGCATTGTCAAACGCGACGAAGAAATCATTGACTTAACAAAACGAGAGTATGAACTTTTACTTACGTTAATGGAAAATGTTAATATCGTTCTTACGCGGGAAGTGTTACTCAATAAAGTATGGGGTTATGAAACAGAAGTAGAAACAAATGTAGTGGATGTGTACGTTCGTTACTTACGAAATAAAATTGATCATCCTGACGAAGAAAGTTATATCCAAACAGTTCGCGGGCAATTTCATAAAAAAGAACTTATTTTTAACCAATGGGATCCACAAGAATATTGTATTTTCCTATATGATGGTATTACAAAGCTTACAAGTATTAGTGAGAACGGGACCATCATGAATTTACAATACTATAAAGGTGCTTTCGTTATAATGTCTGGCTTTATCGATACAGAAACATCGGTTGGCTATTATAATTTAGAAGTCATTAGCGAACAGGCTACCGCATACGTTATCAAAATAAACGAACTAAAAGAACTACTGAGCAAGAATCTTACGCACTTTTTCTATGTTTTCCAAACCCTACAAAAACAAGTTTCATACAGCCTAGCCAAATTTAATGATTTTTCGATTAACGGGAAGCTCGGCTCTATTTGCGGTCAACTTTTAATCCTGACCTATGTGTATGGTAAAGAAACTCCTGATGGCATCAAGATTACACTGGATAATTTAACAATGCAGGAGTTAGGCTATT
>LS1253
CATTTATTCCCGTTTATTAAAAGACAGAATTATTATGTTAGGATCTGCAATTGATGATAACGTGGCGAATTCGATCGTTTCTCAATTACTCTTCTTAGATGCACAAGATCCTGAAAAAGATATTTTCCTATATATCAATTCACCAGGTGGAAGTATTTCAGCTGGTATGGCCATTTACGATACAATGAATTTCGTTAAAGCGGACGTACAAACTATCGGCATGGGTATGGCAGCTTCCATGGGCTCATTCTTACTAACAGCTGGTGCAAATGGCAAACGGTTTGCCTTGCCAAACGCTGAAATTATGATTCACCAACCACTTGGTGGCGCTCAAGGTCAAGCGACTGAAATCGAAATCGCTGCTCGCCACATTTTAAAAATCAAAGAACGTATGAATACGATTATGGCTGAGAAAACTGTGGCTCTTAGAGAAGCTGGGTTTCAAGATGACTTTATTCTTGTACTTGGCGCAACTAGAAAAGAAGATGCAAATTTAGCGGCCAAAAACCACATTTCCCTCACTGTTTTTAGAGAGGACTGGCTAGAGGACCTAACCTTAGAAGCGCCACTTCGCATTCATTTAAAAGTAGATAGCGGTATGGGGCGTCTTGGGATTCGTACAACCGACGAAGCAAGGCGAATCGAAACGACAATTGCTAAAGACAATCAACTACAACTAGAAGGTATCTACACGCATTTTGCGACAGCCGACCAACTTGAAACTAGTTATTTCGAACAACAATTAGCTAAGTTCCAAACCATTTTAACGAGTTTAAAAAATCGCCCAACGTATGTTCATACAGCCAATTCAGCTGCTTCATTATTACAGCCACAAATCGGGTTTGATGCGATTCGCTTTGGT--------------TTACACAGTAAGTTATGATGTTGATGGAACGGTAATAAAAACAAAAGTAGAGGCAGGGACGCGAATAACTGCACCTAAACCTCCGACCAAACAAGGCTATGTTTTTAAAGGCTGGTATACTGAAAAAAATGGTGGACATGAGTGGAATTTTAGTACGGATTATATGTCCGGAAACGATTTTACTTTGTACGCGATGTTTAAAGCGGAAACGACTGAAAAAGCAGTGAATTTAACACGCTATGTTAAATATATTCGCGGGAATGCGGGGATCTACAAACTTCCAAGAGAAGATAACTCGCTTAAACAAGGAACGCTAGCCTCGCACCGCTGTAAAGCTTTAACTGTTGATAGAGAAGCGCGAAATGGCGGTGAATTATGGTACAGGTTAAAAAATATTGGCTGGACCAAAGCTGAAAATCTTTCCTTAGACCAACTTCATCTATCCCACAATCAAATAAGTGACCTTAGTCCTTTAAAGGATCTAACTAAATTAGAAGAGCTATCTGTGAATAGAAATAGACTGAAAAATTTAAACGGAATTCCAAGTGCTTGTTTATCTCGTTTGTTTGTAGATAACAACGAACTCCGAGATACTGACTCGCTTATTCATTTGAAAAATCTAGAAATCTTATCTATTCGTAATAATAAGCTAAAAAGTATTGTGATGCTTGGTTTTTTATCTAAACTAGAGGTATTAGATTTGCATGGTAATGAAATAACAAATACAGGTGGACTAACTAGATTGAAGAAAGTTAACTGGATAGATTTAACTGGTCAGAAATGTGTGAATGAACCAGTAAGATACCAACCAGAATTGTATATAACAAATACTGTCAAAGACCCAGATGG-------GAAACAAACACCCATTATTATGATAACCGCACGTGACTCAGTTATCGATCGTGTATCCGGACTGGATCACGGAGCAGATGATTACATCGTCAAACCCTTCGCTATTGAAGAATTACTTGCGCGCCTTCGCTCGCTATTGCGTCGGGTGGAAAATGCAGAACAATCTGCTAAACAAACAACGCTACAGTATCGTAATCTAATTGTTGAAAAGGAAAATCGCATTGTCAAACGCGACGAAGAAATCATTGACTTAACAAAACGAGAGTATGAACTTTTACTTACGTTAATGGAAAATGTTAATATCGTTCTTACGCGGGAAGTGTTACTCAATAAAGTATGGGGTTATGAAACAGAAGTAGAAACAAATGTAGTGGATGTGTACGTTCGTTACTTACGAAATAAAATTGATCATCCTGACGAAGAAAGTTATATCCAAACAGTTCGCGGGCAATTTCATAAAAAAGAACTTATTTTTAACCAATGGGATCCACAAGAATATTGTATTTTCCTATATGATGGTATTACAAAGCTTACAAGTATTAGTGAGAACGGGACCATCATGAATTTACAATACTATAAAGGTGCTTTCGTTATAATGTCTGGCTTTATCGATACAGAAACATCGGTTGGCTATTATAATTTAGAAGTCATTAGCGAACAGGCTACCGCATACGTTATCAAAATAAACGAACTAAAAGAACTACTGAGCAAGAATCTTACGCACTTTTTCTATGTTTTCCAAACCCTACAAAAACAAGTTTCATACAGCCTAGCCAAATTTAATGATTTTTCGATTAACGGGAAGCTCGGCTCTATTTGCGGTCAACTTTTAATCCTGACCTATGTGTATGGTAAAGAAACTCCTGATGGCATCAAGATTACACTGGATAATTTAACAATGCAGGAGTTAGGCTATT
>LS1254
CATTTATTCCCGTTTATTAAAAGACAGAATTATTATGTTAGGATCTGCAATTGATGATAACGTGGCGAATTCGATCGTTTCTCAATTACTCTTCTTAGATGCACAAGATCCTGAAAAAGATATTTTCCTATATATCAATTCACCAGGTGGAAGTATTTCAGCTGGTATGGCCATTTACGATACAATGAATTTCGTTAAAGCGGACGTACAAACTATCGGCATGGGTATGGCAGCTTCCATGGGCTCATTCTTACTAACAGCTGGTGCAAATGGCAAACGGTTTGCCTTGCCAAACGCTGAAATTATGATTCACCAACCACTTGGTGGCGCTCAAGGTCAAGCGACTGAAATCGAAATCGCTGCTCGCCACATTTTAAAAATCAAAGAACGTATGAATACGATTATGGCTGAGAAAACTGTGGCTCTTAGAGAAGCTGGGTTTCAAGATGACTTTATTCTTGTACTTGGCGCAACTAGAAAAGAAGATGCAAATTTAGCGGCCAAAAACCACATTTCCCTCACTGTTTTTAGAGAGGACTGGCTAGAGGACCTAACCTTAGAAGCGCCACTTCGCATTCATTTAAAAGTAGATAGCGGTATGGGGCGTCTTGGGATTCGTACAACCGACGAAGCAAGGCGAATCGAAACGACAATTGCTAAAGACAATCAACTACAACTAGAAGGTATCTACACGCATTTTGCGACAGCCGACCAACTTGAAACTAGTTATTTCGAACAACAATTAGCTAAGTTCCAAACCATTTTAACGAGTTTAAAAAATCGCCCAACGTATGTTCATACAGCCAATTCAGCTGCTTCATTATTACAGCCACAAATCGGGTTTGATGCGATTCGCTTTGGT--------------TTACACAGTAAGTTATGATGTTGATGGAACGGTAATAAAAACAAAAGTAGAGGCAGGGACGCGAATAACTGCACCTAAACCTCCGACCAAACAAGGCTATGTTTTTAAAGGCTGGTATACTGAAAAAAATGGTGGACATGAGTGGAATTTTAGTACGGATTATATGTCCGGAAACGATTTTACTTTGTACGCGATGTTTAAAGCGGAAACGACTGAAAAAGCAGTGAATTTAACACGCTATGTTAAATATATTCGCGGGAATGCGGGGATCTACAAACTTCCAAGAGAAGATAACTCGCTTAAACAAGGAACGCTAGCCTCGCACCGCTGTAAAGCTTTAACTGTTGATAGAGAAGCGCGAAATGGCGGTGAATTATGGTACAGGTTAAAAAATATTGGCTGGACCAAAGCTGAAAATCTTTCCTTAGACCAACTTCATCTATCCCACAATCAAATAAGTGACCTTAGTCCTTTAAAGGATCTAACTAAATTAGAAGAGCTATCTGTGAATAGAAATAGACTGAAAAATTTAAACGGAATTCCAAGTGCTTGTTTATCTCGTTTGTTTGTAGATAACAACGAACTCCGAGATACTGACTCGCTTATTCATTTGAAAAATCTAGAAATCTTATCTATTCGTAATAATAAGCTAAAAAGTATTGTGATGCTTGGTTTTTTATCTAAACTAGAGGTATTAGATTTGCATGGTAATGAAATAACAAATACAGGTGGACTAACTAGATTGAAGAAAGTTAACTGGATAGATTTAACTGGTCAGAAATGTGTGAATGAACCAGTAAGATACCAACCAGAATTGTATATAACAAATACTGTCAAAGACCCAGATGG-------GAAACAAACACCCATTATTATGATAACCGCACGTGACTCAGTTATCGATCGTGTATCCGGACTGGATCACGGAGCAGATGATTACATCGTCAAACCCTTCGCTATTGAAGAATTACTTGCGCGCCTTCGCTCGCTATTGCGTCGGGTGGAAAATGCAGAACAATCTGCTAAACAAACAACGCTACAGTATCGTAATCTAATTGTTGAAAAGGAAAATCGCATTGTCAAACGCGACGAAGAAATCATTGACTTAACAAAACGAGAGTATGAACTTTTACTTACGTTAATGGAAAATGTTAATATCGTTCTTACGCGGGAAGTGTTACTCAATAAAGTATGGGGTTATGAAACAGAAGTAGAAACAAATGTAGTGGATGTGTACGTTCGTTACTTACGAAATAAAATTGATCATCCTGACGAAGAAAGTTATATCCAAACAGTTCGCGGGCAATTTCATAAAAAAGAACTTATTTTTAACCAATGGGATCCACAAGAATATTGTATTTTCCTATATGATGGTATTACAAAGCTTACAAGTATTAGTGAGAACGGGACCATCATGAATTTACAATACTATAAAGGTGCTTTCGTTATAATGTCTGGCTTTATCGATACAGAAACATCGGTTGGCTATTATAATTTAGAAGTCATTAGCGAACAGGCTACCGCATACGTTATCAAAATAAACGAACTAAAAGAACTACTGAGCAAGAATCTTACGCACTTTTTCTATGTTTTCCAAACCCTACAAAAACAAGTTTCATACAGCCTAGCCAAATTTAATGATTTTTCGATTAACGGGAAGCTCGGCTCTATTTGCGGTCAACTTTTAATCCTGACCTATGTGTATGGTAAAGAAACTCCTGATGGCATCAAGATTACACTGGATAATTTAACAATGCAGGAGTTAGGCTATT
>LS1255
CATTTATTCCCGTTTATTAAAAGACAGAATTATTATGTTAGGATCTGCAATTGATGATAACGTGGCGAATTCGATCGTTTCTCAATTACTCTTCTTAGATGCACAAGATCCTGAAAAAGATATTTTCCTATATATCAATTCACCAGGTGGAAGTATTTCAGCTGGTATGGCCATTTACGATACAATGAATTTCGTTAAAGCGGACGTACAAACTATCGGCATGGGTATGGCAGCTTCCATGGGCTCATTCTTACTAACAGCTGGTGCAAATGGCAAACGGTTTGCCTTGCCAAACGCTGAAATTATGATTCACCAACCACTTGGTGGCGCTCAAGGTCAAGCGACTGAAATCGAAATCGCTGCTCGCCACATTTTAAAAATCAAAGAACGTATGAATACGATTATGGCTGAGAAAACTGTGGCTCTTAGAGAAGCTGGGTTTCAAGATGACTTTATTCTTGTACTTGGCGCAACTAGAAAAGAAGATGCAAATTTAGCGGCCAAAAACCACATTTCCCTCACTGTTTTTAGAGAGGACTGGCTAGAGGACCTAACCTTAGAAGCGCCACTTCGCATTCATTTAAAAGTAGATAGCGGTATGGGGCGTCTTGGGATTCGTACAACCGACGAAGCAAGGCGAATCGAAACGACAATTGCTAAAGACAATCAACTACAACTAGAAGGTATCTACACGCATTTTGCGACAGCCGACCAACTTGAAACTAGTTATTTCGAACAACAATTAGCTAAGTTCCAAACCATTTTAACGAGTTTAAAAAATCGCCCAACGTATGTTCATACAGCCAATTCAGCTGCTTCATTATTACAGCCACAAATCGGGTTTGATGCGATTCGCTTTGGT--------------TTACACAGTAAGTTATGATGTTGATGGAACGGTAATAAAAACAAAAGTAGAGGCAGGGACGCGAATAACTGCACCTAAACCTCCGACTAAACAAGGCTATGTTTTTAAAGGCTGGTATACTGAAAAAAATGGTGGACATGAGTGGGATTTTAGTACGGATTATATGTCCGGAAACGATTTTACTTTGTACGCGATGTTTAAAGCGGAAACGACTGAAAAAGCAGTGAATTTAACACGCTATGTTAAATATATTCGCGGGAATGCGGGGATCTACAAACTTCCAAGAGAAGATAACTCGCTTAAACAAGGAACGCTAGCCTCGCACCGCTGTAAAGCTTTAACTGTTGATAGAGAAGCGCGAAATGGCGGTGAATTATGGTACAGGTTAAAAAATATTGGCTGGACCAAAGCTGAAAATCTTTCCTTAGACCAACTTCATCTATCCCACAATCAAATAAGTGACCTTAGTCCTTTAAAGGATCTAACTAAATTAGAAGAGCTATCTGTGAATAGAAATAGACTGAAAAATTTAAACGGAATTCCAAGTGCTTGTTTATCTCGTTTGTTTGTAGATAACAACGAACTCCGAGATACTGACTCGCTTATTCATTTGAAAAATCTAGAAATCTTATCTATTCGTAATAATAAGCTAAAAAGTATTGTGATGCTTGGTTTTTTATCTAAACTAGAGGTATTAGATTTGCATGGTAATGAAATAACAAATACAGGTGGACTAACTAGATTGAAGAAAGTTAACTGGATAGATTTAACTGGTCAGAAATGTGTGAATGAACCAGTAAGATACCAACCAGAATTGTATATAACAAATACTGTCAAAGACCCAGATGG-------GAAACAAACACCCATTATTATGATAACCGCACGTGACTCAGTTATCGATCGTGTATCCGGACTGGATCACGGAGCAGATGATTACATCGTCAAACCCTTCGCTATTGAAGAATTACTTGCGCGCCTTCGCTCGCTATTGCGTCGGGTGGAAAATGCAGAACAATCTGCTAAACAAACAACGCTACAGTATCGTAATCTAATTGTTGAAAAGGAAAATCGCATTGTCAAACGCGACGAAGAAATCATTGACTTAACAAAACGAGAGTATGAACTTTTACTTACGTTAATGGAAAATGTTAATATCGTTCTTACGCGGGAAGTGTTACTCAATAAAGTATGGGGTTATGAAACAGAAGTAGAAACAAATGTAGTGGATGTGTACGTTCGTTACTTACGAAATAAAATTGATCATCCTGACGAAGAAAGTTATATCCAAACAGTTCGCGGGCAATTTCATAAAAAAGAACTTATTTTTAACCAATGGGATCCACAAGAATATTGTATTTTCCTATATGATGGTATTACAAAGCTTACAAGTATTAGTGAGAACGGGACCATCATGAATTTACAATACTATAAAGGTGCTTTCGTTATAATGTCTGGCTTTATCGATACAGAAACATCGGTTGGCTATTATAATTTAGAAGTCATTAGCGAACAGGCTACCGCATACGTTATCAAAATAAACGAACTAAAAGAACTACTGAGCAAGAATCTTACGCACTTTTTCTATGTTTTCCAAACCCTACAAAAACAAGTTTCATACAGCCTAGCCAAATTTAATGATTTTTCGATTAACGGGAAGCTCGGCTCTATTTGCGGTCAACTTTTAATCCTGACCTATGTGTATGGTAAAGAAACTCCTGATGGCATCAAGATTACACTGGATAATTTAACAATGCAGGAGTTAGGCTATT
>LS1256
CATTTATTCCCGTTTATTAAAAGACAGAATTATTATGTTAGGATCTGCAATTGATGATAACGTGGCGAATTCGATCGTTTCTCAATTACTCTTCTTAGATGCACAAGATCCTGAAAAAGATATTTTCCTATATATCAATTCACCAGGTGGAAGTATTTCAGCTGGTATGGCCATTTACGATACAATGAATTTCGTTAAAGCGGACGTACAAACTATCGGCATGGGTATGGCAGCTTCCATGGGCTCATTCTTACTAACAGCTGGTGCAAATGGCAAACGGTTTGCCTTGCCAAACGCTGAAATTATGATTCACCAACCACTTGGTGGCGCTCAAGGTCAAGCGACTGAAATCGAAATCGCTGCTCGCCACATTTTAAAAATCAAAGAACGTATGAATACGATTATGGCTGAGAAAACTGTGGCTCTTAGAGAAGCTGGGTTTCAAGATGACTTTATTCTTGTACTTGGCGCAACTAGAAAAGAAGATGCAAATTTAGCGGCCAAAAACCACATTTCCCTCACTGTTTTTAGAGAGGACTGGCTAGAGGACCTAACCTTAGAAGCGCCACTTCGCATTCATTTAAAAGTAGATAGCGGTATGGGGCGTCTTGGGATTCGTACAACCGACGAAGCAAGGCGAATCGAAACGACAATTGCTAAAGACAATCAACTACAACTAGAAGGTATCTACACGCATTTTGCGACAGCCGACCAACTTGAAACTAGTTATTTCGAACAACAATTAGCTAAGTTCCAAACCATTTTAACGAGTTTAAAAAATCGCCCAACGTATGTTCATACAGCCAATTCAGCTGCTTCATTATTACAGCCACAAATCGGGTTTGATGCGATTCGCTTTGGT--------------TTACACAGTAAGTTATGATGTTGATGGAACGGTAATAAAAACAAAAGTAGAGGCAGGGACGCGAATAACTGCACCTAAACCTCCGACTAAACAAGGCTATGTTTTTAAAGGCTGGTATACTGAAAAAAATGGTGGACATGAGTGGGATTTTAGTACGGATTATATGTCCGGAAACGATTTTACTTTGTACGCGATGTTTAAAGCGGAAACGACTGAAAAAGCAGTGAATTTAACACGCTATGTTAAATATATTCGCGGGAATGCGGGGATCTACAAACTTCCAAGAGAAGATAACTCGCTTAAACAAGGAACGCTAGCCTCGCACCGCTGTAAAGCTTTAACTGTTGATAGAGAAGCGCGAAATGGCGGTGAATTATGGTACAGGTTAAAAAATATTGGCTGGACCAAAGCTGAAAATCTTTCCTTAGACCAACTTCATCTATCCCACAATCAAATAAGTGACCTTAGTCCTTTAAAGGATCTAACTAAATTAGAAGAGCTATCTATGAATAGAAATAGACTGAAAAATTTAAACGGAATTCCAAGTGCTTGTTTATCTCGTTTGTTTGTAGATAACAACGAACTCCGAGATACTGACTCGCTTATTCATTTGAAAAATCTAGAAATCTTATCTATTCGTAATAATAAGCTAAAAAGTATTGTGATGCTTGGCTTTTTATCTAAACTAGAGGTATTAGATTTGCATGGTAATGAAATAACAAATACAGGTGGACTAACTAGATTGAAGAAAGTTAACTGGATAGATTTAACTGGTCAGAAATGTGTGAATGAACCAGTAAGATACCAACCAGAATTGTATATAACAAATACTGTCAAAGACCCAGATGG-------GAAACAAACACCCATTATTATGATAACCGCACGTGACTCAGTTATCGATCGTGTATCCGGACTGGATCACGGAGCAGATGATTACATCGTCAAACCCTTCGCTATTGAAGAATTACTTGCGCGCCTTCGCTCGCTATTGCGTCGGGTGGAAAATGCAGAACAATCTGCTAAACAAACAACGCTACAGTATCGTAATCTAATTGTTGAAAAGGAAAATCGCATTGTCAAACGCGACGAAGAAATCATTGACTTAACAAAACGAGAGTATGAACTTTTACTTACGTTAATGGAAAATGTTAATATCGTTCTTACGCGGGAAGTGTTACTCAATAAAGTATGGGGTTATGAAACAGAAGTAGAAACAAATGTAGTGGATGTGTACGTTCGTTACTTACGAAATAAAATTGATCATCCTGACGAAGAAAGTTATATCCAAACAGTTCGCGGGCAATTTCATAAAAAAGAACTTATTTTTAACCAATGGGATCCACAAGAATATTGTATTTTCCTATATGATGGTATTACAAAGCTTACAAGTATTAGTGAGAACGGGACCATCATGAATTTACAATACTATAAAGGTGCTTTCGTTATAATGTCTGGCTTTATCGATACAGAAACATCGGTTGGCTATTATAATTTAGAAGTCATTAGCGAACAGGCTACCGCATACGTTATCAAAATAAACGAACTAAAAGAACTACTGAGCAAGAATCTTACGCACTTTTTCTATGTTTTCCAAACCCTACAAAAACAAGTTTCATACAGCCTAGCCAAATTTAATGATTTTTCGATTAACGGGAAGCTCGGCTCTATTTGCGGTCAACTTTTAATCCTGACCTATGTGTATGGTAAAGAAACTCCTGATGGCATCAAGATTACACTGGATAATTTAACAATGCAGGAGTTAGGCTATT
>LS1257
CATTTATTCCCGTTTATTAAAAGACAGAATTATTATGTTAGGATCTGCAATTGATGATAACGTGGCGAATTCGATCGTTTCTCAATTACTCTTCTTAGATGCACAAGATCCTGAAAAAGATATTTTCCTATATATCAATTCACCAGGTGGAAGTATTTCAGCTGGTATGGCCATTTACGATACAATGAATTTCGTTAAAGCGGACGTACAAACTATCGGCATGGGTATGGCAGCTTCCATGGGCTCATTCTTACTAACAGCTGGTGCAAATGGCAAACGGTTTGCCTTGCCAAACGCTGAAATTATGATTCACCAACCACTTGGTGGCGCTCAAGGTCAAGCGACTGAAATCGAAATCGCTGCTCGCCACATTTTAAAAATCAAAGAACGTATGAATACGATTATGGCTGAGAAAACTGTGGCTCTTAGAGAAGCTGGGTTTCAAGATGACTTTATTCTTGTACTTGGCGCAACTAGAAAAGAAGATGCAAATTTAGCGGCCAAAAACCACATTTCCCTCACTGTTTTTAGAGAGGACTGGCTAGAGGACCTAACCTTAGAAGCGCCACTTCGCATTCATTTAAAAGTAGATAGCGGTATGGGGCGTCTTGGGATTCGTACAACCGACGAAGCAAGGCGAATCGAAACGACAATTGCTAAAGACAATCAACTACAACTAGAAGGTATCTACACGCATTTTGCGACAGCCGACCAACTTGAAACTAGTTATTTCGAACAACAATTAGCTAAGTTCCAAACCATTTTAACGAGTTTAAAAAATCGCCCAACGTATGTTCATACAGCCAATTCAGCTGCTTCATTATTACAGCCACAAATCGGGTTTGATGCGATTCGCTTTGGT--------------TTACACAGTAAGTTATGATGTTGATGGAACGGTAATAAAAACAAAAGTAGAGGCAGGGACGCGAATAACTGCACCTAAACCTCCGACTAAACAAGGCTATGTTTTTAAAGGCTGGTATACTGAAAAAAATGGTGGACATGAGTGGGATTTTAGTACGGATTATATGTCCGGAAACGATTTTACTTTGTACGCGATGTTTAAAGCGGAAACGACTGAAAAAGCAGTGAATTTAACACGCTATGTTAAATATATTCGCGGGAATGCGGGGATCTACAAACTTCCAAGAGAAGATAACTCGCTTAAACAAGGAACGCTAGCCTCGCACCGCTGTAAAGCTTTAACTGTTGATAGAGAAGCGCGAAATGGCGGTGAATTATGGTACAGGTTAAAAAATATTGGCTGGACCAAAGCTGAAAATCTTTCCTTAGACCAACTTCATCTATCCCACAATCAAATAAGTGACCTTAGTCCTTTAAAGGATCTAACTAAATTAGAAGAGCTATCTATGAATAGAAATAGACTGAAAAATTTAAACGGAATTCCAAGTGCTTGTTTATCTCGTTTGTTTGTAGATAACAACGAACTCCGAGATACTGACTCGCTTATTCATTTGAAAAATCTAGAAATCTTATCTATTCGTAATAATAAGCTAAAAAGTATTGTGATGCTTGGCTTTTTATCTAAACTAGAGGTATTAGATTTGCATGGTAATGAAATAACAAATACAGGTGGACTAACTAGATTGAAGAAAGTTAACTGGATAGATTTAACTGGTCAGAAATGTGTGAATGAACCAGTAAGATACCAACCAGAATTGTATATAACAAATACTGTCAAAGACCCAGATGG-------GAAACAAACACCCATTATTATGATAACCGCACGTGACTCAGTTATCGATCGTGTATCCGGACTGGATCACGGAGCAGATGATTACATCGTCAAACCCTTCGCTATTGAAGAATTACTTGCGCGCCTTCGCTCGCTATTGCGTCGGGTGGAAAATGCAGAACAATCTGCTAAACAAACAACGCTACAGTATCGTAATCTAATTGTTGAAAAGGAAAATCGCATTGTCAAACGCGACGAAGAAATCATTGACTTAACAAAACGAGAGTATGAACTTTTACTTACGTTAATGGAAAATGTTAATATCGTTCTTACGCGGGAAGTGTTACTCAATAAAGTATGGGGTTATGAAACAGAAGTAGAAACAAATGTAGTGGATGTGTACGTTCGTTACTTACGAAATAAAATTGATCATCCTGACGAAGAAAGTTATATCCAAACAGTTCGCGGGCAATTTCATAAAAAAGAACTTATTTTTAACCAATGGGATCCACAAGAATATTGTATTTTCCTATATGATGGTATTACAAAGCTTACAAGTATTAGTGAGAACGGGACCATCATGAATTTACAATACTATAAAGGTGCTTTCGTTATAATGTCTGGCTTTATCGATACAGAAACATCGGTTGGCTATTATAATTTAGAAGTCATTAGCGAACAGGCTACCGCATACGTTATCAAAATAAACGAACTAAAAGAACTACTGAGCAAGAATCTTACGCACTTTTTCTATGTTTTCCAAACCCTACAAAAACAAGTTTCATACAGCCTAGCCAAATTTAATGATTTTTCGATTAACGGGAAGCTCGGCTCTATTTGCGGTCAACTTTTAATCCTGACCTATGTGTATGGTAAAGAAACTCCTGATGGCATCAAGATTACACTGGATAATTTAACAATGCAGGAGTTAGGCTATT
>LS1258
CATTTATTCCCGTTTATTAAAAGACAGAATTATTATGTTAGGATCTGCAATTGATGATAACGTGGCGAATTCGATCGTTTCTCAATTACTCTTCTTAGATGCACAAGATCCTGAAAAAGATATTTTCCTATATATCAATTCACCAGGTGGAAGTATTTCAGCTGGTATGGCCATTTACGATACAATGAATTTCGTTAAAGCGGACGTACAAACTATCGGCATGGGTATGGCAGCTTCCATGGGCTCATTCTTACTAACAGCTGGTGCAAATGGCAAACGGTTTGCCTTGCCAAACGCTGAAATTATGATTCACCAACCACTTGGTGGCGCTCAAGGTCAAGCGACTGAAATCGAAATCGCTGCTCGCCACATTTTAAAAATCAAAGAACGTATGAATACGATTATGGCTGAGAAAACTGTGGCTCTTAGAGAAGCTGGGTTTCAAGATGACTTTATTCTTGTACTTGGCGCAACTAGAAAAGAAGATGCAAATTTAGCGGCCAAAAACCACATTTCCCTCACTGTTTTTAGAGAGGACTGGCTAGAGGACCTAACCTTAGAAGCGCCACTTCGCATTCATTTAAAAGTAGATAGCGGTATGGGGCGTCTTGGGATTCGTACAACCGACGAAGCAAGGCGAATCGAAACGACAATTGCTAAAGACAATCAACTACAACTAGAAGGTATCTACACGCATTTTGCGACAGCCGACCAACTTGAAACTAGTTATTTCGAACAACAATTAGCTAAGTTCCAAACCATTTTAACGAGTTTAAAAAATCGCCCAACGTATGTTCATACAGCCAATTCAGCTGCTTCATTATTACAGCCACAAATCGGGTTTGATGCGATTCGCTTTGGT--------------TTACACAGTAAGTTATGATGTTGATGGAACGGTAATAAAAACAAAAGTAGAGGCAGGGACGCGAATAACTGCACCTAAACCTCCGACTAAACAAGGCTATGTTTTTAAAGGCTGGTATACTGAAAAAAATGGTGGACATGAGTGGGATTTTAGTACGGATTATATGTCCGGAAACGATTTTACTTTGTACGCGATGTTTAAAGCGGAAACGACTGAAAAAGCAGTGAATTTAACACGCTATGTTAAATATATTCGCGGGAATGCGGGGATCTACAAACTTCCAAGAGAAGATAACTCGCTTAAACAAGGAACGCTAGCCTCGCACCGCTGTAAAGCTTTAACTGTTGATAGAGAAGCGCGAAATGGCGGTGAATTATGGTACAGGTTAAAAAATATTGGCTGGACCAAAGCTGAAAATCTTTCCTTAGACCAACTTCATCTATCCCACAATCAAATAAGTGACCTTAGTCCTTTAAAGGATCTAACTAAATTAGAAGAGCTATCTATGAATAGAAATAGACTGAAAAATTTAAACGGAATTCCAAGTGCTTGTTTATCTCGTTTGTTTGTAGATAACAACGAACTCCGAGATACTGACTCGCTTATTCATTTGAAAAATCTAGAAATCTTATCTATTCGTAATAATAAGCTAAAAAGTATTGTGATGCTTGGCTTTTTATCTAAACTAGAGGTATTAGATTTGCATGGTAATGAAATAACAAATACAGGTGGACTAACTAGATTGAAGAAAGTTAACTGGATAGATTTAACTGGTCAGAAATGTGTGAATGAACCAGTAAGATACCAACCAGAATTGTATATAACAAATACTGTCAAAGACCCAGATGG-------GAAACAAACACCCATTATTATGATAACCGCACGTGACTCAGTTATCGATCGTGTATCCGGACTGGATCACGGAGCAGATGATTACATCGTCAAACCCTTCGCTATTGAAGAATTACTTGCGCGCCTTCGCTCGCTATTGCGTCGGGTGGAAAATGCAGAACAATCTGCTAAACAAACAACGCTACAGTATCGTAATCTAATTGTTGAAAAGGAAAATCGCATTGTCAAACGCGACGAAGAAATCATTGACTTAACAAAACGAGAGTATGAACTTTTACTTACGTTAATGGAAAATGTTAATATCGTTCTTACGCGGGAAGTGTTACTCAATAAAGTATGGGGTTATGAAACAGAAGTAGAAACAAATGTAGTGGATGTGTACGTTCGTTACTTACGAAATAAAATTGATCATCCTGACGAAGAAAGTTATATCCAAACAGTTCGCGGGCAATTTCATAAAAAAGAACTTATTTTTAACCAATGGGATCCACAAGAATATTGTATTTTCCTATATGATGGTATTACAAAGCTTACAAGTATTAGTGAGAACGGGACCATCATGAATTTACAATACTATAAAGGTGCTTTCGTTATAATGTCTGGCTTTATCGATACAGAAACATCGGTTGGCTATTATAATTTAGAAGTCATTAGCGAACAGGCTACCGCATACGTTATCAAAATAAACGAACTAAAAGAACTACTGAGCAAGAATCTTACGCACTTTTTCTATGTTTTCCAAACCCTACAAAAACAAGTTTCATACAGCCTAGCCAAATTTAATGATTTTTCGATTAACGGGAAGCTCGGCTCTATTTGCGGTCAACTTTTAATCCTGACCTATGTGTATGGTAAAGAAACTCCTGATGGCATCAAGATTACACTGGATAATTTAACAATGCAGGAGTTAGGCTATT
>LS1259
CATTTATTCCCGTTTATTAAAAGACAGAATTATTATGTTAGGATCTGCAATTGATGATAACGTGGCGAATTCGATCGTTTCTCAATTACTCTTCTTAGATGCACAAGATCCTGAAAAAGATATTTTCCTATATATCAATTCACCAGGTGGAAGTATTTCAGCTGGTATGGCCATTTACGATACAATGAATTTCGTTAAAGCGGACGTACAAACTATCGGCATGGGTATGGCAGCTTCCATGGGCTCATTCTTACTAACAGCTGGTGCAAATGGCAAACGGTTTGCCTTGCCAAACGCTGAAATTATGATTCACCAACCACTTGGTGGCGCTCAAGGTCAAGCGACTGAAATCGAAATCGCTGCTCGCCACATTTTAAAAATCAAAGAACGTATGAATACGATTATGGCTGAGAAAACTGTGGCTCTTAGAGAAGCTGGGTTTCAAGATGACTTTATTCTTGTACTTGGCGCAACTAGAAAAGAAGATGCAAATTTAGCGGCCAAAAACCACATTTCCCTCACTGTTTTTAGAGAGGACTGGCTAGAGGACCTAACCTTAGAAGCGCCACTTCGCATTCATTTAAAAGTAGATAGCGGTATGGGGCGTCTTGGGATTCGTACAACCGACGAAGCAAGGCGAATCGAAACGACAATTGCTAAAGACAATCAACTACAACTAGAAGGTATCTACACGCATTTTGCGACAGCCGACCAACTTGAAACTAGTTATTTCGAACAACAATTAGCTAAGTTCCAAACCATTTTAACGAGTTTAAAAAATCGCCCAACGTATGTTCATACAGCCAATTCAGCTGCTTCATTATTACAGCCACAAATCGGGTTTGATGCGATTCGCTTTGGT--------------TTACACAGTAAGTTATGATGTTGATGGAACGGTAATAAAAACAAAAGTAGAGGCAGGGACGCGAATAACTGCACCTAAACCTCCGACCAAACAAGGCTATGTTTTTAAAGGCTGGTATACTGAAAAAAATGGTGGACATGAGTGGAATTTTAGTACGGATTATATGTCCGGAAACGATTTTACTTTGTACGCGATGTTTAAAGCGGAAACGACTGAAAAAGCAGTGAATTTAACACGCTATGTTAAATATATTCGCGGGAATGCGGGGATCTACAAACTTCCAAGAGAAGATAACTCGCTTAAACAAGGAACGCTAGCCTCGCACCGCTGTAAAGCTTTAACTGTTGATAGAGAAGCGCGAAATGGCGGTGAATTATGGTACAGGTTAAAAAATATTGGCTGGACCAAAGCTGAAAATCTTTCCTTAGACCAACTTCATCTATCCCACAATCAAATAAGTGACCTTAGTCCTTTAAAGGATCTAACTAAATTAGAAGAGCTATCTGTGAATAGAAATAGACTGAAAAATTTAAACGGAATTCCAAGTGCTTGTTTATCTCGTTTGTTTGTAGATAACAACGAACTCCGAGATACTGACTCGCTTATTCATTTGAAAAATCTAGAAATCTTATCTATTCGTAATAATAAGCTAAAAAGTATTGTGATGCTTGGTTTTTTATCTAAACTAGAGGTATTAGATTTGCATGGTAATGAAATAACAAATACAGGTGGACTAACTAGATTGAAGAAAGTTAACTGGATAGATTTAACTGGTCAGAAATGTGTGAATGAACCAGTAAGATACCAACCAGAATTGTATATAACAAATACTGTCAAAGACCCAGATGG-------GAAACAAACACCCATTATTATGATAACCGCACGTGACTCAGTTATCGATCGTGTATCCGGACTGGATCACGGAGCAGATGATTACATCGTCAAACCCTTCGCTATTGAAGAATTACTTGCGCGCCTTCGCTCGCTATTGCGTCGGGTGGAAAATGCAGAACAATCTGCTAAACAAACAACGCTACAGTATCGTAATCTAATTGTTGAAAAGGAAAATCGCATTGTCAAACGCGACGAAGAAATCATTGACTTAACAAAACGAGAGTATGAACTTTTACTTACGTTAATGGAAAATGTTAATATCGTTCTTACGCGGGAAGTGTTACTCAATAAAGTATGGGGTTATGAAACAGAAGTAGAAACAAATGTAGTGGATGTGTACGTTCGTTACTTACGAAATAAAATTGATCATCCTGACGAAGAAAGTTATATCCAAACAGTTCGCGGGCAATTTCATAAAAAAGAACTTATTTTTAACCAATGGGATCCACAAGAATATTGTATTTTCCTATATGATGGTATTACAAAGCTTACAAGTATTAGTGAGAACGGGACCATCATGAATTTACAATACTATAAAGGTGCTTTCGTTATAATGTCTGGCTTTATCGATACAGAAACATCGGTTGGCTATTATAATTTAGAAGTCATTAGCGAACAGGCTACCGCATACGTTATCAAAATAAACGAACTAAAAGAACTACTGAGCAAGAATCTTACGCACTTTTTCTATGTTTTCCAAACCCTACAAAAACAAGTTTCATACAGCCTAGCCAAATTTAATGATTTTTCGATTAACGGGAAGCTCGGCTCTATTTGCGGTCAACTTTTAATCCTGACCTATGTGTATGGTAAAGAAACTCCTGATGGCATCAAGATTACACTGGATAATTTAACAATGCAGGAGTTAGGCTATT
>LS1260
CATTTATTCCCGTTTATTAAAAGACAGAATTATTATGTTAGGATCTGCAATTGATGATAACGTGGCGAATTCGATCGTTTCTCAATTACTCTTCTTAGATGCACAAGATCCTGAAAAAGATATTTTCCTATATATCAATTCACCAGGTGGAAGTATTTCAGCTGGTATGGCCATTTACGATACAATGAATTTCGTTAAAGCGGACGTACAAACTATCGGCATGGGTATGGCAGCTTCCATGGGCTCATTCTTACTAACAGCTGGTGCAAATGGCAAACGGTTTGCCTTGCCAAACGCTGAAATTATGATTCACCAACCACTTGGTGGCGCTCAAGGTCAAGCGACTGAAATCGAAATCGCTGCTCGCCACATTTTAAAAATCAAAGAACGTATGAATACGATTATGGCTGAGAAAACTGTGGCTCTTAGAGAAGCTGGGTTTCAAGATGACTTTATTCTTGTACTTGGCGCAACTAGAAAAGAAGATGCAAATTTAGCGGCCAAAAACCACATTTCCCTCACTGTTTTTAGAGAGGACTGGCTAGAGGACCTAACCTTAGAAGCGCCACTTCGCATTCATTTAAAAGTAGATAGCGGTATGGGGCGTCTTGGGATTCGTACAACCGACGAAGCAAGGCGAATCGAAACGACAATTGCTAAAGACAATCAACTACAACTAGAAGGTATCTACACGCATTTTGCGACAGCCGACCAACTTGAAACTAGTTATTTCGAACAACAATTAGCTAAGTTCCAAACCATTTTAACGAGTTTAAAAAATCGCCCAACGTATGTTCATACAGCCAATTCAGCTGCTTCATTATTACAGCCACAAATCGGGTTTGATGCGATTCGCTTTGGT--------------TTACACAATAAGTTATGATGTTGATGGAACGGTAATAAAAACAAAAGTAGAGGCAGGGACGCGAATAACTGCACCTAAACCTCCGACTAAACAAGGCTATGTTTTTAAAGGCTGGTATACTGAAAAAAATGGTGGACATGAGTGGGATTTTAGTACGGATTATATGTCCGGAAACGATTTTACTTTGTACGCGATGTTTAAAGCGGAAACGACTGAAAAAGCAGTGAATTTAACACGCTATGTTAAATATATTCGCGGGAATGCGGGGATCTACAAACTTCCAAGAGAAGATAACTCGCTTAAACAAGGAACGCTAGCCTCGCACCGCTGTAAAGCTTTAACTGTTGATAGAGAAGCGCGAAATGGCGGTGAATTATGGTACAGGTTAAAAAATATTGGCTGGACCAAAGCTGAAAATCTTTCCTTAGACCAACTTCATCTATCCCACAATCAAATAAGTGACCTTAGTCCTTTAAAGGATCTAACTAAATTAGAAGAGCTATCTGTGAATAGAAATAGACTGAAAAATTTAAACGGAATTCCAAGTGCTTGTTTATCTCGTTTGTTTGTAGATAACAACGAACTCCGAGATACTGACTCGCTTATTCATTTGAAAAATCTAGAAATCTTATCTATTCGTAATAATAAGCTAAAAAGTATTGTGATGCTTGGTTTTTTATCTAAACTAGAGGTATTAGATTTGCATGGTAATGAAATAACAAATACAGGTGGACTAACTAGATTGAAGAAAGTTAACTGGATAGATTTAACTGGTCAGAAATGTGTGAATGAACCAGTAAGATACCAACCAGAATTGTATATAACAAATACTGTCAAAGACCCAGATGG-------GAAACAAACACCCATTATTATGATAACCGCACGTGACTCAGTTATCGATCGTGTATCCGGACTGGATCACGGAGCAGATGATTACATCGTCAAACCCTTCGCTATTGAAGAATTACTTGCGCGCCTTCGCTCGCTATTGCGTCGGGTGGAAAATGCAGAACAATCTGCTAAACAAACAACGCTACAGTATCGTAATCTAATTGTTGAAAAGGAAAATCGCATTGTCAAACGCGACGAAGAAATCATTGACTTAACAAAACGAGAGTATGAACTTTTACTTACGTTAATGGAAAATGTTAATATCGTTCTTACGCGGGAAGTGTTACTCAATAAAGTATGGGGTTATGAAACAGAAGTAGAAACAAATGTAGTGGATGTGTACGTTCGTTACTTACGAAATAAAATTGATCATCCTGACGAAGAAAGTTATATCCAAACAGTTCGCGGGCAATTTCATAAAAAAGAACTTATTTTTAACCAATGGGATCCACAAGAATATTGTATTTTCCTATATGATGGTATTACAAAGCTTACAAGTATTAGTGAGAACGGGACCATCATGAATTTACAATACTATAAAGGTGCTTTCGTTATAATGTCTGGCTTTATCGATACAGAAACATCGGTTGGCTATTATAATTTAGAAGTCATTAGCGAACAGGCTACCGCATACGTTATCAAAATAAACGAACTAAAAGAACTACTGAGCAAGAATCTTACGCACTTTTTCTATGTTTTCCAAACCCTACAAAAACAAGTTTCATACAGCCTAGCCAAATTTAATGATTTTTCGATTAACGGGAAGCTCGGCTCTATTTGCGGTCAACTTTTAATCCTGACCTATGTGTATGGTAAAGAAACTCCTGATGGCATCAAGATTACACTGGATAATTTAACAATGCAGGAGTTAGGCTATT
>LS1261
CATTTATTCCCGTTTATTAAAAGACAGAATTATTATGTTAGGATCTGCAATTGATGATAACGTGGCGAATTCGATCGTTTCTCAATTACTCTTCTTAGATGCACAAGATCCTGAAAAAGATATTTTCCTATATATCAATTCACCAGGTGGAAGTATTTCAGCTGGTATGGCCATTTACGATACAATGAATTTCGTTAAAGCGGACGTACAAACTATCGGCATGGGTATGGCAGCTTCCATGGGCTCATTCTTACTAACAGCTGGTGCAAATGGCAAACGGTTTGCCTTGCCAAACGCTGAAATTATGATTCACCAACCACTTGGTGGCGCTCAAGGTCAAGCGACTGAAATCGAAATCGCTGCTCGCCACATTTTAAAAATCAAAGAACGTATGAATACGATTATGGCTGAGAAAACTGTGGCTCTTAGAGAAGCTGGGTTTCAAGATGACTTTATTCTTGTACTTGGCGCAACTAGAAAAGAAGATGCAAATTTAGCGGCCAAAAACCACATTTCCCTCACTGTTTTTAGAGAGGACTGGCTAGAGGACCTAACCTTAGAAGCGCCACTTCGCATTCATTTAAAAGTAGATAGCGGTATGGGGCGTCTTGGGATTCGTACAACCGACGAAGCAAGGCGAATCGAAACGACAATTGCTAAAGACAATCAACTACAACTAGAAGGTATCTACACGCATTTTGCGACAGCCGACCAACTTGAAACTAGTTATTTCGAACAACAATTAGCTAAGTTCCAAACCATTTTAACGAGTTTAAAAAATCGCCCAACGTATGTTCATACAGCCAATTCAGCTGCTTCATTATTACAGCCACAAATCGGGTTTGATGCGATTCGCTTTGGT--------------TTACACAGTAAGTTATGATGTTGATGGAACGGTAATAAAAACAAAAGTAGAGGCAGGGACGCGAATAACTGCACCTAAACCTCCGACTAAACAAGGCTATGTTTTTAAAGGCTGGTATACTGAAAAAAATGGTGGACATGAGTGGGATTTTAGTACGGATTATATGTCCGGAAACGATTTTACTTTGTACGCGATGTTTAAAGCGGAAACGACTGAAAAAGCAGTGAATTTAACACGCTATGTTAAATATATTCGCGGGAATGCGGGGATCTACAAACTTCCAAGAGAAGATAACTCGCTTAAACAAGGAACGCTAGCCTCGCACCGCTGTAAAGCTTTAACTGTTGATAGAGAAGCGCGAAATGGCGGTGAATTATGGTACAGGTTAAAAAATATTGGCTGGACCAAAGCTGAAAATCTTTCCTTAGACCAACTTCATCTATCCCACAATCAAATAAGTGACCTTAGTCCTTTAAAGGATCTAACTAAATTAGAAGAGCTATCTGTGAATAGAAATAGACTGAAAAATTTAAACGGAATTCCAAGTGCTTGTTTATCTCGTTTGTTTGTAGATAACAACGAACTCCGAGATACTGACTCGCTTATTCATTTGAAAAATCTAGAAATCTTATCTATTCGTAATAATAAGCTAAAAAGTATTGTGATGCTTGGTTTTTTATCTAAACTAGAGGTATTAGATTTGCATGGTAATGAAATAACAAATACAGGTGGACTAACTAGATTGAAGAAAGTTAACTGGATAGATTTAACTGGTCAGAAATGTGTGAATGAACCAGTAAGATACCAACCAGAATTGTATATAACAAATACTGTCAAAGACCCAGATGG-------GAAACAAACACCCATTATTATGATAACCGCACGTGACTCAGTTATCGATCGTGTATCCGGACTGGATCACGGAGCAGATGATTACATCGTCAAACCCTTCGCTATTGAAGAATTACTTGCGCGCCTTCGCTCGCTATTGCGTCGGGTGGAAAATGCAGAACAATCTGCTAAACAAACAACGCTACAGTATCGTAATCTAATTGTTGAAAAGGAAAATCGCATTGTCAAACGCGACGAAGAAATCATTGACTTAACAAAACGAGAGTATGAACTTTTACTTACGTTAATGGAAAATGTTAATATCGTTCTTACGCGGGAAGTGTTACTCAATAAAGTATGGGGTTATGAAACAGAAGTAGAAACAAATGTAGTGGATGTGTACGTTCGTTACTTACGAAATAAAATTGATCATCCTGACGAAGAAAGTTATATCCAAACAGTTCGCGGGCAATTTCATAAAAAAGAACTTATTTTTAACCAATGGGATCCACAAGAATATTGTATTTTCCTATATGATGGTATTACAAAGCTTACAAGTATTAGTGAGAACGGGACCATCATGAATTTACAATACTATAAAGGTGCTTTCGTTATAATGTCTGGCTTTATCGATACAGAAACATCGGTTGGCTATTATAATTTAGAAGTCATTAGCGAACAGGCTACCGCATACGTTATCAAAATAAACGAACTAAAAGAACTACTGAGCAAGAATCTTACGCACTTTTTCTATGTTTTCCAAACCCTACAAAAACAAGTTTCATACAGCCTAGCCAAATTTAATGATTTTTCGATTAACGGGAAGCTCGGCTCTATTTGCGGTCAACTTTTAATCCTGACCTATGTGTATGGTAAAGAAACTCCTGATGGCATCAAGATTACACTGGATAATTTAACAATGCAGGAGTTAGGCTATT
>LS1262
CATTTATTCCCGTTTATTAAAAGACAGAATTATTATGTTAGGATCTGCAATTGATGATAACGTGGCGAATTCGATCGTTTCTCAATTACTCTTCTTAGATGCACAAGATCCTGAAAAAGATATTTTCCTATATATCAATTCACCAGGTGGAAGTATTTCAGCTGGTATGGCCATTTACGATACAATGAATTTCGTTAAAGCGGACGTACAAACTATCGGCATGGGTATGGCAGCTTCCATGGGCTCATTCTTACTAACAGCTGGTGCAAATGGCAAACGGTTTGCCTTGCCAAACGCTGAAATTATGATTCACCAACCACTTGGTGGCGCTCAAGGTCAAGCGACTGAAATCGAAATCGCTGCTCGCCACATTTTAAAAATCAAAGAACGTATGAATACGATTATGGCTGAGAAAACTGTGGCTCTTAGAGAAGCTGGGTTTCAAGATGACTTTATTCTTGTACTTGGCGCAACTAGAAAAGAAGATGCAAATTTAGCGGCCAAAAACCACATTTCCCTCACTGTTTTTAGAGAGGACTGGCTAGAGGACCTAACCTTAGAAGCGCCACTTCGCATTCATTTAAAAGTAGATAGCGGTATGGGGCGTCTTGGGATTCGTACAACCGACGAAGCAAGGCGAATCGAAACGACAATTGCTAAAGACAATCAACTACAACTAGAAGGTATCTACACGCATTTTGCGACAGCCGACCAACTTGAAACTAGTTATTTCGAACAACAATTAGCTAAGTTCCAAACCATTTTAACGAGTTTAAAAAATCGCCCAACGTATGTTCATACAGCCAATTCAGCTGCTTCATTATTACAGCCACAAATCGGGTTTGATGCGATTCGCTTTGGT--------------TTACACAGTAAGTTATGATGTTGATGGAACGGTAATAAAAACAAAAGTAGAGGCAGGGACGCGAATAACTGCACCTAAACCTCCGACTAAACAAGGCTATGTTTTTAAAGGCTGGTATACTGAAAAAAATGGTGGACATGAGTGGGATTTTAGTACGGATTATATGTCCGGAAACGATTTTACTTTGTACGCGATGTTTAAAGCGGAAACGACTGAAAAAGCAGTGAATTTAACACGCTATGTTAAATATATTCGCGGGAATGCGGGGATCTACAAACTTCCAAGAGAAGATAACTCGCTTAAACAAGGAACGCTAGCCTCGCACCGCTGTAAAGCTTTAACTGTTGATAGAGAAGCGCGAAATGGCGGTGAATTATGGTACAGGTTAAAAAATATTGGCTGGACCAAAGCTGAAAATCTTTCCTTAGACCAACTTCATCTATCCCACAATCAAATAAGTGACCTTAGTCCTTTAAAGGATCTAACTAAATTAGAAGAGCTATCTATGAATAGAAATAGACTGAAAAATTTAAACGGAATTCCAAGTGCTTGTTTATCTCGTTTGTTTGTAGATAACAACGAACTCCGAGATACTGACTCGCTTATTCATTTGAAAAATCTAGAAATCTTATCTATTCGTAATAATAAGCTAAAAAGTATTGTGATGCTTGGCTTTTTATCTAAACTAGAGGTATTAGATTTGCATGGTAATGAAATAACAAATACAGGTGGACTAACTAGATTGAAGAAAGTTAACTGGATAGATTTAACTGGTCAGAAATGTGTGAATGAACCAGTAAGATACCAACCAGAATTGTATATAACAAATACTGTCAAAGACCCAGATGG-------GAAACAAACACCCATTATTATGATAACCGCACGTGACTCAGTTATCGATCGTGTATCCGGACTGGATCACGGAGCAGATGATTACATCGTCAAACCCTTCGCTATTGAAGAATTACTTGCGCGCCTTCGCTCGCTATTGCGTCGGGTGGAAAATGCAGAACAATCTGCTAAACAAACAACGCTACAGTATCGTAATCTAATTGTTGAAAAGGAAAATCGCATTGTCAAACGCGACGAAGAAATCATTGACTTAACAAAACGAGAGTATGAACTTTTACTTACGTTAATGGAAAATGTTAATATCGTTCTTACGCGGGAAGTGTTACTCAATAAAGTATGGGGTTATGAAACAGAAGTAGAAACAAATGTAGTGGATGTGTACGTTCGTTACTTACGAAATAAAATTGATCATCCTGACGAAGAAAGTTATATCCAAACAGTTCGCGGGCAATTTCATAAAAAAGAACTTATTTTTAACCAATGGGATCCACAAGAATATTGTATTTTCCTATATGATGGTATTACAAAGCTTACAAGTATTAGTGAGAACGGGACCATCATGAATTTACAATACTATAAAGGTGCTTTCGTTATAATGTCTGGCTTTATCGATACAGAAACATCGGTTGGCTATTATAATTTAGAAGTCATTAGCGAACAGGCTACCGCATACGTTATCAAAATAAACGAACTAAAAGAACTACTGAGCAAGAATCTTACGCACTTTTTCTATGTTTTCCAAACCCTACAAAAACAAGTTTCATACAGCCTAGCCAAATTTAATGATTTTTCGATTAACGGGAAGCTCGGCTCTATTTGCGGTCAACTTTTAATCCTGACCTATGTGTATGGTAAAGAAACTCCTGATGGCATCAAGATTACACTGGATAATTTAACAATGCAGGAGTTAGGCTATT
>LS1263
CATTTATTCCCGTTTATTAAAAGACAGAATTATTATGTTAGGATCTGCAATTGATGATAACGTGGCGAATTCGATCGTTTCTCAATTACTCTTCTTAGATGCACAAGATCCTGAAAAAGATATTTTCCTATATATCAATTCACCAGGTGGAAGTATTTCAGCTGGTATGGCCATTTACGATACAATGAATTTCGTTAAAGCGGACGTACAAACTATCGGCATGGGTATGGCAGCTTCCATGGGCTCATTCTTACTAACAGCTGGTGCAAATGGCAAACGGTTTGCCTTGCCAAACGCTGAAATTATGATTCACCAACCACTTGGTGGCGCTCAAGGTCAAGCGACTGAAATCGAAATCGCTGCTCGCCACATTTTAAAAATCAAAGAACGTATGAATACGATTATGGCTGAGAAAACTGTGGCTCTTAGAGAAGCTGGGTTTCAAGATGACTTTATTCTTGTACTTGGCGCAACTAGAAAAGAAGATGCAAATTTAGCGGCCAAAAACCACATTTCCCTCACTGTTTTTAGAGAGGACTGGCTAGAGGACCTAACCTTAGAAGCGCCACTTCGCATTCATTTAAAAGTAGATAGCGGTATGGGGCGTCTTGGGATTCGTACAACCGACGAAGCAAGGCGAATCGAAACGACAATTGCTAAAGACAATCAACTACAACTAGAAGGTATCTACACGCATTTTGCGACAGCCGACCAACTTGAAACTAGTTATTTCGAACAACAATTAGCTAAGTTCCAAACCATTTTAACGAGTTTAAAAAATCGCCCAACGTATGTTCATACAGCCAATTCAGCTGCTTCATTATTACAGCCACAAATCGGGTTTGATGCGATTCGCTTTGGT--------------TTACACAGTAAGTTATGATGTTGATGGAACGGTAATAAAAACAAAAGTAGAGGCAGGGACGCGAATAACTGCACCTAAACCTCCGACTAAACAAGGCTATGTTTTTAAAGGCTGGTATACTGAAAAAAATGGTGGACATGAGTGGGATTTTAGTACGGATTATATGTCCGGAAACGATTTTACTTTGTACGCGATGTTTAAAGCGGAAACGACTGAAAAAGCAGTGAATTTAACACGCTATGTTAAATATATTCGCGGGAATGCGGGGATCTACAAACTTCCAAGAGAAGATAACTCGCTTAAACAAGGAACGCTAGCCTCGCACCGCTGTAAAGCTTTAACTGTTGATAGAGAAGCGCGAAATGGCGGTGAATTATGGTACAGGTTAAAAAATATTGGCTGGACCAAAGCTGAAAATCTTTCCTTAGACCAACTTCATCTATCCCACAATCAAATAAGTGACCTTAGTCCTTTAAAGGATCTAACTAAATTAGAAGAGCTATCTGTGAATAGAAATAGACTGAAAAATTTAAACGGAATTCCAAGTGCTTGTTTATCTCGTTTGTTTGTAGATAACAACGAACTCCGAGATACTGACTCGCTTATTCATTTGAAAAATCTAGAAATCTTATCTATTCGTAATAATAAGCTAAAAAGTATTGTGATGCTTGGTTTTTTATCTAAACTAGAGGTATTAGATTTGCATGGTAATGAAATAACAAATACAGGTGGACTAACTAGATTGAAGAAAGTTAACTGGATAGATTTAACTGGTCAGAAATGTGTGAATGAACCAGTAAGATACCAACCAGAATTGTATATAACAAATACTGTCAAAGACCCAGATGG-------GAAACAAACACCCATTATTATGATAACCGCACGTGACTCAGTTATCGATCGTGTATCCGGACTGGATCACGGAGCAGATGATTACATCGTCAAACCCTTCGCTATTGAAGAATTACTTGCGCGCCTTCGCTCGCTATTGCGTCGGGTGGAAAATGCAGAACAATCTGCTAAACAAACAACGCTACAGTATCGTAATCTAATTGTTGAAAAGGAAAATCGCATTGTCAAACGCGACGAAGAAATCATTGACTTAACAAAACGAGAGTATGAACTTTTACTTACGTTAATGGAAAATGTTAATATCGTTCTTACGCGGGAAGTGTTACTCAATAAAGTATGGGGTTATGAAACAGAAGTAGAAACAAATGTAGTGGATGTGTACGTTCGTTACTTACGAAATAAAATTGATCATCCTGACGAAGAAAGTTATATCCAAACAGTTCGCGGGCAATTTCATAAAAAAGAACTTATTTTTAACCAATGGGATCCACAAGAATATTGTATTTTCCTATATGATGGTATTACAAAGCTTACAAGTATTAGTGAGAACGGGACCATCATGAATTTACAATACTATAAAGGTGCTTTCGTTATAATGTCTGGCTTTATCGATACAGAAACATCGGTTGGCTATTATAATTTAGAAGTCATTAGCGAACAGGCTACCGCATACGTTATCAAAATAAACGAACTAAAAGAACTACTGAGCAAGAATCTTACGCACTTTTTCTATGTTTTCCAAACCCTACAAAAACAAGTTTCATACAGCCTAGCCAAATTTAATGATTTTTCGATTAACGGGAAGCTCGGCTCTATTTGCGGTCAACTTTTAATCCTGACCTATGTGTATGGTAAAGAAACTCCTGATGGCATCAAGATTACACTGGATAATTTAACAATGCAGGAGTTAGGCTATT
>LS1264
CATTTATTCCCGTTTATTAAAAGACAGAATTATTATGTTAGGATCTGCAATTGATGATAACGTGGCGAATTCGATCGTTTCTCAATTACTCTTCTTAGATGCACAAGATCCTGAAAAAGATATTTTCCTATATATCAATTCACCAGGTGGAAGTATTTCAGCTGGTATGGCCATTTACGATACAATGAATTTCGTTAAAGCGGACGTACAAACTATCGGCATGGGTATGGCAGCTTCCATGGGCTCATTCTTACTAACAGCTGGTGCAAATGGCAAACGGTTTGCCTTGCCAAACGCTGAAATTATGATTCACCAACCACTTGGTGGCGCTCAAGGTCAAGCGACTGAAATCGAAATCGCTGCTCGCCACATTTTAAAAATCAAAGAACGTATGAATACGATTATGGCTGAGAAAACTGTGGCTCTTAGAGAAGCTGGGTTTCAAGATGACTTTATTCTTGTACTTGGCGCAACTAGAAAAGAAGATGCAAATTTAGCGGCCAAAAACCACATTTCCCTCACTGTTTTTAGAGAGGACTGGCTAGAGGACCTAACCTTAGAAGCGCCACTTCGCATTCATTTAAAAGTAGATAGCGGTATGGGGCGTCTTGGGATTCGTACAACCGACGAAGCAAGGCGAATCGAAACGACAATTGCTAAAGACAATCAACTACAACTAGAAGGTATCTACACGCATTTTGCGACAGCCGACCAACTTGAAACTAGTTATTTCGAACAACAATTAGCTAAGTTCCAAACCATTTTAACGAGTTTAAAAAATCGCCCAACGTATGTTCATACAGCCAATTCAGCTGCTTCATTATTACAGCCACAAATCGGGTTTGATGCGATTCGCTTTGGT--------------TTACACAGTAAGTTATGATGTTGATGGAACGGTAATAAAAACAAAAGTAGAGGCAGGGACGCGAATAACTGCACCTAAACCTCCGACTAAACAAGGCTATGTTTTTAAAGGCTGGTATACTGAAAAAAATGGTGGACATGAGTGGGATTTTAGTACGGATTATATGTCCGGAAACGATTTTACTTTGTACGCGATGTTTAAAGCGGAAACGACTGAAAAAGCAGTGAATTTAACACGCTATGTTAAATATATTCGCGGGAATGCGGGGATCTACAAACTTCCAAGAGAAGATAACTCGCTTAAACAAGGAACGCTAGCCTCGCACCGCTGTAAAGCTTTAACTGTTGATAGAGAAGCGCGAAATGGCGGTGAATTATGGTACAGGTTAAAAAATATTGGCTGGACCAAAGCTGAAAATCTTTCCTTAGACCAACTTCATCTATCCCACAATCAAATAAGTGACCTTAGTCCTTTAAAGGATCTAACTAAATTAGAAGAGCTATCTATGAATAGAAATAGACTGAAAAATTTAAACGGAATTCCAAGTGCTTGTTTATCTCGTTTGTTTGTAGATAACAACGAACTCCGAGATACTGACTCGCTTATTCATTTGAAAAATCTAGAAATCTTATCTATTCGTAATAATAAGCTAAAAAGTATTGTGATGCTTGGCTTTTTATCTAAACTAGAGGTATTAGATTTGCATGGTAATGAAATAACAAATACAGGTGGACTAACTAGATTGAAGAAAGTTAACTGGATAGATTTAACTGGTCAGAAATGTGTGAATGAACCAGTAAGATACCAACCAGAATTGTATATAACAAATACTGTCAAAGACCCAGATGG-------GAAACAAACACCCATTATTATGATAACCGCACGTGACTCAGTTATCGATCGTGTATCCGGACTGGATCACGGAGCAGATGATTACATCGTCAAACCCTTCGCTATTGAAGAATTACTTGCGCGCCTTCGCTCGCTATTGCGTCGGGTGGAAAATGCAGAACAATCTGCTAAACAAACAACGCTACAGTATCGTAATCTAATTGTTGAAAAGGAAAATCGCATTGTCAAACGCGACGAAGAAATCATTGACTTAACAAAACGAGAGTATGAACTTTTACTTACGTTAATGGAAAATGTTAATATCGTTCTTACGCGGGAAGTGTTACTCAATAAAGTATGGGGTTATGAAACAGAAGTAGAAACAAATGTAGTGGATGTGTACGTTCGTTACTTACGAAATAAAATTGATCATCCTGACGAAGAAAGTTATATCCAAACAGTTCGCGGGCAATTTCATAAAAAAGAACTTATTTTTAACCAATGGGATCCACAAGAATATTGTATTTTCCTATATGATGGTATTACAAAGCTTACAAGTATTAGTGAGAACGGGACCATCATGAATTTACAATACTATAAAGGTGCTTTCGTTATAATGTCTGGCTTTATCGATACAGAAACATCGGTTGGCTATTATAATTTAGAAGTCATTAGCGAACAGGCTACCGCATACGTTATCAAAATAAACGAACTAAAAGAACTACTGAGCAAGAATCTTACGCACTTTTTCTATGTTTTCCAAACCCTACAAAAACAAGTTTCATACAGCCTAGCCAAATTTAATGATTTTTCGATTAACGGGAAGCTCGGCTCTATTTGCGGTCAACTTTTAATCCTGACCTATGTGTATGGTAAAGAAACTCCTGATGGCATCAAGATTACACTGGATAATTTAACAATGCAGGAGTTAGGCTATT
>N3-013
CATTTATTCCCGTTTATTAAAAGACAGAATTATTATGTTAGGATCTGCAATTGATGATAACGTGGCGAATTCGATCGTTTCTCAATTACTCTTCTTAGATGCACAAGATCCTGAAAAAGATATTTTCCTATATATCAATTCACCAGGTGGAAGTATTTCAGCTGGTATGGCCATTTACGATACAATGAATTTCGTTAAAGCGGACGTACAAACTATCGGCATGGGTATGGCAGCTTCCATGGGCTCATTCTTACTAACAGCTGGTGCAAATGGCAAACGGTTTGCCTTGCCAAACGCTGAAATTATGATTCACCAACCACTTGGTGGCGCTCAAGGTCAAGCGACTGAAATCGAAATCGCTGCTCGCCACATTTTAAAAATCAAAGAACGTATGAATACGATTATGGCTGAGAAAACT--GGCTCTTAGAGAAGCTGGGTTTCAAGATGACTTTATTCTTGTACTTGGCGCAACTAGAAAAGAAGATGCAAATTTAGCGGCCAAAAACCACATTTCCCTCACTGTTTTTAGAGAGGACTGGCTAGAGGACCTAACCTTAGAAGCGCCACTTCGCATTCATTTAAAAGTAGATAGCGGTATGGGGCGTCTTGGGATTCGTACAACCGACGAAGCAAGGCGAATCGAAACGACAATTGCTAAAGACAACCAACTACAACTAGAAGGTATCTACACGCATTTTGCAACAGCTGATCAACTTGAAACTAGTTATTTCGAACAACAATTAGCTAAGTTCCAAACCATTTTAACGAGTTTAAAAAATCGCCCAACGTATGTTCATACAGCCAATTCAGCTGCTTCATTATTACAGCCACAAATCGGGTTTGATGCGATTCGCTTTGGTATATCGATGTATGTTTACACAGTAAGTTATGATGTTGATGGAACGGTAATAAAAACAAAAGTAGAGGCAGGGACGCGAATAACTGCACCTAAACCTCCGACCAAACAAGGCTATGTTTTTAAAGGCTGGTATACTGAAAAAAATGGTGGACATGAGTGGAATTTTAGTACGGATTATATGTCCGGAAACGATTTTACTTTGTACGCGATTTTTAAAGCGGAAACGACTGAAAAAGCAGTGAATTTAACACGCTATGTTAAATATATTCGCGGGAATGCGGGGATCTACAAACTTCCAAGAGAAGATAACTCGCTTAAACAAGGAACGCTTGCCTCGCACCGCTGTAAAGCTTTAACTGTTGATAGAGAAGCGCGAAATGGCAGTGAATTATGGTACAGGTTAAAAAATATTGGCTGGACCAAAGCTGAAAATCTTTCCTTAGACCAACTTCATCTATCCCACAATCAAATAAGTGACCTTAGTCCTTTAAAGGATCTAACTAAATTAGAAGAGCTATCTGTGAATAGAAATAGACTGAAAAATTTAAACGGAATTCCAAGTGCTTGTTTATCTCGTTTGTTTGTAGATAACAACGAACTCCGAGATACTGACTCGCTTATTCATTTGAAAAATCTAGAAATCTTATCTATTCGTAATAATAAGCTAAAAAGTATTGTGATGCTTGGTTTTTTATCTAAACTAGAGGTATTAGATTTGCATGGTAATGAAATAACAAATACAGGTGGACTAACTAGATTGAAGAAAGTTAACTGGATAGATTTAACTGGTCAGAAATGTGTGAATGAACCAGTAAGATACCAACCAGAATTGTATATAACAAATACTGTCAAAGACCCAGATGG-------GAAACAAACACCCATTATTATGATAACCGCACGTGACTCTGTTATCGACCGTGTATCCGGACTGGATCACGGAGCAGATGATTACATCGTCAAACCCTTCGCTATTGAAGAATTACTTGCGCGCCTTCGCTCGCTATTGCGTCGGGTGGAAAATGCAGAACAATCTGCTAAACAAACAACGCTACAGTATCGTAATCTAATTGTTGAAAAGGAAAATCGCATTGTCAAACGCGACGAAGAAATCATTGACTTAACAAAACGAGAGTATGAACTTTTACTTACGTTAATGGAAAATGTTAATATCGTTCTTACGCGGGAAGTGTTACTCAATAAAGTATGGGGTTATGAAACAGAAGTAGAAACAAATGTAGTGGATGTGTACGTTCGTTACTTACGAAATAAAATTGATCATCCTGACGAAGAAAGTTATATCCAAACAGTTCGCGGGCAATTTCATAAAAAAGAACTTATTTTTAACCAATGGGATCCACAAGAATATTGTATTTTCCTATATGATGGTATTACAAAGCTTACAAGTATTAGTGAGAACGGGACCATCATGAATTTACAATACTATAAAGGTGCTTTCGTTATAATGTCTGGCTTTATCGATACAGAAACATCGGTTGGCTATTATAATTTAGAAGTCATTAGCGAACAGGCTACCGCATACGTTATCAAAATAAACGAACTAAAAGAACTACTGAGCAAGAATCTTACGCACTTTTTCTATGTTTTCCAAACCCTACAAAAACAAGTTTCATACAGCCTAGCCAAATTTAATGATTTTTCGATTAACGGGAAGCTCGGCTCTATTTGCGGTCAACTTTTAATCCTGACCTATGTGTATGGTAAAGAAACTCCTGATGGCATCAAGATTACACTGGATAATTTAACAATGCAGGAGTTAGGATATT
>R2_499
CATTTATTCCCGTTTATTAAAAGACAGAATTATTATGTTAGGATCTGCAATTGATGACAACGTGGCGAATTCCATCGTTTCTCAATTATTATTCTTAGATGCACAAGATCCTGAAAAAGATATTTTCCTGTACATCAATTCTCCAGGTGGAAGTATTTCAGCTGGTATGGCCATTTACGATACAATGAATTTCGTTAAAGCGGACGTACAAACAATCGGCATGGGTATGGCAGCTTCCATGGGCTCATTCTTACTAACAGCTGGTGCAAATGGCAAACGTTTTGCCTTGCCAAACGCTGAAATTATGATTCACCAACCACTTGGCGGTGCTCAAGGTCAAGCAACTGAAATCGAGATCGCTGCTCGCCACATTTTAAAAATCAAAGAACGTATGAATACGATTATGGCTGAGAAAACTGTGGCTCTTAGAGAAGCTGGATTTCAAGATGACTTTATTCTTGTGCTTGGTGCAACCAGAAAAGAAGATGCTAATCTGGCAGCCAAAAACCACATTTCACTTACTGTTTTTAGAGAAGATTGGCTAGAGAATCTAACGCTAGAAGCAACACTTCGAATTCATTTAAAAGTAGATAGCGGTATGGGGCGTCTCGGTATTCGTACGACTGAAGAAGCACGGCGAATTGAAGCAACCAGTACTAATGATCACCAATTACAACTGGAAGGTATTTACACGCATTTTGCAACAGCCGACCAGCTAGAAACTAGTTATTTTGAACAACAACTAGCTAAGTTCCAAACAATTTTAACGAGTTTAAAAAATCGTCCAACGTATGTTCATACAGCCAATTCGGCTGCTTCCTTATTACAGCCACAAATCGGGTTTGATGCGATTCGCTTTGGTATATCGATGTATGTTTACACAGTAAGTTATGATGTTGATGGAACGGTAATAAAAACAAAAGTAGAGGCAGGGACGCGAATAACTGCACCTAAACCTCCGACCAAACAAGGCTATGTTTTTAAAGGATGGTATACTGAAAAAAATGGTGGGCATGAGTGGAATTTTAATACGGATTATATGTCCGGAAATGATTTTACTTTGTACGCAGTATTTAAAGTGGAAACGACCGAAAAAGCAGTCAACTTAACCCGCTATGTCAAATATATTCGCGGGAATGCAGGCATCTACAAACTTCCACGAGAAGATAACTCGTTTAAACAAGGAACTCTAGCCTCGCACCGCTGTAAAGCTCTAACTGTTGATAAAGAAGCCCGAAATGGCGGGAAATTATGGTACAGGTTAAAAAATATTGGCTGGACTAAAGCGGAAAACCTTTCCTTAGACCAACTTCATCTATCCCATAATCAAATAAGTGACCTTAGTCCTTTAAAGGATCTAACTAAGTTTGAAGAGCTATCTGTGAATAGAAACAGACTGAAAAATTTAAACGGAATTCCAAGTGCTTGTTTATCTCGCTTGTTTTTAGATAACAACGAACTCAGAGATACTGACTCGCTTATTCATTTGAAAAATCTAGAAATCTTATCTATTCGTAATAATAAGCTAAAAAGTATTGTGATGCTTGGTTTTTTATCAAAACTAGAGGTATTAGATTTGCATGGTAATGAAATAACAAATACAGGTGGACTAACTAGATTGAAGAAAGTTAACTGGATAGATTTAACTGGTCAGAAATGTGTGAATGAACCAGTAAAATACCAACCAGAATTGTATATAACAAATACTGTCAAAGACCCAGATGG-------GAAACAAACACCCATTATTATGATAACCGCACGTGACTCTGTTATCGATCGTGTATCCGGACTGGATCACGGAGCAGATGATTACATCGTCAAACCTTTCGCTATTGAAGAATTACTTGCGCGCCTTCGCTCGCTATTGCGTCGGGTGGAAAATGCAGAACAATCTGCTAAACAAACAACGCTACAGTATCGTAATCTAATTGTTGAAAAGGAAAATCGCATTGTCAAACGCGACGAAGAAATCATTGACTTAACAAAACGAGAGTATGAACTTTTACTTACGTTAATGGAAAATGTTAATATCGTTCTTACGCGGGAAGTGTTACTCAATAAAGTATGGGGTTATGAAACAGAAGTAGAAACAAATGTAGTGGATGTGTACGTTCGTTACTTACGAAATAAAATTGATCATCCTGACGAAGAAAGTTATATTCAAACAGTTCGCGGGCAATTTCATAAAAAAGAACTTATTTTTAACCAATGGGATCCACAAGAATATTGTATTTTTCTATATGATGGTATCACAAAGCTCACGAGTATTAGCGAGAACGGGACCATCATGAATTTACAATACTACAAAGGGGCTTTCGTTATAATGTCTGGCTTTATTGATACAGAAACATCGGTTGGCTATTATAATTTAGAAGTCATTAGCGAGCAGGCTACCGCATACGTTATCAAAATAAACGAACTAAAAGAACTACTGAGCAAAAATCTTACGCACTTTTTCTATGTTTTCCAAACCCTACAAAAACAAGTTTCATACAGTCTAGCTAAATTTAATGATTTTTCGATTAACGGGAAGCTTGGCTCTATTTGCGGTCAACTTTTAATCCTGACCTATGTGTATGGTAAAGAAACTCCTGATGGCATCAAGATTACACTGGATAATTTAACAATGCAGGAGTTAGGATATT
>ScottA
CATTTATTCCCGTTTATTAAAAGACAGAATTATTATGTTAGGATCTGCAATTGATGATAACGTGGCGAATTCGATCGTTTCTCAATTACTCTTCTTAGATGCACAAGATCCTGAAAAAGATATTTTCCTATATATCAATTCACCAGGTGGAAGTATTTCAGCTGGTATGGCCATTTACGATACAATGAATTTCGTTAAAGCGGACGTACAAACTATCGGCATGGGTATGGCAGCTTCCATGGGCTCATTCTTACTAACAGCTGGTGCAAATGGCAAACGGTTTGCCTTGCCAAACGCTGAAATTATGATTCACCAACCACTTGGTGGCGCTCAAGGTCAAGCGACTGAAATCGAAATCGCTGCTCGCCACATTTTAAAAATCAAAGAACGTATGAATACGATTATGGCTGAGAAAACTGTGGCTCTTAGAGAAGCTGGGTTTCAAGATGACTTTATTCTTGTACTTGGCGCAACTAGAAAAGAAGATGCAAATTTAGCGGCCAAAAACCACATTTCCCTCACTGTTTTTAGAGAGGACTGGCTAGAGGACCTAACCTTAGAAGCGCCACTTCGCATTCATTTAAAAGTAGATAGCGGTATGGGGCGTCTTGGGATTCGTACAACCGACGAAGCAAGGCGAATCGAAACGACAATTGCTAAAGACAACCAACTACAACTAGAAGGTATCTACACGCATTTTGCAACAGCTGATCAACTTGAAACTAGTTATTTCGAACAACAATTAGCTAAGTTCCAAACCATTTTAACGAGTTTAAAAAATCGCCCAACGTATGTTCATACAGCCAATTCAGCTGCTTCATTATTACAGCCACAAATCGGGTTTGATGCGATTCGCTTTGGT--------------TTACACAGTAAGTTATGATGTTGATGGAACGGTAATAAAAACAAAAGTAGAGGCAGGGACGCGAATAACTGCACCTAAACCTCCGACCAAACAAGGCTATGTTTTTAAAGGCTGGTATACTGAAAAAAATGGTGGACATGAGTGGAATTTTAGTACGGATTATATGTCCGGAAACGATTTTACTTTGTACGCGATTTTTAAAGCGGAAACGACTGAAAAAGCAGTGAATTTAACACGCTATGTTAAATATATTCGCGGGAATGCGGGGATCTACAAACTTCCAAGAGAAGATAACTCGCTTAAACAAGGAACGCTTGCCTCGCACCGCTGTAAAGCTTTAACTGTTGATAGAGAAGCGCGAAATGGCAGTGAATTATGGTACAGGTTAAAAAATATTGGCTGGACCAAAGCTGAAAATCTTTCCTTAGACCAACTTCATCTATCCCACAATCAAATAAGTGACCTTAGTCCTTTAAAGGATCTAACTAAATTAGAAGAGCTATCTGTGAATAGAAATAGACTGAAAAATTTAAACGGAATTCCAAGTGCTTGTTTATCTCGTTTGTTTGTAGATAACAACGAACTCCGAGATACTGACTCGCTTATTCATTTGAAAAATCTAGAAATCTTATCTATTCGTAATAATAAGCTAAAAAGTATTGTGATGCTTGGTTTTTTATCTAAACTAGAGGTATTAGATTTGCATGGTAATGAAATAACAAATACAGGTGGACTAACTAGATTGAAGAAAGTTAACTGGATAGATTTAACTGGTCAGAAATGTGTGAATGAACCAGTAAGATACCAACCAGAATTGTATATAACAAATACTGTCAAAGACCCAGATGG-------GAAACAAACACCCATTATTATGATAACCGCACGTGACTCTGTTATCGACCGTGTATCCGGACTGGATCACGGAGCAGATGATTATATCGTCAAACCCTTCGCTATTGAAGAATTACTTGCGCGCCTTCGCTCGCTATTGCGTCGGGTGGAAAATGCAGAACAATCTGCTAAACAAACAACGCTACAGTATCGTAATCTAATTGTTGAAAAGGAAAATCGCATTGTCAAACGCGACGAAGAAATCATTGACTTAACAAAACGAGAGTATGAACTTTTACTTACGTTAATGGAAAATGTTAATATCGTTCTTACGCGGGAAGTGTTACTCAATAAAGTATGGGGTTATGAAACAGAAGTAGAAACAAATGTAGTGGATGTGTACGTTCGTTACTTACGAAATAAAATTGATCATCCTGACGAAGAAAGTTATATCCAAACAGTTCGCGGGCAATTTCATAAAAAAGAACTTATTTTTAACCAATGGGATCCACAAGAATATTGTATTTTCCTATATGATGGTATTACAAAGCTTACAAGTATTAGTGAGAACGGGACCATCATGAATTTACAATACTATAAAGGTGCTTTCGTTATAATGTCTGGCTTTATCGATACAGAAACATCGGTTGGCTATTATAATTTAGAAGTCATTAGCGAACAGGCTACCGCATACGTTATCAAAATAAACGAACTAAAAGAACTACTGAGCAAGAATCTTACGCACTTTTTCTATGTTTTCCAAACCCTACAAAAACAAGTTTCATACAGCCTAGCCAAATTTAATGATTTTTCGATTAACGGGAAGCTCGGCTCTATTTGCGGTCAACTTTTAATCCTGACCTATGTGTATGGTAAAGAAACTCCTGATGGCATCAAGATTACACTGGATAATTTAACAATGCAGGAGTTAGGCTATT
>SFc1
CATTTATTCCCGTTTATTAAAAGACAGAATTATTATGTTAGGATCTGCAATTGATGATAACGTGGCGAATTCGATCGTTTCTCAATTACTCTTCTTAGATGCACAAGATCCTGAAAAAGATATTTTCCTATATATCAATTCACCAGGTGGAAGTATTTCAGCTGGTATGGCCATTTACGATACAATGAATTTCGTTAAAGCGGACGTACAAACTATCGGCATGGGTATGGCAGCTTCCATGGGCTCATTCTTACTAACAGCTGGTGCAAATGGCAAACGGTTTGCCTTGCCAAACGCTGAAATTATGATTCACCAACCACTTGGTGGCGCTCAAGGTCAAGCGACTGAAATCGAAATCGCTGCTCGCCACATTTTAAAAATCAAAGAACGTATGAATACGATTATGGCTGAGAAAACTGTGGCTCTTAGAGAAGCTGGGTTTCAAGATGACTTTATTCTTGTACTTGGCGCAACTAGAAAAGAAGATGCAAATTTAGCGGCCAAAAACCACATTTCCCTCACTGTTTTTAGAGAGGACTGGCTAGAGGACCTAACCTTAGAAGCGCCACTTCGCATTCATTTAAAAGTAGATAGCGGTATGGGGCGTCTTGGGATTCGTACAACCGACGAAGCAAGGCGAATCGAAACGACAATTGCTAAAGACAATCAACTACAACTAGAAGGTATCTACACGCATTTTGCGACAGCCGACCAACTTGAAACTAGTTATTTCGAACAACAATTAGCTAAGTTCCAAACCATTTTAACGAGTTTAAAAAATCGCCCAACGTATGTTCATACAGCCAATTCAGCTGCTTCATTATTACAGCCACAAATCGGGTTTGATGCGATTCGCTTTGGT--------------TTACACAGTAAGTTATGATGTTGATGGAACGGTAATAAAAACAAAAGTAGAGGCAGGGACGCGAATAACTGCACCTAAACCTCCGACTAAACAAGGCTATGTTTTTAAAGGCTGGTATACTGAAAAAAATGGTGGACATGAGTGGGATTTTAGTACGGATTATATGTCCGGAAACGATTTTACTTTGTACGCGATGTTTAAAGCGGAAACGACTGAAAAAGCAGTGAATTTAACACGCTATGTTAAATATATTCGCGGGAATGCGGGGATCTACAAACTTCCAAGAGAAGATAACTCGCTTAAACAAGGAACGCTAGCCTCGCACCGCTGTAAAGCTTTAACTGTTGATAGAGAAGCGCGAAATGGCGGTGAATTATGGTACAGGTTAAAAAATATTGGCTGGACCAAAGCTGAAAATCTTTCCTTAGACCAACTTCATCTATCCCACAATCAAATAAGTGACCTTAGTCCTTTAAAGGATCTAACTAAATTAGAAGAGCTATCTATGAATAGAAATAGACTGAAAAATTTAAACGGAATTCCAAGTGCTTGTTTATCTCGTTTGTTTGTAGATAACAACGAACTCCGAGATACTGACTCGCTTATTCATTTGAAAAATCTAGAAATCTTATCTATTCGTAATAATAAGCTAAAAAGTATTGTGATGCTTGGCTTTTTATCTAAACTAGAGGTATTAGATTTGCATGGTAATGAAATAACAAATACAGGTGGACTAACTAGATTGAAGAAAGTTAACTGGATAGATTTAACTGGTCAGAAATGTGTGAATGAACCAGTAAGATACCAACCAGAATTGTATATAACAAATACTGTCAAAGACCCAGATGG-------GAAACAAACACCCATTATTATGATAACCGCACGTGACTCAGTTATCGATCGTGTATCCGGACTGGATCACGGAGCAGATGATTACATCGTCAAACCCTTCGCTATTGAAGAATTACTTGCGCGCCTTCGCTCGCTATTGCGTCGGGTGGAAAATGCAGAACAATCTGCTAAACAAACAACGCTACAGTATCGTAATCTAATTGTTGAAAAGGAAAATCGCATTGTCAAACGCGACGAAGAAATCATTGACTTAACAAAACGAGAGTATGAACTTTTACTTACGTTAATGGAAAATGTTAATATCGTTCTTACGCGGGAAGTGTTACTCAATAAAGTATGGGGTTATGAAACAGAAGTAGAAACAAATGTAGTGGATGTGTACGTTCGTTACTTACGAAATAAAATTGATCATCCTGACGAAGAAAGTTATATCCAAACAGTTCGCGGGCAATTTCATAAAAAAGAACTTATTTTTAACCAATGGGATCCACAAGAATATTGTATTTTCCTATATGATGGTATTACAAAGCTTACAAGTATTAGTGAGAACGGGACCATCATGAATTTACAATACTATAAAGGTGCTTTCGTTATAATGTCTGGCTTTATCGATACAGAAACATCGGTTGGCTATTATAATTTAGAAGTCATTAGCGAACAGGCTACCGCATACGTTATCAAAATAAACGAACTAAAAGAACTACTGAGCAAGAATCTTACGCACTTTTTCTATGTTTTCCAAACCCTACAAAAACAAGTTTCATACAGCCTAGCCAAATTTAATGATTTTTCGATTAACGGGAAGCTCGGCTCTATTTGCGGTCAACTTTTAATCCTGACCTATGTGTATGGTAAAGAAACTCCTGATGGCATCAAGATTACACTGGATAATTTAACAATGCAGGAGTTAGGCTATT
>SFc2
CATTTATTCCCGTTTATTAAAAGACAGAATTATTATGTTAGGATCTGCAATTGATGATAACGTGGCGAATTCGATCGTTTCTCAATTACTCTTCTTAGATGCACAAGATCCTGAAAAAGATATTTTCCTATATATCAATTCACCAGGTGGAAGTATTTCAGCTGGTATGGCCATTTACGATACAATGAATTTCGTTAAAGCGGACGTACAAACTATCGGCATGGGTATGGCAGCTTCCATGGGCTCATTCTTACTAACAGCTGGTGCAAATGGCAAACGGTTTGCCTTGCCAAACGCTGAAATTATGATTCACCAACCACTTGGTGGCGCTCAAGGTCAAGCGACTGAAATCGAAATCGCTGCTCGCCACATTTTAAAAATCAAAGAACGTATGAATACGATTATGGCTGAGAAAACTGTGGCTCTTAGAGAAGCTGGGTTTCAAGATGACTTTATTCTTGTACTTGGCGCAACTAGAAAAGAAGATGCAAATTTAGCGGCCAAAAACCACATTTCCCTCACTGTTTTTAGAGAGGACTGGCTAGAGGACCTAACCTTAGAAGCGCCACTTCGCATTCATTTAAAAGTAGATAGCGGTATGGGGCGTCTTGGGATTCGTACAACCGACGAAGCAAGGCGAATCGAAACGACAATTGCTAAAGACAATCAACTACAACTAGAAGGTATCTACACGCATTTTGCGACAGCCGACCAACTTGAAACTAGTTATTTCGAACAACAATTAGCTAAGTTCCAAACCATTTTAACGAGTTTAAAAAATCGCCCAACGTATGTTCATACAGCCAATTCAGCTGCTTCATTATTACAGCCACAAATCGGGTTTGATGCGATTCGCTTTGGT--------------TTACACAGTAAGTTATGATGTTGATGGAACGGTAATAAAAACAAAAGTAGAGGCAGGGACGCGAATAACTGCACCTAAACCTCCGACTAAACAAGGCTATGTTTTTAAAGGCTGGTATACTGAAAAAAATGGTGGACATGAGTGGGATTTTAGTACGGATTATATGTCCGGAAACGATTTTACTTTGTACGCGATGTTTAAAGCGGAAACGACTGAAAAAGCAGTGAATTTAACACGCTATGTTAAATATATTCGCGGGAATGCGGGGATCTACAAACTTCCAAGAGAAGATAACTCGCTTAAACAAGGAACGCTAGCCTCGCACCGCTGTAAAGCTTTAACTGTTGATAGAGAAGCGCGAAATGGCGGTGAATTATGGTACAGGTTAAAAAATATTGGCTGGACCAAAGCTGAAAATCTTTCCTTAGACCAACTTCATCTATCCCACAATCAAATAAGTGACCTTAGTCCTTTAAAGGATCTAACTAAATTAGAAGAGCTATCTATGAATAGAAATAGACTGAAAAATTTAAACGGAATTCCAAGTGCTTGTTTATCTCGTTTGTTTGTAGATAACAACGAACTCCGAGATACTGACTCGCTTATTCATTTGAAAAATCTAGAAATCTTATCTATTCGTAATAATAAGCTAAAAAGTATTGTGATGCTTGGCTTTTTATCTAAACTAGAGGTATTAGATTTGCATGGTAATGAAATAACAAATACAGGTGGACTAACTAGATTGAAGAAAGTTAACTGGATAGATTTAACTGGTCAGAAATGTGTGAATGAACCAGTAAGATACCAACCAGAATTGTATATAACAAATACTGTCAAAGACCCAGATGG-------GAAACAAACACCCATTATTATGATAACCGCACGTGACTCAGTTATCGATCGTGTATCCGGACTGGATCACGGAGCAGATGATTACATCGTCAAACCCTTCGCTATTGAAGAATTACTTGCGCGCCTTCGCTCGCTATTGCGTCGGGTGGAAAATGCAGAACAATCTGCTAAACAAACAACGCTACAGTATCGTAATCTAATTGTTGAAAAGGAAAATCGCATTGTCAAACGCGACGAAGAAATCATTGACTTAACAAAACGAGAGTATGAACTTTTACTTACGTTAATGGAAAATGTTAATATCGTTCTTACGCGGGAAGTGTTACTCAATAAAGTATGGGGTTATGAAACAGAAGTAGAAACAAATGTAGTGGATGTGTACGTTCGTTACTTACGAAATAAAATTGATCATCCTGACGAAGAAAGTTATATCCAAACAGTTCGCGGGCAATTTCATAAAAAAGAACTTATTTTTAACCAATGGGATCCACAAGAATATTGTATTTTCCTATATGATGGTATTACAAAGCTTACAAGTATTAGTGAGAACGGGACCATCATGAATTTACAATACTATAAAGGTGCTTTCGTTATAATGTCTGGCTTTATCGATACAGAAACATCGGTTGGCTATTATAATTTAGAAGTCATTAGCGAACAGGCTACCGCATACGTTATCAAAATAAACGAACTAAAAGAACTACTGAGCAAGAATCTTACGCACTTTTTCTATGTTTTCCAAACCCTACAAAAACAAGTTTCATACAGCCTAGCCAAATTTAATGATTTTTCGATTAACGGGAAGCTCGGCTCTATTTGCGGTCAACTTTTAATCCTGACCTATGTGTATGGTAAAGAAACTCCTGATGGCATCAAGATTACACTGGATAATTTAACAATGCAGGAGTTAGGCTATT
>SFc3
CATTTATTCCCGTTTATTAAAAGACAGAATTATTATGTTAGGATCTGCAATTGATGATAACGTGGCGAATTCGATCGTTTCTCAATTACTCTTCTTAGATGCACAAGATCCTGAAAAAGATATTTTCCTATATATCAATTCACCAGGTGGAAGTATTTCAGCTGGTATGGCCATTTACGATACAATGAATTTCGTTAAAGCGGACGTACAAACTATCGGCATGGGTATGGCAGCTTCCATGGGCTCATTCTTACTAACAGCTGGTGCAAATGGCAAACGGTTTGCCTTGCCAAACGCTGAAATTATGATTCACCAACCACTTGGTGGCGCTCAAGGTCAAGCGACTGAAATCGAAATCGCTGCTCGCCACATTTTAAAAATCAAAGAACGTATGAATACGATTATGGCTGAGAAAACTGTGGCTCTTAGAGAAGCTGGGTTTCAAGATGACTTTATTCTTGTACTTGGCGCAACTAGAAAAGAAGATGCAAATTTAGCGGCCAAAAACCACATTTCCCTCACTGTTTTTAGAGAGGACTGGCTAGAGGACCTAACCTTAGAAGCGCCACTTCGCATTCATTTAAAAGTAGATAGCGGTATGGGGCGTCTTGGGATTCGTACAACCGACGAAGCAAGGCGAATCGAAACGACAATTGCTAAAGACAATCAACTACAACTAGAAGGTATCTACACGCATTTTGCGACAGCCGACCAACTTGAAACTAGTTATTTCGAACAACAATTAGCTAAGTTCCAAACCATTTTAACGAGTTTAAAAAATCGCCCAACGTATGTTCATACAGCCAATTCAGCTGCTTCATTATTACAGCCACAAATCGGGTTTGATGCGATTCGCTTTGGT--------------TTACACAGTAAGTTATGATGTTGATGGAACGGTAATAAAAACAAAAGTAGAGGCAGGGACGCGAATAACTGCACCTAAACCTCCGACTAAACAAGGCTATGTTTTTAAAGGCTGGTATACTGAAAAAAATGGTGGACATGAGTGGGATTTTAGTACGGATTATATGTCCGGAAACGATTTTACTTTGTACGCGATGTTTAAAGCGGAAACGACTGAAAAAGCAGTGAATTTAACACGCTATGTTAAATATATTCGCGGGAATGCGGGGATCTACAAACTTCCAAGAGAAGATAACTCGCTTAAACAAGGAACGCTAGCCTCGCACCGCTGTAAAGCTTTAACTGTTGATAGAGAAGCGCGAAATGGCGGTGAATTATGGTACAGGTTAAAAAATATTGGCTGGACCAAAGCTGAAAATCTTTCCTTAGACCAACTTCATCTATCCCACAATCAAATAAGTGACCTTAGTCCTTTAAAGGATCTAACTAAATTAGAAGAGCTATCTATGAATAGAAATAGACTGAAAAATTTAAACGGAATTCCAAGTGCTTGTTTATCTCGTTTGTTTGTAGATAACAACGAACTCCGAGATACTGACTCGCTTATTCATTTGAAAAATCTAGAAATCTTATCTATTCGTAATAATAAGCTAAAAAGTATTGTGATGCTTGGCTTTTTATCTAAACTAGAGGTATTAGATTTGCATGGTAATGAAATAACAAATACAGGTGGACTAACTAGATTGAAGAAAGTTAACTGGATAGATTTAACTGGTCAGAAATGTGTGAATGAACCAGTAAGATACCAACCAGAATTGTATATAACAAATACTGTCAAAGACCCAGATGG-------GAAACAAACACCCATTATTATGATAACCGCACGTGACTCAGTTATCGATCGTGTATCCGGACTGGATCACGGAGCAGATGATTACATCGTCAAACCCTTCGCTATTGAAGAATTACTTGCGCGCCTTCGCTCGCTATTGCGTCGGGTGGAAAATGCAGAACAATCTGCTAAACAAACAACGCTACAGTATCGTAATCTAATTGTTGAAAAGGAAAATCGCATTGTCAAACGCGACGAAGAAATCATTGACTTAACAAAACGAGAGTATGAACTTTTACTTACGTTAATGGAAAATGTTAATATCGTTCTTACGCGGGAAGTGTTACTCAATAAAGTATGGGGTTATGAAACAGAAGTAGAAACAAATGTAGTGGATGTGTACGTTCGTTACTTACGAAATAAAATTGATCATCCTGACGAAGAAAGTTATATCCAAACAGTTCGCGGGCAATTTCATAAAAAAGAACTTATTTTTAACCAATGGGATCCACAAGAATATTGTATTTTCCTATATGATGGTATTACAAAGCTTACAAGTATTAGTGAGAACGGGACCATCATGAATTTACAATACTATAAAGGTGCTTTCGTTATAATGTCTGGCTTTATCGATACAGAAACATCGGTTGGCTATTATAATTTAGAAGTCATTAGCGAACAGGCTACCGCATACGTTATCAAAATAAACGAACTAAAAGAACTACTGAGCAAGAATCTTACGCACTTTTTCTATGTTTTCCAAACCCTACAAAAACAAGTTTCATACAGCCTAGCCAAATTTAATGATTTTTCGATTAACGGGAAGCTCGGCTCTATTTGCGGTCAACTTTTAATCCTGACCTATGTGTATGGTAAAGAAACTCCTGATGGCATCAAGATTACACTGGATAATTTAACAATGCAGGAGTTAGGCTATT
>SFc4
CATTTATTCCCGTTTATTAAAAGACAGAATTATTATGTTAGGATCTGCAATTGATGATAACGTGGCGAATTCGATCGTTTCTCAATTACTCTTCTTAGATGCACAAGATCCTGAAAAAGATATTTTCCTATATATCAATTCACCAGGTGGAAGTATTTCAGCTGGTATGGCCATTTACGATACAATGAATTTCGTTAAAGCGGACGTACAAACTATCGGCATGGGTATGGCAGCTTCCATGGGCTCATTCTTACTAACAGCTGGTGCAAATGGCAAACGGTTTGCCTTGCCAAACGCTGAAATTATGATTCACCAACCACTTGGTGGCGCTCAAGGTCAAGCGACTGAAATCGAAATCGCTGCTCGCCACATTTTAAAAATCAAAGAACGTATGAATACGATTATGGCTGAGAAAACTGTGGCTCTTAGAGAAGCTGGGTTTCAAGATGACTTTATTCTTGTACTTGGCGCAACTAGAAAAGAAGATGCAAATTTAGCGGCCAAAAACCACATTTCCCTCACTGTTTTTAGAGAGGACTGGCTAGAGGACCTAACCTTAGAAGCGCCACTTCGCATTCATTTAAAAGTAGATAGCGGTATGGGGCGTCTTGGGATTCGTACAACCGACGAAGCAAGGCGAATCGAAACGACAATTGCTAAAGACAATCAACTACAACTAGAAGGTATCTACACGCATTTTGCGACAGCCGACCAACTTGAAACTAGTTATTTCGAACAACAATTAGCTAAGTTCCAAACCATTTTAACGAGTTTAAAAAATCGCCCAACGTATGTTCATACAGCCAATTCAGCTGCTTCATTATTACAGCCACAAATCGGGTTTGATGCGATTCGCTTTGGT--------------TTACACAGTAAGTTATGATGTTGATGGAACGGTAATAAAAACAAAAGTAGAGGCAGGGACGCGAATAACTGCACCTAAACCTCCGACTAAACAAGGCTATGTTTTTAAAGGCTGGTATACTGAAAAAAATGGTGGACATGAGTGGGATTTTAGTACGGATTATATGTCCGGAAACGATTTTACTTTGTACGCGATGTTTAAAGCGGAAACGACTGAAAAAGCAGTGAATTTAACACGCTATGTTAAATATATTCGCGGGAATGCGGGGATCTACAAACTTCCAAGAGAAGATAACTCGCTTAAACAAGGAACGCTAGCCTCGCACCGCTGTAAAGCTTTAACTGTTGATAGAGAAGCGCGAAATGGCGGTGAATTATGGTACAGGTTAAAAAATATTGGCTGGACCAAAGCTGAAAATCTTTCCTTAGACCAACTTCATCTATCCCACAATCAAATAAGTGACCTTAGTCCTTTAAAGGATCTAACTAAATTAGAAGAGCTATCTATGAATAGAAATAGACTGAAAAATTTAAACGGAATTCCAAGTGCTTGTTTATCTCGTTTGTTTGTAGATAACAACGAACTCCGAGATACTGACTCGCTTATTCATTTGAAAAATCTAGAAATCTTATCTATTCGTAATAATAAGCTAAAAAGTATTGTGATGCTTGGCTTTTTATCTAAACTAGAGGTATTAGATTTGCATGGTAATGAAATAACAAATACAGGTGGACTAACTAGATTGAAGAAAGTTAACTGGATAGATTTAACTGGTCAGAAATGTGTGAATGAACCAGTAAGATACCAACCAGAATTGTATATAACAAATACTGTCAAAGACCCAGATGG-------GAAACAAACACCCATTATTATGATAACCGCACGTGACTCAGTTATCGATCGTGTATCCGGACTGGATCACGGAGCAGATGATTACATCGTCAAACCCTTCGCTATTGAAGAATTACTTGCGCGCCTTCGCTCGCTATTGCGTCGGGTGGAAAATGCAGAACAATCTGCTAAACAAACAACGCTACAGTATCGTAATCTAATTGTTGAAAAGGAAAATCGCATTGTCAAACGCGACGAAGAAATCATTGACTTAACAAAACGAGAGTATGAACTTTTACTTACGTTAATGGAAAATGTTAATATCGTTCTTACGCGGGAAGTGTTACTCAATAAAGTATGGGGTTATGAAACAGAAGTAGAAACAAATGTAGTGGATGTGTACGTTCGTTACTTACGAAATAAAATTGATCATCCTGACGAAGAAAGTTATATCCAAACAGTTCGCGGGCAATTTCATAAAAAAGAACTTATTTTTAACCAATGGGATCCACAAGAATATTGTATTTTCCTATATGATGGTATTACAAAGCTTACAAGTATTAGTGAGAACGGGACCATCATGAATTTACAATACTATAAAGGTGCTTTCGTTATAATGTCTGGCTTTATCGATACAGAAACATCGGTTGGCTATTATAATTTAGAAGTCATTAGCGAACAGGCTACCGCATACGTTATCAAAATAAACGAACTAAAAGAACTACTGAGCAAGAATCTTACGCACTTTTTCTATGTTTTCCAAACCCTACAAAAACAAGTTTCATACAGCCTAGCCAAATTTAATGATTTTTCGATTAACGGGAAGCTCGGCTCTATTTGCGGTCAACTTTTAATCCTGACCTATGTGTATGGTAAAGAAACTCCTGATGGCATCAAGATTACACTGGATAATTTAACAATGCAGGAGTTAGGCTATT
>SFf1
CATTTATTCCCGTTTATTAAAAGACAGAATTATTATGTTAGGATCTGCAATTGATGATAACGTGGCGAATTCGATCGTTTCTCAATTACTCTTCTTAGATGCACAAGATCCTGAAAAAGATATTTTCCTATATATCAATTCACCAGGTGGAAGTATTTCAGCTGGTATGGCCATTTACGATACAATGAATTTCGTTAAAGCGGACGTACAAACTATCGGCATGGGTATGGCAGCTTCCATGGGCTCATTCTTACTAACAGCTGGTGCAAATGGCAAACGGTTTGCCTTGCCAAACGCTGAAATTATGATTCACCAACCACTTGGTGGCGCTCAAGGTCAAGCGACTGAAATCGAAATCGCTGCTCGCCACATTTTAAAAATCAAAGAACGTATGAATACGATTATGGCTGAGAAAACTGTGGCTCTTAGAGAAGCTGGGTTTCAAGATGACTTTATTCTTGTACTTGGCGCAACTAGAAAAGAAGATGCAAATTTAGCGGCCAAAAACCACATTTCCCTCACTGTTTTTAGAGAGGACTGGCTAGAGGACCTAACCTTAGAAGCGCCACTTCGCATTCATTTAAAAGTAGATAGCGGTATGGGGCGTCTTGGGATTCGTACAACCGACGAAGCAAGGCGAATCGAAACGACAATTGCTAAAGACAATCAACTACAACTAGAAGGTATCTACACGCATTTTGCGACAGCCGACCAACTTGAAACTAGTTATTTCGAACAACAATTAGCTAAGTTCCAAACCATTTTAACGAGTTTAAAAAATCGCCCAACGTATGTTCATACAGCCAATTCAGCTGCTTCATTATTACAGCCACAAATCGGGTTTGATGCGATTCGCTTTGGT--------------TTACACAGTAAGTTATGATGTTGATGGAACGGTAATAAAAACAAAAGTAGAGGCAGGGACGCGAATAACTGCACCTAAACCTCCGACTAAACAAGGCTATGTTTTTAAAGGCTGGTATACTGAAAAAAATGGTGGACATGAGTGGGATTTTAGTACGGATTATATGTCCGGAAACGATTTTACTTTGTACGCGATGTTTAAAGCGGAAACGACTGAAAAAGCAGTGAATTTAACACGCTATGTTAAATATATTCGCGGGAATGCGGGGATCTACAAACTTCCAAGAGAAGATAACTCGCTTAAACAAGGAACGCTAGCCTCGCACCGCTGTAAAGCTTTAACTGTTGATAGAGAAGCGCGAAATGGCGGTGAATTATGGTACAGGTTAAAAAATATTGGCTGGACCAAAGCTGAAAATCTTTCCTTAGACCAACTTCATCTATCCCACAATCAAATAAGTGACCTTAGTCCTTTAAAGGATCTAACTAAATTAGAAGAGCTATCTATGAATAGAAATAGACTGAAAAATTTAAACGGAATTCCAAGTGCTTGTTTATCTCGTTTGTTTGTAGATAACAACGAACTCCGAGATACTGACTCGCTTATTCATTTGAAAAATCTAGAAATCTTATCTATTCGTAATAATAAGCTAAAAAGTATTGTGATGCTTGGCTTTTTATCTAAACTAGAGGTATTAGATTTGCATGGTAATGAAATAACAAATACAGGTGGACTAACTAGATTGAAGAAAGTTAACTGGATAGATTTAACTGGTCAGAAATGTGTGAATGAACCAGTAAGATACCAACCAGAATTGTATATAACAAATACTGTCAAAGACCCAGATGG-------GAAACAAACACCCATTATTATGATAACCGCACGTGACTCAGTTATCGATCGTGTATCCGGACTGGATCACGGAGCAGATGATTACATCGTCAAACCCTTCGCTATTGAAGAATTACTTGCGCGCCTTCGCTCGCTATTGCGTCGGGTGGAAAATGCAGAACAATCTGCTAAACAAACAACGCTACAGTATCGTAATCTAATTGTTGAAAAGGAAAATCGCATTGTCAAACGCGACGAAGAAATCATTGACTTAACAAAACGAGAGTATGAACTTTTACTTACGTTAATGGAAAATGTTAATATCGTTCTTACGCGGGAAGTGTTACTCAATAAAGTATGGGGTTATGAAACAGAAGTAGAAACAAATGTAGTGGATGTGTACGTTCGTTACTTACGAAATAAAATTGATCATCCTGACGAAGAAAGTTATATCCAAACAGTTCGCGGGCAATTTCATAAAAAAGAACTTATTTTTAACCAATGGGATCCACAAGAATATTGTATTTTCCTATATGATGGTATTACAAAGCTTACAAGTATTAGTGAGAACGGGACCATCATGAATTTACAATACTATAAAGGTGCTTTCGTTATAATGTCTGGCTTTATCGATACAGAAACATCGGTTGGCTATTATAATTTAGAAGTCATTAGCGAACAGGCTACCGCATACGTTATCAAAATAAACGAACTAAAAGAACTACTGAGCAAGAATCTTACGCACTTTTTCTATGTTTTCCAAACCCTACAAAAACAAGTTTCATACAGCCTAGCCAAATTTAATGATTTTTCGATTAACGGGAAGCTCGGCTCTATTTGCGGTCAACTTTTAATCCTGACCTATGTGTATGGTAAAGAAACTCCTGATGGCATCAAGATTACACTGGATAATTTAACAATGCAGGAGTTAGGCTATT
>SFf10
CATTTATTCCCGTTTATTAAAAGACAGAATTATTATGTTAGGATCTGCAATTGATGATAACGTGGCGAATTCGATCGTTTCTCAATTACTCTTCTTAGATGCACAAGATCCTGAAAAAGATATTTTCCTATATATCAATTCACCAGGTGGAAGTATTTCAGCTGGTATGGCCATTTACGATACAATGAATTTCGTTAAAGCGGACGTACAAACTATCGGCATGGGTATGGCAGCTTCCATGGGCTCATTCTTACTAACAGCTGGTGCAAATGGCAAACGGTTTGCCTTGCCAAACGCTGAAATTATGATTCACCAACCACTTGGTGGCGCTCAAGGTCAAGCGACTGAAATCGAAATCGCTGCTCGCCACATTTTAAAAATCAAAGAACGTATGAATACGATTATGGCTGAGAAAACTGTGGCTCTTAGAGAAGCTGGGTTTCAAGATGACTTTATTCTTGTACTTGGCGCAACTAGAAAAGAAGATGCAAATTTAGCGGCCAAAAACCACATTTCCCTCACTGTTTTTAGAGAGGACTGGCTAGAGGACCTAACCTTAGAAGCGCCACTTCGCATTCATTTAAAAGTAGATAGCGGTATGGGGCGTCTTGGGATTCGTACAACCGACGAAGCAAGGCGAATCGAAACGACAATTGCTAAAGACAATCAACTACAACTAGAAGGTATCTACACGCATTTTGCGACAGCCGACCAACTTGAAACTAGTTATTTCGAACAACAATTAGCTAAGTTCCAAACCATTTTAACGAGTTTAAAAAATCGCCCAACGTATGTTCATACAGCCAATTCAGCTGCTTCATTATTACAGCCACAAATCGGGTTTGATGCGATTCGCTTTGGT--------------TTACACAGTAAGTTATGATGTTGATGGAACGGTAATAAAAACAAAAGTAGAGGCAGGGACGCGAATAACTGCACCTAAACCTCCGACTAAACAAGGCTATGTTTTTAAAGGCTGGTATACTGAAAAAAATGGTGGACATGAGTGGGATTTTAGTACGGATTATATGTCCGGAAACGATTTTACTTTGTACGCGATGTTTAAAGCGGAAACGACTGAAAAAGCAGTGAATTTAACACGCTATGTTAAATATATTCGCGGGAATGCGGGGATCTACAAACTTCCAAGAGAAGATAACTCGCTTAAACAAGGAACGCTAGCCTCGCACCGCTGTAAAGCTTTAACTGTTGATAGAGAAGCGCGAAATGGCGGTGAATTATGGTACAGGTTAAAAAATATTGGCTGGACCAAAGCTGAAAATCTTTCCTTAGACCAACTTCATCTATCCCACAATCAAATAAGTGACCTTAGTCCTTTAAAGGATCTAACTAAATTAGAAGAGCTATCTATGAATAGAAATAGACTGAAAAATTTAAACGGAATTCCAAGTGCTTGTTTATCTCGTTTGTTTGTAGATAACAACGAACTCCGAGATACTGACTCGCTTATTCATTTGAAAAATCTAGAAATCTTATCTATTCGTAATAATAAGCTAAAAAGTATTGTGATGCTTGGCTTTTTATCTAAACTAGAGGTATTAGATTTGCATGGTAATGAAATAACAAATACAGGTGGACTAACTAGATTGAAGAAAGTTAACTGGATAGATTTAACTGGTCAGAAATGTGTGAATGAACCAGTAAGATACCAACCAGAATTGTATATAACAAATACTGTCAAAGACCCAGATGG-------GAAACAAACACCCATTATTATGATAACCGCACGTGACTCAGTTATCGATCGTGTATCCGGACTGGATCACGGAGCAGATGATTACATCGTCAAACCCTTCGCTATTGAAGAATTACTTGCGCGCCTTCGCTCGCTATTGCGTCGGGTGGAAAATGCAGAACAATCTGCTAAACAAACAACGCTACAGTATCGTAATCTAATTGTTGAAAAGGAAAATCGCATTGTCAAACGCGACGAAGAAATCATTGACTTAACAAAACGAGAGTATGAACTTTTACTTACGTTAATGGAAAATGTTAATATCGTTCTTACGCGGGAAGTGTTACTCAATAAAGTATGGGGTTATGAAACAGAAGTAGAAACAAATGTAGTGGATGTGTACGTTCGTTACTTACGAAATAAAATTGATCATCCTGACGAAGAAAGTTATATCCAAACAGTTCGCGGGCAATTTCATAAAAAAGAACTTATTTTTAACCAATGGGATCCACAAGAATATTGTATTTTCCTATATGATGGTATTACAAAGCTTACAAGTATTAGTGAGAACGGGACCATCATGAATTTACAATACTATAAAGGTGCTTTCGTTATAATGTCTGGCTTTATCGATACAGAAACATCGGTTGGCTATTATAATTTAGAAGTCATTAGCGAACAGGCTACCGCATACGTTATCAAAATAAACGAACTAAAAGAACTACTGAGCAAGAATCTTACGCACTTTTTCTATGTTTTCCAAACCCTACAAAAACAAGTTTCATACAGCCTAGCCAAATTTAATGATTTTTCGATTAACGGGAAGCTCGGCTCTATTTGCGGTCAACTTTTAATCCTGACCTATGTGTATGGTAAAGAAACTCCTGATGGCATCAAGATTACACTGGATAATTTAACAATGCAGGAGTTAGGCTATT
>SFf11
CATTTATTCCCGTTTATTAAAAGACAGAATTATTATGTTAGGATCTGCAATTGATGATAACGTGGCGAATTCGATCGTTTCTCAATTACTCTTCTTAGATGCACAAGATCCTGAAAAAGATATTTTCCTATATATCAATTCACCAGGTGGAAGTATTTCAGCTGGTATGGCCATTTACGATACAATGAATTTCGTTAAAGCGGACGTACAAACTATCGGCATGGGTATGGCAGCTTCCATGGGCTCATTCTTACTAACAGCTGGTGCAAATGGCAAACGGTTTGCCTTGCCAAACGCTGAAATTATGATTCACCAACCACTTGGTGGCGCTCAAGGTCAAGCGACTGAAATCGAAATCGCTGCTCGCCACATTTTAAAAATCAAAGAACGTATGAATACGATTATGGCTGAGAAAACTGTGGCTCTTAGAGAAGCTGGGTTTCAAGATGACTTTATTCTTGTACTTGGCGCAACTAGAAAAGAAGATGCAAATTTAGCGGCCAAAAACCACATTTCCCTCACTGTTTTTAGAGAGGACTGGCTAGAGGACCTAACCTTAGAAGCGCCACTTCGCATTCATTTAAAAGTAGATAGCGGTATGGGGCGTCTTGGGATTCGTACAACCGACGAAGCAAGGCGAATCGAAACGACAATTGCTAAAGACAATCAACTACAACTAGAAGGTATCTACACGCATTTTGCGACAGCCGACCAACTTGAAACTAGTTATTTCGAACAACAATTAGCTAAGTTCCAAACCATTTTAACGAGTTTAAAAAATCGCCCAACGTATGTTCATACAGCCAATTCAGCTGCTTCATTATTACAGCCACAAATCGGGTTTGATGCGATTCGCTTTGGT--------------TTACACAGTAAGTTATGATGTTGATGGAACGGTAATAAAAACAAAAGTAGAGGCAGGGACGCGAATAACTGCACCTAAACCTCCGACTAAACAAGGCTATGTTTTTAAAGGCTGGTATACTGAAAAAAATGGTGGACATGAGTGGGATTTTAGTACGGATTATATGTCCGGAAACGATTTTACTTTGTACGCGATGTTTAAAGCGGAAACGACTGAAAAAGCAGTGAATTTAACACGCTATGTTAAATATATTCGCGGGAATGCGGGGATCTACAAACTTCCAAGAGAAGATAACTCGCTTAAACAAGGAACGCTAGCCTCGCACCGCTGTAAAGCTTTAACTGTTGATAGAGAAGCGCGAAATGGCGGTGAATTATGGTACAGGTTAAAAAATATTGGCTGGACCAAAGCTGAAAATCTTTCCTTAGACCAACTTCATCTATCCCACAATCAAATAAGTGACCTTAGTCCTTTAAAGGATCTAACTAAATTAGAAGAGCTATCTATGAATAGAAATAGACTGAAAAATTTAAACGGAATTCCAAGTGCTTGTTTATCTCGTTTGTTTGTAGATAACAACGAACTCCGAGATACTGACTCGCTTATTCATTTGAAAAATCTAGAAATCTTATCTATTCGTAATAATAAGCTAAAAAGTATTGTGATGCTTGGCTTTTTATCTAAACTAGAGGTATTAGATTTGCATGGTAATGAAATAACAAATACAGGTGGACTAACTAGATTGAAGAAAGTTAACTGGATAGATTTAACTGGTCAGAAATGTGTGAATGAACCAGTAAGATACCAACCAGAATTGTATATAACAAATACTGTCAAAGACCCAGATGG-------GAAACAAACACCCATTATTATGATAACCGCACGTGACTCAGTTATCGATCGTGTATCCGGACTGGATCACGGAGCAGATGATTACATCGTCAAACCCTTCGCTATTGAAGAATTACTTGCGCGCCTTCGCTCGCTATTGCGTCGGGTGGAAAATGCAGAACAATCTGCTAAACAAACAACGCTACAGTATCGTAATCTAATTGTTGAAAAGGAAAATCGCATTGTCAAACGCGACGAAGAAATCATTGACTTAACAAAACGAGAGTATGAACTTTTACTTACGTTAATGGAAAATGTTAATATCGTTCTTACGCGGGAAGTGTTACTCAATAAAGTATGGGGTTATGAAACAGAAGTAGAAACAAATGTAGTGGATGTGTACGTTCGTTACTTACGAAATAAAATTGATCATCCTGACGAAGAAAGTTATATCCAAACAGTTCGCGGGCAATTTCATAAAAAAGAACTTATTTTTAACCAATGGGATCCACAAGAATATTGTATTTTCCTATATGATGGTATTACAAAGCTTACAAGTATTAGTGAGAACGGGACCATCATGAATTTACAATACTATAAAGGTGCTTTCGTTATAATGTCTGGCTTTATCGATACAGAAACATCGGTTGGCTATTATAATTTAGAAGTCATTAGCGAACAGGCTACCGCATACGTTATCAAAATAAACGAACTAAAAGAACTACTGAGCAAGAATCTTACGCACTTTTTCTATGTTTTCCAAACCCTACAAAAACAAGTTTCATACAGCCTAGCCAAATTTAATGATTTTTCGATTAACGGGAAGCTCGGCTCTATTTGCGGTCAACTTTTAATCCTGACCTATGTGTATGGTAAAGAAACTCCTGATGGCATCAAGATTACACTGGATAATTTAACAATGCAGGAGTTAGGCTATT
>SFf12
CATTTATTCCCGTTTATTAAAAGACAGAATTATTATGTTAGGATCTGCAATTGATGATAACGTGGCGAATTCGATCGTTTCTCAATTACTCTTCTTAGATGCACAAGATCCTGAAAAAGATATTTTCCTATATATCAATTCACCAGGTGGAAGTATTTCAGCTGGTATGGCCATTTACGATACAATGAATTTCGTTAAAGCGGACGTACAAACTATCGGCATGGGTATGGCAGCTTCCATGGGCTCATTCTTACTAACAGCTGGTGCAAATGGCAAACGGTTTGCCTTGCCAAACGCTGAAATTATGATTCACCAACCACTTGGTGGCGCTCAAGGTCAAGCGACTGAAATCGAAATCGCTGCTCGCCACATTTTAAAAATCAAAGAACGTATGAATACGATTATGGCTGAGAAAACTGTGGCTCTTAGAGAAGCTGGGTTTCAAGATGACTTTATTCTTGTACTTGGCGCAACTAGAAAAGAAGATGCAAATTTAGCGGCCAAAAACCACATTTCCCTCACTGTTTTTAGAGAGGACTGGCTAGAGGACCTAACCTTAGAAGCGCCACTTCGCATTCATTTAAAAGTAGATAGCGGTATGGGGCGTCTTGGGATTCGTACAACCGACGAAGCAAGGCGAATCGAAACGACAATTGCTAAAGACAATCAACTACAACTAGAAGGTATCTACACGCATTTTGCGACAGCCGACCAACTTGAAACTAGTTATTTCGAACAACAATTAGCTAAGTTCCAAACCATTTTAACGAGTTTAAAAAATCGCCCAACGTATGTTCATACAGCCAATTCAGCTGCTTCATTATTACAGCCACAAATCGGGTTTGATGCGATTCGCTTTGGT--------------TTACACAGTAAGTTATGATGTTGATGGAACGGTAATAAAAACAAAAGTAGAGGCAGGGACGCGAATAACTGCACCTAAACCTCCGACTAAACAAGGCTATGTTTTTAAAGGCTGGTATACTGAAAAAAATGGTGGACATGAGTGGGATTTTAGTACGGATTATATGTCCGGAAACGATTTTACTTTGTACGCGATGTTTAAAGCGGAAACGACTGAAAAAGCAGTGAATTTAACACGCTATGTTAAATATATTCGCGGGAATGCGGGGATCTACAAACTTCCAAGAGAAGATAACTCGCTTAAACAAGGAACGCTAGCCTCGCACCGCTGTAAAGCTTTAACTGTTGATAGAGAAGCGCGAAATGGCGGTGAATTATGGTACAGGTTAAAAAATATTGGCTGGACCAAAGCTGAAAATCTTTCCTTAGACCAACTTCATCTATCCCACAATCAAATAAGTGACCTTAGTCCTTTAAAGGATCTAACTAAATTAGAAGAGCTATCTATGAATAGAAATAGACTGAAAAATTTAAACGGAATTCCAAGTGCTTGTTTATCTCGTTTGTTTGTAGATAACAACGAACTCCGAGATACTGACTCGCTTATTCATTTGAAAAATCTAGAAATCTTATCTATTCGTAATAATAAGCTAAAAAGTATTGTGATGCTTGGCTTTTTATCTAAACTAGAGGTATTAGATTTGCATGGTAATGAAATAACAAATACAGGTGGACTAACTAGATTGAAGAAAGTTAACTGGATAGATTTAACTGGTCAGAAATGTGTGAATGAACCAGTAAGATACCAACCAGAATTGTATATAACAAATACTGTCAAAGACCCAGATGG-------GAAACAAACACCCATTATTATGATAACCGCACGTGACTCAGTTATCGATCGTGTATCCGGACTGGATCACGGAGCAGATGATTACATCGTCAAACCCTTCGCTATTGAAGAATTACTTGCGCGCCTTCGCTCGCTATTGCGTCGGGTGGAAAATGCAGAACAATCTGCTAAACAAACAACGCTACAGTATCGTAATCTAATTGTTGAAAAGGAAAATCGCATTGTCAAACGCGACGAAGAAATCATTGACTTAACAAAACGAGAGTATGAACTTTTACTTACGTTAATGGAAAATGTTAATATCGTTCTTACGCGGGAAGTGTTACTCAATAAAGTATGGGGTTATGAAACAGAAGTAGAAACAAATGTAGTGGATGTGTACGTTCGTTACTTACGAAATAAAATTGATCATCCTGACGAAGAAAGTTATATCCAAACAGTTCGCGGGCAATTTCATAAAAAAGAACTTATTTTTAACCAATGGGATCCACAAGAATATTGTATTTTCCTATATGATGGTATTACAAAGCTTACAAGTATTAGTGAGAACGGGACCATCATGAATTTACAATACTATAAAGGTGCTTTCGTTATAATGTCTGGCTTTATCGATACAGAAACATCGGTTGGCTATTATAATTTAGAAGTCATTAGCGAACAGGCTACCGCATACGTTATCAAAATAAACGAACTAAAAGAACTACTGAGCAAGAATCTTACGCACTTTTTCTATGTTTTCCAAACCCTACAAAAACAAGTTTCATACAGCCTAGCCAAATTTAATGATTTTTCGATTAACGGGAAGCTCGGCTCTATTTGCGGTCAACTTTTAATCCTGACCTATGTGTATGGTAAAGAAACTCCTGATGGCATCAAGATTACACTGGATAATTTAACAATGCAGGAGTTAGGCTATT
>SFf13
CATTTATTCCCGTTTATTAAAAGACAGAATTATTATGTTAGGATCTGCAATTGATGATAACGTGGCGAATTCGATCGTTTCTCAATTACTCTTCTTAGATGCACAAGATCCTGAAAAAGATATTTTCCTATATATCAATTCACCAGGTGGAAGTATTTCAGCTGGTATGGCCATTTACGATACAATGAATTTCGTTAAAGCGGACGTACAAACTATCGGCATGGGTATGGCAGCTTCCATGGGCTCATTCTTACTAACAGCTGGTGCAAATGGCAAACGGTTTGCCTTGCCAAACGCTGAAATTATGATTCACCAACCACTTGGTGGCGCTCAAGGTCAAGCGACTGAAATCGAAATCGCTGCTCGCCACATTTTAAAAATCAAAGAACGTATGAATACGATTATGGCTGAGAAAACTGTGGCTCTTAGAGAAGCTGGGTTTCAAGATGACTTTATTCTTGTACTTGGCGCAACTAGAAAAGAAGATGCAAATTTAGCGGCCAAAAACCACATTTCCCTCACTGTTTTTAGAGAGGACTGGCTAGAGGACCTAACCTTAGAAGCGCCACTTCGCATTCATTTAAAAGTAGATAGCGGTATGGGGCGTCTTGGGATTCGTACAACCGACGAAGCAAGGCGAATCGAAACGACAATTGCTAAAGACAATCAACTACAACTAGAAGGTATCTACACGCATTTTGCGACAGCCGACCAACTTGAAACTAGTTATTTCGAACAACAATTAGCTAAGTTCCAAACCATTTTAACGAGTTTAAAAAATCGCCCAACGTATGTTCATACAGCCAATTCAGCTGCTTCATTATTACAGCCACAAATCGGGTTTGATGCGATTCGCTTTGGT--------------TTACACAGTAAGTTATGATGTTGATGGAACGGTAATAAAAACAAAAGTAGAGGCAGGGACGCGAATAACTGCACCTAAACCTCCGACTAAACAAGGCTATGTTTTTAAAGGCTGGTATACTGAAAAAAATGGTGGACATGAGTGGGATTTTAGTACGGATTATATGTCCGGAAACGATTTTACTTTGTACGCGATGTTTAAAGCGGAAACGACTGAAAAAGCAGTGAATTTAACACGCTATGTTAAATATATTCGCGGGAATGCGGGGATCTACAAACTTCCAAGAGAAGATAACTCGCTTAAACAAGGAACGCTAGCCTCGCACCGCTGTAAAGCTTTAACTGTTGATAGAGAAGCGCGAAATGGCGGTGAATTATGGTACAGGTTAAAAAATATTGGCTGGACCAAAGCTGAAAATCTTTCCTTAGACCAACTTCATCTATCCCACAATCAAATAAGTGACCTTAGTCCTTTAAAGGATCTAACTAAATTAGAAGAGCTATCTATGAATAGAAATAGACTGAAAAATTTAAACGGAATTCCAAGTGCTTGTTTATCTCGTTTGTTTGTAGATAACAACGAACTCCGAGATACTGACTCGCTTATTCATTTGAAAAATCTAGAAATCTTATCTATTCGTAATAATAAGCTAAAAAGTATTGTGATGCTTGGCTTTTTATCTAAACTAGAGGTATTAGATTTGCATGGTAATGAAATAACAAATACAGGTGGACTAACTAGATTGAAGAAAGTTAACTGGATAGATTTAACTGGTCAGAAATGTGTGAATGAACCAGTAAGATACCAACCAGAATTGTATATAACAAATACTGTCAAAGACCCAGATGG-------GAAACAAACACCCATTATTATGATAACCGCACGTGACTCAGTTATCGATCGTGTATCCGGACTGGATCACGGAGCAGATGATTACATCGTCAAACCCTTCGCTATTGAAGAATTACTTGCGCGCCTTCGCTCGCTATTGCGTCGGGTGGAAAATGCAGAACAATCTGCTAAACAAACAACGCTACAGTATCGTAATCTAATTGTTGAAAAGGAAAATCGCATTGTCAAACGCGACGAAGAAATCATTGACTTAACAAAACGAGAGTATGAACTTTTACTTACGTTAATGGAAAATGTTAATATCGTTCTTACGCGGGAAGTGTTACTCAATAAAGTATGGGGTTATGAAACAGAAGTAGAAACAAATGTAGTGGATGTGTACGTTCGTTACTTACGAAATAAAATTGATCATCCTGACGAAGAAAGTTATATCCAAACAGTTCGCGGGCAATTTCATAAAAAAGAACTTATTTTTAACCAATGGGATCCACAAGAATATTGTATTTTCCTATATGATGGTATTACAAAGCTTACAAGTATTAGTGAGAACGGGACCATCATGAATTTACAATACTATAAAGGTGCTTTCGTTATAATGTCTGGCTTTATCGATACAGAAACATCGGTTGGCTATTATAATTTAGAAGTCATTAGCGAACAGGCTACCGCATACGTTATCAAAATAAACGAACTAAAAGAACTACTGAGCAAGAATCTTACGCACTTTTTCTATGTTTTCCAAACCCTACAAAAACAAGTTTCATACAGCCTAGCCAAATTTAATGATTTTTCGATTAACGGGAAGCTCGGCTCTATTTGCGGTCAACTTTTAATCCTGACCTATGTGTATGGTAAAGAAACTCCTGATGGCATCAAGATTACACTGGATAATTTAACAATGCAGGAGTTAGGCTATT
>SFf14
CATTTATTCCCGTTTATTAAAAGACAGAATTATTATGTTAGGATCTGCAATTGATGATAACGTGGCGAATTCGATCGTTTCTCAATTACTCTTCTTAGATGCACAAGATCCTGAAAAAGATATTTTCCTATATATCAATTCACCAGGTGGAAGTATTTCAGCTGGTATGGCCATTTACGATACAATGAATTTCGTTAAAGCGGACGTACAAACTATCGGCATGGGTATGGCAGCTTCCATGGGCTCATTCTTACTAACAGCTGGTGCAAATGGCAAACGGTTTGCCTTGCCAAACGCTGAAATTATGATTCACCAACCACTTGGTGGCGCTCAAGGTCAAGCGACTGAAATCGAAATCGCTGCTCGCCACATTTTAAAAATCAAAGAACGTATGAATACGATTATGGCTGAGAAAACTGTGGCTCTTAGAGAAGCTGGGTTTCAAGATGACTTTATTCTTGTACTTGGCGCAACTAGAAAAGAAGATGCAAATTTAGCGGCCAAAAACCACATTTCCCTCACTGTTTTTAGAGAGGACTGGCTAGAGGACCTAACCTTAGAAGCGCCACTTCGCATTCATTTAAAAGTAGATAGCGGTATGGGGCGTCTTGGGATTCGTACAACCGACGAAGCAAGGCGAATCGAAACGACAATTGCTAAAGACAATCAACTACAACTAGAAGGTATCTACACGCATTTTGCGACAGCCGACCAACTTGAAACTAGTTATTTCGAACAACAATTAGCTAAGTTCCAAACCATTTTAACGAGTTTAAAAAATCGCCCAACGTATGTTCATACAGCCAATTCAGCTGCTTCATTATTACAGCCACAAATCGGGTTTGATGCGATTCGCTTTGGT--------------TTACACAGTAAGTTATGATGTTGATGGAACGGTAATAAAAACAAAAGTAGAGGCAGGGACGCGAATAACTGCACCTAAACCTCCGACTAAACAAGGCTATGTTTTTAAAGGCTGGTATACTGAAAAAAATGGTGGACATGAGTGGGATTTTAGTACGGATTATATGTCCGGAAACGATTTTACTTTGTACGCGATGTTTAAAGCGGAAACGACTGAAAAAGCAGTGAATTTAACACGCTATGTTAAATATATTCGCGGGAATGCGGGGATCTACAAACTTCCAAGAGAAGATAACTCGCTTAAACAAGGAACGCTAGCCTCGCACCGCTGTAAAGCTTTAACTGTTGATAGAGAAGCGCGAAATGGCGGTGAATTATGGTACAGGTTAAAAAATATTGGCTGGACCAAAGCTGAAAATCTTTCCTTAGACCAACTTCATCTATCCCACAATCAAATAAGTGACCTTAGTCCTTTAAAGGATCTAACTAAATTAGAAGAGCTATCTATGAATAGAAATAGACTGAAAAATTTAAACGGAATTCCAAGTGCTTGTTTATCTCGTTTGTTTGTAGATAACAACGAACTCCGAGATACTGACTCGCTTATTCATTTGAAAAATCTAGAAATCTTATCTATTCGTAATAATAAGCTAAAAAGTATTGTGATGCTTGGCTTTTTATCTAAACTAGAGGTATTAGATTTGCATGGTAATGAAATAACAAATACAGGTGGACTAACTAGATTGAAGAAAGTTAACTGGATAGATTTAACTGGTCAGAAATGTGTGAATGAACCAGTAAGATACCAACCAGAATTGTATATAACAAATACTGTCAAAGACCCAGATGG-------GAAACAAACACCCATTATTATGATAACCGCACGTGACTCAGTTATCGATCGTGTATCCGGACTGGATCACGGAGCAGATGATTACATCGTCAAACCCTTCGCTATTGAAGAATTACTTGCGCGCCTTCGCTCGCTATTGCGTCGGGTGGAAAATGCAGAACAATCTGCTAAACAAACAACGCTACAGTATCGTAATCTAATTGTTGAAAAGGAAAATCGCATTGTCAAACGCGACGAAGAAATCATTGACTTAACAAAACGAGAGTATGAACTTTTACTTACGTTAATGGAAAATGTTAATATCGTTCTTACGCGGGAAGTGTTACTCAATAAAGTATGGGGTTATGAAACAGAAGTAGAAACAAATGTAGTGGATGTGTACGTTCGTTACTTACGAAATAAAATTGATCATCCTGACGAAGAAAGTTATATCCAAACAGTTCGCGGGCAATTTCATAAAAAAGAACTTATTTTTAACCAATGGGATCCACAAGAATATTGTATTTTCCTATATGATGGTATTACAAAGCTTACAAGTATTAGTGAGAACGGGACCATCATGAATTTACAATACTATAAAGGTGCTTTCGTTATAATGTCTGGCTTTATCGATACAGAAACATCGGTTGGCTATTATAATTTAGAAGTCATTAGCGAACAGGCTACCGCATACGTTATCAAAATAAACGAACTAAAAGAACTACTGAGCAAGAATCTTACGCACTTTTTCTATGTTTTCCAAACCCTACAAAAACAAGTTTCATACAGCCTAGCCAAATTTAATGATTTTTCGATTAACGGGAAGCTCGGCTCTATTTGCGGTCAACTTTTAATCCTGACCTATGTGTATGGTAAAGAAACTCCTGATGGCATCAAGATTACACTGGATAATTTAACAATGCAGGAGTTAGGCTATT
>SFf15
CATTTATTCCCGTTTATTAAAAGACAGAATTATTATGTTAGGATCTGCAATTGATGATAACGTGGCGAATTCGATCGTTTCTCAATTACTCTTCTTAGATGCACAAGATCCTGAAAAAGATATTTTCCTATATATCAATTCACCAGGTGGAAGTATTTCAGCTGGTATGGCCATTTACGATACAATGAATTTCGTTAAAGCGGACGTACAAACTATCGGCATGGGTATGGCAGCTTCCATGGGCTCATTCTTACTAACAGCTGGTGCAAATGGCAAACGGTTTGCCTTGCCAAACGCTGAAATTATGATTCACCAACCACTTGGTGGCGCTCAAGGTCAAGCGACTGAAATCGAAATCGCTGCTCGCCACATTTTAAAAATCAAAGAACGTATGAATACGATTATGGCTGAGAAAACTGTGGCTCTTAGAGAAGCTGGGTTTCAAGATGACTTTATTCTTGTACTTGGCGCAACTAGAAAAGAAGATGCAAATTTAGCGGCCAAAAACCACATTTCCCTCACTGTTTTTAGAGAGGACTGGCTAGAGGACCTAACCTTAGAAGCGCCACTTCGCATTCATTTAAAAGTAGATAGCGGTATGGGGCGTCTTGGGATTCGTACAACCGACGAAGCAAGGCGAATCGAAACGACAATTGCTAAAGACAATCAACTACAACTAGAAGGTATCTACACGCATTTTGCGACAGCCGACCAACTTGAAACTAGTTATTTCGAACAACAATTAGCTAAGTTCCAAACCATTTTAACGAGTTTAAAAAATCGCCCAACGTATGTTCATACAGCCAATTCAGCTGCTTCATTATTACAGCCACAAATCGGGTTTGATGCGATTCGCTTTGGT--------------TTACACAGTAAGTTATGATGTTGATGGAACGGTAATAAAAACAAAAGTAGAGGCAGGGACGCGAATAACTGCACCTAAACCTCCGACTAAACAAGGCTATGTTTTTAAAGGCTGGTATACTGAAAAAAATGGTGGACATGAGTGGGATTTTAGTACGGATTATATGTCCGGAAACGATTTTACTTTGTACGCGATGTTTAAAGCGGAAACGACTGAAAAAGCAGTGAATTTAACACGCTATGTTAAATATATTCGCGGGAATGCGGGGATCTACAAACTTCCAAGAGAAGATAACTCGCTTAAACAAGGAACGCTAGCCTCGCACCGCTGTAAAGCTTTAACTGTTGATAGAGAAGCGCGAAATGGCGGTGAATTATGGTACAGGTTAAAAAATATTGGCTGGACCAAAGCTGAAAATCTTTCCTTAGACCAACTTCATCTATCCCACAATCAAATAAGTGACCTTAGTCCTTTAAAGGATCTAACTAAATTAGAAGAGCTATCTATGAATAGAAATAGACTGAAAAATTTAAACGGAATTCCAAGTGCTTGTTTATCTCGTTTGTTTGTAGATAACAACGAACTCCGAGATACTGACTCGCTTATTCATTTGAAAAATCTAGAAATCTTATCTATTCGTAATAATAAGCTAAAAAGTATTGTGATGCTTGGCTTTTTATCTAAACTAGAGGTATTAGATTTGCATGGTAATGAAATAACAAATACAGGTGGACTAACTAGATTGAAGAAAGTTAACTGGATAGATTTAACTGGTCAGAAATGTGTGAATGAACCAGTAAGATACCAACCAGAATTGTATATAACAAATACTGTCAAAGACCCAGATGG-------GAAACAAACACCCATTATTATGATAACCGCACGTGACTCAGTTATCGATCGTGTATCCGGACTGGATCACGGAGCAGATGATTACATCGTCAAACCCTTCGCTATTGAAGAATTACTTGCGCGCCTTCGCTCGCTATTGCGTCGGGTGGAAAATGCAGAACAATCTGCTAAACAAACAACGCTACAGTATCGTAATCTAATTGTTGAAAAGGAAAATCGCATTGTCAAACGCGACGAAGAAATCATTGACTTAACAAAACGAGAGTATGAACTTTTACTTACGTTAATGGAAAATGTTAATATCGTTCTTACGCGGGAAGTGTTACTCAATAAAGTATGGGGTTATGAAACAGAAGTAGAAACAAATGTAGTGGATGTGTACGTTCGTTACTTACGAAATAAAATTGATCATCCTGACGAAGAAAGTTATATCCAAACAGTTCGCGGGCAATTTCATAAAAAAGAACTTATTTTTAACCAATGGGATCCACAAGAATATTGTATTTTCCTATATGATGGTATTACAAAGCTTACAAGTATTAGTGAGAACGGGACCATCATGAATTTACAATACTATAAAGGTGCTTTCGTTATAATGTCTGGCTTTATCGATACAGAAACATCGGTTGGCTATTATAATTTAGAAGTCATTAGCGAACAGGCTACCGCATACGTTATCAAAATAAACGAACTAAAAGAACTACTGAGCAAGAATCTTACGCACTTTTTCTATGTTTTCCAAACCCTACAAAAACAAGTTTCATACAGCCTAGCCAAATTTAATGATTTTTCGATTAACGGGAAGCTCGGCTCTATTTGCGGTCAACTTTTAATCCTGACCTATGTGTATGGTAAAGAAACTCCTGATGGCATCAAGATTACACTGGATAATTTAACAATGCAGGAGTTAGGCTATT
>SFf16
CATTTATTCCCGTTTATTAAAAGACAGAATTATTATGTTAGGATCTGCAATTGATGATAACGTGGCGAATTCGATCGTTTCTCAATTACTCTTCTTAGATGCACAAGATCCTGAAAAAGATATTTTCCTATATATCAATTCACCAGGTGGAAGTATTTCAGCTGGTATGGCCATTTACGATACAATGAATTTCGTTAAAGCGGACGTACAAACTATCGGCATGGGTATGGCAGCTTCCATGGGCTCATTCTTACTAACAGCTGGTGCAAATGGCAAACGGTTTGCCTTGCCAAACGCTGAAATTATGATTCACCAACCACTTGGTGGCGCTCAAGGTCAAGCGACTGAAATCGAAATCGCTGCTCGCCACATTTTAAAAATCAAAGAACGTATGAATACGATTATGGCTGAGAAAACTGTGGCTCTTAGAGAAGCTGGGTTTCAAGATGACTTTATTCTTGTACTTGGCGCAACTAGAAAAGAAGATGCAAATTTAGCGGCCAAAAACCACATTTCCCTCACTGTTTTTAGAGAGGACTGGCTAGAGGACCTAACCTTAGAAGCGCCACTTCGCATTCATTTAAAAGTAGATAGCGGTATGGGGCGTCTTGGGATTCGTACAACCGACGAAGCAAGGCGAATCGAAACGACAATTGCTAAAGACAATCAACTACAACTAGAAGGTATCTACACGCATTTTGCGACAGCCGACCAACTTGAAACTAGTTATTTCGAACAACAATTAGCTAAGTTCCAAACCATTTTAACGAGTTTAAAAAATCGCCCAACGTATGTTCATACAGCCAATTCAGCTGCTTCATTATTACAGCCACAAATCGGGTTTGATGCGATTCGCTTTGGT--------------TTACACAGTAAGTTATGATGTTGATGGAACGGTAATAAAAACAAAAGTAGAGGCAGGGACGCGAATAACTGCACCTAAACCTCCGACTAAACAAGGCTATGTTTTTAAAGGCTGGTATACTGAAAAAAATGGTGGACATGAGTGGGATTTTAGTACGGATTATATGTCCGGAAACGATTTTACTTTGTACGCGATGTTTAAAGCGGAAACGACTGAAAAAGCAGTGAATTTAACACGCTATGTTAAATATATTCGCGGGAATGCGGGGATCTACAAACTTCCAAGAGAAGATAACTCGCTTAAACAAGGAACGCTAGCCTCGCACCGCTGTAAAGCTTTAACTGTTGATAGAGAAGCGCGAAATGGCGGTGAATTATGGTACAGGTTAAAAAATATTGGCTGGACCAAAGCTGAAAATCTTTCCTTAGACCAACTTCATCTATCCCACAATCAAATAAGTGACCTTAGTCCTTTAAAGGATCTAACTAAATTAGAAGAGCTATCTATGAATAGAAATAGACTGAAAAATTTAAACGGAATTCCAAGTGCTTGTTTATCTCGTTTGTTTGTAGATAACAACGAACTCCGAGATACTGACTCGCTTATTCATTTGAAAAATCTAGAAATCTTATCTATTCGTAATAATAAGCTAAAAAGTATTGTGATGCTTGGCTTTTTATCTAAACTAGAGGTATTAGATTTGCATGGTAATGAAATAACAAATACAGGTGGACTAACTAGATTGAAGAAAGTTAACTGGATAGATTTAACTGGTCAGAAATGTGTGAATGAACCAGTAAGATACCAACCAGAATTGTATATAACAAATACTGTCAAAGACCCAGATGG-------GAAACAAACACCCATTATTATGATAACCGCACGTGACTCAGTTATCGATCGTGTATCCGGACTGGATCACGGAGCAGATGATTACATCGTCAAACCCTTCGCTATTGAAGAATTACTTGCGCGCCTTCGCTCGCTATTGCGTCGGGTGGAAAATGCAGAACAATCTGCTAAACAAACAACGCTACAGTATCGTAATCTAATTGTTGAAAAGGAAAATCGCATTGTCAAACGCGACGAAGAAATCATTGACTTAACAAAACGAGAGTATGAACTTTTACTTACGTTAATGGAAAATGTTAATATCGTTCTTACGCGGGAAGTGTTACTCAATAAAGTATGGGGTTATGAAACAGAAGTAGAAACAAATGTAGTGGATGTGTACGTTCGTTACTTACGAAATAAAATTGATCATCCTGACGAAGAAAGTTATATCCAAACAGTTCGCGGGCAATTTCATAAAAAAGAACTTATTTTTAACCAATGGGATCCACAAGAATATTGTATTTTCCTATATGATGGTATTACAAAGCTTACAAGTATTAGTGAGAACGGGACCATCATGAATTTACAATACTATAAAGGTGCTTTCGTTATAATGTCTGGCTTTATCGATACAGAAACATCGGTTGGCTATTATAATTTAGAAGTCATTAGCGAACAGGCTACCGCATACGTTATCAAAATAAACGAACTAAAAGAACTACTGAGCAAGAATCTTACGCACTTTTTCTATGTTTTCCAAACCCTACAAAAACAAGTTTCATACAGCCTAGCCAAATTTAATGATTTTTCGATTAACGGGAAGCTCGGCTCTATTTGCGGTCAACTTTTAATCCTGACCTATGTGTATGGTAAAGAAACTCCTGATGGCATCAAGATTACACTGGATAATTTAACAATGCAGGAGTTAGGCTATT
>SFf17
CATTTATTCCCGTTTATTAAAAGACAGAATTATTATGTTAGGATCTGCAATTGATGATAACGTGGCGAATTCGATCGTTTCTCAATTACTCTTCTTAGATGCACAAGATCCTGAAAAAGATATTTTCCTATATATCAATTCACCAGGTGGAAGTATTTCAGCTGGTATGGCCATTTACGATACAATGAATTTCGTTAAAGCGGACGTACAAACTATCGGCATGGGTATGGCAGCTTCCATGGGCTCATTCTTACTAACAGCTGGTGCAAATGGCAAACGGTTTGCCTTGCCAAACGCTGAAATTATGATTCACCAACCACTTGGTGGCGCTCAAGGTCAAGCGACTGAAATCGAAATCGCTGCTCGCCACATTTTAAAAATCAAAGAACGTATGAATACGATTATGGCTGAGAAAACTGTGGCTCTTAGAGAAGCTGGGTTTCAAGATGACTTTATTCTTGTACTTGGCGCAACTAGAAAAGAAGATGCAAATTTAGCGGCCAAAAACCACATTTCCCTCACTGTTTTTAGAGAGGACTGGCTAGAGGACCTAACCTTAGAAGCGCCACTTCGCATTCATTTAAAAGTAGATAGCGGTATGGGGCGTCTTGGGATTCGTACAACCGACGAAGCAAGGCGAATCGAAACGACAATTGCTAAAGACAATCAACTACAACTAGAAGGTATCTACACGCATTTTGCGACAGCCGACCAACTTGAAACTAGTTATTTCGAACAACAATTAGCTAAGTTCCAAACCATTTTAACGAGTTTAAAAAATCGCCCAACGTATGTTCATACAGCCAATTCAGCTGCTTCATTATTACAGCCACAAATCGGGTTTGATGCGATTCGCTTTGGT--------------TTACACAGTAAGTTATGATGTTGATGGAACGGTAATAAAAACAAAAGTAGAGGCAGGGACGCGAATAACTGCACCTAAACCTCCGACTAAACAAGGCTATGTTTTTAAAGGCTGGTATACTGAAAAAAATGGTGGACATGAGTGGGATTTTAGTACGGATTATATGTCCGGAAACGATTTTACTTTGTACGCGATGTTTAAAGCGGAAACGACTGAAAAAGCAGTGAATTTAACACGCTATGTTAAATATATTCGCGGGAATGCGGGGATCTACAAACTTCCAAGAGAAGATAACTCGCTTAAACAAGGAACGCTAGCCTCGCACCGCTGTAAAGCTTTAACTGTTGATAGAGAAGCGCGAAATGGCGGTGAATTATGGTACAGGTTAAAAAATATTGGCTGGACCAAAGCTGAAAATCTTTCCTTAGACCAACTTCATCTATCCCACAATCAAATAAGTGACCTTAGTCCTTTAAAGGATCTAACTAAATTAGAAGAGCTATCTATGAATAGAAATAGACTGAAAAATTTAAACGGAATTCCAAGTGCTTGTTTATCTCGTTTGTTTGTAGATAACAACGAACTCCGAGATACTGACTCGCTTATTCATTTGAAAAATCTAGAAATCTTATCTATTCGTAATAATAAGCTAAAAAGTATTGTGATGCTTGGCTTTTTATCTAAACTAGAGGTATTAGATTTGCATGGTAATGAAATAACAAATACAGGTGGACTAACTAGATTGAAGAAAGTTAACTGGATAGATTTAACTGGTCAGAAATGTGTGAATGAACCAGTAAGATACCAACCAGAATTGTATATAACAAATACTGTCAAAGACCCAGATGG-------GAAACAAACACCCATTATTATGATAACCGCACGTGACTCAGTTATCGATCGTGTATCCGGACTGGATCACGGAGCAGATGATTACATCGTCAAACCCTTCGCTATTGAAGAATTACTTGCGCGCCTTCGCTCGCTATTGCGTCGGGTGGAAAATGCAGAACAATCTGCTAAACAAACAACGCTACAGTATCGTAATCTAATTGTTGAAAAGGAAAATCGCATTGTCAAACGCGACGAAGAAATCATTGACTTAACAAAACGAGAGTATGAACTTTTACTTACGTTAATGGAAAATGTTAATATCGTTCTTACGCGGGAAGTGTTACTCAATAAAGTATGGGGTTATGAAACAGAAGTAGAAACAAATGTAGTGGATGTGTACGTTCGTTACTTACGAAATAAAATTGATCATCCTGACGAAGAAAGTTATATCCAAACAGTTCGCGGGCAATTTCATAAAAAAGAACTTATTTTTAACCAATGGGATCCACAAGAATATTGTATTTTCCTATATGATGGTATTACAAAGCTTACAAGTATTAGTGAGAACGGGACCATCATGAATTTACAATACTATAAAGGTGCTTTCGTTATAATGTCTGGCTTTATCGATACAGAAACATCGGTTGGCTATTATAATTTAGAAGTCATTAGCGAACAGGCTACCGCATACGTTATCAAAATAAACGAACTAAAAGAACTACTGAGCAAGAATCTTACGCACTTTTTCTATGTTTTCCAAACCCTACAAAAACAAGTTTCATACAGCCTAGCCAAATTTAATGATTTTTCGATTAACGGGAAGCTCGGCTCTATTTGCGGTCAACTTTTAATCCTGACCTATGTGTATGGTAAAGAAACTCCTGATGGCATCAAGATTACACTGGATAATTTAACAATGCAGGAGTTAGGCTATT
>SFf18
CATTTATTCCCGTTTATTAAAAGACAGAATTATTATGTTAGGATCTGCAATTGATGATAACGTGGCGAATTCGATCGTTTCTCAATTACTCTTCTTAGATGCACAAGATCCTGAAAAAGATATTTTCCTATATATCAATTCACCAGGTGGAAGTATTTCAGCTGGTATGGCCATTTACGATACAATGAATTTCGTTAAAGCGGACGTACAAACTATCGGCATGGGTATGGCAGCTTCCATGGGCTCATTCTTACTAACAGCTGGTGCAAATGGCAAACGGTTTGCCTTGCCAAACGCTGAAATTATGATTCACCAACCACTTGGTGGCGCTCAAGGTCAAGCGACTGAAATCGAAATCGCTGCTCGCCACATTTTAAAAATCAAAGAACGTATGAATACGATTATGGCTGAGAAAACTGTGGCTCTTAGAGAAGCTGGGTTTCAAGATGACTTTATTCTTGTACTTGGCGCAACTAGAAAAGAAGATGCAAATTTAGCGGCCAAAAACCACATTTCCCTCACTGTTTTTAGAGAGGACTGGCTAGAGGACCTAACCTTAGAAGCGCCACTTCGCATTCATTTAAAAGTAGATAGCGGTATGGGGCGTCTTGGGATTCGTACAACCGACGAAGCAAGGCGAATCGAAACGACAATTGCTAAAGACAATCAACTACAACTAGAAGGTATCTACACGCATTTTGCGACAGCCGACCAACTTGAAACTAGTTATTTCGAACAACAATTAGCTAAGTTCCAAACCATTTTAACGAGTTTAAAAAATCGCCCAACGTATGTTCATACAGCCAATTCAGCTGCTTCATTATTACAGCCACAAATCGGGTTTGATGCGATTCGCTTTGGT--------------TTACACAGTAAGTTATGATGTTGATGGAACGGTAATAAAAACAAAAGTAGAGGCAGGGACGCGAATAACTGCACCTAAACCTCCGACTAAACAAGGCTATGTTTTTAAAGGCTGGTATACTGAAAAAAATGGTGGACATGAGTGGGATTTTAGTACGGATTATATGTCCGGAAACGATTTTACTTTGTACGCGATGTTTAAAGCGGAAACGACTGAAAAAGCAGTGAATTTAACACGCTATGTTAAATATATTCGCGGGAATGCGGGGATCTACAAACTTCCAAGAGAAGATAACTCGCTTAAACAAGGAACGCTAGCCTCGCACCGCTGTAAAGCTTTAACTGTTGATAGAGAAGCGCGAAATGGCGGTGAATTATGGTACAGGTTAAAAAATATTGGCTGGACCAAAGCTGAAAATCTTTCCTTAGACCAACTTCATCTATCCCACAATCAAATAAGTGACCTTAGTCCTTTAAAGGATCTAACTAAATTAGAAGAGCTATCTATGAATAGAAATAGACTGAAAAATTTAAACGGAATTCCAAGTGCTTGTTTATCTCGTTTGTTTGTAGATAACAACGAACTCCGAGATACTGACTCGCTTATTCATTTGAAAAATCTAGAAATCTTATCTATTCGTAATAATAAGCTAAAAAGTATTGTGATGCTTGGCTTTTTATCTAAACTAGAGGTATTAGATTTGCATGGTAATGAAATAACAAATACAGGTGGACTAACTAGATTGAAGAAAGTTAACTGGATAGATTTAACTGGTCAGAAATGTGTGAATGAACCAGTAAGATACCAACCAGAATTGTATATAACAAATACTGTCAAAGACCCAGATGG-------GAAACAAACACCCATTATTATGATAACCGCACGTGACTCAGTTATCGATCGTGTATCCGGACTGGATCACGGAGCAGATGATTACATCGTCAAACCCTTCGCTATTGAAGAATTACTTGCGCGCCTTCGCTCGCTATTGCGTCGGGTGGAAAATGCAGAACAATCTGCTAAACAAACAACGCTACAGTATCGTAATCTAATTGTTGAAAAGGAAAATCGCATTGTCAAACGCGACGAAGAAATCATTGACTTAACAAAACGAGAGTATGAACTTTTACTTACGTTAATGGAAAATGTTAATATCGTTCTTACGCGGGAAGTGTTACTCAATAAAGTATGGGGTTATGAAACAGAAGTAGAAACAAATGTAGTGGATGTGTACGTTCGTTACTTACGAAATAAAATTGATCATCCTGACGAAGAAAGTTATATCCAAACAGTTCGCGGGCAATTTCATAAAAAAGAACTTATTTTTAACCAATGGGATCCACAAGAATATTGTATTTTCCTATATGATGGTATTACAAAGCTTACAAGTATTAGTGAGAACGGGACCATCATGAATTTACAATACTATAAAGGTGCTTTCGTTATAATGTCTGGCTTTATCGATACAGAAACATCGGTTGGCTATTATAATTTAGAAGTCATTAGCGAACAGGCTACCGCATACGTTATCAAAATAAACGAACTAAAAGAACTACTGAGCAAGAATCTTACGCACTTTTTCTATGTTTTCCAAACCCTACAAAAACAAGTTTCATACAGCCTAGCCAAATTTAATGATTTTTCGATTAACGGGAAGCTCGGCTCTATTTGCGGTCAACTTTTAATCCTGACCTATGTGTATGGTAAAGAAACTCCTGATGGCATCAAGATTACACTGGATAATTTAACAATGCAGGAGTTAGGCTATT
>SFf19
CATTTATTCCCGTTTATTAAAAGACAGAATTATTATGTTAGGATCTGCAATTGATGATAACGTGGCGAATTCGATCGTTTCTCAATTACTCTTCTTAGATGCACAAGATCCTGAAAAAGATATTTTCCTATATATCAATTCACCAGGTGGAAGTATTTCAGCTGGTATGGCCATTTACGATACAATGAATTTCGTTAAAGCGGACGTACAAACTATCGGCATGGGTATGGCAGCTTCCATGGGCTCATTCTTACTAACAGCTGGTGCAAATGGCAAACGGTTTGCCTTGCCAAACGCTGAAATTATGATTCACCAACCACTTGGTGGCGCTCAAGGTCAAGCGACTGAAATCGAAATCGCTGCTCGCCACATTTTAAAAATCAAAGAACGTATGAATACGATTATGGCTGAGAAAACTGTGGCTCTTAGAGAAGCTGGGTTTCAAGATGACTTTATTCTTGTACTTGGCGCAACTAGAAAAGAAGATGCAAATTTAGCGGCCAAAAACCACATTTCCCTCACTGTTTTTAGAGAGGACTGGCTAGAGGACCTAACCTTAGAAGCGCCACTTCGCATTCATTTAAAAGTAGATAGCGGTATGGGGCGTCTTGGGATTCGTACAACCGACGAAGCAAGGCGAATCGAAACGACAATTGCTAAAGACAATCAACTACAACTAGAAGGTATCTACACGCATTTTGCGACAGCCGACCAACTTGAAACTAGTTATTTCGAACAACAATTAGCTAAGTTCCAAACCATTTTAACGAGTTTAAAAAATCGCCCAACGTATGTTCATACAGCCAATTCAGCTGCTTCATTATTACAGCCACAAATCGGGTTTGATGCGATTCGCTTTGGT--------------TTACACAGTAAGTTATGATGTTGATGGAACGGTAATAAAAACAAAAGTAGAGGCAGGGACGCGAATAACTGCACCTAAACCTCCGACTAAACAAGGCTATGTTTTTAAAGGCTGGTATACTGAAAAAAATGGTGGACATGAGTGGGATTTTAGTACGGATTATATGTCCGGAAACGATTTTACTTTGTACGCGATGTTTAAAGCGGAAACGACTGAAAAAGCAGTGAATTTAACACGCTATGTTAAATATATTCGCGGGAATGCGGGGATCTACAAACTTCCAAGAGAAGATAACTCGCTTAAACAAGGAACGCTAGCCTCGCACCGCTGTAAAGCTTTAACTGTTGATAGAGAAGCGCGAAATGGCGGTGAATTATGGTACAGGTTAAAAAATATTGGCTGGACCAAAGCTGAAAATCTTTCCTTAGACCAACTTCATCTATCCCACAATCAAATAAGTGACCTTAGTCCTTTAAAGGATCTAACTAAATTAGAAGAGCTATCTATGAATAGAAATAGACTGAAAAATTTAAACGGAATTCCAAGTGCTTGTTTATCTCGTTTGTTTGTAGATAACAACGAACTCCGAGATACTGACTCGCTTATTCATTTGAAAAATCTAGAAATCTTATCTATTCGTAATAATAAGCTAAAAAGTATTGTGATGCTTGGCTTTTTATCTAAACTAGAGGTATTAGATTTGCATGGTAATGAAATAACAAATACAGGTGGACTAACTAGATTGAAGAAAGTTAACTGGATAGATTTAACTGGTCAGAAATGTGTGAATGAACCAGTAAGATACCAACCAGAATTGTATATAACAAATACTGTCAAAGACCCAGATGG-------GAAACAAACACCCATTATTATGATAACCGCACGTGACTCAGTTATCGATCGTGTATCCGGACTGGATCACGGAGCAGATGATTACATCGTCAAACCCTTCGCTATTGAAGAATTACTTGCGCGCCTTCGCTCGCTATTGCGTCGGGTGGAAAATGCAGAACAATCTGCTAAACAAACAACGCTACAGTATCGTAATCTAATTGTTGAAAAGGAAAATCGCATTGTCAAACGCGACGAAGAAATCATTGACTTAACAAAACGAGAGTATGAACTTTTACTTACGTTAATGGAAAATGTTAATATCGTTCTTACGCGGGAAGTGTTACTCAATAAAGTATGGGGTTATGAAACAGAAGTAGAAACAAATGTAGTGGATGTGTACGTTCGTTACTTACGAAATAAAATTGATCATCCTGACGAAGAAAGTTATATCCAAACAGTTCGCGGGCAATTTCATAAAAAAGAACTTATTTTTAACCAATGGGATCCACAAGAATATTGTATTTTCCTATATGATGGTATTACAAAGCTTACAAGTATTAGTGAGAACGGGACCATCATGAATTTACAATACTATAAAGGTGCTTTCGTTATAATGTCTGGCTTTATCGATACAGAAACATCGGTTGGCTATTATAATTTAGAAGTCATTAGCGAACAGGCTACCGCATACGTTATCAAAATAAACGAACTAAAAGAACTACTGAGCAAGAATCTTACGCACTTTTTCTATGTTTTCCAAACCCTACAAAAACAAGTTTCATACAGCCTAGCCAAATTTAATGATTTTTCGATTAACGGGAAGCTCGGCTCTATTTGCGGTCAACTTTTAATCCTGACCTATGTGTATGGTAAAGAAACTCCTGATGGCATCAAGATTACACTGGATAATTTAACAATGCAGGAGTTAGGCTATT
>SFf2
CATTTATTCCCGTTTATTAAAAGACAGAATTATTATGTTAGGATCTGCAATTGATGATAACGTGGCGAATTCGATCGTTTCTCAATTACTCTTCTTAGATGCACAAGATCCTGAAAAAGATATTTTCCTATATATCAATTCACCAGGTGGAAGTATTTCAGCTGGTATGGCCATTTACGATACAATGAATTTCGTTAAAGCGGACGTACAAACTATCGGCATGGGTATGGCAGCTTCCATGGGCTCATTCTTACTAACAGCTGGTGCAAATGGCAAACGGTTTGCCTTGCCAAACGCTGAAATTATGATTCACCAACCACTTGGTGGCGCTCAAGGTCAAGCGACTGAAATCGAAATCGCTGCTCGCCACATTTTAAAAATCAAAGAACGTATGAATACGATTATGGCTGAGAAAACTGTGGCTCTTAGAGAAGCTGGGTTTCAAGATGACTTTATTCTTGTACTTGGCGCAACTAGAAAAGAAGATGCAAATTTAGCGGCCAAAAACCACATTTCCCTCACTGTTTTTAGAGAGGACTGGCTAGAGGACCTAACCTTAGAAGCGCCACTTCGCATTCATTTAAAAGTAGATAGCGGTATGGGGCGTCTTGGGATTCGTACAACCGACGAAGCAAGGCGAATCGAAACGACAATTGCTAAAGACAATCAACTACAACTAGAAGGTATCTACACGCATTTTGCGACAGCCGACCAACTTGAAACTAGTTATTTCGAACAACAATTAGCTAAGTTCCAAACCATTTTAACGAGTTTAAAAAATCGCCCAACGTATGTTCATACAGCCAATTCAGCTGCTTCATTATTACAGCCACAAATCGGGTTTGATGCGATTCGCTTTGGT--------------TTACACAGTAAGTTATGATGTTGATGGAACGGTAATAAAAACAAAAGTAGAGGCAGGGACGCGAATAACTGCACCTAAACCTCCGACTAAACAAGGCTATGTTTTTAAAGGCTGGTATACTGAAAAAAATGGTGGACATGAGTGGGATTTTAGTACGGATTATATGTCCGGAAACGATTTTACTTTGTACGCGATGTTTAAAGCGGAAACGACTGAAAAAGCAGTGAATTTAACACGCTATGTTAAATATATTCGCGGGAATGCGGGGATCTACAAACTTCCAAGAGAAGATAACTCGCTTAAACAAGGAACGCTAGCCTCGCACCGCTGTAAAGCTTTAACTGTTGATAGAGAAGCGCGAAATGGCGGTGAATTATGGTACAGGTTAAAAAATATTGGCTGGACCAAAGCTGAAAATCTTTCCTTAGACCAACTTCATCTATCCCACAATCAAATAAGTGACCTTAGTCCTTTAAAGGATCTAACTAAATTAGAAGAGCTATCTATGAATAGAAATAGACTGAAAAATTTAAACGGAATTCCAAGTGCTTGTTTATCTCGTTTGTTTGTAGATAACAACGAACTCCGAGATACTGACTCGCTTATTCATTTGAAAAATCTAGAAATCTTATCTATTCGTAATAATAAGCTAAAAAGTATTGTGATGCTTGGCTTTTTATCTAAACTAGAGGTATTAGATTTGCATGGTAATGAAATAACAAATACAGGTGGACTAACTAGATTGAAGAAAGTTAACTGGATAGATTTAACTGGTCAGAAATGTGTGAATGAACCAGTAAGATACCAACCAGAATTGTATATAACAAATACTGTCAAAGACCCAGATGG-------GAAACAAACACCCATTATTATGATAACCGCACGTGACTCAGTTATCGATCGTGTATCCGGACTGGATCACGGAGCAGATGATTACATCGTCAAACCCTTCGCTATTGAAGAATTACTTGCGCGCCTTCGCTCGCTATTGCGTCGGGTGGAAAATGCAGAACAATCTGCTAAACAAACAACGCTACAGTATCGTAATCTAATTGTTGAAAAGGAAAATCGCATTGTCAAACGCGACGAAGAAATCATTGACTTAACAAAACGAGAGTATGAACTTTTACTTACGTTAATGGAAAATGTTAATATCGTTCTTACGCGGGAAGTGTTACTCAATAAAGTATGGGGTTATGAAACAGAAGTAGAAACAAATGTAGTGGATGTGTACGTTCGTTACTTACGAAATAAAATTGATCATCCTGACGAAGAAAGTTATATCCAAACAGTTCGCGGGCAATTTCATAAAAAAGAACTTATTTTTAACCAATGGGATCCACAAGAATATTGTATTTTCCTATATGATGGTATTACAAAGCTTACAAGTATTAGTGAGAACGGGACCATCATGAATTTACAATACTATAAAGGTGCTTTCGTTATAATGTCTGGCTTTATCGATACAGAAACATCGGTTGGCTATTATAATTTAGAAGTCATTAGCGAACAGGCTACCGCATACGTTATCAAAATAAACGAACTAAAAGAACTACTGAGCAAGAATCTTACGCACTTTTTCTATGTTTTCCAAACCCTACAAAAACAAGTTTCATACAGCCTAGCCAAATTTAATGATTTTTCGATTAACGGGAAGCTCGGCTCTATTTGCGGTCAACTTTTAATCCTGACCTATGTGTATGGTAAAGAAACTCCTGATGGCATCAAGATTACACTGGATAATTTAACAATGCAGGAGTTAGGCTATT
>SFf20
CATTTATTCCCGTTTATTAAAAGACAGAATTATTATGTTAGGATCTGCAATTGATGATAACGTGGCGAATTCGATCGTTTCTCAATTACTCTTCTTAGATGCACAAGATCCTGAAAAAGATATTTTCCTATATATCAATTCACCAGGTGGAAGTATTTCAGCTGGTATGGCCATTTACGATACAATGAATTTCGTTAAAGCGGACGTACAAACTATCGGCATGGGTATGGCAGCTTCCATGGGCTCATTCTTACTAACAGCTGGTGCAAATGGCAAACGGTTTGCCTTGCCAAACGCTGAAATTATGATTCACCAACCACTTGGTGGCGCTCAAGGTCAAGCGACTGAAATCGAAATCGCTGCTCGCCACATTTTAAAAATCAAAGAACGTATGAATACGATTATGGCTGAGAAAACTGTGGCTCTTAGAGAAGCTGGGTTTCAAGATGACTTTATTCTTGTACTTGGCGCAACTAGAAAAGAAGATGCAAATTTAGCGGCCAAAAACCACATTTCCCTCACTGTTTTTAGAGAGGACTGGCTAGAGGACCTAACCTTAGAAGCGCCACTTCGCATTCATTTAAAAGTAGATAGCGGTATGGGGCGTCTTGGGATTCGTACAACCGACGAAGCAAGGCGAATCGAAACGACAATTGCTAAAGACAATCAACTACAACTAGAAGGTATCTACACGCATTTTGCGACAGCCGACCAACTTGAAACTAGTTATTTCGAACAACAATTAGCTAAGTTCCAAACCATTTTAACGAGTTTAAAAAATCGCCCAACGTATGTTCATACAGCCAATTCAGCTGCTTCATTATTACAGCCACAAATCGGGTTTGATGCGATTCGCTTTGGT--------------TTACACAGTAAGTTATGATGTTGATGGAACGGTAATAAAAACAAAAGTAGAGGCAGGGACGCGAATAACTGCACCTAAACCTCCGACTAAACAAGGCTATGTTTTTAAAGGCTGGTATACTGAAAAAAATGGTGGACATGAGTGGGATTTTAGTACGGATTATATGTCCGGAAACGATTTTACTTTGTACGCGATGTTTAAAGCGGAAACGACTGAAAAAGCAGTGAATTTAACACGCTATGTTAAATATATTCGCGGGAATGCGGGGATCTACAAACTTCCAAGAGAAGATAACTCGCTTAAACAAGGAACGCTAGCCTCGCACCGCTGTAAAGCTTTAACTGTTGATAGAGAAGCGCGAAATGGCGGTGAATTATGGTACAGGTTAAAAAATATTGGCTGGACCAAAGCTGAAAATCTTTCCTTAGACCAACTTCATCTATCCCACAATCAAATAAGTGACCTTAGTCCTTTAAAGGATCTAACTAAATTAGAAGAGCTATCTATGAATAGAAATAGACTGAAAAATTTAAACGGAATTCCAAGTGCTTGTTTATCTCGTTTGTTTGTAGATAACAACGAACTCCGAGATACTGACTCGCTTATTCATTTGAAAAATCTAGAAATCTTATCTATTCGTAATAATAAGCTAAAAAGTATTGTGATGCTTGGCTTTTTATCTAAACTAGAGGTATTAGATTTGCATGGTAATGAAATAACAAATACAGGTGGACTAACTAGATTGAAGAAAGTTAACTGGATAGATTTAACTGGTCAGAAATGTGTGAATGAACCAGTAAGATACCAACCAGAATTGTATATAACAAATACTGTCAAAGACCCAGATGG-------GAAACAAACACCCATTATTATGATAACCGCACGTGACTCAGTTATCGATCGTGTATCCGGACTGGATCACGGAGCAGATGATTACATCGTCAAACCCTTCGCTATTGAAGAATTACTTGCGCGCCTTCGCTCGCTATTGCGTCGGGTGGAAAATGCAGAACAATCTGCTAAACAAACAACGCTACAGTATCGTAATCTAATTGTTGAAAAGGAAAATCGCATTGTCAAACGCGACGAAGAAATCATTGACTTAACAAAACGAGAGTATGAACTTTTACTTACGTTAATGGAAAATGTTAATATCGTTCTTACGCGGGAAGTGTTACTCAATAAAGTATGGGGTTATGAAACAGAAGTAGAAACAAATGTAGTGGATGTGTACGTTCGTTACTTACGAAATAAAATTGATCATCCTGACGAAGAAAGTTATATCCAAACAGTTCGCGGGCAATTTCATAAAAAAGAACTTATTTTTAACCAATGGGATCCACAAGAATATTGTATTTTCCTATATGATGGTATTACAAAGCTTACAAGTATTAGTGAGAACGGGACCATCATGAATTTACAATACTATAAAGGTGCTTTCGTTATAATGTCTGGCTTTATCGATACAGAAACATCGGTTGGCTATTATAATTTAGAAGTCATTAGCGAACAGGCTACCGCATACGTTATCAAAATAAACGAACTAAAAGAACTACTGAGCAAGAATCTTACGCACTTTTTCTATGTTTTCCAAACCCTACAAAAACAAGTTTCATACAGCCTAGCCAAATTTAATGATTTTTCGATTAACGGGAAGCTCGGCTCTATTTGCGGTCAACTTTTAATCCTGACCTATGTGTATGGTAAAGAAACTCCTGATGGCATCAAGATTACACTGGATAATTTAACAATGCAGGAGTTAGGCTATT
>SFf21
CATTTATTCCCGTTTATTAAAAGACAGAATTATTATGTTAGGATCTGCAATTGATGATAACGTGGCGAATTCGATCGTTTCTCAATTACTCTTCTTAGATGCACAAGATCCTGAAAAAGATATTTTCCTATATATCAATTCACCAGGTGGAAGTATTTCAGCTGGTATGGCCATTTACGATACAATGAATTTCGTTAAAGCGGACGTACAAACTATCGGCATGGGTATGGCAGCTTCCATGGGCTCATTCTTACTAACAGCTGGTGCAAATGGCAAACGGTTTGCCTTGCCAAACGCTGAAATTATGATTCACCAACCACTTGGTGGCGCTCAAGGTCAAGCGACTGAAATCGAAATCGCTGCTCGCCACATTTTAAAAATCAAAGAACGTATGAATACGATTATGGCTGAGAAAACTGTGGCTCTTAGAGAAGCTGGGTTTCAAGATGACTTTATTCTTGTACTTGGCGCAACTAGAAAAGAAGATGCAAATTTAGCGGCCAAAAACCACATTTCCCTCACTGTTTTTAGAGAGGACTGGCTAGAGGACCTAACCTTAGAAGCGCCACTTCGCATTCATTTAAAAGTAGATAGCGGTATGGGGCGTCTTGGGATTCGTACAACCGACGAAGCAAGGCGAATCGAAACGACAATTGCTAAAGACAATCAACTACAACTAGAAGGTATCTACACGCATTTTGCGACAGCCGACCAACTTGAAACTAGTTATTTCGAACAACAATTAGCTAAGTTCCAAACCATTTTAACGAGTTTAAAAAATCGCCCAACGTATGTTCATACAGCCAATTCAGCTGCTTCATTATTACAGCCACAAATCGGGTTTGATGCGATTCGCTTTGGT--------------TTACACAGTAAGTTATGATGTTGATGGAACGGTAATAAAAACAAAAGTAGAGGCAGGGACGCGAATAACTGCACCTAAACCTCCGACTAAACAAGGCTATGTTTTTAAAGGCTGGTATACTGAAAAAAATGGTGGACATGAGTGGGATTTTAGTACGGATTATATGTCCGGAAACGATTTTACTTTGTACGCGATGTTTAAAGCGGAAACGACTGAAAAAGCAGTGAATTTAACACGCTATGTTAAATATATTCGCGGGAATGCGGGGATCTACAAACTTCCAAGAGAAGATAACTCGCTTAAACAAGGAACGCTAGCCTCGCACCGCTGTAAAGCTTTAACTGTTGATAGAGAAGCGCGAAATGGCGGTGAATTATGGTACAGGTTAAAAAATATTGGCTGGACCAAAGCTGAAAATCTTTCCTTAGACCAACTTCATCTATCCCACAATCAAATAAGTGACCTTAGTCCTTTAAAGGATCTAACTAAATTAGAAGAGCTATCTATGAATAGAAATAGACTGAAAAATTTAAACGGAATTCCAAGTGCTTGTTTATCTCGTTTGTTTGTAGATAACAACGAACTCCGAGATACTGACTCGCTTATTCATTTGAAAAATCTAGAAATCTTATCTATTCGTAATAATAAGCTAAAAAGTATTGTGATGCTTGGCTTTTTATCTAAACTAGAGGTATTAGATTTGCATGGTAATGAAATAACAAATACAGGTGGACTAACTAGATTGAAGAAAGTTAACTGGATAGATTTAACTGGTCAGAAATGTGTGAATGAACCAGTAAGATACCAACCAGAATTGTATATAACAAATACTGTCAAAGACCCAGATGG-------GAAACAAACACCCATTATTATGATAACCGCACGTGACTCAGTTATCGATCGTGTATCCGGACTGGATCACGGAGCAGATGATTACATCGTCAAACCCTTCGCTATTGAAGAATTACTTGCGCGCCTTCGCTCGCTATTGCGTCGGGTGGAAAATGCAGAACAATCTGCTAAACAAACAACGCTACAGTATCGTAATCTAATTGTTGAAAAGGAAAATCGCATTGTCAAACGCGACGAAGAAATCATTGACTTAACAAAACGAGAGTATGAACTTTTACTTACGTTAATGGAAAATGTTAATATCGTTCTTACGCGGGAAGTGTTACTCAATAAAGTATGGGGTTATGAAACAGAAGTAGAAACAAATGTAGTGGATGTGTACGTTCGTTACTTACGAAATAAAATTGATCATCCTGACGAAGAAAGTTATATCCAAACAGTTCGCGGGCAATTTCATAAAAAAGAACTTATTTTTAACCAATGGGATCCACAAGAATATTGTATTTTCCTATATGATGGTATTACAAAGCTTACAAGTATTAGTGAGAACGGGACCATCATGAATTTACAATACTATAAAGGTGCTTTCGTTATAATGTCTGGCTTTATCGATACAGAAACATCGGTTGGCTATTATAATTTAGAAGTCATTAGCGAACAGGCTACCGCATACGTTATCAAAATAAACGAACTAAAAGAACTACTGAGCAAGAATCTTACGCACTTTTTCTATGTTTTCCAAACCCTACAAAAACAAGTTTCATACAGCCTAGCCAAATTTAATGATTTTTCGATTAACGGGAAGCTCGGCTCTATTTGCGGTCAACTTTTAATCCTGACCTATGTGTATGGTAAAGAAACTCCTGATGGCATCAAGATTACACTGGATAATTTAACAATGCAGGAGTTAGGCTATT
>SFf22
CATTTATTCCCGTTTATTAAAAGACAGAATTATTATGTTAGGATCTGCAATTGATGATAACGTGGCGAATTCGATCGTTTCTCAATTACTCTTCTTAGATGCACAAGATCCTGAAAAAGATATTTTCCTATATATCAATTCACCAGGTGGAAGTATTTCAGCTGGTATGGCCATTTACGATACAATGAATTTCGTTAAAGCGGACGTACAAACTATCGGCATGGGTATGGCAGCTTCCATGGGCTCATTCTTACTAACAGCTGGTGCAAATGGCAAACGGTTTGCCTTGCCAAACGCTGAAATTATGATTCACCAACCACTTGGTGGCGCTCAAGGTCAAGCGACTGAAATCGAAATCGCTGCTCGCCACATTTTAAAAATCAAAGAACGTATGAATACGATTATGGCTGAGAAAACTGTGGCTCTTAGAGAAGCTGGGTTTCAAGATGACTTTATTCTTGTACTTGGCGCAACTAGAAAAGAAGATGCAAATTTAGCGGCCAAAAACCACATTTCCCTCACTGTTTTTAGAGAGGACTGGCTAGAGGACCTAACCTTAGAAGCGCCACTTCGCATTCATTTAAAAGTAGATAGCGGTATGGGGCGTCTTGGGATTCGTACAACCGACGAAGCAAGGCGAATCGAAACGACAATTGCTAAAGACAATCAACTACAACTAGAAGGTATCTACACGCATTTTGCGACAGCCGACCAACTTGAAACTAGTTATTTCGAACAACAATTAGCTAAGTTCCAAACCATTTTAACGAGTTTAAAAAATCGCCCAACGTATGTTCATACAGCCAATTCAGCTGCTTCATTATTACAGCCACAAATCGGGTTTGATGCGATTCGCTTTGGT--------------TTACACAGTAAGTTATGATGTTGATGGAACGGTAATAAAAACAAAAGTAGAGGCAGGGACGCGAATAACTGCACCTAAACCTCCGACTAAACAAGGCTATGTTTTTAAAGGCTGGTATACTGAAAAAAATGGTGGACATGAGTGGGATTTTAGTACGGATTATATGTCCGGAAACGATTTTACTTTGTACGCGATGTTTAAAGCGGAAACGACTGAAAAAGCAGTGAATTTAACACGCTATGTTAAATATATTCGCGGGAATGCGGGGATCTACAAACTTCCAAGAGAAGATAACTCGCTTAAACAAGGAACGCTAGCCTCGCACCGCTGTAAAGCTTTAACTGTTGATAGAGAAGCGCGAAATGGCGGTGAATTATGGTACAGGTTAAAAAATATTGGCTGGACCAAAGCTGAAAATCTTTCCTTAGACCAACTTCATCTATCCCACAATCAAATAAGTGACCTTAGTCCTTTAAAGGATCTAACTAAATTAGAAGAGCTATCTATGAATAGAAATAGACTGAAAAATTTAAACGGAATTCCAAGTGCTTGTTTATCTCGTTTGTTTGTAGATAACAACGAACTCCGAGATACTGACTCGCTTATTCATTTGAAAAATCTAGAAATCTTATCTATTCGTAATAATAAGCTAAAAAGTATTGTGATGCTTGGCTTTTTATCTAAACTAGAGGTATTAGATTTGCATGGTAATGAAATAACAAATACAGGTGGACTAACTAGATTGAAGAAAGTTAACTGGATAGATTTAACTGGTCAGAAATGTGTGAATGAACCAGTAAGATACCAACCAGAATTGTATATAACAAATACTGTCAAAGACCCAGATGG-------GAAACAAACACCCATTATTATGATAACCGCACGTGACTCAGTTATCGATCGTGTATCCGGACTGGATCACGGAGCAGATGATTACATCGTCAAACCCTTCGCTATTGAAGAATTACTTGCGCGCCTTCGCTCGCTATTGCGTCGGGTGGAAAATGCAGAACAATCTGCTAAACAAACAACGCTACAGTATCGTAATCTAATTGTTGAAAAGGAAAATCGCATTGTCAAACGCGACGAAGAAATCATTGACTTAACAAAACGAGAGTATGAACTTTTACTTACGTTAATGGAAAATGTTAATATCGTTCTTACGCGGGAAGTGTTACTCAATAAAGTATGGGGTTATGAAACAGAAGTAGAAACAAATGTAGTGGATGTGTACGTTCGTTACTTACGAAATAAAATTGATCATCCTGACGAAGAAAGTTATATCCAAACAGTTCGCGGGCAATTTCATAAAAAAGAACTTATTTTTAACCAATGGGATCCACAAGAATATTGTATTTTCCTATATGATGGTATTACAAAGCTTACAAGTATTAGTGAGAACGGGACCATCATGAATTTACAATACTATAAAGGTGCTTTCGTTATAATGTCTGGCTTTATCGATACAGAAACATCGGTTGGCTATTATAATTTAGAAGTCATTAGCGAACAGGCTACCGCATACGTTATCAAAATAAACGAACTAAAAGAACTACTGAGCAAGAATCTTACGCACTTTTTCTATGTTTTCCAAACCCTACAAAAACAAGTTTCATACAGCCTAGCCAAATTTAATGATTTTTCGATTAACGGGAAGCTCGGCTCTATTTGCGGTCAACTTTTAATCCTGACCTATGTGTATGGTAAAGAAACTCCTGATGGCATCAAGATTACACTGGATAATTTAACAATGCAGGAGTTAGGCTATT
>SFf23
CATTTATTCCCGTTTATTAAAAGACAGAATTATTATGTTAGGATCTGCAATTGATGATAACGTGGCGAATTCGATCGTTTCTCAATTACTCTTCTTAGATGCACAAGATCCTGAAAAAGATATTTTCCTATATATCAATTCACCAGGTGGAAGTATTTCAGCTGGTATGGCCATTTACGATACAATGAATTTCGTTAAAGCGGACGTACAAACTATCGGCATGGGTATGGCAGCTTCCATGGGCTCATTCTTACTAACAGCTGGTGCAAATGGCAAACGGTTTGCCTTGCCAAACGCTGAAATTATGATTCACCAACCACTTGGTGGCGCTCAAGGTCAAGCGACTGAAATCGAAATCGCTGCTCGCCACATTTTAAAAATCAAAGAACGTATGAATACGATTATGGCTGAGAAAACTGTGGCTCTTAGAGAAGCTGGGTTTCAAGATGACTTTATTCTTGTACTTGGCGCAACTAGAAAAGAAGATGCAAATTTAGCGGCCAAAAACCACATTTCCCTCACTGTTTTTAGAGAGGACTGGCTAGAGGACCTAACCTTAGAAGCGCCACTTCGCATTCATTTAAAAGTAGATAGCGGTATGGGGCGTCTTGGGATTCGTACAACCGACGAAGCAAGGCGAATCGAAACGACAATTGCTAAAGACAATCAACTACAACTAGAAGGTATCTACACGCATTTTGCGACAGCCGACCAACTTGAAACTAGTTATTTCGAACAACAATTAGCTAAGTTCCAAACCATTTTAACGAGTTTAAAAAATCGCCCAACGTATGTTCATACAGCCAATTCAGCTGCTTCATTATTACAGCCACAAATCGGGTTTGATGCGATTCGCTTTGGT--------------TTACACAGTAAGTTATGATGTTGATGGAACGGTAATAAAAACAAAAGTAGAGGCAGGGACGCGAATAACTGCACCTAAACCTCCGACTAAACAAGGCTATGTTTTTAAAGGCTGGTATACTGAAAAAAATGGTGGACATGAGTGGGATTTTAGTACGGATTATATGTCCGGAAACGATTTTACTTTGTACGCGATGTTTAAAGCGGAAACGACTGAAAAAGCAGTGAATTTAACACGCTATGTTAAATATATTCGCGGGAATGCGGGGATCTACAAACTTCCAAGAGAAGATAACTCGCTTAAACAAGGAACGCTAGCCTCGCACCGCTGTAAAGCTTTAACTGTTGATAGAGAAGCGCGAAATGGCGGTGAATTATGGTACAGGTTAAAAAATATTGGCTGGACCAAAGCTGAAAATCTTTCCTTAGACCAACTTCATCTATCCCACAATCAAATAAGTGACCTTAGTCCTTTAAAGGATCTAACTAAATTAGAAGAGCTATCTATGAATAGAAATAGACTGAAAAATTTAAACGGAATTCCAAGTGCTTGTTTATCTCGTTTGTTTGTAGATAACAACGAACTCCGAGATACTGACTCGCTTATTCATTTGAAAAATCTAGAAATCTTATCTATTCGTAATAATAAGCTAAAAAGTATTGTGATGCTTGGCTTTTTATCTAAACTAGAGGTATTAGATTTGCATGGTAATGAAATAACAAATACAGGTGGACTAACTAGATTGAAGAAAGTTAACTGGATAGATTTAACTGGTCAGAAATGTGTGAATGAACCAGTAAGATACCAACCAGAATTGTATATAACAAATACTGTCAAAGACCCAGATGG-------GAAACAAACACCCATTATTATGATAACCGCACGTGACTCAGTTATCGATCGTGTATCCGGACTGGATCACGGAGCAGATGATTACATCGTCAAACCCTTCGCTATTGAAGAATTACTTGCGCGCCTTCGCTCGCTATTGCGTCGGGTGGAAAATGCAGAACAATCTGCTAAACAAACAACGCTACAGTATCGTAATCTAATTGTTGAAAAGGAAAATCGCATTGTCAAACGCGACGAAGAAATCATTGACTTAACAAAACGAGAGTATGAACTTTTACTTACGTTAATGGAAAATGTTAATATCGTTCTTACGCGGGAAGTGTTACTCAATAAAGTATGGGGTTATGAAACAGAAGTAGAAACAAATGTAGTGGATGTGTACGTTCGTTACTTACGAAATAAAATTGATCATCCTGACGAAGAAAGTTATATCCAAACAGTTCGCGGGCAATTTCATAAAAAAGAACTTATTTTTAACCAATGGGATCCACAAGAATATTGTATTTTCCTATATGATGGTATTACAAAGCTTACAAGTATTAGTGAGAACGGGACCATCATGAATTTACAATACTATAAAGGTGCTTTCGTTATAATGTCTGGCTTTATCGATACAGAAACATCGGTTGGCTATTATAATTTAGAAGTCATTAGCGAACAGGCTACCGCATACGTTATCAAAATAAACGAACTAAAAGAACTACTGAGCAAGAATCTTACGCACTTTTTCTATGTTTTCCAAACCCTACAAAAACAAGTTTCATACAGCCTAGCCAAATTTAATGATTTTTCGATTAACGGGAAGCTCGGCTCTATTTGCGGTCAACTTTTAATCCTGACCTATGTGTATGGTAAAGAAACTCCTGATGGCATCAAGATTACACTGGATAATTTAACAATGCAGGAGTTAGGCTATT
>SFf3
CATTTATTCCCGTTTATTAAAAGACAGAATTATTATGTTAGGATCTGCAATTGATGATAACGTGGCGAATTCGATCGTTTCTCAATTACTCTTCTTAGATGCACAAGATCCTGAAAAAGATATTTTCCTATATATCAATTCACCAGGTGGAAGTATTTCAGCTGGTATGGCCATTTACGATACAATGAATTTCGTTAAAGCGGACGTACAAACTATCGGCATGGGTATGGCAGCTTCCATGGGCTCATTCTTACTAACAGCTGGTGCAAATGGCAAACGGTTTGCCTTGCCAAACGCTGAAATTATGATTCACCAACCACTTGGTGGCGCTCAAGGTCAAGCGACTGAAATCGAAATCGCTGCTCGCCACATTTTAAAAATCAAAGAACGTATGAATACGATTATGGCTGAGAAAACTGTGGCTCTTAGAGAAGCTGGGTTTCAAGATGACTTTATTCTTGTACTTGGCGCAACTAGAAAAGAAGATGCAAATTTAGCGGCCAAAAACCACATTTCCCTCACTGTTTTTAGAGAGGACTGGCTAGAGGACCTAACCTTAGAAGCGCCACTTCGCATTCATTTAAAAGTAGATAGCGGTATGGGGCGTCTTGGGATTCGTACAACCGACGAAGCAAGGCGAATCGAAACGACAATTGCTAAAGACAATCAACTACAACTAGAAGGTATCTACACGCATTTTGCGACAGCCGACCAACTTGAAACTAGTTATTTCGAACAACAATTAGCTAAGTTCCAAACCATTTTAACGAGTTTAAAAAATCGCCCAACGTATGTTCATACAGCCAATTCAGCTGCTTCATTATTACAGCCACAAATCGGGTTTGATGCGATTCGCTTTGGT--------------TTACACAGTAAGTTATGATGTTGATGGAACGGTAATAAAAACAAAAGTAGAGGCAGGGACGCGAATAACTGCACCTAAACCTCCGACTAAACAAGGCTATGTTTTTAAAGGCTGGTATACTGAAAAAAATGGTGGACATGAGTGGGATTTTAGTACGGATTATATGTCCGGAAACGATTTTACTTTGTACGCGATGTTTAAAGCGGAAACGACTGAAAAAGCAGTGAATTTAACACGCTATGTTAAATATATTCGCGGGAATGCGGGGATCTACAAACTTCCAAGAGAAGATAACTCGCTTAAACAAGGAACGCTAGCCTCGCACCGCTGTAAAGCTTTAACTGTTGATAGAGAAGCGCGAAATGGCGGTGAATTATGGTACAGGTTAAAAAATATTGGCTGGACCAAAGCTGAAAATCTTTCCTTAGACCAACTTCATCTATCCCACAATCAAATAAGTGACCTTAGTCCTTTAAAGGATCTAACTAAATTAGAAGAGCTATCTATGAATAGAAATAGACTGAAAAATTTAAACGGAATTCCAAGTGCTTGTTTATCTCGTTTGTTTGTAGATAACAACGAACTCCGAGATACTGACTCGCTTATTCATTTGAAAAATCTAGAAATCTTATCTATTCGTAATAATAAGCTAAAAAGTATTGTGATGCTTGGCTTTTTATCTAAACTAGAGGTATTAGATTTGCATGGTAATGAAATAACAAATACAGGTGGACTAACTAGATTGAAGAAAGTTAACTGGATAGATTTAACTGGTCAGAAATGTGTGAATGAACCAGTAAGATACCAACCAGAATTGTATATAACAAATACTGTCAAAGACCCAGATGG-------GAAACAAACACCCATTATTATGATAACCGCACGTGACTCAGTTATCGATCGTGTATCCGGACTGGATCACGGAGCAGATGATTACATCGTCAAACCCTTCGCTATTGAAGAATTACTTGCGCGCCTTCGCTCGCTATTGCGTCGGGTGGAAAATGCAGAACAATCTGCTAAACAAACAACGCTACAGTATCGTAATCTAATTGTTGAAAAGGAAAATCGCATTGTCAAACGCGACGAAGAAATCATTGACTTAACAAAACGAGAGTATGAACTTTTACTTACGTTAATGGAAAATGTTAATATCGTTCTTACGCGGGAAGTGTTACTCAATAAAGTATGGGGTTATGAAACAGAAGTAGAAACAAATGTAGTGGATGTGTACGTTCGTTACTTACGAAATAAAATTGATCATCCTGACGAAGAAAGTTATATCCAAACAGTTCGCGGGCAATTTCATAAAAAAGAACTTATTTTTAACCAATGGGATCCACAAGAATATTGTATTTTCCTATATGATGGTATTACAAAGCTTACAAGTATTAGTGAGAACGGGACCATCATGAATTTACAATACTATAAAGGTGCTTTCGTTATAATGTCTGGCTTTATCGATACAGAAACATCGGTTGGCTATTATAATTTAGAAGTCATTAGCGAACAGGCTACCGCATACGTTATCAAAATAAACGAACTAAAAGAACTACTGAGCAAGAATCTTACGCACTTTTTCTATGTTTTCCAAACCCTACAAAAACAAGTTTCATACAGCCTAGCCAAATTTAATGATTTTTCGATTAACGGGAAGCTCGGCTCTATTTGCGGTCAACTTTTAATCCTGACCTATGTGTATGGTAAAGAAACTCCTGATGGCATCAAGATTACACTGGATAATTTAACAATGCAGGAGTTAGGCTATT
>SFf4
CATTTATTCCCGTTTATTAAAAGACAGAATTATTATGTTAGGATCTGCAATTGATGATAACGTGGCGAATTCGATCGTTTCTCAATTACTCTTCTTAGATGCACAAGATCCTGAAAAAGATATTTTCCTATATATCAATTCACCAGGTGGAAGTATTTCAGCTGGTATGGCCATTTACGATACAATGAATTTCGTTAAAGCGGACGTACAAACTATCGGCATGGGTATGGCAGCTTCCATGGGCTCATTCTTACTAACAGCTGGTGCAAATGGCAAACGGTTTGCCTTGCCAAACGCTGAAATTATGATTCACCAACCACTTGGTGGCGCTCAAGGTCAAGCGACTGAAATCGAAATCGCTGCTCGCCACATTTTAAAAATCAAAGAACGTATGAATACGATTATGGCTGAGAAAACTGTGGCTCTTAGAGAAGCTGGGTTTCAAGATGACTTTATTCTTGTACTTGGCGCAACTAGAAAAGAAGATGCAAATTTAGCGGCCAAAAACCACATTTCCCTCACTGTTTTTAGAGAGGACTGGCTAGAGGACCTAACCTTAGAAGCGCCACTTCGCATTCATTTAAAAGTAGATAGCGGTATGGGGCGTCTTGGGATTCGTACAACCGACGAAGCAAGGCGAATCGAAACGACAATTGCTAAAGACAATCAACTACAACTAGAAGGTATCTACACGCATTTTGCGACAGCCGACCAACTTGAAACTAGTTATTTCGAACAACAATTAGCTAAGTTCCAAACCATTTTAACGAGTTTAAAAAATCGCCCAACGTATGTTCATACAGCCAATTCAGCTGCTTCATTATTACAGCCACAAATCGGGTTTGATGCGATTCGCTTTGGT--------------TTACACAGTAAGTTATGATGTTGATGGAACGGTAATAAAAACAAAAGTAGAGGCAGGGACGCGAATAACTGCACCTAAACCTCCGACTAAACAAGGCTATGTTTTTAAAGGCTGGTATACTGAAAAAAATGGTGGACATGAGTGGGATTTTAGTACGGATTATATGTCCGGAAACGATTTTACTTTGTACGCGATGTTTAAAGCGGAAACGACTGAAAAAGCAGTGAATTTAACACGCTATGTTAAATATATTCGCGGGAATGCGGGGATCTACAAACTTCCAAGAGAAGATAACTCGCTTAAACAAGGAACGCTAGCCTCGCACCGCTGTAAAGCTTTAACTGTTGATAGAGAAGCGCGAAATGGCGGTGAATTATGGTACAGGTTAAAAAATATTGGCTGGACCAAAGCTGAAAATCTTTCCTTAGACCAACTTCATCTATCCCACAATCAAATAAGTGACCTTAGTCCTTTAAAGGATCTAACTAAATTAGAAGAGCTATCTATGAATAGAAATAGACTGAAAAATTTAAACGGAATTCCAAGTGCTTGTTTATCTCGTTTGTTTGTAGATAACAACGAACTCCGAGATACTGACTCGCTTATTCATTTGAAAAATCTAGAAATCTTATCTATTCGTAATAATAAGCTAAAAAGTATTGTGATGCTTGGCTTTTTATCTAAACTAGAGGTATTAGATTTGCATGGTAATGAAATAACAAATACAGGTGGACTAACTAGATTGAAGAAAGTTAACTGGATAGATTTAACTGGTCAGAAATGTGTGAATGAACCAGTAAGATACCAACCAGAATTGTATATAACAAATACTGTCAAAGACCCAGATGG-------GAAACAAACACCCATTATTATGATAACCGCACGTGACTCAGTTATCGATCGTGTATCCGGACTGGATCACGGAGCAGATGATTACATCGTCAAACCCTTCGCTATTGAAGAATTACTTGCGCGCCTTCGCTCGCTATTGCGTCGGGTGGAAAATGCAGAACAATCTGCTAAACAAACAACGCTACAGTATCGTAATCTAATTGTTGAAAAGGAAAATCGCATTGTCAAACGCGACGAAGAAATCATTGACTTAACAAAACGAGAGTATGAACTTTTACTTACGTTAATGGAAAATGTTAATATCGTTCTTACGCGGGAAGTGTTACTCAATAAAGTATGGGGTTATGAAACAGAAGTAGAAACAAATGTAGTGGATGTGTACGTTCGTTACTTACGAAATAAAATTGATCATCCTGACGAAGAAAGTTATATCCAAACAGTTCGCGGGCAATTTCATAAAAAAGAACTTATTTTTAACCAATGGGATCCACAAGAATATTGTATTTTCCTATATGATGGTATTACAAAGCTTACAAGTATTAGTGAGAACGGGACCATCATGAATTTACAATACTATAAAGGTGCTTTCGTTATAATGTCTGGCTTTATCGATACAGAAACATCGGTTGGCTATTATAATTTAGAAGTCATTAGCGAACAGGCTACCGCATACGTTATCAAAATAAACGAACTAAAAGAACTACTGAGCAAGAATCTTACGCACTTTTTCTATGTTTTCCAAACCCTACAAAAACAAGTTTCATACAGCCTAGCCAAATTTAATGATTTTTCGATTAACGGGAAGCTCGGCTCTATTTGCGGTCAACTTTTAATCCTGACCTATGTGTATGGTAAAGAAACTCCTGATGGCATCAAGATTACACTGGATAATTTAACAATGCAGGAGTTAGGCTATT
>SFf5
CATTTATTCCCGTTTATTAAAAGACAGAATTATTATGTTAGGATCTGCAATTGATGATAACGTGGCGAATTCGATCGTTTCTCAATTACTCTTCTTAGATGCACAAGATCCTGAAAAAGATATTTTCCTATATATCAATTCACCAGGTGGAAGTATTTCAGCTGGTATGGCCATTTACGATACAATGAATTTCGTTAAAGCGGACGTACAAACTATCGGCATGGGTATGGCAGCTTCCATGGGCTCATTCTTACTAACAGCTGGTGCAAATGGCAAACGGTTTGCCTTGCCAAACGCTGAAATTATGATTCACCAACCACTTGGTGGCGCTCAAGGTCAAGCGACTGAAATCGAAATCGCTGCTCGCCACATTTTAAAAATCAAAGAACGTATGAATACGATTATGGCTGAGAAAACTGTGGCTCTTAGAGAAGCTGGGTTTCAAGATGACTTTATTCTTGTACTTGGCGCAACTAGAAAAGAAGATGCAAATTTAGCGGCCAAAAACCACATTTCCCTCACTGTTTTTAGAGAGGACTGGCTAGAGGACCTAACCTTAGAAGCGCCACTTCGCATTCATTTAAAAGTAGATAGCGGTATGGGGCGTCTTGGGATTCGTACAACCGACGAAGCAAGGCGAATCGAAACGACAATTGCTAAAGACAATCAACTACAACTAGAAGGTATCTACACGCATTTTGCGACAGCCGACCAACTTGAAACTAGTTATTTCGAACAACAATTAGCTAAGTTCCAAACCATTTTAACGAGTTTAAAAAATCGCCCAACGTATGTTCATACAGCCAATTCAGCTGCTTCATTATTACAGCCACAAATCGGGTTTGATGCGATTCGCTTTGGT--------------TTACACAGTAAGTTATGATGTTGATGGAACGGTAATAAAAACAAAAGTAGAGGCAGGGACGCGAATAACTGCACCTAAACCTCCGACTAAACAAGGCTATGTTTTTAAAGGCTGGTATACTGAAAAAAATGGTGGACATGAGTGGGATTTTAGTACGGATTATATGTCCGGAAACGATTTTACTTTGTACGCGATGTTTAAAGCGGAAACGACTGAAAAAGCAGTGAATTTAACACGCTATGTTAAATATATTCGCGGGAATGCGGGGATCTACAAACTTCCAAGAGAAGATAACTCGCTTAAACAAGGAACGCTAGCCTCGCACCGCTGTAAAGCTTTAACTGTTGATAGAGAAGCGCGAAATGGCGGTGAATTATGGTACAGGTTAAAAAATATTGGCTGGACCAAAGCTGAAAATCTTTCCTTAGACCAACTTCATCTATCCCACAATCAAATAAGTGACCTTAGTCCTTTAAAGGATCTAACTAAATTAGAAGAGCTATCTATGAATAGAAATAGACTGAAAAATTTAAACGGAATTCCAAGTGCTTGTTTATCTCGTTTGTTTGTAGATAACAACGAACTCCGAGATACTGACTCGCTTATTCATTTGAAAAATCTAGAAATCTTATCTATTCGTAATAATAAGCTAAAAAGTATTGTGATGCTTGGCTTTTTATCTAAACTAGAGGTATTAGATTTGCATGGTAATGAAATAACAAATACAGGTGGACTAACTAGATTGAAGAAAGTTAACTGGATAGATTTAACTGGTCAGAAATGTGTGAATGAACCAGTAAGATACCAACCAGAATTGTATATAACAAATACTGTCAAAGACCCAGATGG-------GAAACAAACACCCATTATTATGATAACCGCACGTGACTCAGTTATCGATCGTGTATCCGGACTGGATCACGGAGCAGATGATTACATCGTCAAACCCTTCGCTATTGAAGAATTACTTGCGCGCCTTCGCTCGCTATTGCGTCGGGTGGAAAATGCAGAACAATCTGCTAAACAAACAACGCTACAGTATCGTAATCTAATTGTTGAAAAGGAAAATCGCATTGTCAAACGCGACGAAGAAATCATTGACTTAACAAAACGAGAGTATGAACTTTTACTTACGTTAATGGAAAATGTTAATATCGTTCTTACGCGGGAAGTGTTACTCAATAAAGTATGGGGTTATGAAACAGAAGTAGAAACAAATGTAGTGGATGTGTACGTTCGTTACTTACGAAATAAAATTGATCATCCTGACGAAGAAAGTTATATCCAAACAGTTCGCGGGCAATTTCATAAAAAAGAACTTATTTTTAACCAATGGGATCCACAAGAATATTGTATTTTCCTATATGATGGTATTACAAAGCTTACAAGTATTAGTGAGAACGGGACCATCATGAATTTACAATACTATAAAGGTGCTTTCGTTATAATGTCTGGCTTTATCGATACAGAAACATCGGTTGGCTATTATAATTTAGAAGTCATTAGCGAACAGGCTACCGCATACGTTATCAAAATAAACGAACTAAAAGAACTACTGAGCAAGAATCTTACGCACTTTTTCTATGTTTTCCAAACCCTACAAAAACAAGTTTCATACAGCCTAGCCAAATTTAATGATTTTTCGATTAACGGGAAGCTCGGCTCTATTTGCGGTCAACTTTTAATCCTGACCTATGTGTATGGTAAAGAAACTCCTGATGGCATCAAGATTACACTGGATAATTTAACAATGCAGGAGTTAGGCTATT
>SFf6
CATTTATTCCCGTTTATTAAAAGACAGAATTATTATGTTAGGATCTGCAATTGATGATAACGTGGCGAATTCGATCGTTTCTCAATTACTCTTCTTAGATGCACAAGATCCTGAAAAAGATATTTTCCTATATATCAATTCACCAGGTGGAAGTATTTCAGCTGGTATGGCCATTTACGATACAATGAATTTCGTTAAAGCGGACGTACAAACTATCGGCATGGGTATGGCAGCTTCCATGGGCTCATTCTTACTAACAGCTGGTGCAAATGGCAAACGGTTTGCCTTGCCAAACGCTGAAATTATGATTCACCAACCACTTGGTGGCGCTCAAGGTCAAGCGACTGAAATCGAAATCGCTGCTCGCCACATTTTAAAAATCAAAGAACGTATGAATACGATTATGGCTGAGAAAACTGTGGCTCTTAGAGAAGCTGGGTTTCAAGATGACTTTATTCTTGTACTTGGCGCAACTAGAAAAGAAGATGCAAATTTAGCGGCCAAAAACCACATTTCCCTCACTGTTTTTAGAGAGGACTGGCTAGAGGACCTAACCTTAGAAGCGCCACTTCGCATTCATTTAAAAGTAGATAGCGGTATGGGGCGTCTTGGGATTCGTACAACCGACGAAGCAAGGCGAATCGAAACGACAATTGCTAAAGACAATCAACTACAACTAGAAGGTATCTACACGCATTTTGCGACAGCCGACCAACTTGAAACTAGTTATTTCGAACAACAATTAGCTAAGTTCCAAACCATTTTAACGAGTTTAAAAAATCGCCCAACGTATGTTCATACAGCCAATTCAGCTGCTTCATTATTACAGCCACAAATCGGGTTTGATGCGATTCGCTTTGGT--------------TTACACAGTAAGTTATGATGTTGATGGAACGGTAATAAAAACAAAAGTAGAGGCAGGGACGCGAATAACTGCACCTAAACCTCCGACTAAACAAGGCTATGTTTTTAAAGGCTGGTATACTGAAAAAAATGGTGGACATGAGTGGGATTTTAGTACGGATTATATGTCCGGAAACGATTTTACTTTGTACGCGATGTTTAAAGCGGAAACGACTGAAAAAGCAGTGAATTTAACACGCTATGTTAAATATATTCGCGGGAATGCGGGGATCTACAAACTTCCAAGAGAAGATAACTCGCTTAAACAAGGAACGCTAGCCTCGCACCGCTGTAAAGCTTTAACTGTTGATAGAGAAGCGCGAAATGGCGGTGAATTATGGTACAGGTTAAAAAATATTGGCTGGACCAAAGCTGAAAATCTTTCCTTAGACCAACTTCATCTATCCCACAATCAAATAAGTGACCTTAGTCCTTTAAAGGATCTAACTAAATTAGAAGAGCTATCTATGAATAGAAATAGACTGAAAAATTTAAACGGAATTCCAAGTGCTTGTTTATCTCGTTTGTTTGTAGATAACAACGAACTCCGAGATACTGACTCGCTTATTCATTTGAAAAATCTAGAAATCTTATCTATTCGTAATAATAAGCTAAAAAGTATTGTGATGCTTGGCTTTTTATCTAAACTAGAGGTATTAGATTTGCATGGTAATGAAATAACAAATACAGGTGGACTAACTAGATTGAAGAAAGTTAACTGGATAGATTTAACTGGTCAGAAATGTGTGAATGAACCAGTAAGATACCAACCAGAATTGTATATAACAAATACTGTCAAAGACCCAGATGG-------GAAACAAACACCCATTATTATGATAACCGCACGTGACTCAGTTATCGATCGTGTATCCGGACTGGATCACGGAGCAGATGATTACATCGTCAAACCCTTCGCTATTGAAGAATTACTTGCGCGCCTTCGCTCGCTATTGCGTCGGGTGGAAAATGCAGAACAATCTGCTAAACAAACAACGCTACAGTATCGTAATCTAATTGTTGAAAAGGAAAATCGCATTGTCAAACGCGACGAAGAAATCATTGACTTAACAAAACGAGAGTATGAACTTTTACTTACGTTAATGGAAAATGTTAATATCGTTCTTACGCGGGAAGTGTTACTCAATAAAGTATGGGGTTATGAAACAGAAGTAGAAACAAATGTAGTGGATGTGTACGTTCGTTACTTACGAAATAAAATTGATCATCCTGACGAAGAAAGTTATATCCAAACAGTTCGCGGGCAATTTCATAAAAAAGAACTTATTTTTAACCAATGGGATCCACAAGAATATTGTATTTTCCTATATGATGGTATTACAAAGCTTACAAGTATTAGTGAGAACGGGACCATCATGAATTTACAATACTATAAAGGTGCTTTCGTTATAATGTCTGGCTTTATCGATACAGAAACATCGGTTGGCTATTATAATTTAGAAGTCATTAGCGAACAGGCTACCGCATACGTTATCAAAATAAACGAACTAAAAGAACTACTGAGCAAGAATCTTACGCACTTTTTCTATGTTTTCCAAACCCTACAAAAACAAGTTTCATACAGCCTAGCCAAATTTAATGATTTTTCGATTAACGGGAAGCTCGGCTCTATTTGCGGTCAACTTTTAATCCTGACCTATGTGTATGGTAAAGAAACTCCTGATGGCATCAAGATTACACTGGATAATTTAACAATGCAGGAGTTAGGCTATT
>SFf7
CATTTATTCCCGTTTATTAAAAGACAGAATTATTATGTTAGGATCTGCAATTGATGATAACGTGGCGAATTCGATCGTTTCTCAATTACTCTTCTTAGATGCACAAGATCCTGAAAAAGATATTTTCCTATATATCAATTCACCAGGTGGAAGTATTTCAGCTGGTATGGCCATTTACGATACAATGAATTTCGTTAAAGCGGACGTACAAACTATCGGCATGGGTATGGCAGCTTCCATGGGCTCATTCTTACTAACAGCTGGTGCAAATGGCAAACGGTTTGCCTTGCCAAACGCTGAAATTATGATTCACCAACCACTTGGTGGCGCTCAAGGTCAAGCGACTGAAATCGAAATCGCTGCTCGCCACATTTTAAAAATCAAAGAACGTATGAATACGATTATGGCTGAGAAAACTGTGGCTCTTAGAGAAGCTGGGTTTCAAGATGACTTTATTCTTGTACTTGGCGCAACTAGAAAAGAAGATGCAAATTTAGCGGCCAAAAACCACATTTCCCTCACTGTTTTTAGAGAGGACTGGCTAGAGGACCTAACCTTAGAAGCGCCACTTCGCATTCATTTAAAAGTAGATAGCGGTATGGGGCGTCTTGGGATTCGTACAACCGACGAAGCAAGGCGAATCGAAACGACAATTGCTAAAGACAATCAACTACAACTAGAAGGTATCTACACGCATTTTGCGACAGCCGACCAACTTGAAACTAGTTATTTCGAACAACAATTAGCTAAGTTCCAAACCATTTTAACGAGTTTAAAAAATCGCCCAACGTATGTTCATACAGCCAATTCAGCTGCTTCATTATTACAGCCACAAATCGGGTTTGATGCGATTCGCTTTGGT--------------TTACACAGTAAGTTATGATGTTGATGGAACGGTAATAAAAACAAAAGTAGAGGCAGGGACGCGAATAACTGCACCTAAACCTCCGACTAAACAAGGCTATGTTTTTAAAGGCTGGTATACTGAAAAAAATGGTGGACATGAGTGGGATTTTAGTACGGATTATATGTCCGGAAACGATTTTACTTTGTACGCGATGTTTAAAGCGGAAACGACTGAAAAAGCAGTGAATTTAACACGCTATGTTAAATATATTCGCGGGAATGCGGGGATCTACAAACTTCCAAGAGAAGATAACTCGCTTAAACAAGGAACGCTAGCCTCGCACCGCTGTAAAGCTTTAACTGTTGATAGAGAAGCGCGAAATGGCGGTGAATTATGGTACAGGTTAAAAAATATTGGCTGGACCAAAGCTGAAAATCTTTCCTTAGACCAACTTCATCTATCCCACAATCAAATAAGTGACCTTAGTCCTTTAAAGGATCTAACTAAATTAGAAGAGCTATCTATGAATAGAAATAGACTGAAAAATTTAAACGGAATTCCAAGTGCTTGTTTATCTCGTTTGTTTGTAGATAACAACGAACTCCGAGATACTGACTCGCTTATTCATTTGAAAAATCTAGAAATCTTATCTATTCGTAATAATAAGCTAAAAAGTATTGTGATGCTTGGCTTTTTATCTAAACTAGAGGTATTAGATTTGCATGGTAATGAAATAACAAATACAGGTGGACTAACTAGATTGAAGAAAGTTAACTGGATAGATTTAACTGGTCAGAAATGTGTGAATGAACCAGTAAGATACCAACCAGAATTGTATATAACAAATACTGTCAAAGACCCAGATGG-------GAAACAAACACCCATTATTATGATAACCGCACGTGACTCAGTTATCGATCGTGTATCCGGACTGGATCACGGAGCAGATGATTACATCGTCAAACCCTTCGCTATTGAAGAATTACTTGCGCGCCTTCGCTCGCTATTGCGTCGGGTGGAAAATGCAGAACAATCTGCTAAACAAACAACGCTACAGTATCGTAATCTAATTGTTGAAAAGGAAAATCGCATTGTCAAACGCGACGAAGAAATCATTGACTTAACAAAACGAGAGTATGAACTTTTACTTACGTTAATGGAAAATGTTAATATCGTTCTTACGCGGGAAGTGTTACTCAATAAAGTATGGGGTTATGAAACAGAAGTAGAAACAAATGTAGTGGATGTGTACGTTCGTTACTTACGAAATAAAATTGATCATCCTGACGAAGAAAGTTATATCCAAACAGTTCGCGGGCAATTTCATAAAAAAGAACTTATTTTTAACCAATGGGATCCACAAGAATATTGTATTTTCCTATATGATGGTATTACAAAGCTTACAAGTATTAGTGAGAACGGGACCATCATGAATTTACAATACTATAAAGGTGCTTTCGTTATAATGTCTGGCTTTATCGATACAGAAACATCGGTTGGCTATTATAATTTAGAAGTCATTAGCGAACAGGCTACCGCATACGTTATCAAAATAAACGAACTAAAAGAACTACTGAGCAAGAATCTTACGCACTTTTTCTATGTTTTCCAAACCCTACAAAAACAAGTTTCATACAGCCTAGCCAAATTTAATGATTTTTCGATTAACGGGAAGCTCGGCTCTATTTGCGGTCAACTTTTAATCCTGACCTATGTGTATGGTAAAGAAACTCCTGATGGCATCAAGATTACACTGGATAATTTAACAATGCAGGAGTTAGGCTATT
>SFf8
CATTTATTCCCGTTTATTAAAAGACAGAATTATTATGTTAGGATCTGCAATTGATGATAACGTGGCGAATTCGATCGTTTCTCAATTACTCTTCTTAGATGCACAAGATCCTGAAAAAGATATTTTCCTATATATCAATTCACCAGGTGGAAGTATTTCAGCTGGTATGGCCATTTACGATACAATGAATTTCGTTAAAGCGGACGTACAAACTATCGGCATGGGTATGGCAGCTTCCATGGGCTCATTCTTACTAACAGCTGGTGCAAATGGCAAACGGTTTGCCTTGCCAAACGCTGAAATTATGATTCACCAACCACTTGGTGGCGCTCAAGGTCAAGCGACTGAAATCGAAATCGCTGCTCGCCACATTTTAAAAATCAAAGAACGTATGAATACGATTATGGCTGAGAAAACTGTGGCTCTTAGAGAAGCTGGGTTTCAAGATGACTTTATTCTTGTACTTGGCGCAACTAGAAAAGAAGATGCAAATTTAGCGGCCAAAAACCACATTTCCCTCACTGTTTTTAGAGAGGACTGGCTAGAGGACCTAACCTTAGAAGCGCCACTTCGCATTCATTTAAAAGTAGATAGCGGTATGGGGCGTCTTGGGATTCGTACAACCGACGAAGCAAGGCGAATCGAAACGACAATTGCTAAAGACAATCAACTACAACTAGAAGGTATCTACACGCATTTTGCGACAGCCGACCAACTTGAAACTAGTTATTTCGAACAACAATTAGCTAAGTTCCAAACCATTTTAACGAGTTTAAAAAATCGCCCAACGTATGTTCATACAGCCAATTCAGCTGCTTCATTATTACAGCCACAAATCGGGTTTGATGCGATTCGCTTTGGT--------------TTACACAGTAAGTTATGATGTTGATGGAACGGTAATAAAAACAAAAGTAGAGGCAGGGACGCGAATAACTGCACCTAAACCTCCGACTAAACAAGGCTATGTTTTTAAAGGCTGGTATACTGAAAAAAATGGTGGACATGAGTGGGATTTTAGTACGGATTATATGTCCGGAAACGATTTTACTTTGTACGCGATGTTTAAAGCGGAAACGACTGAAAAAGCAGTGAATTTAACACGCTATGTTAAATATATTCGCGGGAATGCGGGGATCTACAAACTTCCAAGAGAAGATAACTCGCTTAAACAAGGAACGCTAGCCTCGCACCGCTGTAAAGCTTTAACTGTTGATAGAGAAGCGCGAAATGGCGGTGAATTATGGTACAGGTTAAAAAATATTGGCTGGACCAAAGCTGAAAATCTTTCCTTAGACCAACTTCATCTATCCCACAATCAAATAAGTGACCTTAGTCCTTTAAAGGATCTAACTAAATTAGAAGAGCTATCTATGAATAGAAATAGACTGAAAAATTTAAACGGAATTCCAAGTGCTTGTTTATCTCGTTTGTTTGTAGATAACAACGAACTCCGAGATACTGACTCGCTTATTCATTTGAAAAATCTAGAAATCTTATCTATTCGTAATAATAAGCTAAAAAGTATTGTGATGCTTGGCTTTTTATCTAAACTAGAGGTATTAGATTTGCATGGTAATGAAATAACAAATACAGGTGGACTAACTAGATTGAAGAAAGTTAACTGGATAGATTTAACTGGTCAGAAATGTGTGAATGAACCAGTAAGATACCAACCAGAATTGTATATAACAAATACTGTCAAAGACCCAGATGG-------GAAACAAACACCCATTATTATGATAACCGCACGTGACTCAGTTATCGATCGTGTATCCGGACTGGATCACGGAGCAGATGATTACATCGTCAAACCCTTCGCTATTGAAGAATTACTTGCGCGCCTTCGCTCGCTATTGCGTCGGGTGGAAAATGCAGAACAATCTGCTAAACAAACAACGCTACAGTATCGTAATCTAATTGTTGAAAAGGAAAATCGCATTGTCAAACGCGACGAAGAAATCATTGACTTAACAAAACGAGAGTATGAACTTTTACTTACGTTAATGGAAAATGTTAATATCGTTCTTACGCGGGAAGTGTTACTCAATAAAGTATGGGGTTATGAAACAGAAGTAGAAACAAATGTAGTGGATGTGTACGTTCGTTACTTACGAAATAAAATTGATCATCCTGACGAAGAAAGTTATATCCAAACAGTTCGCGGGCAATTTCATAAAAAAGAACTTATTTTTAACCAATGGGATCCACAAGAATATTGTATTTTCCTATATGATGGTATTACAAAGCTTACAAGTATTAGTGAGAACGGGACCATCATGAATTTACAATACTATAAAGGTGCTTTCGTTATAATGTCTGGCTTTATCGATACAGAAACATCGGTTGGCTATTATAATTTAGAAGTCATTAGCGAACAGGCTACCGCATACGTTATCAAAATAAACGAACTAAAAGAACTACTGAGCAAGAATCTTACGCACTTTTTCTATGTTTTCCAAACCCTACAAAAACAAGTTTCATACAGCCTAGCCAAATTTAATGATTTTTCGATTAACGGGAAGCTCGGCTCTATTTGCGGTCAACTTTTAATCCTGACCTATGTGTATGGTAAAGAAACTCCTGATGGCATCAAGATTACACTGGATAATTTAACAATGCAGGAGTTAGGCTATT
>SFf9
CATTTATTCCCGTTTATTAAAAGACAGAATTATTATGTTAGGATCTGCAATTGATGATAACGTGGCGAATTCGATCGTTTCTCAATTACTCTTCTTAGATGCACAAGATCCTGAAAAAGATATTTTCCTATATATCAATTCACCAGGTGGAAGTATTTCAGCTGGTATGGCCATTTACGATACAATGAATTTCGTTAAAGCGGACGTACAAACTATCGGCATGGGTATGGCAGCTTCCATGGGCTCATTCTTACTAACAGCTGGTGCAAATGGCAAACGGTTTGCCTTGCCAAACGCTGAAATTATGATTCACCAACCACTTGGTGGCGCTCAAGGTCAAGCGACTGAAATCGAAATCGCTGCTCGCCACATTTTAAAAATCAAAGAACGTATGAATACGATTATGGCTGAGAAAACTGTGGCTCTTAGAGAAGCTGGGTTTCAAGATGACTTTATTCTTGTACTTGGCGCAACTAGAAAAGAAGATGCAAATTTAGCGGCCAAAAACCACATTTCCCTCACTGTTTTTAGAGAGGACTGGCTAGAGGACCTAACCTTAGAAGCGCCACTTCGCATTCATTTAAAAGTAGATAGCGGTATGGGGCGTCTTGGGATTCGTACAACCGACGAAGCAAGGCGAATCGAAACGACAATTGCTAAAGACAATCAACTACAACTAGAAGGTATCTACACGCATTTTGCGACAGCCGACCAACTTGAAACTAGTTATTTCGAACAACAATTAGCTAAGTTCCAAACCATTTTAACGAGTTTAAAAAATCGCCCAACGTATGTTCATACAGCCAATTCAGCTGCTTCATTATTACAGCCACAAATCGGGTTTGATGCGATTCGCTTTGGT--------------TTACACAGTAAGTTATGATGTTGATGGAACGGTAATAAAAACAAAAGTAGAGGCAGGGACGCGAATAACTGCACCTAAACCTCCGACTAAACAAGGCTATGTTTTTAAAGGCTGGTATACTGAAAAAAATGGTGGACATGAGTGGGATTTTAGTACGGATTATATGTCCGGAAACGATTTTACTTTGTACGCGATGTTTAAAGCGGAAACGACTGAAAAAGCAGTGAATTTAACACGCTATGTTAAATATATTCGCGGGAATGCGGGGATCTACAAACTTCCAAGAGAAGATAACTCGCTTAAACAAGGAACGCTAGCCTCGCACCGCTGTAAAGCTTTAACTGTTGATAGAGAAGCGCGAAATGGCGGTGAATTATGGTACAGGTTAAAAAATATTGGCTGGACCAAAGCTGAAAATCTTTCCTTAGACCAACTTCATCTATCCCACAATCAAATAAGTGACCTTAGTCCTTTAAAGGATCTAACTAAATTAGAAGAGCTATCTATGAATAGAAATAGACTGAAAAATTTAAACGGAATTCCAAGTGCTTGTTTATCTCGTTTGTTTGTAGATAACAACGAACTCCGAGATACTGACTCGCTTATTCATTTGAAAAATCTAGAAATCTTATCTATTCGTAATAATAAGCTAAAAAGTATTGTGATGCTTGGCTTTTTATCTAAACTAGAGGTATTAGATTTGCATGGTAATGAAATAACAAATACAGGTGGACTAACTAGATTGAAGAAAGTTAACTGGATAGATTTAACTGGTCAGAAATGTGTGAATGAACCAGTAAGATACCAACCAGAATTGTATATAACAAATACTGTCAAAGACCCAGATGG-------GAAACAAACACCCATTATTATGATAACCGCACGTGACTCAGTTATCGATCGTGTATCCGGACTGGATCACGGAGCAGATGATTACATCGTCAAACCCTTCGCTATTGAAGAATTACTTGCGCGCCTTCGCTCGCTATTGCGTCGGGTGGAAAATGCAGAACAATCTGCTAAACAAACAACGCTACAGTATCGTAATCTAATTGTTGAAAAGGAAAATCGCATTGTCAAACGCGACGAAGAAATCATTGACTTAACAAAACGAGAGTATGAACTTTTACTTACGTTAATGGAAAATGTTAATATCGTTCTTACGCGGGAAGTGTTACTCAATAAAGTATGGGGTTATGAAACAGAAGTAGAAACAAATGTAGTGGATGTGTACGTTCGTTACTTACGAAATAAAATTGATCATCCTGACGAAGAAAGTTATATCCAAACAGTTCGCGGGCAATTTCATAAAAAAGAACTTATTTTTAACCAATGGGATCCACAAGAATATTGTATTTTCCTATATGATGGTATTACAAAGCTTACAAGTATTAGTGAGAACGGGACCATCATGAATTTACAATACTATAAAGGTGCTTTCGTTATAATGTCTGGCTTTATCGATACAGAAACATCGGTTGGCTATTATAATTTAGAAGTCATTAGCGAACAGGCTACCGCATACGTTATCAAAATAAACGAACTAAAAGAACTACTGAGCAAGAATCTTACGCACTTTTTCTATGTTTTCCAAACCCTACAAAAACAAGTTTCATACAGCCTAGCCAAATTTAATGATTTTTCGATTAACGGGAAGCTCGGCTCTATTTGCGGTCAACTTTTAATCCTGACCTATGTGTATGGTAAAGAAACTCCTGATGGCATCAAGATTACACTGGATAATTTAACAATGCAGGAGTTAGGCTATT
>SLCC2479
CATTTATTCCCGTTTATTAAAAGACAGAATTATTATGTTAGGATCTGCAATTGATGACAACGTGGCGAATTCCATCGTTTCTCAATTATTATTCTTAGATGCACAAGATCCTGAAAAAGATATTTTCCTGTACATCAATTCTCCAGGTGGAAGTATTTCAGCTGGTATGGCCATTTACGATACAATGAATTTCGTTAAAGCGGACGTACAAACAATCGGCATGGGTATGGCAGCTTCCATGGGCTCATTCTTACTAACAGCTGGTGCAAATGGCAAACGTTTTGCCTTGCCAAACGCTGAAATTATGATTCACCAACCACTTGGCGGTGCTCAAGGTCAAGCAACTGAAATCGAGATCGCTGCTCGCCACATTTTAAAAATCAAAGAACGTATGAATACGATTATGGCTGAGAAAACTGTGGCTCTTAGAGAAGCTGGATTTCAAGATGACTTTATTCTTGTGCTTGGTGCAACCAGAAAAGAAGATGCTAATCTGGCAGCCAAAAACCACATTTCACTTACTGTTTTTAGAGAAGATTGGCTAGAGAATCTAACGCTAGAAGCAACACTTCGAATTCATTTAAAAGTAGATAGCGGTATGGGGCGTCTCGGTATTCGTACGACTGAAGAAGCACGGCGAATTGAAGCAACCAGTACTAATGATCACCAATTACAACTGGAAGGTATCTACACGCATTTTGCAACAGCCGACCAGCTTGAAACTAGTTATTTCGAACAACAACTAGCTAAGTTCCAAACAATTTTAACGAGTTTAAAAAATCGTCCAACGTATGTTCATACAGCCAATTCGGCTGCTTCCTTATTACAGCCACAAATCGGGTTTGATGCGATTCGCTTTGGT--------------TTACACAGTAAGTTATGATGTTGATGGAACGGTAATAAAAACAAAAGTAGAAGCAGGGACGCGGATAACTGCACCTAAACCTCCGACTAAACAAGGCTATGTTTTTAAAGGATGGTATACTGAAAAAAATGGTGGGCATGAGTGGAATTTTAATACGGATTATATGTCCGGAAATGATTTTACTTTGTACGCAGTATTTAAAGCGGAAACGACCGAAAAAGCAGTCAACTTAACCCGCTATGTCAAATATATTCGCGGGAATGCAGGCATCTACAAACTTCCACGAGAAGATAACTCGCTTAAACAAGGAACTCTAGCCTCGCACCGCTGTAAAGCTCTAACTGTTGATAGAGAAGCCCGAAATGGCGGAAAATTATGGTACAGGTTAAAAAATATTGGCTGGACTAAAGCGGAAAACCTTTCCTTAGACCAACTTCATCTATCCCATAATCAAATAAGTGACCTTAGTCCTTTAAAGGATCTAACTAAGTTAGAAGAGCTATCTGTGAATAGAAACAGACTGAAAAATTTAAACGGAATTCCAAGTGCTTGTTTATCTCGCTTGTTTTTAGATAACAACGAACTCAGAGATACTGACTCGCTTATTCATTTGAAAAATCTAGAAATCTTATCTATTCGTAATAATAAGTTAAAAAGTATTGTGATGCTTGGTTTTTTATCAAAACTAGAGGTATTAGATTTGCATGGTAATGAAATAACAAATACAGGTGGACTAACTAGATTGAAGAAAGTTAACTGGATAGATTTAACTGGTCAGAAATGTGTGAATGAACCAGTAAAATACCAACCAGAATTGTATATAACAAATACTGTCAAAGACCCAGATGG-------GAAACAAACACCCATTATTATGATAACCGCACGTGACTCTGTTATCGATCGTGTATCCGGACTGGATCACGGAGCAGATGATTACATCGTCAAACCTTTCGCTATTGAAGAATTACTTGCGCGCCTTCGCTCGCTATTGCGTCGGGTGGAAAATGCAGAACAATCTGCTAAACAAACAACGCTACAGTATCGTAATCTAATTGTTGAAAAGGAAAATCGCATTGTCAAACGCGACGAAGAAATCATTGACTTAACAAAACGAGAGTATGAACTTTTACTTACGTTAATGGAAAATGTTAATATCGTTCTTACGCGGGAAGTGTTACTCAATAAAGTATGGGGTTATGAAACAGAAGTAGAAACAAATGTAGTGGATGTGTACGTTCGTTACTTACGAAATAAAATTGATCATCCTGACGAAGAAAGTTATATTCAAACAGTTCGCGGGCAATTTCATAAAAAAGAACTTATTTTTAACCAATGGGATCCACAAGAATATTGTATTTTTCTATATGATGGTATCACAAAGCTCACGAGTATTAGCGAGAACGGGACCATCATGAATTTACAATACTACAAAGGGGCTTTCGTTATAATGTCTGGCTTTATTGATACAGAAACATCGGTTGGCTATTATAATTTAGAAGTCATTAGCGAGCAGGCTACCGCATACGTTATCAAAATAAACGAACTAAAAGAACTACTGAGCAAAAATCTTACGCACTTTTTCTATGTTTTCCAAACCCTACAAAAACAAGTTTCATACAGTCTAGCTAAATTTAATGATTTTTCGATTAACGGGAAGCTTGGCTCTATTTGCGGTCAACTTTTAATCCTGACCTATGTGTATGGTAAAGAAACTCCTGATGGCATCAAGATTACACTGGATAATTTAACAATGCAGGAGTTAGGATATT
>SLCC5850
CATTTATTCCCGTTTATTAAAAGACAGAATTATTATGTTAGGATCTGCAATTGATGACAACGTGGCGAATTCCATCGTTTCTCAATTATTATTCTTAGATGCACAAGATCCTGAAAAAGATATTTTCCTGTACATCAATTCTCCAGGTGGAAGTATTTCAGCTGGTATGGCCATTTACGATACAATGAATTTCGTTAAAGCGGACGTACAAACAATCGGCATGGGTATGGCAGCTTCCATGGGCTCATTCTTACTAACAGCTGGTGCAAATGGCAAACGTTTTGCCTTGCCAAACGCTGAAATTATGATTCACCAACCACTTGGCGGTGCTCAAGGTCAAGCAACTGAAATCGAGATCGCTGCTCGCCACATTTTAAAAATCAAAGAACGTATGAATACGATTATGGCTGAGAAAACTGTGGCTCTTAGAGAAGCTGGATTTCAAGATGACTTTATTCTTGTGCTTGGTGCAACCAGAAAAGAAGATGCTAATCTGGCAGCCAAAAACCACATTTCACTTACTGTTTTTAGAGAAGATTGGCTAGAGAATCTAACGCTAGAAGCAACACTTCGAATTCATTTAAAAGTAGATAGCGGTATGGGGCGTCTCGGTATTCGTACGACTGAAGAAGCACGGCGAATTGAAGCAACCAGTACTAATGATCACCAATTACAACTGGAAGGTATTTACACGCATTTTGCAACAGCCGACCAGCTAGAAACTAGTTATTTTGAACAACAATTAGCTAAGTTCCAAACGATTTTAACGAGTTTAAAAAAACGACCAACTTATGTTCATACAGCCAATTCAGCTGCTTCATTGTTACAGCCACAAATCGGGTTTGATGCGATTCGCTTTGGT--------------TTACACAGTAAGTTATGATGTTGATGGAACGGTAATAAAAACAAAAGTAGAAGCAGGGACGCGGATAACTGCACCTAAACCTCCGACCAAACAAGGCTATGTTTTTAAAGGATGGTATACTGAAAAAAATGGTGGGCATGAGTGGAATTTTAATACGGATTATATGTCCGGAAATGATTTTACTTTGTACGCAGTATTTAAAGCGGAAACGACCGAAAAAACAGTCAACTTAACCCGCTATGTCAAATATATTCGCGGGAATGCAGGCATCTACAAACTTCCACGAGAAGATAACTCGCTTAAACAAGGAACTCTAGCCTCGCACCGCTGTAAAGCTCTAACTGTTGATAGAGAAGCCCGAAATGGCGGAAAATTATGGTACAGGTTAAAAAATATTGGCTGGACTAAAGCGGAAAACCTTTCCTTAGACCAACTTCATCTATCCCATAATCAAATAAGTGACCTTAGTCCTTTAAAGGATCTAACTAAGTTAGAAGAGCTATCTGTGAATAGAAACAGACTGAAAAATTTAAACGGAATTCCAAGTGCTTGTTTATCTCGCTTGTTTTTAGATAACAACGAACTCAGAGATACTGATTCGCTTATTCATTTGAAAAATCTAGAAATCTTATCTATTCGTAATAATAAGCTAAAAAGTATTGTGATGCTTGGTTTTTTATCAAAACTAGAGGTATTAGATTTGCATGGTAATGAAATAACAAATACAGGTGGACTAACTAGATTGAAGAAAGTTAACTGGATAGATTTAACTGGTCAGAAATGTGTGAATGAACCAGTAAAATACCAACCAGAATTGTATATAACAAATACTGTCAAAGACCCAGATGG-------GAAACAAACACCCATTATTATGATAACCGCACGTGACTCTGTTATCGATCGTGTATCCGGACTGGATCACGGAGCAGATGATTACATCGTCAAACCTTTCGCTATTGAAGAATTACTTGCGCGCCTTCGCTCGCTATTGCGTCGGGTGGAAAATGCAGAACAATCTGCTAAACAAACAACGCTACAGTATCGTAATCTAATTGTTGAAAAGGAAAATCGCATTGTCAAACGCGACGAAGAAATCATTGACTTAACAAAACGAGAGTATGAACTTTTACTTACGTTAATGGAAAATGTTAATATCGTTCTTACGCGGGAAGTGTTACTCAATAAAGTATGGGGTTATGAAACAGAAGTAGAAACAAATGTAGTGGATGTGTACGTTCGTTACTTACGAAATAAAATTGATCATCCTGACGAAGAAAGTTATATTCAAACAGTTCGCGGGCAATTTCATAAAAAAGAACTTATTTTTAACCAATGGGATCC--------------------------------------------------------------------------------------------------------------------------------------------------------------------------------------------------------------------------------------------------------------------------------------------------------------------------------------------------------------------------------------------------------------------------------------------
>SRR1001047
CATTTATTCCCGTTTATTAAAAGACAGAATTATTATGTTAGGATCTGCAATTGATGATAACGTGGCGAATTCGATCGTTTCTCAATTACTCTTCTTAGATGCACAAGATCCTGAAAAAGATATTTTCCTATATATCAATTCACCAGGTGGAAGTATTTCAGCTGGTATGGCCATTTACGATACAATGAATTTCGTTAAAGCGGACGTACAAACTATCGGCATGGGTATGGCAGCTTCCATGGGCTCATTCTTACTAACAGCTGGTGCAAATGGCAAACGGTTTGCCTTGCCAAACGCTGAAATTATGATTCACCAACCACTTGGTGGCGCTCAAGGTCAAGCGACTGAAATCGAAATCGCTGCTCGCCACATTTTAAAAATCAAAGAACGTATGAATACGATTATGGCTGAGAAAACTGTGGCTCTTAGAGAAGCTGGGTTTCAAGATGACTTTATTCTTGTACTTGGCGCAACTAGAAAAGAAGATGCAAATTTAGCGGCCAAAAACCACATTTCCCTCACTGTTTTTAGAGAGGACTGGCTAGAGGACCTAACCTTAGAAGCGCCACTTCGCATTCATTTAAAAGTAGATAGCGGTATGGGGCGTCTTGGGATTCGTACAACCGACGAAGCAAGGCGAATCGAAACGACAATTGCTAAAGACAATCAACTACAACTAGAAGGTATCTACACGCATTTTGCGACAGCCGACCAACTTGAAACTAGTTATTTCGAACAACAATTAGCTAAGTTCCAAACCATTTTAACGAGTTTAAAAAATCGCCCAACGTATGTTCATACAGCCAATTCAGCTGCTTCATTATTACAGCCACAAATCGGGTTTGATGCGATTCGCTTTGGT--------------TTACACAGTAAGTTATGATGTTGATGGAACGGTAATAAAAACAAAAGTAGAGGCAGGGACGCGAATAACTGCACCTAAACCTCCGACTAAACAAGGCTATGTTTTTAAAGGCTGGTATACTGAAAAAAATGGTGGACATGAGTGGGATTTTAGTACGGATTATATGTCCGGAAACGATTTTACTTTGTACGCGATGTTTAAAGCGGAAACGACTGAAAAAGCAGTGAATTTAACACGCTATGTTAAATATATTCGCGGGAATGCGGGGATCTACAAACTTCCAAGAGAAGATAACTCGCTTAAACAAGGAACGCTAGCCTCGCACCGCTGTAAAGCTTTAACTGTTGATAGAGAAGCGCGAAATGGCGGTGAATTATGGTACAGGTTAAAAAATATTGGCTGGACCAAAGCTGAAAATCTTTCCTTAGACCAACTTCATCTATCCCACAATCAAATAAGTGACCTTAGTCCTTTAAAGGATCTAACTAAATTAGAAGAGCTATCTGTGAATAGAAATAGACTGAAAAATTTAAACGGAATTCCAAGTGCTTGTTTATCTCGTTTGTTTGTAGATAACAACGAACTCCGAGATACTGACTCGCTTATTCATTTGAAAAATCTAGAAATCTTATCTATTCGTAATAATAAGCTAAAAAGTATTGTGATGCTTGGTTTTTTATCTAAACTAGAGGTATTAGATTTGCATGGTAATGAAATAACAAATACAGGTGGACTAACTAGATTGAAGAAAGTTAACTGGATAGATTTAACTGGTCAGAAATGTGTGAATGAACCAGTAAGATACCAACCAGAATTGTATATAACAAATACTGTCAAAGACCCAGATGG-------GAAACAAACACCCATTATTATGATAACCGCACGTGACTCAGTTATCGATCGTGTATCCGGACTGGATCACGGAGCAGATGATTACATCGTCAAACCCTTCGCTATTGAAGAATTACTTGCGCGCCTTCGCTCGCTATTGCGTCGGGTGGAAAATGCAGAACAATCTGCTAAACAAACAACGCTACAGTATCGTAATCTAATTGTTGAAAAGGAAAATCGCATTGTCAAACGCGACGAAGAAATCATTGACTTAACAAAACGAGAGTATGAACTTTTACTTACGTTAATGGAAAATGTTAATATCGTTCTTACGCGGGAAGTGTTACTCAATAAAGTATGGGGTTATGAAACAGAAGTAGAAACAAATGTAGTGGATGTGTACGTTCGTTACTTACGAAATAAAATTGATCATCCTGACGAAGAAAGTTATATCCAAACAGTTCGCGGGCAATTTCATAAAAAAGAACTTATTTTTAACCAATGGGATCCACAAGAATATTGTATTTTCCTATATGATGGTATTACAAAGCTTACAAGTATTAGTGAGAACGGGACCATCATGAATTTACAATACTATAAAGGTGCTTTCGTTATAATGTCTGGCTTTATCGATACAGAAACATCGGTTGGCTATTATAATTTAGAAGTCATTAGCGAACAGGCTACCGCATACGTTATCAAAATAAACGAACTAAAAGAACTACTGAGCAAGAATCTTACGCACTTTTTCTATGTTTTCCAAACCCTACAAAAACAAGTTTCATACAGCCTAGCCAAATTTAATGATTTTTCGATTAACGGGAAGCTCGGCTCTATTTGCGGTCAACTTTTAATCCTGACCTATGTGTATGGTAAAGAAACTCCTGATGGCATCAAGATTACACTGGATAATTTAACAATGCAGGAGTTAGGCTATT
>SRR1001049
CATTTATTCCCGTTTATTAAAAGACAGAATTATTATGTTAGGATCTGCAATTGATGATAACGTGGCGAATTCGATCGTTTCTCAATTACTCTTCTTAGATGCACAAGATCCTGAAAAAGATATTTTCCTATATATCAATTCACCAGGTGGAAGTATTTCAGCTGGTATGGCCATTTACGATACAATGAATTTCGTTAAAGCGGACGTACAAACTATCGGCATGGGTATGGCAGCTTCCATGGGCTCATTCTTACTAACAGCTGGTGCAAATGGCAAACGGTTTGCCTTGCCAAACGCTGAAATTATGATTCACCAACCACTTGGTGGCGCTCAAGGTCAAGCGACTGAAATCGAAATCGCTGCTCGCCACATTTTAAAAATCAAAGAACGTATGAATACGATTATGGCTGAGAAAACTGTGGCTCTTAGAGAAGCTGGGTTTCAAGATGACTTTATTCTTGTACTTGGCGCAACTAGAAAAGAAGATGCAAATTTAGCGGCCAAAAACCACATTTCCCTCACTGTTTTTAGAGAGGACTGGCTAGAGGACCTAACCTTAGAAGCGCCACTTCGCATTCATTTAAAAGTAGATAGCGGTATGGGGCGTCTTGGGATTCGTACAACCGACGAAGCAAGGCGAATCGAAACGACAATTGCTAAAGACAATCAACTACAACTAGAAGGTATCTACACGCATTTTGCGACAGCCGACCAACTTGAAACTAGTTATTTCGAACAACAATTAGCTAAGTTCCAAACCATTTTAACGAGTTTAAAAAATCGCCCAACGTATGTTCATACAGCCAATTCAGCTGCTTCATTATTACAGCCACAAATCGGGTTTGATGCGATTCGCTTTGGT--------------TTACACAGTAAGTTATGATGTTGATGGAACGGTAATAAAAACAAAAGTAGAGGCAGGGACGCGAATAACTGCACCTAAACCTCCGACTAAACAAGGCTATGTTTTTAAAGGCTGGTATACTGAAAAAAATGGTGGACATGAGTGGGATTTTAGTACGGATTATATGTCCGGAAACGATTTTACTTTGTACGCGATGTTTAAAGCGGAAACGACTGAAAAAGCAGTGAATTTAACACGCTATGTTAAATATATTCGCGGGAATGCGGGGATCTACAAACTTCCAAGAGAAGATAACTCGCTTAAACAAGGAACGCTAGCCTCGCACCGCTGTAAAGCTTTAACTGTTGATAGAGAAGCGCGAAATGGCGGTGAATTATGGTACAGGTTAAAAAATATTGGCTGGACCAAAGCTGAAAATCTTTCCTTAGACCAACTTCATCTATCCCACAATCAAATAAGTGACCTTAGTCCTTTAAAGGATCTAACTAAATTAGAAGAGCTATCTGTGAATAGAAATAGACTGAAAAATTTAAACGGAATTCCAAGTGCTTGTTTATCTCGTTTGTTTGTAGATAACAACGAACTCCGAGATACTGACTCGCTTATTCATTTGAAAAATCTAGAAATCTTATCTATTCGTAATAATAAGCTAAAAAGTATTGTGATGCTTGGTTTTTTATCTAAACTAGAGGTATTAGATTTGCATGGTAATGAAATAACAAATACAGGTGGACTAACTAGATTGAAGAAAGTTAACTGGATAGATTTAACTGGTCAGAAATGTGTGAATGAACCAGTAAGATACCAACCAGAATTGTATATAACAAATACTGTCAAAGACCCAGATGG-------GAAACAAACACCCATTATTATGATAACCGCACGTGACTCAGTTATCGATCGTGTATCCGGACTGGATCACGGAGCAGATGATTACATCGTCAAACCCTTCGCTATTGAAGAATTACTTGCGCGCCTTCGCTCGCTATTGCGTCGGGTGGAAAATGCAGAACAATCTGCTAAACAAACAACGCTACAGTATCGTAATCTAATTGTTGAAAAGGAAAATCGCATTGTCAAACGCGACGAAGAAATCATTGACTTAACAAAACGAGAGTATGAACTTTTACTTACGTTAATGGAAAATGTTAATATCGTTCTTACGCGGGAAGTGTTACTCAATAAAGTATGGGGTTATGAAACAGAAGTAGAAACAAATGTAGTGGATGTGTACGTTCGTTACTTACGAAATAAAATTGATCATCCTGACGAAGAAAGTTATATCCAAACAGTTCGCGGGCAATTTCATAAAAAAGAACTTATTTTTAACCAATGGGATCCACAAGAATATTGTATTTTCCTATATGATGGTATTACAAAGCTTACAAGTATTAGTGAGAACGGGACCATCATGAATTTACAATACTATAAAGGTGCTTTCGTTATAATGTCTGGCTTTATCGATACAGAAACATCGGTTGGCTATTATAATTTAGAAGTCATTAGCGAACAGGCTACCGCATACGTTATCAAAATAAACGAACTAAAAGAACTACTGAGCAAGAATCTTACGCACTTTTTCTATGTTTTCCAAACCCTACAAAAACAAGTTTCATACAGCCTAGCCAAATTTAATGATTTTTCGATTAACGGGAAGCTCGGCTCTATTTGCGGTCAACTTTTAATCCTGACCTATGTGTATGGTAAAGAAACTCCTGATGGCATCAAGATTACACTGGATAATTTAACAATGCAGGAGTTAGGCTATT
>SRR1016568
CATTTATTCCCGTTTATTAAAAGACAGAATTATTATGTTAGGATCTGCAATTGATGATAACGTGGCGAATTCGATCGTTTCTCAATTACTCTTCTTAGATGCACAAGATCCTGAAAAAGATATTTTCCTATATATCAATTCACCAGGTGGAAGTATTTCAGCTGGTATGGCCATTTACGATACAATGAATTTCGTTAAAGCGGACGTACAAACTATCGGCATGGGTATGGCAGCTTCCATGGGCTCATTCTTACTAACAGCTGGTGCAAATGGCAAACGGTTTGCCTTGCCAAACGCTGAAATTATGATTCACCAACCACTTGGTGGCGCTCAAGGTCAAGCGACTGAAATCGAAATCGCTGCTCGCCACATTTTAAAAATCAAAGAACGTATGAATACGATTATGGCTGAGAAAACTGTGGCTCTTAGAGAAGCTGGGTTTCAAGATGACTTTATTCTTGTACTTGGCGCAACTAGAAAAGAAGATGCAAATTTAGCGGCCAAAAACCACATTTCCCTCACTGTTTTTAGAGAGGACTGGCTAGAGGACCTAACCTTAGAAGCGCCACTTCGCATTCATTTAAAAGTAGATAGCGGTATGGGGCGTCTTGGGATTCGTACAACCGACGAAGCAAGGCGAATCGAAACGACAATTGCTAAAGACAATCAACTACAACTAGAAGGTATCTACACGCATTTTGCGACAGCCGACCAACTTGAAACTAGTTATTTCGAACAACAATTAGCTAAGTTCCAAACCATTTTAACGAGTTTAAAAAATCGCCCAACGTATGTTCATACAGCCAATTCAGCTGCTTCATTATTACAGCCACAAATCGGGTTTGATGCGATTCGCTTTGGT--------------TTACACAGTAAGTTATGATGTTGATGGAACGGTAATAAAAACAAAAGTAGAGGCAGGGACGCGAATAACTGCACCTAAACCTCCGACTAAACAAGGCTATGTTTTTAAAGGCTGGTATACTGAAAAAAATGGTGGACATGAGTGGGATTTTAGTACGGATTATATGTCCGGAAACGATTTTACTTTGTACGCGATGTTTAAAGCGGAAACGACTGAAAAAGCAGTGAATTTAACACGCTATGTTAAATATATTCGCGGGAATGCGGGGATCTACAAACTTCCAAGAGAAGATAACTCGCTTAAACAAGGAACGCTAGCCTCGCACCGCTGTAAAGCTTTAACTGTTGATAGAGAAGCGCGAAATGGCGGTGAATTATGGTACAGGTTAAAAAATATTGGCTGGACCAAAGCTGAAAATCTTTCCTTAGACCAACTTCATCTATCCCACAATCAAATAAGTGACCTTAGTCCTTTAAAGGATCTAACTAAATTAGAAGAGCTATCTGTGAATAGAAATAGACTGAAAAATTTAAACGGAATTCCAAGTGCTTGTTTATCTCGTTTGTTTGTAGATAACAACGAACTCCGAGATACTGACTCGCTTATTCATTTGAAAAATCTAGAAATCTTATCTATTCGTAATAATAAGCTAAAAAGTATTGTGATGCTTGGTTTTTTATCTAAACTAGAGGTATTAGATTTGCATGGTAATGAAATAACAAATACAGGTGGACTAACTAGATTGAAGAAAGTTAACTGGATAGATTTAACTGGTCAGAAATGTGTGAATGAACCAGTAAGATACCAACCAGAATTGTATATAACAAATACTGTCAAAGACCCAGATGG-------GAAACAAACACCCATTATTATGATAACCGCACGTGACTCAGTTATCGATCGTGTATCCGGACTGGATCACGGAGCAGATGATTACATCGTCAAACCCTTCGCTATTGAAGAATTACTTGCGCGCCTTCGCTCGCTATTGCGTCGGGTGGAAAATGCAGAACAATCTGCTAAACAAACAACGCTACAGTATCGTAATCTAATTGTTGAAAAGGAAAATCGCATTGTCAAACGCGACGAAGAAATCATTGACTTAACAAAACGAGAGTATGAACTTTTACTTACGTTAATGGAAAATGTTAATATCGTTCTTACGCGGGAAGTGTTACTCAATAAAGTATGGGGTTATGAAACAGAAGTAGAAACAAATGTAGTGGATGTGTACGTTCGTTACTTACGAAATAAAATTGATCATCCTGACGAAGAAAGTTATATCCAAACAGTTCGCGGGCAATTTCATAAAAAAGAACTTATTTTTAACCAATGGGATCCACAAGAATATTGTATTTTCCTATATGATGGTATTACAAAGCTTACAAGTATTAGTGAGAACGGGACCATCATGAATTTACAATACTATAAAGGTGCTTTCGTTATAATGTCTGGCTTTATCGATACAGAAACATCGGTTGGCTATTATAATTTAGAAGTCATTAGCGAACAGGCTACCGCATACGTTATCAAAATAAACGAACTAAAAGAACTACTGAGCAAGAATCTTACGCACTTTTTCTATGTTTTCCAAACCCTACAAAAACAAGTTTCATACAGCCTAGCCAAATTTAATGATTTTTCGATTAACGGGAAGCTCGGCTCTATTTGCGGTCAACTTTTAATCCTGACCTATGTGTATGGTAAAGAAACTCCTGATGGCATCAAGATTACACTGGATAATTTAACAATGCAGGAGTTAGGCTATT
>SRR1016572
CATTTATTCCCGTTTATTAAAAGACAGAATTATTATGTTAGGATCTGCAATTGATGATAACGTGGCGAATTCGATCGTTTCTCAATTACTCTTCTTAGATGCACAAGATCCTGAAAAAGATATTTTCCTATATATCAATTCACCAGGTGGAAGTATTTCAGCTGGTATGGCCATTTACGATACAATGAATTTCGTTAAAGCGGACGTACAAACTATCGGCATGGGTATGGCAGCTTCCATGGGCTCATTCTTACTAACAGCTGGTGCAAATGGCAAACGGTTTGCCTTGCCAAACGCTGAAATTATGATTCACCAACCACTTGGTGGCGCTCAAGGTCAAGCGACTGAAATCGAAATCGCTGCTCGCCACATTTTAAAAATCAAAGAACGTATGAATACGATTATGGCTGAGAAAACTGTGGCTCTTAGAGAAGCTGGGTTTCAAGATGACTTTATTCTTGTACTTGGCGCAACTAGAAAAGAAGATGCAAATTTAGCGGCCAAAAACCACATTTCCCTCACTGTTTTTAGAGAGGACTGGCTAGAGGACCTAACCTTAGAAGCGCCACTTCGCATTCATTTAAAAGTAGATAGCGGTATGGGGCGTCTTGGGATTCGTACAACCGACGAAGCAAGGCGAATCGAAACGACAATTGCTAAAGACAATCAACTACAACTAGAAGGTATCTACACGCATTTTGCGACAGCCGACCAACTTGAAACTAGTTATTTCGAACAACAATTAGCTAAGTTCCAAACCATTTTAACGAGTTTAAAAAATCGCCCAACGTATGTTCATACAGCCAATTCAGCTGCTTCATTATTACAGCCACAAATCGGGTTTGATGCGATTCGCTTTGGT--------------TTACACAGTAAGTTATGATGTTGATGGAACGGTAATAAAAACAAAAGTAGAGGCAGGGACGCGAATAACTGCACCTAAACCTCCGACTAAACAAGGCTATGTTTTTAAAGGCTGGTATACTGAAAAAAATGGTGGACATGAGTGGGATTTTAGTACGGATTATATGTCCGGAAACGATTTTACTTTGTACGCGATGTTTAAAGCGGAAACGACTGAAAAAGCAGTGAATTTAACACGCTATGTTAAATATATTCGCGGGAATGCGGGGATCTACAAACTTCCAAGAGAAGATAACTCGCTTAAACAAGGAACGCTAGCCTCGCACCGCTGTAAAGCTTTAACTGTTGATAGAGAAGCGCGAAATGGCGGTGAATTATGGTACAGGTTAAAAAATATTGGCTGGACCAAAGCTGAAAATCTTTCCTTAGACCAACTTCATCTATCCCACAATCAAATAAGTGACCTTAGTCCTTTAAAGGATCTAACTAAATTAGAAGAGCTATCTGTGAATAGAAATAGACTGAAAAATTTAAACGGAATTCCAAGTGCTTGTTTATCTCGTTTGTTTGTAGATAACAACGAACTCCGAGATACTGACTCGCTTATTCATTTGAAAAATCTAGAAATCTTATCTATTCGTAATAATAAGCTAAAAAGTATTGTGATGCTTGGTTTTTTATCTAAACTAGAGGTATTAGATTTGCATGGTAATGAAATAACAAATACAGGTGGACTAACTAGATTGAAGAAAGTTAACTGGATAGATTTAACTGGTCAGAAATGTGTGAATGAACCAGTAAGATACCAACCAGAATTGTATATAACAAATACTGTCAAAGACCCAGATGG-------GAAACAAACACCCATTATTATGATAACCGCACGTGACTCAGTTATCGATCGTGTATCCGGACTGGATCACGGAGCAGATGATTACATCGTCAAACCCTTCGCTATTGAAGAATTACTTGCGCGCCTTCGCTCGCTATTGCGTCGGGTGGAAAATGCAGAACAATCTGCTAAACAAACAACGCTACAGTATCGTAATCTAATTGTTGAAAAGGAAAATCGCATTGTCAAACGCGACGAAGAAATCATTGACTTAACAAAACGAGAGTATGAACTTTTACTTACGTTAATGGAAAATGTTAATATCGTTCTTACGCGGGAAGTGTTACTCAATAAAGTATGGGGTTATGAAACAGAAGTAGAAACAAATGTAGTGGATGTGTACGTTCGTTACTTACGAAATAAAATTGATCATCCTGACGAAGAAAGTTATATCCAAACAGTTCGCGGGCAATTTCATAAAAAAGAACTTATTTTTAACCAATGGGATCCACAAGAATATTGTATTTTCCTATATGATGGTATTACAAAGCTTACAAGTATTAGTGAGAACGGGACCATCATGAATTTACAATACTATAAAGGTGCTTTCGTTATAATGTCTGGCTTTATCGATACAGAAACATCGGTTGGCTATTATAATTTAGAAGTCATTAGCGAACAGGCTACCGCATACGTTATCAAAATAAACGAACTAAAAGAACTACTGAGCAAGAATCTTACGCACTTTTTCTATGTTTTCCAAACCCTACAAAAACAAGTTTCATACAGCCTAGCCAAATTTAATGATTTTTCGATTAACGGGAAGCTCGGCTCTATTTGCGGTCAACTTTTAATCCTGACCTATGTGTATGGTAAAGAAACTCCTGATGGCATCAAGATTACACTGGATAATTTAACAATGCAGGAGTTAGGCTATT
>SRR1016588
CATTTATTCCCGTTTATTAAAAGACAGAATTATTATGTTAGGATCTGCAATTGATGATAACGTGGCGAATTCGATCGTTTCTCAATTACTCTTCTTAGATGCACAAGATCCTGAAAAAGATATTTTCCTATATATCAATTCACCAGGTGGAAGTATTTCAGCTGGTATGGCCATTTACGATACAATGAATTTCGTTAAAGCGGACGTACAAACTATCGGCATGGGTATGGCAGCTTCCATGGGCTCATTCTTACTAACAGCTGGTGCAAATGGCAAACGGTTTGCCTTGCCAAACGCTGAAATTATGATTCACCAACCACTTGGTGGCGCTCAAGGTCAAGCGACTGAAATCGAAATCGCTGCTCGCCACATTTTAAAAATCAAAGAACGTATGAATACGATTATGGCTGAGAAAACTGTGGCTCTTAGAGAAGCTGGGTTTCAAGATGACTTTATTCTTGTACTTGGCGCAACTAGAAAAGAAGATGCAAATTTAGCGGCCAAAAACCACATTTCCCTCACTGTTTTTAGAGAGGACTGGCTAGAGGACCTAACCTTAGAAGCGCCACTTCGCATTCATTTAAAAGTAGATAGCGGTATGGGGCGTCTTGGGATTCGTACAACCGACGAAGCAAGGCGAATCGAAACGACAATTGCTAAAGACAATCAACTACAACTAGAAGGTATCTACACGCATTTTGCGACAGCCGACCAACTTGAAACTAGTTATTTCGAACAACAATTAGCTAAGTTCCAAACCATTTTAACGAGTTTAAAAAATCGCCCAACGTATGTTCATACAGCCAATTCAGCTGCTTCATTATTACAGCCACAAATCGGGTTTGATGCGATTCGCTTTGGT--------------TTACACAGTAAGTTATGATGTTGATGGAACGGTAATAAAAACAAAAGTAGAGGCAGGGACGCGAATAACTGCACCTAAACCTCCGACTAAACAAGGCTATGTTTTTAAAGGCTGGTATACTGAAAAAAATGGTGGACATGAGTGGGATTTTAGTACGGATTATATGTCCGGAAACGATTTTACTTTGTACGCGATGTTTAAAGCGGAAACGACTGAAAAAGCAGTGAATTTAACACGCTATGTTAAATATATTCGCGGGAATGCGGGGATCTACAAACTTCCAAGAGAAGATAACTCGCTTAAACAAGGAACGCTAGCCTCGCACCGCTGTAAAGCTTTAACTGTTGATAGAGAAGCGCGAAATGGCGGTGAATTATGGTACAGGTTAAAAAATATTGGCTGGACCAAAGCTGAAAATCTTTCCTTAGACCAACTTCATCTATCCCACAATCAAATAAGTGACCTTAGTCCTTTAAAGGATCTAACTAAATTAGAAGAGCTATCTGTGAATAGAAATAGACTGAAAAATTTAAACGGAATTCCAAGTGCTTGTTTATCTCGTTTGTTTGTAGATAACAACGAACTCCGAGATACTGACTCGCTTATTCATTTGAAAAATCTAGAAATCTTATCTATTCGTAATAATAAGCTAAAAAGTATTGTGATGCTTGGTTTTTTATCTAAACTAGAGGTATTAGATTTGCATGGTAATGAAATAACAAATACAGGTGGACTAACTAGATTGAAGAAAGTTAACTGGATAGATTTAACTGGTCAGAAATGTGTGAATGAACCAGTAAGATACCAACCAGAATTGTATATAACAAATACTGTCAAAGACCCAGATGG-------GAAACAAACACCCATTATTATGATAACCGCACGTGACTCAGTTATCGATCGTGTATCCGGACTGGATCACGGAGCAGATGATTACATCGTCAAACCCTTCGCTATTGAAGAATTACTTGCGCGCCTTCGCTCGCTATTGCGTCGGGTGGAAAATGCAGAACAATCTGCTAAACAAACAACGCTACAGTATCGTAATCTAATTGTTGAAAAGGAAAATCGCATTGTCAAACGCGACGAAGAAATCATTGACTTAACAAAACGAGAGTATGAACTTTTACTTACGTTAATGGAAAATGTTAATATCGTTCTTACGCGGGAAGTGTTACTCAATAAAGTATGGGGTTATGAAACAGAAGTAGAAACAAATGTAGTGGATGTGTACGTTCGTTACTTACGAAATAAAATTGATCATCCTGACGAAGAAAGTTATATCCAAACAGTTCGCGGGCAATTTCATAAAAAAGAACTTATTTTTAACCAATGGGATCCACAAGAATATTGTATTTTCCTATATGATGGTATTACAAAGCTTACAAGTATTAGTGAGAACGGGACCATCATGAATTTACAATACTATAAAGGTGCTTTCGTTATAATGTCTGGCTTTATCGATACAGAAACATCGGTTGGCTATTATAATTTAGAAGTCATTAGCGAACAGGCTACCGCATACGTTATCAAAATAAACGAACTAAAAGAACTACTGAGCAAGAATCTTACGCACTTTTTCTATGTTTTCCAAACCCTACAAAAACAAGTTTCATACAGCCTAGCCAAATTTAATGATTTTTCGATTAACGGGAAGCTCGGCTCTATTTGCGGTCAACTTTTAATCCTGACCTATGTGTATGGTAAAGAAACTCCTGATGGCATCAAGATTACACTGGATAATTTAACAATGCAGGAGTTAGGCTATT
>SRR1016607
[truncated: 700,084 more chars]
